# Supplementary material for: Additive-driven microwave crystallization of tyramine polymorphs and salts: a quantum crystallography perspective
Source: IUCrJ. 2025 Apr 28;12(Pt 3):403–16. doi: 10.1107/S2052252525002210 (PMC12044854; doi:10.1107/S2052252525002210)
Supplement: Supplementary file 1 [file m-12-00403-sup1.cif]

 
data_T1
#==============================================================================

# PROCESSING SUMMARY (IUCr Office Use Only)

_journal_date_recd_electronic    ?     
_journal_date_to_coeditor         ?
_journal_date_from_coeditor       ?
_journal_date_accepted     ?
_journal_date_printers_first      ?
_journal_date_printers_final      ?
_journal_date_proofs_out          ?
_journal_date_proofs_in           ?
_journal_coeditor_name            ?
_journal_coeditor_code      PEN5003
_journal_coeditor_notes
; ?
;
_journal_paper_category      ?
_journal_techeditor_code    ?  
_iucr_compatibility_tag          ACTA95
_journal_techeditor_notes  
;
;
_journal_coden_ASTM               ?
_journal_name_full                ?
_journal_year                     ?
_journal_volume                   ?
_journal_issue                    ?
_journal_page_first               ?
_journal_page_last                ?
_journal_suppl_publ_number        ?
_journal_suppl_publ_pages         ?

#==============================================================================

 
_audit_creation_method            SHELXL-2013
_chemical_name_systematic         '4-(2-aminoethyl)phenol'
_chemical_name_common             'tyramine'
_chemical_melting_point           ?
_chemical_formula_moiety          ?
_chemical_formula_sum
 'C8 H11 N O' 
_chemical_formula_weight          137.18

loop_
 _atom_type_symbol
 _atom_type_description
 _atom_type_scat_dispersion_real
 _atom_type_scat_dispersion_imag
 _atom_type_scat_source
 'C'  'C'   0.0033   0.0016
 'International Tables Vol C Tables 4.2.6.8 and 6.1.1.4'
 'H'  'H'   0.0000   0.0000
 'International Tables Vol C Tables 4.2.6.8 and 6.1.1.4'
 'N'  'N'   0.0061   0.0033
 'International Tables Vol C Tables 4.2.6.8 and 6.1.1.4'
 'O'  'O'   0.0106   0.0060
 'International Tables Vol C Tables 4.2.6.8 and 6.1.1.4'
 
_space_group_crystal_system       monoclinic
_space_group_IT_number            7
_space_group_name_H-M_alt         'P c'
_space_group_name_Hall            'P -2yc'
 
_shelx_space_group_comment
;
The symmetry employed for this shelxl refinement is uniquely defined
by the following loop, which should always be used as a source of
symmetry information in preference to the above space-group names.
They are only intended as comments.
;
 
loop_
 _space_group_symop_operation_xyz
 'x, y, z'
 'x, -y, z+1/2'
 
_cell_length_a                    9.1243(5)
_cell_length_b                    9.6491(4)
_cell_length_c                    8.7744(4)
_cell_angle_alpha                 90
_cell_angle_beta                  104.232(5)
_cell_angle_gamma                 90
_cell_volume                      748.80(6)
_cell_formula_units_Z             4
_cell_measurement_temperature     100(2)
_cell_measurement_reflns_used     4936
_cell_measurement_theta_min       3.5670
_cell_measurement_theta_max       37.0930
 
_exptl_crystal_description        'plate'
_exptl_crystal_colour             'colourless'
_exptl_crystal_density_meas       ? 
_exptl_crystal_density_method     ?              
_exptl_crystal_density_diffrn     1.217          
_exptl_crystal_F_000              296
_exptl_transmission_factor_min    ?                                             
_exptl_transmission_factor_max    ?                                             
_exptl_crystal_size_max           0.460
_exptl_crystal_size_mid           0.260
_exptl_crystal_size_min           0.100
_exptl_absorpt_coefficient_mu     0.081
_shelx_estimated_absorpt_T_min    0.964
_shelx_estimated_absorpt_T_max    0.992
_exptl_absorpt_correction_T_min                   0.50444
_exptl_absorpt_correction_T_max                   1.00000
_exptl_absorpt_correction_type            multi-scan
_exptl_absorpt_process_details
;
CrysAlisPro 1.171.42.100a (Rigaku Oxford Diffraction, 2023)
Empirical absorption correction using spherical harmonics,
implemented in SCALE3 ABSPACK scaling algorithm.
;
_oxdiff_exptl_absorpt_empirical_full_min           0.629
_oxdiff_exptl_absorpt_empirical_full_max           2.250
_oxdiff_exptl_absorpt_empirical_details
;
Empirical correction (ABSPACK) includes:
- Absorption correction using spherical harmonics
- Frame scaling
;
_diffrn_ambient_temperature 100(2) 
_diffrn_ambient_environment N~2~
_diffrn_source 'micro-focus sealed X-ray tube'
_diffrn_source_type 'PhotonJet (Mo) X-ray Source'
_diffrn_radiation_probe x-ray
_diffrn_radiation_type 'Mo K\a'
_diffrn_radiation_wavelength 0.71073
_diffrn_radiation_monochromator mirror
_diffrn_measurement_device 'four-circle diffractometer'
_diffrn_measurement_device_type 'XtaLAB Synergy, Dualflex, HyPix'
_diffrn_detector 'Hybrid Pixel Array Detector'
_diffrn_detector_type HyPix
_diffrn_detector_area_resol_mean 10.0000
_diffrn_reflns_number 19416
_diffrn_reflns_av_R_equivalents 0.0577
_diffrn_reflns_av_sigmaI/netI 0.0852
_diffrn_reflns_limit_h_min        -15
_diffrn_reflns_limit_h_max        14
_diffrn_reflns_limit_k_min        -15
_diffrn_reflns_limit_k_max        16
_diffrn_reflns_limit_l_min        -14
_diffrn_reflns_limit_l_max        14
_diffrn_reflns_theta_min          3.576
_diffrn_reflns_theta_max          37.197
_diffrn_reflns_theta_full         25.242
_diffrn_measured_fraction_theta_max   0.942
_diffrn_measured_fraction_theta_full  0.997
_diffrn_reflns_Laue_measured_fraction_max    0.942
_diffrn_reflns_Laue_measured_fraction_full   0.997
_diffrn_reflns_point_group_measured_fraction_max   0.862
_diffrn_reflns_point_group_measured_fraction_full  0.970
_reflns_number_total              6659
_reflns_number_gt                 4613
_reflns_threshold_expression      'I > 2\s(I)'
_reflns_Friedel_coverage          0.825
_reflns_Friedel_fraction_max      0.781
_reflns_Friedel_fraction_full     0.942
 
_reflns_special_details
;
 Reflections were merged by SHELXL according to the crystal
 class for the calculation of statistics and refinement.
 
 _reflns_Friedel_fraction is defined as the number of unique
 Friedel pairs measured divided by the number that would be
 possible theoretically, ignoring centric projections and
 systematic absences.
;
 
_computing_data_collection     'CrysAlisPro 1.171.42.100a (Rigaku OD, 2023)'
_computing_cell_refinement     'CrysAlisPro 1.171.42.100a (Rigaku OD, 2023)'
_computing_data_reduction      'CrysAlisPro 1.171.42.100a (Rigaku OD, 2023)'
_computing_structure_solution     'SHELXT, (Sheldrick, 2015)'
_computing_structure_refinement 'SHELXL-2018/3 (Sheldrick, 2018)'
_computing_molecular_graphics     'Mercury, (Macrae, 2020)'
_computing_publication_material   'WinGX, (Farrugia, 2012)'
 
_refine_special_details
;
 ?
;
_refine_ls_structure_factor_coef  Fsqd
_refine_ls_matrix_type            full
_refine_ls_weighting_scheme       calc
_refine_ls_weighting_details
'w=1/[\s^2^(Fo^2^)+(0.0664P)^2^+0.0395P] where P=(Fo^2^+2Fc^2^)/3'
_atom_sites_solution_primary      ?
_atom_sites_solution_secondary    ?
_atom_sites_solution_hydrogens    mixed
_refine_ls_hydrogen_treatment     mixed
_refine_ls_extinction_method      none
_refine_ls_extinction_coef        .
_refine_ls_abs_structure_details
;
 Flack x determined using 1640 quotients [(I+)-(I-)]/[(I+)+(I-)]
 (Parsons and Flack (2004), Acta Cryst. A60, s61).
;
_refine_ls_abs_structure_Flack    0.2(6)
_chemical_absolute_configuration  ?
_refine_ls_number_reflns          6659
_refine_ls_number_parameters      199
_refine_ls_number_restraints      2
_refine_ls_R_factor_all           0.1020
_refine_ls_R_factor_gt            0.0620
_refine_ls_wR_factor_ref          0.1403
_refine_ls_wR_factor_gt           0.1264
_refine_ls_goodness_of_fit_ref    1.028
_refine_ls_restrained_S_all       1.028
_refine_ls_shift/su_max           0.000
_refine_ls_shift/su_mean          0.000
 
loop_
 _atom_site_label
 _atom_site_type_symbol
 _atom_site_fract_x
 _atom_site_fract_y
 _atom_site_fract_z
 _atom_site_U_iso_or_equiv
 _atom_site_adp_type
 _atom_site_occupancy
 _atom_site_site_symmetry_order  
 _atom_site_calc_flag
 _atom_site_refinement_flags_posn
 _atom_site_refinement_flags_adp
 _atom_site_refinement_flags_occupancy
 _atom_site_disorder_assembly
 _atom_site_disorder_group
O1B O 1.23587(16) 0.90157(18) 0.86504(18) 0.0211(3) Uani 1 1 d . . . . .
H1B H 1.271(3) 0.967(3) 0.935(3) 0.025 Uiso 1 1 d . U . . .
O1A O 0.64509(17) 0.56162(19) 0.36448(18) 0.0236(4) Uani 1 1 d . . . . .
H1A H 0.677(3) 0.496(3) 0.422(4) 0.028 Uiso 1 1 d . U . . .
N2B N 0.3521(2) 0.9015(2) 0.5692(2) 0.0192(3) Uani 1 1 d . . . . .
H21 H 0.330(3) 0.816(3) 0.529(3) 0.023 Uiso 1 1 d . U . . .
H22 H 0.324(3) 0.901(3) 0.652(4) 0.023 Uiso 1 1 d . U . . .
N2A N -0.2342(2) 0.6255(2) 0.0808(2) 0.0200(4) Uani 1 1 d . . . . .
H11 H -0.256(3) 0.714(3) 0.066(3) 0.024 Uiso 1 1 d . U . . .
H12 H -0.264(3) 0.609(3) 0.168(4) 0.024 Uiso 1 1 d . U . . .
C1B C 1.0842(2) 0.8823(2) 0.8380(2) 0.0164(4) Uani 1 1 d . . . . .
C1A C 0.4951(2) 0.5873(2) 0.3454(2) 0.0184(4) Uani 1 1 d . . . . .
C6B C 1.0151(2) 0.7861(2) 0.7236(2) 0.0180(4) Uani 1 1 d . . . . .
H6B H 1.0742 0.7350 0.6679 0.022 Uiso 1 1 calc R U . . .
C5B C 0.8598(2) 0.7652(2) 0.6917(2) 0.0184(4) Uani 1 1 d . . . . .
H5B H 0.8138 0.7007 0.6125 0.022 Uiso 1 1 calc R U . . .
C4A C 0.1852(2) 0.6490(2) 0.2963(2) 0.0191(4) Uani 1 1 d . . . . .
C4B C 0.7698(2) 0.8366(2) 0.7728(2) 0.0172(4) Uani 1 1 d . . . . .
C5A C 0.2798(2) 0.7298(2) 0.2298(2) 0.0198(4) Uani 1 1 d . . . . .
H5A H 0.2387 0.8068 0.1660 0.024 Uiso 1 1 calc R U . . .
C8B C 0.5171(2) 0.9156(2) 0.6088(2) 0.0180(4) Uani 1 1 d . . . . .
H8B1 H 0.5438 1.0114 0.6458 0.022 Uiso 1 1 calc R U . . .
H8B2 H 0.5529 0.9016 0.5122 0.022 Uiso 1 1 calc R U . . .
C3B C 0.8406(2) 0.9312(2) 0.8871(2) 0.0193(4) Uani 1 1 d . . . . .
H3B H 0.7816 0.9812 0.9440 0.023 Uiso 1 1 calc R U . . .
C6A C 0.4324(2) 0.7005(2) 0.2544(2) 0.0197(4) Uani 1 1 d . . . . .
H6A H 0.4946 0.7581 0.2089 0.024 Uiso 1 1 calc R U . . .
C8A C -0.0688(2) 0.6090(2) 0.1131(2) 0.0173(4) Uani 1 1 d . . . . .
H8A1 H -0.0338 0.6482 0.0239 0.021 Uiso 1 1 calc R U . . .
H8A2 H -0.0445 0.5089 0.1190 0.021 Uiso 1 1 calc R U . . .
C7B C 0.6008(2) 0.8150(2) 0.7342(3) 0.0197(4) Uani 1 1 d . . . . .
H7B1 H 0.5646 0.8273 0.8309 0.024 Uiso 1 1 calc R U . . .
H7B2 H 0.5774 0.7188 0.6968 0.024 Uiso 1 1 calc R U . . .
C2B C 0.9955(2) 0.9543(2) 0.9199(2) 0.0183(4) Uani 1 1 d . . . . .
H2B H 1.0411 1.0195 0.9985 0.022 Uiso 1 1 calc R U . . .
C2A C 0.4026(2) 0.5046(3) 0.4125(3) 0.0235(5) Uani 1 1 d . . . . .
H2A H 0.4438 0.4270 0.4749 0.028 Uiso 1 1 calc R U . . .
C3A C 0.2500(2) 0.5358(3) 0.3880(3) 0.0238(4) Uani 1 1 d . . . . .
H3A H 0.1881 0.4789 0.4348 0.029 Uiso 1 1 calc R U . . .
C7A C 0.0182(2) 0.6784(2) 0.2645(2) 0.0223(4) Uani 1 1 d . . . . .
H7A1 H 0.0013 0.7798 0.2562 0.027 Uiso 1 1 calc R U . . .
H7A2 H -0.0205 0.6442 0.3536 0.027 Uiso 1 1 calc R U . . .
 
loop_
 _atom_site_aniso_label
 _atom_site_aniso_U_11
 _atom_site_aniso_U_22
 _atom_site_aniso_U_33
 _atom_site_aniso_U_23
 _atom_site_aniso_U_13
 _atom_site_aniso_U_12
O1B 0.0137(7) 0.0307(8) 0.0195(8) -0.0047(6) 0.0054(6) -0.0049(6)
O1A 0.0153(7) 0.0353(9) 0.0206(8) 0.0064(7) 0.0054(6) -0.0002(6)
N2B 0.0135(8) 0.0264(9) 0.0170(8) -0.0006(7) 0.0022(6) 0.0030(6)
N2A 0.0124(8) 0.0290(9) 0.0184(9) 0.0036(7) 0.0034(6) -0.0006(7)
C1B 0.0149(9) 0.0199(9) 0.0143(9) 0.0020(7) 0.0031(7) -0.0008(7)
C1A 0.0147(9) 0.0264(10) 0.0137(9) -0.0005(8) 0.0027(7) -0.0025(8)
C6B 0.0172(9) 0.0207(9) 0.0163(9) -0.0022(7) 0.0045(7) 0.0010(7)
C5B 0.0165(9) 0.0200(9) 0.0172(9) -0.0013(7) 0.0009(7) -0.0017(7)
C4A 0.0161(9) 0.0242(10) 0.0158(9) -0.0039(7) 0.0013(7) -0.0011(7)
C4B 0.0139(9) 0.0185(9) 0.0179(9) 0.0037(7) 0.0016(7) 0.0015(7)
C5A 0.0219(10) 0.0207(9) 0.0164(9) 0.0010(7) 0.0036(7) 0.0016(7)
C8B 0.0131(9) 0.0215(9) 0.0184(10) 0.0026(7) 0.0017(7) 0.0019(7)
C3B 0.0162(9) 0.0217(10) 0.0205(10) -0.0001(7) 0.0057(7) 0.0019(7)
C6A 0.0221(10) 0.0212(9) 0.0172(9) 0.0001(7) 0.0076(7) -0.0036(8)
C8A 0.0132(8) 0.0212(9) 0.0169(9) -0.0005(7) 0.0029(7) -0.0018(7)
C7B 0.0125(9) 0.0236(10) 0.0217(10) 0.0050(8) 0.0017(7) 0.0008(7)
C2B 0.0163(9) 0.0221(9) 0.0166(9) -0.0028(7) 0.0045(7) -0.0011(7)
C2A 0.0163(10) 0.0306(11) 0.0234(11) 0.0111(9) 0.0045(8) 0.0009(8)
C3A 0.0169(10) 0.0292(11) 0.0254(11) 0.0068(8) 0.0052(8) -0.0032(8)
C7A 0.0149(9) 0.0312(11) 0.0197(10) -0.0062(8) 0.0021(7) 0.0021(8)
 
_geom_special_details
;
 All esds (except the esd in the dihedral angle between two l.s. planes)
 are estimated using the full covariance matrix.  The cell esds are taken
 into account individually in the estimation of esds in distances, angles
 and torsion angles; correlations between esds in cell parameters are only
 used when they are defined by crystal symmetry.  An approximate (isotropic)
 treatment of cell esds is used for estimating esds involving l.s. planes.
;
 
loop_
 _geom_bond_atom_site_label_1
 _geom_bond_atom_site_label_2
 _geom_bond_distance
 _geom_bond_site_symmetry_2
 _geom_bond_publ_flag
O1B C1B 1.359(2) . ?
O1A C1A 1.360(3) . ?
N2B C8B 1.466(3) . ?
N2A C8A 1.474(3) . ?
C1B C2B 1.393(3) . ?
C1B C6B 1.398(3) . ?
C1A C6A 1.390(3) . ?
C1A C2A 1.393(3) . ?
C6B C5B 1.390(3) . ?
C5B C4B 1.394(3) . ?
C4A C5A 1.394(3) . ?
C4A C3A 1.398(3) . ?
C4A C7A 1.507(3) . ?
C4B C3B 1.393(3) . ?
C4B C7B 1.510(3) . ?
C5A C6A 1.385(3) . ?
C8B C7B 1.524(3) . ?
C3B C2B 1.389(3) . ?
C8A C7A 1.525(3) . ?
C2A C3A 1.389(3) . ?
 
loop_
 _geom_angle_atom_site_label_1
 _geom_angle_atom_site_label_2
 _geom_angle_atom_site_label_3
 _geom_angle
 _geom_angle_site_symmetry_1
 _geom_angle_site_symmetry_3
 _geom_angle_publ_flag
O1B C1B C2B 122.54(18) . . ?
O1B C1B C6B 118.44(18) . . ?
C2B C1B C6B 119.02(19) . . ?
O1A C1A C6A 118.27(19) . . ?
O1A C1A C2A 122.67(19) . . ?
C6A C1A C2A 119.1(2) . . ?
C5B C6B C1B 119.87(19) . . ?
C6B C5B C4B 121.68(18) . . ?
C5A C4A C3A 117.40(19) . . ?
C5A C4A C7A 121.30(19) . . ?
C3A C4A C7A 121.2(2) . . ?
C3B C4B C5B 117.69(19) . . ?
C3B C4B C7B 121.3(2) . . ?
C5B C4B C7B 121.01(18) . . ?
C6A C5A C4A 121.56(19) . . ?
N2B C8B C7B 114.51(17) . . ?
C2B C3B C4B 121.5(2) . . ?
C5A C6A C1A 120.4(2) . . ?
N2A C8A C7A 114.13(17) . . ?
C4B C7B C8B 112.11(17) . . ?
C3B C2B C1B 120.25(19) . . ?
C3A C2A C1A 120.0(2) . . ?
C2A C3A C4A 121.6(2) . . ?
C4A C7A C8A 111.35(17) . . ?
 
loop_
 _geom_hbond_atom_site_label_D 
 _geom_hbond_atom_site_label_H 
 _geom_hbond_atom_site_label_A 
 _geom_hbond_distance_DH 
 _geom_hbond_distance_HA 
 _geom_hbond_distance_DA 
 _geom_hbond_angle_DHA 
 _geom_hbond_site_symmetry_A 
O1B H1B N2B  0.89(3) 1.76(3) 2.648(2) 176(3) 2_675
O1A H1A N2A  0.82(3) 1.85(3) 2.655(2) 168(3) 2_665
N2B H22 O1B  0.83(3) 2.21(3) 3.036(3) 177(3) 1_455
N2A H12 O1A  0.89(3) 2.14(3) 3.023(3) 175(3) 1_455
 
_refine_diff_density_max    0.494
_refine_diff_density_min   -0.271
_refine_diff_density_rms    0.060

_shelxl_version_number 2013-4

_shelx_res_file
;
TITL shelxt_a.res in Pc
CELL  0.71073   9.1243   9.6491   8.7744   90.000  104.232   90.000
ZERR     4.00   0.0005   0.0004   0.0004    0.000    0.005    0.000
LATT  -1
SYMM    X, - Y, 1/2 + Z
SFAC  C    H    N    O
UNIT  32 44 4 4
FMAP   2
PLAN   -20
SIZE     0.100   0.260   0.460
ACTA
LIST   4
L.S.  21
TEMP  -173.00
EQIV $1 x+1, -y+2, z+1/2
HTAB O1B N2B_$1
EQIV $2 x+1, -y+1, z+1/2
HTAB O1A N2A_$2
EQIV $3 x-1, y, z
HTAB N2B O1B_$3
HTAB N2A O1A_$3
HTAB
WGHT    0.066400    0.039500
FVAR       1.03954
O1B   4    1.235867    0.901572    0.865038    11.00000    0.01365    0.03075 =
         0.01954   -0.00470    0.00537   -0.00488
H1B   2    1.271025    0.967071    0.935309    11.00000   -1.20000
O1A   4    0.645089    0.561619    0.364476    11.00000    0.01535    0.03526 =
         0.02063    0.00638    0.00542   -0.00016
H1A   2    0.676681    0.495730    0.422239    11.00000   -1.20000
N2B   3    0.352098    0.901470    0.569177    11.00000    0.01345    0.02644 =
         0.01698   -0.00063    0.00224    0.00295
H21   2    0.329717    0.816481    0.528530    11.00000   -1.20000
H22   2    0.323632    0.901407    0.651782    11.00000   -1.20000
N2A   3   -0.234236    0.625506    0.080772    11.00000    0.01241    0.02902 =
         0.01843    0.00360    0.00342   -0.00058
H11   2   -0.256315    0.713973    0.065880    11.00000   -1.20000
H12   2   -0.264349    0.608842    0.167898    11.00000   -1.20000
C1B   1    1.084152    0.882293    0.838005    11.00000    0.01486    0.01987 =
         0.01430    0.00197    0.00314   -0.00076
C1A   1    0.495135    0.587323    0.345404    11.00000    0.01472    0.02642 =
         0.01365   -0.00055    0.00272   -0.00252
C6B   1    1.015095    0.786073    0.723633    11.00000    0.01724    0.02071 =
         0.01629   -0.00218    0.00448    0.00104
AFIX  43
H6B   2    1.074218    0.735035    0.667892    11.00000   -1.20000
AFIX   0
C5B   1    0.859768    0.765245    0.691656    11.00000    0.01649    0.01996 =
         0.01717   -0.00127    0.00089   -0.00166
AFIX  43
H5B   2    0.813800    0.700737    0.612501    11.00000   -1.20000
AFIX   0
C4A   1    0.185183    0.648985    0.296278    11.00000    0.01611    0.02422 =
         0.01575   -0.00386    0.00133   -0.00110
C4B   1    0.769755    0.836589    0.772760    11.00000    0.01391    0.01849 =
         0.01786    0.00374    0.00162    0.00148
C5A   1    0.279825    0.729779    0.229768    11.00000    0.02189    0.02067 =
         0.01637    0.00099    0.00362    0.00158
AFIX  43
H5A   2    0.238673    0.806758    0.165996    11.00000   -1.20000
AFIX   0
C8B   1    0.517140    0.915587    0.608824    11.00000    0.01311    0.02147 =
         0.01844    0.00259    0.00174    0.00186
AFIX  23
H8B1  2    0.543767    1.011404    0.645754    11.00000   -1.20000
H8B2  2    0.552888    0.901556    0.512162    11.00000   -1.20000
AFIX   0
C3B   1    0.840551    0.931244    0.887116    11.00000    0.01622    0.02171 =
         0.02047   -0.00005    0.00572    0.00188
AFIX  43
H3B   2    0.781586    0.981167    0.943986    11.00000   -1.20000
AFIX   0
C6A   1    0.432418    0.700513    0.254433    11.00000    0.02210    0.02121 =
         0.01720    0.00007    0.00763   -0.00357
AFIX  43
H6A   2    0.494647    0.758130    0.208915    11.00000   -1.20000
AFIX   0
C8A   1   -0.068815    0.609015    0.113062    11.00000    0.01318    0.02125 =
         0.01690   -0.00053    0.00285   -0.00180
AFIX  23
H8A1  2   -0.033800    0.648197    0.023892    11.00000   -1.20000
H8A2  2   -0.044510    0.508862    0.119020    11.00000   -1.20000
AFIX   0
C7B   1    0.600766    0.814989    0.734221    11.00000    0.01253    0.02358 =
         0.02168    0.00499    0.00168    0.00081
AFIX  23
H7B1  2    0.564604    0.827349    0.830886    11.00000   -1.20000
H7B2  2    0.577385    0.718818    0.696779    11.00000   -1.20000
AFIX   0
C2B   1    0.995477    0.954313    0.919907    11.00000    0.01635    0.02212 =
         0.01657   -0.00280    0.00445   -0.00112
AFIX  43
H2B   2    1.041090    1.019450    0.998483    11.00000   -1.20000
AFIX   0
C2A   1    0.402575    0.504642    0.412482    11.00000    0.01630    0.03059 =
         0.02342    0.01105    0.00446    0.00093
AFIX  43
H2A   2    0.443834    0.426952    0.474932    11.00000   -1.20000
AFIX   0
C3A   1    0.249967    0.535825    0.388031    11.00000    0.01687    0.02921 =
         0.02539    0.00679    0.00522   -0.00323
AFIX  43
H3A   2    0.188078    0.478908    0.434764    11.00000   -1.20000
AFIX   0
C7A   1    0.018161    0.678448    0.264514    11.00000    0.01489    0.03123 =
         0.01966   -0.00618    0.00209    0.00211
AFIX  23
H7A1  2    0.001322    0.779814    0.256164    11.00000   -1.20000
H7A2  2   -0.020505    0.644245    0.353606    11.00000   -1.20000
AFIX   0
HKLF 4

REM  shelxt_a.res in Pc
REM R1 =  0.0620 for    4613 Fo > 4sig(Fo)  and  0.1020 for all    6659 data
REM    199 parameters refined using      2 restraints

END

WGHT      0.0665      0.0381

REM Instructions for potential hydrogen bonds
HTAB O1B N2B_$1
HTAB O1A N2A_$2
HTAB N2B O1B_$3
HTAB N2A O1A_$3

REM Highest difference peak  0.494,  deepest hole -0.271,  1-sigma level  0.060
Q1    1   0.4606  0.6397  0.3014  11.00000  0.05    0.49
Q2    1   0.5610  0.8718  0.6703  11.00000  0.05    0.45
Q3    1   1.0490  0.8405  0.7768  11.00000  0.05    0.41
Q4    1   0.8051  0.8815  0.8289  11.00000  0.05    0.41
Q5    1   0.2251  0.6080  0.3536  11.00000  0.05    0.37
Q6    1   0.9378  0.7863  0.7149  11.00000  0.05    0.35
Q7    1   0.9286  0.9192  0.8923  11.00000  0.05    0.35
Q8    1   0.6976  0.8253  0.7517  11.00000  0.05    0.32
Q9    1  -0.0210  0.6491  0.2026  11.00000  0.05    0.31
Q10   1   0.3525  0.7104  0.2366  11.00000  0.05    0.31
Q11   1   0.8358  0.8134  0.7537  11.00000  0.05    0.29
Q12   1   1.0288  0.9097  0.8574  11.00000  0.05    0.28
Q13   1   0.3367  0.5245  0.4077  11.00000  0.05    0.27
Q14   1   0.2446  0.6741  0.2710  11.00000  0.05    0.27
Q15   1   0.7995  0.9788  0.8479  11.00000  0.05    0.27
Q16   1   0.7230  0.4326  0.5409  11.00000  0.05    0.27
Q17   1   1.2764  0.8394  0.9222  11.00000  0.05    0.26
Q18   1   0.6222  0.4726  0.3230  11.00000  0.05    0.26
Q19   1   1.0580  0.9347  0.9008  11.00000  0.05    0.25
Q20   1   1.0792  0.7909  0.8376  11.00000  0.05    0.25
;
_shelx_res_checksum   77958

_shelx_hkl_file
;
 -15   0   2 31.1400 7.25962   3
 -15   0   3-0.94210 7.01446   3
 -15   0   6 7.06714 8.37315   7
 -15  -1   1 6.71912 6.46818   3
 -15  -1   2 8.82935 6.43121   3
 -15   1   3 2.11991 8.35573   7
 -15  -1   3-4.78700 7.37242   3
 -15   1   4 17.4996 8.78388   7
 -15   1   5 4.55767 8.67823   7
 -15  -1   6 14.2532 8.37685   2
 -15   2   2 15.2763 8.05570   7
 -15  -2   2 6.95604 6.41560   3
 -15   2   3 18.8829 8.61375   7
 -15   2   4 4.19676 8.60752   7
 -15  -2   5 12.2050 8.28824   2
 -15  -3   4 9.59592 8.27073   2
 -14   0  -2 4.83619 6.11102   3
 -14   0  -1 4.88016 6.22960   3
 -14   0   0 44.2522 6.77155   3
 -14   0   1-1.13220 6.32242   3
 -14   0   2 37.2443 7.78160   7
 -14   0   2 45.6398 7.17324   3
 -14   0   3-4.70230 7.74772   7
 -14   0   4 1.40356 7.85728   7
 -14   0   5 2.88593 8.09782   7
 -14   0   5-4.16639 7.30387   2
 -14   0   6 8.54599 8.02708   7
 -14   0   6 0.44312 7.70610   2
 -14   0   7 3.75944 7.95903   2
 -14   0   8 92.4392 10.6171   2
 -14   1  -2 4.66086 6.41471   3
 -14   1  -1 0.82064 6.44979   3
 -14  -1  -1 9.38028 5.91093   3
 -14   1   0 3.44245 6.81984   3
 -14  -1   0 6.11635 5.96829   3
 -14   1   1 16.9286 7.43071   7
 -14  -1   1 8.54970 6.26304   3
 -14   1   1 16.8351 6.77780   3
 -14   1   2 4.58950 7.39295   7
 -14  -1   2 15.0434 6.40047   3
 -14   1   2 17.6154 6.75874   3
 -14   1   3 8.58264 7.74907   7
 -14  -1   3-6.71189 6.93527   2
 -14  -1   4 12.1275 7.63090   7
 -14   1   4-5.09662 8.03058   7
 -14  -1   4 5.47757 7.19071   2
 -14  -1   5 8.83183 7.81628   7
 -14   1   5 10.9855 8.16547   7
 -14  -1   5 7.11479 7.38740   2
 -14   1   6 19.3843 8.26615   7
 -14   1   6 13.1154 7.46534   2
 -14  -1   6 6.54762 7.71324   2
 -14   1   7 84.9599 10.1628   7
 -14  -1   7 89.3332 10.2143   2
 -14   1   7 98.4869 9.83251   2
 -14  -1   8 105.085 10.7563   2
 -14   1   8 101.464 10.4023   2
 -14   2  -1 10.0636 6.86873   3
 -14   2  -1-0.87037 6.44523  16
 -14  -2   0 2.36943 5.95087   3
 -14   2   0 9.93524 6.70207   3
 -14  -2   1 34.9799 6.27907   3
 -14   2   1 22.4301 7.09152   3
 -14   2   2 11.1376 7.45247   7
 -14   2   2 13.4303 6.93046   3
 -14  -2   2 15.8198 6.04632   3
 -14   2   3 17.5829 7.16545   3
 -14  -2   3 12.7783 7.16590   2
 -14   2   3 25.0327 7.93071   7
 -14  -2   4 17.9845 7.57242   2
 -14   2   4 3.69950 7.80471   7
 -14  -2   5 13.7068 8.38230   2
 -14   2   5 23.6140 8.37395   7
 -14  -2   6 26.0466 8.65266   2
 -14   2   6 23.9578 8.94952   7
 -14  -2   7-6.62798 8.21174   2
 -14   2   7 12.6079 8.74974   7
 -14  -2   7-5.71464 7.32441  15
 -14  -2   8 6.82467 8.51779   2
 -14  -2   8 7.44840 7.39237  15
 -14   2   8 2.21659 7.68650   2
 -14   3  -1 2.96292 6.49806  16
 -14   3   0 12.7801 7.01776   3
 -14   3   1 1.59337 6.77723   3
 -14  -3   2 6.43685 7.29159   2
 -14   3   2 7.20592 6.93779   3
 -14   3   2-3.14007 7.41046   7
 -14  -3   3 14.9361 7.71413   2
 -14   3   3 29.9042 7.37440   3
 -14   3   3 20.6139 7.95198   7
 -14   3   4 31.6557 8.35266   7
 -14  -3   4 26.1872 7.97576   2
 -14   3   5 91.2707 10.1890   7
 -14  -3   5 93.4114 10.3926   2
 -14   3   6 52.1183 9.59466   7
 -14  -3   6 59.3872 9.42435   2
 -14   3   7 10.4293 8.73857   7
 -14  -3   7 13.2722 8.69124   2
 -14   4  -1 6.30189 6.78902  16
 -14   4   0 6.65283 6.31383  16
 -14  -4   1 3.94973 7.36731   2
 -14   4   1-6.23393 7.27833   3
 -14  -4   2 4.10806 7.48279   2
 -14   4   2-4.67943 7.61334   3
 -14  -4   3 7.60387 7.92981   2
 -14   4   3 15.8820 7.66390   3
 -14   4   3 2.22949 7.79771   7
 -14  -4   4 53.2246 9.19866   2
 -14   4   4 59.8844 8.44090   3
 -14   4   4 48.9215 8.86770   7
 -14   4   5 20.8599 8.51956   7
 -14  -4   5 18.6924 8.73958   2
 -14   4   6 3.81290 8.77109   7
 -14  -4   6-1.07457 8.73632   2
 -14   5   0-0.85705 6.34922  16
 -14  -5   0 0.44141 7.44271   2
 -14  -5   1 1.84040 7.39294   2
 -14  -5   2 23.5714 7.76629   2
 -14  -5   3 52.1650 9.25582   2
 -14   5   3 42.6672 8.80772   7
 -14  -5   4 75.9179 10.1473   2
 -14   5   4 66.9230 9.81589   7
 -14  -5   5 19.8909 8.85641   2
 -13   0  -3 0.22898 5.88826   3
 -13   0  -2 46.8436 6.84794   3
 -13   0  -1-2.77478 5.89266   3
 -13   0   0 55.2482 6.90199   3
 -13   0   1-5.15354 6.72549   7
 -13   0   1 2.74378 5.91480   3
 -13   0   2 45.9756 6.73841   2
 -13   0   2 46.0135 7.54510   7
 -13   0   3 0.36284 6.76053   2
 -13   0   3-5.09123 7.20463   7
 -13   0   4 12.8741 7.05450   2
 -13   0   4 30.5649 8.01224   7
 -13   0   5 10.0257 7.27441   2
 -13   0   5 3.52749 7.53071   7
 -13   0   6 27.0407 7.73018   2
 -13   0   6 20.4035 8.16425   7
 -13   0   7-15.4360 8.14295   2
 -13   0   7 10.9895 8.25189   7
 -13   0   8 0.49631 8.00336   2
 -13   0   9 2.09305 7.52193  15
 -13   0   9 1.05213 8.03508   2
 -13   1  -4 0.49112 6.42945   3
 -13   1  -3 63.0645 7.46648   3
 -13   1  -2 137.790 9.42543   3
 -13  -1  -2 165.053 9.02610   3
 -13   1  -1 83.0333 7.67037   3
 -13  -1  -1 82.9738 7.22073   3
 -13   1   0 120.213 8.52352   3
 -13  -1   0 100.208 7.82339   3
 -13   1   1 89.9072 7.74675   3
 -13  -1   1 79.3842 7.26742   3
 -13   1   1 73.3589 6.35981  16
 -13  -1   1 65.0114 7.41554   2
 -13  -1   1 53.1549 7.68497   7
 -13  -1   2 88.7142 8.12474   2
 -13  -1   2 96.0055 8.64919   7
 -13   1   2 81.5076 8.51080   7
 -13   1   2 105.019 8.16874   3
 -13  -1   3 13.2303 6.77297   2
 -13   1   3 24.0503 6.56952   2
 -13   1   3 17.9962 7.30049   7
 -13  -1   3 9.58034 7.31555   7
 -13   1   4 44.8411 7.37732   2
 -13  -1   4 52.2646 8.14951   2
 -13   1   4 34.9798 7.94568   7
 -13  -1   4 38.5012 7.87833   7
 -13   1   5 30.2391 7.32938   2
 -13  -1   5 21.5570 7.50101   2
 -13   1   5 31.7527 8.33372   7
 -13  -1   5 25.6405 7.71560   7
 -13  -1   6 10.1866 7.42274   2
 -13   1   6 21.2380 7.25778   2
 -13   1   6 8.35135 8.03752   7
 -13  -1   6 6.61998 7.80647   7
 -13  -1   7 14.5426 7.87849   2
 -13   1   7 4.59728 7.67202   2
 -13   1   7 8.97274 8.09975   7
 -13   1   8 14.1679 8.29320   2
 -13  -1   8 13.6687 7.38549  15
 -13  -1   8 11.6084 8.26562   2
 -13  -1   9-10.5316 7.76690  15
 -13  -1   9 8.95610 8.43432   2
 -13   1   9 1.00169 8.08618   2
 -13  -1  10 9.62605 7.72630  15
 -13   1  10 9.12297 8.41920   2
 -13   2  -4 7.88587 6.70050   3
 -13   2  -3 34.8929 6.87018   3
 -13   2  -2 20.9804 6.75925   3
 -13  -2  -1 6.80501 5.63266   3
 -13   2  -1 14.2460 6.65742   3
 -13   2   0-2.01869 6.24996   3
 -13  -2   0-2.10124 6.03907   2
 -13  -2   0 4.15036 5.35187   3
 -13   2   0 2.83439 5.63223  16
 -13  -2   1 47.3849 7.21867   2
 -13  -2   1 50.1472 6.57846   3
 -13   2   1 63.8677 7.42530   3
 -13   2   1 52.9007 6.21010  16
 -13  -2   2 26.3253 6.81415   2
 -13   2   2 15.7754 7.05602   7
 -13   2   2 33.2738 7.02630   3
 -13   2   3-4.35622 6.99774   7
 -13  -2   3 7.33382 6.83196   7
 -13  -2   3 0.41156 6.64472   2
 -13   2   4-6.00148 7.35637   7
 -13  -2   4 5.31117 7.10863   7
 -13  -2   4 1.31125 6.71139   2
 -13   2   5 12.7726 7.96809   7
 -13  -2   5 12.4611 7.36389   7
 -13   2   5 7.43863 6.74864   2
 -13  -2   5 24.4308 7.79312   2
 -13   2   6-0.39252 7.98354   7
 -13  -2   6 2.90570 7.50448   2
 -13   2   6-3.70575 7.09285   2
 -13   2   7 18.0721 8.23249   7
 -13  -2   7 16.6120 8.02556   2
 -13   2   7 13.0961 7.74586   2
 -13  -2   7 14.9406 7.12110  15
 -13   2   8 9.09707 8.25811   7
 -13  -2   8-10.9329 8.37593   2
 -13  -2   8 11.5597 7.22323  15
 -13   2   8 3.21149 7.57402   2
 -13  -2   9-3.22295 8.23665   2
 -13  -2   9 16.7640 7.50573  15
 -13   2   9 24.5934 8.30972   2
 -13  -2  10 11.0982 7.88109  15
 -13   2  10 20.5480 8.51252   2
 -13   3  -3 76.3748 8.00419   3
 -13   3  -2 5.35666 6.72485   3
 -13   3  -1 20.3706 6.75563   3
 -13   3  -1 6.53628 6.30161  16
 -13   3   0 8.09803 6.74561   3
 -13  -3   0 10.7816 6.29991   2
 -13   3   0 6.36962 5.76971  16
 -13  -3   0 16.2217 5.37977   3
 -13  -3   1 197.968 12.2728   2
 -13   3   1 227.440 10.8541  16
 -13  -3   1 236.619 10.9878   3
 -13   3   1 253.357 12.2662   3
 -13  -3   2 108.539 9.23430   2
 -13   3   2 107.306 7.14402  16
 -13   3   2 99.6145 8.76788   3
 -13  -3   3 19.9877 7.27364   2
 -13   3   3 25.1646 7.51057   7
 -13  -3   4 22.4235 7.50706   2
 -13   3   4 20.1586 7.39176   7
 -13  -3   5 68.6213 8.90599   2
 -13   3   5 39.4762 8.32571   7
 -13   3   6 26.3753 8.81185   7
 -13  -3   6 31.2209 8.48032   2
 -13   3   6 33.7509 7.10592   2
 -13  -3   6 28.1054 6.60595  15
 -13   3   7 20.1739 8.65428   7
 -13  -3   7 8.36613 7.96272   2
 -13   3   7 9.93058 7.07785   2
 -13  -3   7 9.64622 6.63159  15
 -13   3   8-4.20580 8.55442   7
 -13  -3   8-4.85418 8.37956   2
 -13  -3   8 9.12236 7.12027  15
 -13   3   8 2.56376 7.45271   2
 -13  -3   9 25.9651 8.98341   2
 -13  -3   9 21.4730 7.52416  15
 -13   3   9 24.4417 7.90691   2
 -13  -3  10-4.12256 7.34368  15
 -13   4  -3 14.9005 7.44514  16
 -13   4  -2-4.39124 6.96557   3
 -13   4  -2 0.99317 6.72862  16
 -13  -4  -1 3.96104 6.31596   2
 -13   4  -1 17.0855 6.84374   3
 -13   4  -1 18.1602 6.57216  16
 -13   4   0 9.87129 6.67783   3
 -13  -4   0 6.61683 6.48863   2
 -13   4   0 9.31138 5.76231  16
 -13  -4   1 0.42942 6.91874   2
 -13   4   1 13.4242 6.69617   3
 -13  -4   1 1.71070 5.37371   3
 -13   4   1 7.98012 5.59739  16
 -13  -4   2 5.75695 7.11894   2
 -13   4   2 20.1217 7.01168   3
 -13   4   2 12.7878 5.36566  16
 -13  -4   3 6.42723 7.08635   2
 -13   4   3 0.99655 6.66949   3
 -13   4   3-8.90465 7.35275   7
 -13  -4   4 3.81657 7.54513   2
 -13   4   4 2.95498 7.43979   7
 -13  -4   5 5.52162 7.75003   2
 -13   4   5 5.02120 7.67257   7
 -13  -4   6 18.3798 8.02724   2
 -13   4   6 23.6918 8.72446   7
 -13  -4   7 16.8253 8.12451   2
 -13   4   7-5.47972 8.58838   7
 -13  -4   8 25.6583 8.88379   2
 -13   4   8 14.2250 7.46997   2
 -13   4   8 32.2841 9.05057   7
 -13   4   9 19.8512 7.72448   2
 -13   5  -2 73.3424 8.39266  16
 -13   5  -1 18.2055 7.21011   3
 -13   5  -1 20.7256 6.70675  16
 -13  -5   0-3.91143 6.88988   2
 -13   5   0 6.28269 6.86185   3
 -13   5   0-0.28716 6.37407  16
 -13  -5   1-9.51345 7.32268   2
 -13   5   1-2.24836 6.77403   3
 -13   5   1 7.85503 5.62164  16
 -13  -5   2 103.283 9.60897   2
 -13   5   2 93.9153 7.39401  16
 -13   5   2 96.7698 8.68640   3
 -13  -5   3 94.6037 9.96104   2
 -13   5   3 121.675 7.79639  16
 -13   5   3 118.906 9.31187   3
 -13  -5   4 18.4143 8.06865   2
 -13   5   4 22.8019 7.92085   7
 -13   5   4 17.2235 7.39210   3
 -13   5   5 44.3238 8.63528   7
 -13  -5   5 38.9266 8.66146   2
 -13   5   6 53.4160 9.17909   7
 -13  -5   6 52.0571 9.42579   2
 -13   5   7 12.0895 8.56077   7
 -13  -5   7 8.40420 8.49513   2
 -13  -5   8 6.33488 9.04128   2
 -13   6  -1-0.32088 6.77682  16
 -13   6   0 5.63717 6.31290  16
 -13   6   0 6.37625 7.03925   3
 -13  -6   0 7.21414 6.85286   2
 -13   6   1 8.83028 6.07437  16
 -13   6   1 18.2317 7.19956   3
 -13  -6   1 8.92968 7.14006   2
 -13   6   2 2.08244 5.93644  16
 -13  -6   2-1.46155 7.40140   2
 -13   6   2 3.29294 6.78285   3
 -13   6   3 4.60047 5.59331  16
 -13  -6   3 14.5394 7.77328   2
 -13   6   4 18.5190 8.05468   7
 -13  -6   4 27.9084 8.10497   2
 -13   6   5 11.8059 8.00285   7
 -13  -6   5 10.1312 8.00955   2
 -13   6   6 33.8666 9.01183   7
 -13  -6   6 26.6972 8.92486   2
 -13  -6   7 12.0871 8.86972   2
 -13   7   0 32.4016 7.03009  16
 -13  -7   1 3.37854 7.41455   2
 -13   7   1 9.92200 6.28658  16
 -13  -7   2-1.00220 7.65465   2
 -13   7   2-6.04396 6.07234  16
 -13  -7   3 11.8603 7.81246   2
 -13   7   3 12.7895 5.87989  16
 -13  -7   4 40.9230 8.95192   2
 -13   7   4 36.8545 9.15987   7
 -13   7   4 56.0931 8.32721   3
 -13  -7   5 93.0508 10.6245   2
 -13   7   5 104.939 9.30001   3
 -13   8   2 17.4498 6.46757  16
 -13   8   3 5.61105 6.34289  16
 -12   0  -4 171.835 9.63592   3
 -12   0  -3 6.16265 5.26338   3
 -12   0  -2 370.234 15.1556   3
 -12   0  -1-3.35290 5.42665   3
 -12   0   0 348.110 15.4456   2
 -12   0   0 422.759 15.7773   3
 -12   0   1 1.18270 5.41932   2
 -12   0   1 0.51875 5.38556   3
 -12   0   2 157.660 7.63470  16
 -12   0   2 171.388 9.58024   2
 -12   0   2 142.765 9.66488   7
 -12   0   3 6.71159 6.06748   2
 -12   0   3 2.08828 6.21812   7
 -12   0   4 85.4953 8.16565   2
 -12   0   4 87.1839 8.61347   7
 -12   0   5 14.6661 6.75638   2
 -12   0   5-8.11606 7.62936   7
 -12   0   6 274.547 14.1452   2
 -12   0   6 278.648 14.2820   7
 -12   0   7-4.10701 7.46394   2
 -12   0   7-0.36708 7.61110   7
 -12   0   8-2.89876 7.59303   2
 -12   0   9 4.52755 7.24635  15
 -12   0   9 5.65008 7.98166   2
 -12   0  10-0.42677 7.89471  15
 -12   0  10 7.36702 8.34272   2
 -12   0  11-2.62790 8.21850  15
 -12   0  11 2.12220 8.34825   2
 -12   1  -5 14.2511 6.55754   3
 -12   1  -4 9.26233 6.06556   3
 -12   1  -3 5.20631 5.86056   3
 -12  -1  -3 5.47737 5.22450   3
 -12   1  -2-2.20388 5.73960   3
 -12  -1  -2-1.92290 5.43227   3
 -12  -1  -1 5.72499 5.28944   2
 -12  -1  -1 10.0859 5.26697   3
 -12   1  -1 22.6078 6.07916   3
 -12  -1   0 14.2253 5.46609   2
 -12   1   0 1.29754 5.78473   3
 -12  -1   0 9.12610 5.53741   3
 -12   1   1-5.96118 5.87236   3
 -12  -1   1 3.85068 5.41650   2
 -12   1   1 0.26630 5.28869   2
 -12  -1   1-0.50729 5.84292   7
 -12   1   1 3.94859 4.59257  16
 -12   1   2 15.5076 5.59255   2
 -12  -1   2 8.60874 5.78528   2
 -12   1   2 11.0566 6.15540   7
 -12  -1   2 8.36226 6.33586   7
 -12   1   2 11.2168 4.38911  16
 -12   1   3 6.23881 5.93484   2
 -12  -1   3 9.28559 6.13721   2
 -12   1   3 3.37169 6.38398   7
 -12  -1   3 14.4368 6.54300   7
 -12   1   3 9.15758 3.89472  16
 -12   1   4 11.1271 6.34656   2
 -12  -1   4 5.19950 6.31271   2
 -12  -1   4 5.86327 7.01953   7
 -12   1   4 3.58109 6.70404   7
 -12  -1   5 19.5997 7.15476   2
 -12   1   5 27.1552 6.89047   2
 -12   1   5 18.6537 7.61877   7
 -12  -1   5 20.2209 7.21612   7
 -12  -1   6 22.0034 7.34315   2
 -12   1   6 2.49667 7.04033   2
 -12   1   6 15.0007 7.70439   7
 -12  -1   6 21.8796 7.43525   7
 -12  -1   7 15.0953 7.41101   2
 -12   1   7 10.7557 7.32835   2
 -12   1   7 4.15731 7.64744   7
 -12   1   8 18.3325 7.86484   2
 -12  -1   8 0.38194 6.86508  15
 -12  -1   8 0.49235 7.45151   2
 -12   1   9-1.48907 7.77125   2
 -12  -1   9 5.58715 7.21949  15
 -12  -1   9 2.58312 8.05768   2
 -12   1  10-0.43674 7.51836  15
 -12  -1  10 3.32829 7.37698  15
 -12   1  10 8.08902 8.06696   2
 -12  -1  10 17.9654 8.52569   2
 -12  -1  11 3.37266 7.68577  15
 -12   1  11-14.3614 8.25288   2
 -12   2  -5 108.024 8.79497   3
 -12   2  -4 72.9782 7.70411   3
 -12   2  -3 24.9275 6.28408   3
 -12  -2  -2 15.3194 5.21147   3
 -12   2  -2 22.9972 6.09216   3
 -12  -2  -1 308.884 14.7640   2
 -12   2  -1 352.689 14.8377   3
 -12  -2  -1 361.273 13.9765   3
 -12  -2   0 149.574 9.20462   2
 -12   2   0 168.620 9.16593   3
 -12  -2   0 149.416 8.26054   3
 -12   2   1 32.7074 6.23598   3
 -12  -2   1 35.0563 6.31789   2
 -12  -2   1 36.4578 6.28097   7
 -12   2   1 37.5545 5.44333  16
 -12  -2   2 205.606 11.2540   2
 -12   2   2 216.883 10.3238   2
 -12  -2   2 192.854 10.7096   7
 -12   2   2 199.290 9.28590  16
 -12   2   3 70.3071 6.93631   2
 -12  -2   3 55.1441 7.51460   2
 -12  -2   3 58.5458 7.54888   7
 -12   2   3 46.8396 7.37769   7
 -12   2   3 61.8075 5.06779  16
 -12   2   4 11.9021 6.24941   2
 -12  -2   4 10.8076 6.49831   2
 -12   2   4 1.99470 6.79905   7
 -12  -2   4 12.5550 6.75102   7
 -12   2   5 130.673 9.42743   2
 -12  -2   5 145.759 10.1284   2
 -12   2   5 103.789 9.57542   7
 -12  -2   5 107.274 9.06936   7
 -12  -2   6 39.7174 7.78208   2
 -12   2   6 46.3972 7.70852   2
 -12   2   6 31.5366 8.21245   7
 -12  -2   7 85.5555 8.60010  15
 -12  -2   7 96.5461 9.88787   2
 -12   2   7 101.684 9.58339   2
 -12   2   7 92.6807 9.85007   7
 -12  -2   8 5.13735 6.82831  15
 -12  -2   8 14.7444 7.90752   2
 -12   2   8 18.7446 7.75100   2
 -12   2   8 8.89528 8.01925   7
 -12   2   9 15.0833 7.86479   2
 -12  -2   9 3.09042 7.15073  15
 -12  -2   9 8.42273 7.91536   2
 -12  -2  10 1.18737 7.33437  15
 -12   2  10 3.12053 7.40050  15
 -12  -2  10 0.54770 8.36538   2
 -12   2  10-1.94790 7.96469   2
 -12  -2  11-5.66863 7.77242  15
 -12   3  -5-8.01793 6.95903   3
 -12   3  -4 11.9175 6.38107   3
 -12   3  -3 22.6405 6.51255   3
 -12   3  -2 21.9520 6.39438   3
 -12   3  -1 7.47706 6.20562   3
 -12  -3  -1 7.45325 5.03892   3
 -12   3   0 18.2467 6.44005   3
 -12  -3   0 18.7755 6.21472   2
 -12  -3   0 16.7830 5.14607   3
 -12   3   0 19.7560 5.81061  16
 -12  -3   1 11.0554 6.09092   2
 -12   3   1 1.72245 6.02315   3
 -12   3   1 4.54948 5.07141  16
 -12   3   2 16.8915 6.21756   3
 -12  -3   2 9.06924 6.02195   2
 -12  -3   2-2.47759 5.85383   7
 -12   3   2 12.9517 4.78708  16
 -12  -3   3 13.5762 6.46532   2
 -12  -3   3 11.9934 6.14493   7
 -12   3   3 6.80826 6.66616   7
 -12   3   3 8.96990 4.51079  16
 -12   3   4 28.9358 6.27565   2
 -12  -3   4 28.0055 7.01144   2
 -12   3   4 25.8510 7.26713   7
 -12   3   4 26.9279 4.44527  16
 -12   3   5 5.04078 7.27367   7
 -12  -3   5 23.3745 7.26809   2
 -12   3   5 10.1939 6.14237   2
 -12   3   6 15.5158 7.85795   7
 -12  -3   6 19.3865 7.43287   2
 -12   3   6 9.30690 6.73307   2
 -12  -3   6 8.29776 6.05833  15
 -12   3   7 2.40779 8.03959   7
 -12  -3   7 4.05895 7.72984   2
 -12   3   7 4.40607 6.89400   2
 -12  -3   7 5.26035 6.54610  15
 -12   3   8 4.53703 8.41477   7
 -12  -3   8-3.68077 8.12753   2
 -12  -3   8 12.2072 6.74448  15
 -12   3   8-2.99401 6.93062   2
 -12  -3   9 3.79798 8.14261   2
 -12  -3   9 3.27541 6.81758  15
 -12   3   9 1.80777 7.20956   2
 -12  -3  10-5.02387 8.80548   2
 -12  -3  10 6.79325 7.19963  15
 -12   3  10-4.21992 7.88850   2
 -12   4  -4 51.3304 7.71884   3
 -12   4  -3 33.5722 6.86138   3
 -12   4  -2 35.0220 6.56438   3
 -12   4  -2 46.8055 7.19247  16
 -12   4  -1 91.9870 7.91688   3
 -12   4  -1 90.6810 8.03776  16
 -12  -4   0 35.5907 7.13051   2
 -12   4   0 58.0576 7.20630   3
 -12   4   0 41.1812 6.40537  16
 -12  -4   0 46.3180 5.52558   3
 -12  -4   1 196.243 11.4025   2
 -12   4   1 180.271 9.83201  16
 -12   4   1 209.959 10.7346   3
 -12  -4   2 12.2400 6.48887   2
 -12   4   2 7.40010 4.96515  16
 -12   4   2 12.3677 6.30309   3
 -12   4   3 205.249 9.52946  16
 -12  -4   3 195.014 11.9259   2
 -12   4   4 63.8411 5.62774  16
 -12  -4   4 72.8478 8.58227   2
 -12   4   4 61.1153 8.03823   7
 -12   4   5 0.36760 7.34716   7
 -12  -4   5 2.37822 7.03929   2
 -12   4   5-0.88513 5.93385   2
 -12  -4   5-11.3320 5.75718  15
 -12   4   6 44.5788 8.54003   7
 -12  -4   6 50.2630 8.84824   2
 -12   4   6 53.8973 7.21852   2
 -12  -4   6 48.5628 6.78820  15
 -12   4   7 19.4023 8.32776   7
 -12  -4   7 2.62374 8.01851   2
 -12   4   7 18.8237 6.60461   2
 -12  -4   7 17.9162 6.61589  15
 -12   4   8 5.50212 8.35448   7
 -12  -4   8 22.8695 8.74283   2
 -12   4   8 20.3928 6.99991   2
 -12  -4   8 14.4846 6.50758  15
 -12   4   9 43.0886 9.07033   7
 -12  -4   9 24.0974 8.77041   2
 -12  -4   9 25.8571 7.17151  15
 -12   4   9 52.0496 8.06610   2
 -12  -4  10 12.0193 8.95086   2
 -12  -4  10 19.4850 7.58023  15
 -12   4  10 28.6017 7.94088   2
 -12   5  -4 17.4206 7.41059   3
 -12   5  -4 20.4198 7.62812  16
 -12   5  -3 35.4645 7.01108   3
 -12   5  -3 19.3688 7.26179  16
 -12   5  -2 7.27029 6.56642   3
 -12   5  -2 3.34584 6.69911  16
 -12   5  -1 18.1802 6.49947   3
 -12   5  -1 19.2329 6.50667  16
 -12   5   0-2.39048 6.40701   3
 -12   5   0 16.7783 5.98030  16
 -12  -5   1 24.1031 6.85596   2
 -12   5   1 23.3906 6.55480   3
 -12   5   1 22.6922 5.69811  16
 -12  -5   2 17.3917 6.86830   2
 -12   5   2 26.5340 6.62764   3
 -12   5   2 17.0954 5.47941  16
 -12  -5   3 4.13006 6.87176   2
 -12   5   3 14.7732 6.41762   3
 -12   5   3 18.1872 5.16867  16
 -12  -5   4 4.27919 6.87558   2
 -12   5   4 5.42622 7.01360   7
 -12   5   4 4.09659 4.85949  16
 -12  -5   5 12.7733 7.33896   2
 -12   5   5 17.7670 7.71125   7
 -12   5   5 16.4531 5.11909  16
 -12  -5   6-1.03926 7.49029   2
 -12   5   6-0.79908 7.84668   7
 -12  -5   7-4.89426 8.06041   2
 -12   5   7 12.7216 6.03527   2
 -12   5   7 3.39598 8.10678   7
 -12  -5   8 12.9519 8.69287   2
 -12   5   8 3.69806 6.34439   2
 -12   5   8-6.50830 8.75230   7
 -12  -5   9 3.45487 8.61784   2
 -12   5   9 10.4596 7.04616   2
 -12   5   9-6.19367 9.29844   7
 -12   5  10-3.42722 7.34951   2
 -12   6  -3 49.7919 7.85702   3
 -12   6  -3 45.4637 8.16208  16
 -12   6  -2 31.7078 7.38771   3
 -12   6  -2 40.9692 7.36757  16
 -12   6  -1 33.1592 6.97003   3
 -12   6  -1 35.7620 6.86185  16
 -12   6   0 9.72767 6.44482   3
 -12   6   0 8.77353 5.93773  16
 -12  -6   1 0.45105 6.59876   2
 -12   6   1 0.30784 6.22411   3
 -12   6   1 5.93521 5.63439  16
 -12  -6   2 91.1710 9.54280   2
 -12   6   2 117.779 7.86931  16
 -12  -6   3 84.0703 9.16572   2
 -12   6   3 90.8603 7.16211  16
 -12  -6   4 83.0830 9.44570   2
 -12   6   4 68.8377 8.87751   7
 -12   6   4 82.8563 6.83673  16
 -12  -6   5 50.4903 8.61208   2
 -12   6   5 36.6855 8.23567   7
 -12   6   5 48.4318 6.17167  16
 -12  -6   6 12.7721 8.24697   2
 -12   6   6 13.9239 8.23985   7
 -12  -6   7-3.34251 8.14944   2
 -12   6   7 4.37504 8.51564   7
 -12  -6   8 2.30130 8.55000   2
 -12   6   8 1.77256 8.77302   7
 -12   6  10 13.2762 7.26228   2
 -12   7  -2-8.90013 7.35197   3
 -12   7  -2 20.6537 7.08448  16
 -12   7  -1 19.5097 6.81567   3
 -12   7  -1 12.7865 6.54168  16
 -12   7   0 37.4444 7.05378   3
 -12   7   0 16.4754 6.55143  16
 -12   7   1 9.43115 6.18059  16
 -12  -7   2 3.84692 7.10034   2
 -12   7   2 11.1237 5.89734  16
 -12  -7   3 10.4294 7.32916   2
 -12   7   3-0.25815 5.62544  16
 -12   7   4 9.37346 5.59308  16
 -12  -7   4 6.09747 7.59750   2
 -12   7   4 2.75092 7.64688   7
 -12   7   4 10.3512 6.81708   3
 -12   7   5 10.7466 5.75484  16
 -12  -7   5 3.67306 7.47561   2
 -12   7   5-0.40496 7.91745   7
 -12   7   5 8.91571 6.89907   3
 -12   7   6-2.94562 8.26638   7
 -12  -7   6 14.0850 7.93862   2
 -12   7   7-2.22427 9.36233   7
 -12  -7   7 2.27694 8.15596   2
 -12   8  -1 19.3007 7.19796  16
 -12   8   0 18.1993 6.73561  16
 -12   8   1 18.3260 6.59288  16
 -12  -8   2 5.43002 7.07482   2
 -12   8   2-0.95001 6.93729   3
 -12   8   2 10.1072 6.10545  16
 -12   8   3 47.4456 7.58883   3
 -12  -8   3 26.9917 7.92680   2
 -12   8   3 29.2960 6.38472  16
 -12   8   4 31.5971 6.80997  16
 -12  -8   4 37.5645 8.63136   2
 -12   8   4 34.4467 8.83120   7
 -12   8   4 50.5079 7.65948   3
 -12  -8   5 21.9863 7.98406   2
 -12   8   5 4.22613 6.32767  16
 -12   8   5 23.9300 7.18550   3
 -12  -8   6 11.5277 8.27727   2
 -12   8   6 20.2764 7.27385   3
 -12   8   7 42.4069 7.57157   3
 -12   9   1 3.18974 6.64754  16
 -12   9   2 7.23643 6.94575   3
 -12  -9   2 6.56261 7.37579   2
 -12   9   2 1.83623 6.44732  16
 -12  -9   3 7.78075 7.59130   2
 -12   9   3 7.62779 7.08028   3
 -12   9   3 5.44538 6.46373  16
 -12  -9   4-2.12182 7.86098   2
 -12   9   4 11.4599 7.33752   3
 -12   9   4-11.8978 6.78473  16
 -12   9   5 14.5342 6.78624  16
 -12   9   5 12.3297 6.96853   3
 -11   0  -5 2.33974 5.44965   3
 -11   0  -4 15.1478 5.32811   3
 -11   0  -3 4.56282 5.07581   3
 -11   0  -2 24.8228 5.45834   3
 -11   0  -1 4.73637 4.48758   2
 -11   0  -1 0.44262 4.83505   3
 -11   0   0 13.8425 4.72642   2
 -11   0   0 5.53417 4.97767   3
 -11   0   1-7.49146 4.85516   2
 -11   0   2 0.46085 3.63382  16
 -11   0   2 8.26224 5.64790   7
 -11   0   2 2.44605 5.13347   2
 -11   0   3 0.60048 3.12873  16
 -11   0   3 1.00678 5.44391   2
 -11   0   3-1.93162 5.69632   7
 -11   0   4 4.72299 5.78920   2
 -11   0   4 2.38722 6.23253   7
 -11   0   5 3.88855 6.24799   2
 -11   0   5-2.56455 6.78917   7
 -11   0   6 7.86526 6.78009   2
 -11   0   6 1.67345 6.80401   7
 -11   0   7 6.55634 6.70529   2
 -11   0   7 5.26832 7.15689   7
 -11   0   8 5.55630 6.88321   2
 -11   0   9 6.39593 6.84756  15
 -11   0   9 10.4279 7.93472   2
 -11   0  10 3.35771 7.27960  15
 -11   0  10 12.8842 7.86497   2
 -11   0  11-6.02078 7.45567  15
 -11   0  11-1.56124 7.83218   2
 -11   1  -5 14.7882 5.87105   3
 -11  -1  -4 8.37177 5.07585   3
 -11   1  -4 4.48663 5.68805   3
 -11  -1  -3 44.9129 5.64127   3
 -11   1  -3 51.1576 6.13622   3
 -11   1  -2 69.5649 6.72740   3
 -11  -1  -2 76.7477 6.11600   3
 -11  -1  -1 81.8856 6.71418   2
 -11  -1  -1 92.1586 6.55222   3
 -11   1  -1 88.7439 7.02469   3
 -11   1   0 51.9416 5.49937   2
 -11  -1   0 61.7366 5.98527   2
 -11   1   0 53.8760 6.20822   3
 -11  -1   0 66.3815 5.95162   3
 -11  -1   1 22.8750 5.30591   2
 -11   1   1 17.8368 5.03130   2
 -11  -1   1 28.9376 5.57646   7
 -11   1   2 11.5267 5.33628   2
 -11  -1   2 1.60645 5.11230   2
 -11  -1   2 3.48026 5.70173   7
 -11   1   2 11.7398 3.99154  16
 -11  -1   3 116.570 8.03593   2
 -11   1   3 121.809 7.97392   2
 -11  -1   3 97.8344 7.87234   7
 -11   1   3 95.7037 8.09485   7
 -11   1   3 95.5021 5.62553  16
 -11  -1   3 98.9067 5.11186  16
 -11  -1   4 82.4017 7.63498   2
 -11  -1   4 88.2657 8.07308   7
 -11   1   4 82.6378 7.93881   7
 -11   1   4 74.4529 4.77564  16
 -11   1   5 45.0986 7.00662   2
 -11  -1   5 46.7392 7.26299   2
 -11  -1   5 45.0434 7.20585   7
 -11   1   5 50.4942 7.52295   7
 -11  -1   6 4.70900 6.63657   2
 -11   1   6 5.58666 6.39922   2
 -11  -1   6 5.12756 6.93882   7
 -11   1   6 9.41742 7.24467   7
 -11  -1   7 4.06116 6.74492   2
 -11   1   7 8.56292 6.90555   2
 -11   1   7 0.36289 7.23090   7
 -11   1   8 7.84771 7.34899   2
 -11  -1   8 3.31982 6.29134  15
 -11  -1   8 11.3527 7.17049   2
 -11   1   9 24.9653 8.03565   2
 -11  -1   9 4.66309 7.13552  15
 -11  -1   9 13.4355 7.77300   2
 -11   1  10 19.2543 7.60077  15
 -11  -1  10 4.86912 7.23021  15
 -11   1  10 6.39577 7.58370   2
 -11  -1  10 18.5518 8.33849   2
 -11  -1  11 10.3819 7.39826  15
 -11   1  11-5.77510 8.02958  15
 -11  -1  11 9.22058 8.14064   2
 -11   1  11 4.52985 7.66831   2
 -11   2  -6-5.94346 6.83886   3
 -11   2  -5-0.24862 6.25967   3
 -11   2  -4 12.7668 5.76789   3
 -11  -2  -3 5.20895 4.67554   3
 -11   2  -3 0.71247 5.50059   3
 -11   2  -2 17.7106 5.65760   3
 -11  -2  -2 18.2589 4.83085   3
 -11   2  -1 4.95306 5.42065   3
 -11  -2  -1 11.5915 4.51633   3
 -11  -2   0 2.20314 5.13332   2
 -11  -2   0 3.92289 4.67297   3
 -11   2   0 6.26958 5.30373   3
 -11  -2   0 12.7185 5.28125   7
 -11   2   1 1.55327 5.21880   3
 -11   2   1 8.53349 4.72737   2
 -11  -2   1-1.31329 4.94849   2
 -11  -2   1 3.27606 5.39092   7
 -11   2   1 3.73504 4.43832  16
 -11  -2   2 5.48484 5.36509   2
 -11   2   2 4.89261 4.89689   2
 -11  -2   2 10.3800 5.62397   7
 -11   2   2 8.32180 4.14694  16
 -11   2   3 4.06084 5.24240   2
 -11  -2   3 2.89592 5.49975   2
 -11  -2   3 2.83067 6.04183   7
 -11   2   3-2.91545 6.00994   7
 -11   2   3 2.75727 3.68708  16
 -11   2   4 2.25149 5.56987   2
 -11  -2   4 15.1173 6.26585   2
 -11   2   4 3.41008 5.92431   7
 -11  -2   4 1.08167 6.06295   7
 -11   2   4-2.81168 3.46287  16
 -11   2   5 7.08744 5.96260   2
 -11  -2   5 6.66782 6.22843   2
 -11  -2   5-3.15442 6.42183   7
 -11   2   5 2.00011 6.56309   7
 -11   2   5 1.81038 3.41610  16
 -11  -2   6-0.44249 6.78546   2
 -11   2   6 1.56271 6.38230   2
 -11   2   6 1.08507 7.06308   7
 -11  -2   7 1.67593 6.07732  15
 -11  -2   7 7.47380 7.15567   2
 -11   2   7 12.2623 6.90181   2
 -11   2   7 1.50117 7.30685   7
 -11  -2   8 2.84928 6.51614  15
 -11  -2   8-2.93272 7.34551   2
 -11   2   8-5.30122 7.14967   2
 -11   2   8-4.69082 7.45114   7
 -11   2   9 6.39721 6.94451   2
 -11  -2   9 2.64420 6.90038  15
 -11  -2   9 9.67885 7.78295   2
 -11   2  10 6.99967 7.57544  15
 -11  -2  10-7.80342 7.19740  15
 -11   2  10 2.84910 7.22360   2
 -11  -2  10-1.60120 7.79646   2
 -11  -2  11-0.40249 7.32256  15
 -11   2  11 3.61291 7.75543  15
 -11  -2  11 11.3013 8.82440   2
 -11   2  11-1.95771 7.67251   2
 -11   3  -6 11.8748 7.08500   3
 -11   3  -5 57.2888 7.24772   3
 -11   3  -4 12.8210 5.87953   3
 -11   3  -3 2.00976 5.75337   3
 -11  -3  -2 35.3169 4.83633   3
 -11   3  -2 34.2388 6.15720   3
 -11   3  -1 55.5735 6.47853   3
 -11  -3  -1 61.1979 5.41090   3
 -11   3   0 61.3265 6.52028   3
 -11  -3   0 61.0198 5.48812   3
 -11   3   0 56.1597 6.15314  16
 -11  -3   0 36.7170 5.73315   7
 -11   3   1 73.6243 6.90942   3
 -11  -3   1 83.9387 7.36268   2
 -11  -3   1 71.3077 6.54881   7
 -11   3   1 69.0276 6.04212  16
 -11  -3   2 30.6110 6.14650   2
 -11   3   2 35.1406 5.13389   2
 -11  -3   2 35.7838 5.87128   7
 -11   3   2 35.3484 4.90323  16
 -11   3   3 27.3867 5.47506   2
 -11  -3   3 22.3054 6.11984   2
 -11  -3   3 30.6544 6.06208   7
 -11   3   3 26.7576 4.35765  16
 -11   3   4 68.4080 6.76133   2
 -11  -3   4 57.2316 7.30909   2
 -11   3   4 39.6825 7.12368   7
 -11  -3   4 66.6094 6.71241   7
 -11   3   4 48.5639 4.68063  16
 -11   3   5 16.8716 6.06376   2
 -11   3   5 8.33968 3.89103  16
 -11  -3   5 2.15374 6.27083   2
 -11   3   5 7.47679 6.73390   7
 -11  -3   6 25.5712 6.06668  15
 -11  -3   6 23.8811 7.13979   2
 -11   3   6 31.4121 6.71767   2
 -11   3   6 24.6596 7.58995   7
 -11  -3   7 6.08122 6.15873  15
 -11  -3   7-0.48439 7.36955   2
 -11   3   7 0.78426 6.59812   2
 -11   3   7 7.36555 7.57718   7
 -11  -3   8 29.7276 6.98835  15
 -11  -3   8 24.7921 7.86811   2
 -11   3   8 26.1889 7.09305   2
 -11   3   8 26.8718 8.27648   7
 -11   3   9 14.1206 7.09627   2
 -11  -3   9 6.79579 6.80045  15
 -11  -3   9 6.31494 7.98938   2
 -11   3  10 5.04988 7.42999   2
 -11  -3  10 1.50041 6.72760  15
 -11  -3  10 2.17873 7.99164   2
 -11  -3  11 14.8911 7.16851  15
 -11   3  11 8.73069 7.78732  15
 -11   3  11 3.79463 7.47887   2
 -11  -3  11 9.15288 8.90391   2
 -11   4  -6 33.9345 7.53448   3
 -11   4  -5 22.5955 7.05735   3
 -11   4  -4 8.14460 6.35386   3
 -11   4  -3 9.24108 5.94887   3
 -11   4  -2 5.30391 5.79910   3
 -11   4  -1 5.62248 5.49102   3
 -11  -4  -1 1.77138 4.32660   3
 -11   4  -1 0.28900 5.69918  16
 -11   4   0-4.02835 5.75432   3
 -11  -4   0 1.06645 4.47734   3
 -11   4   0 4.65377 5.36045  16
 -11  -4   1 7.23612 5.74693   2
 -11   4   1 7.89643 5.68214   3
 -11   4   1 12.1883 4.80514  16
 -11   4   2 10.9027 5.58206   3
 -11  -4   2 12.1993 6.19570   2
 -11  -4   2 6.24998 5.08059   7
 -11   4   2 1.24685 4.39082  16
 -11  -4   3 9.36821 5.90427   2
 -11   4   3 5.15515 4.41387   2
 -11   4   3 12.0295 4.37398  16
 -11   4   4 7.89538 4.89262   2
 -11   4   4 0.70912 4.17241  16
 -11  -4   4 4.67971 6.23317   2
 -11   4   4-1.96524 6.37072   7
 -11   4   5 11.7501 5.43531   2
 -11   4   5 3.63817 4.22932  16
 -11  -4   5 1.33830 6.46055   2
 -11   4   5 3.48019 6.65179   7
 -11  -4   5 0.75553 5.30573  15
 -11   4   6 7.94540 5.85702   2
 -11   4   6 2.24975 4.32180  16
 -11  -4   6-2.37355 6.92486   2
 -11  -4   6 8.60232 5.62792  15
 -11   4   6-3.72836 7.41087   7
 -11  -4   7 2.99906 5.84923  15
 -11  -4   7 8.54097 7.41519   2
 -11   4   7 6.20659 6.11746   2
 -11   4   7 2.79133 7.94584   7
 -11  -4   8 10.5483 6.22090  15
 -11  -4   8 5.26096 7.72608   2
 -11   4   8 13.7835 6.64173   2
 -11   4   8 12.3541 8.19190   7
 -11  -4   9-3.05867 6.60955  15
 -11  -4   9-0.54422 7.83288   2
 -11   4   9 2.10379 6.72795   2
 -11   4   9-1.70629 8.13068   7
 -11   4  10-0.44060 6.83644   2
 -11  -4  10 1.81381 6.89664  15
 -11  -4  10-3.92049 8.32308   2
 -11   4  11 5.05450 7.37448   2
 -11   4  11-0.46591 8.01770  15
 -11  -4  11 3.43797 7.38656  15
 -11  -4  11-0.57643 8.79267   2
 -11   5  -5 12.5252 7.27616   3
 -11   5  -4 96.0478 8.58309   3
 -11   5  -3 11.8872 6.37584   3
 -11   5  -2 0.54710 5.99302   3
 -11   5  -2 10.1605 6.46991  16
 -11   5  -1 47.1796 6.71590   3
 -11   5  -1 37.0100 6.60764  16
 -11   5   0 80.7654 7.36564   3
 -11  -5   0 74.8180 5.64709   3
 -11   5   0 80.0717 6.97002  16
 -11   5   1-1.94666 5.61365   3
 -11   5   1 3.43323 5.14304  16
 -11  -5   2 54.4762 7.37239   2
 -11   5   2 54.3032 6.72724   3
 -11   5   2 47.2012 5.80543  16
 -11  -5   3 16.3731 6.51384   2
 -11   5   3 10.3899 4.75602  16
 -11   5   4 6.32772 4.60313   2
 -11   5   4 4.20046 4.60355  16
 -11  -5   4-2.67385 6.47255   2
 -11   5   4 2.38439 6.57628   7
 -11   5   5 8.05967 5.15308   2
 -11   5   5 19.5379 4.82936  16
 -11  -5   5 8.82083 6.52751   2
 -11   5   5 11.4758 7.30675   7
 -11  -5   5 1.54801 5.11937  15
 -11   5   6 10.4997 5.69386   2
 -11   5   6-0.81008 4.72548  16
 -11  -5   6-2.94084 6.93741   2
 -11   5   6 3.81823 7.24683   7
 -11  -5   6 0.98660 5.35296  15
 -11   5   7 19.4488 8.28808   7
 -11  -5   7 21.2759 8.02415   2
 -11   5   7 38.3370 6.59582   2
 -11  -5   7 23.5974 6.00516  15
 -11   5   8 4.66014 8.07342   7
 -11  -5   8 10.3191 7.84592   2
 -11   5   8 12.5212 6.39045   2
 -11  -5   8 8.05740 6.09510  15
 -11   5   9 3.48072 8.69215   7
 -11  -5   9 3.93068 8.40722   2
 -11   5   9 9.19901 6.61461   2
 -11  -5   9 12.0364 6.52144  15
 -11  -5  10 4.02608 8.69781   2
 -11   5  10 8.96434 6.76834   2
 -11  -5  10 18.5109 7.26577  15
 -11   5  11 12.9547 7.04676   2
 -11  -5  11-10.6275 7.49288  15
 -11   6  -5 14.9890 7.58267   3
 -11   6  -4 34.2040 7.55603   3
 -11   6  -4 40.4748 7.86929  16
 -11   6  -3 13.6661 6.72964   3
 -11   6  -3 15.2045 7.02091  16
 -11   6  -2 13.2903 6.26712   3
 -11   6  -2 4.35806 6.22424  16
 -11   6  -1 3.39959 6.11132   3
 -11   6  -1-0.30679 5.82762  16
 -11   6   0-0.57252 5.89984   3
 -11   6   0 13.3248 5.89427  16
 -11   6   1 3.13719 5.99139   3
 -11   6   1 5.70554 5.36341  16
 -11  -6   2 17.8889 6.28385   2
 -11   6   2 9.48630 5.08161  16
 -11  -6   3 6.31180 6.32631   2
 -11   6   3 9.02969 5.08692  16
 -11  -6   4-0.93134 6.35176   2
 -11   6   4-4.25776 5.00014  16
 -11  -6   5 15.0069 6.97959   2
 -11   6   5-6.30926 7.17777   7
 -11   6   5 4.98451 5.07873  16
 -11   6   6 6.29183 5.18705   2
 -11  -6   6 5.04451 7.16481   2
 -11   6   6 10.6019 7.55740   7
 -11   6   6 5.63590 5.31440  16
 -11   6   7-2.52826 8.15451   7
 -11  -6   7 9.11651 7.95813   2
 -11   6   7-1.25201 5.78980   2
 -11  -6   8 0.55809 8.05658   2
 -11   6   8-0.69773 6.09713   2
 -11  -6   9 6.33266 8.37312   2
 -11  -6   9 3.64363 6.30969  15
 -11   6   9 0.38096 6.59741   2
 -11  -6  10-2.30772 6.87019  15
 -11   6  10 6.91044 6.50825   2
 -11   7  -4 32.0338 7.69284   3
 -11   7  -4 45.2565 8.24945  16
 -11   7  -3 71.5373 8.49821   3
 -11   7  -3 112.720 9.23153  16
 -11   7  -2 0.58359 6.51794   3
 -11   7  -2 15.1558 6.88240  16
 -11   7  -1 14.9752 6.49971   3
 -11   7  -1 16.0871 6.36376  16
 -11   7   0 3.55325 5.99188  16
 -11   7   1 21.5465 5.89107  16
 -11   7   2 6.86223 5.53169  16
 -11  -7   3 4.68113 6.53217   2
 -11   7   3-1.17989 6.37581   3
 -11   7   3-5.30093 5.46710  16
 -11  -7   4 2.41987 6.84157   2
 -11   7   4 9.06436 6.39715   3
 -11   7   4 5.50394 5.41060  16
 -11  -7   5 7.99776 7.19376   2
 -11   7   5 18.1525 7.74995   7
 -11   7   5 22.3750 5.80704  16
 -11  -7   6 13.9764 7.58979   2
 -11   7   6 7.13237 5.81602  16
 -11  -7   7 7.61846 7.74149   2
 -11  -7   8 9.13302 8.25926   2
 -11   7   8 10.9240 5.84344   2
 -11   7   9-1.06316 5.98565   2
 -11   7   9-18.4523 10.0361   7
 -11   7  10-0.76661 6.47707   2
 -11   8  -3 10.6011 7.11905   3
 -11   8  -3 20.6804 7.55961  16
 -11   8  -2 46.0653 7.54477   3
 -11   8  -2 34.2276 7.69176  16
 -11   8  -1 9.98320 6.55902  16
 -11   8   0 12.7814 6.35864  16
 -11   8   1 19.8208 6.28022  16
 -11   8   2-2.38343 6.25278   3
 -11   8   2 5.35776 5.92239  16
 -11  -8   3 6.27407 6.99884   2
 -11   8   3-5.21371 5.83228  16
 -11   8   3 9.47725 6.29897   3
 -11  -8   4-0.49809 7.05555   2
 -11   8   4 20.8600 6.06252  16
 -11   8   4 3.29901 6.60429   3
 -11  -8   5-2.04678 7.06295   2
 -11   8   5 10.2013 5.86183  16
 -11   8   5 9.13228 6.52579   3
 -11  -8   6 1.05869 7.57390   2
 -11   8   6-4.45223 6.39105  16
 -11   8   6-6.76659 6.81097   3
 -11   8   7 3.97869 8.88307   7
 -11  -8   7 1.10268 8.08914   2
 -11   8   8 6.79421 8.99802   7
 -11   9  -2 13.5132 7.60647  16
 -11   9  -1-1.73010 6.71304  16
 -11   9   0 33.8559 6.89798   3
 -11   9   0 34.9469 7.14991  16
 -11   9   1 0.59517 6.49196   3
 -11   9   1-2.50228 6.46161  16
 -11   9   2 15.7902 6.57249   3
 -11   9   2 11.1391 6.18857  16
 -11   9   3 24.0626 6.87404   3
 -11   9   3 10.7236 6.44114  16
 -11  -9   4 7.14502 7.29127   2
 -11   9   4-0.30332 6.24445  16
 -11   9   4 5.96821 6.62910   3
 -11   9   5 2.81480 6.50357  16
 -11  -9   5 7.31079 7.35664   2
 -11   9   5-10.0380 8.55190   7
 -11   9   5 5.38557 6.62064   3
 -11   9   6-0.33003 6.68075  16
 -11  -9   6-2.14853 8.27222   2
 -11   9   6 4.32276 8.54011   7
 -11   9   6 22.8314 6.84210   3
 -11   9   7 0.45266 8.94376   7
 -11   9   7 12.5668 6.75061   3
 -11   9   8-8.86187 7.11846   3
 -11  10   0-5.87424 7.26747  16
 -11  10   0 24.9300 7.25714   3
 -11  10   1 12.8931 6.80341  16
 -11  10   1 1.48443 6.85493   3
 -11  10   2 6.44681 6.48519  16
 -11  10   2 6.55104 6.78988   3
 -11  10   3 6.84107 6.64396  16
 -11 -10   3 2.54061 7.31624   2
 -11  10   3 9.23460 6.77615   3
 -11  10   4 2.97971 6.88651  16
 -11 -10   4 2.60169 7.54734   2
 -11  10   4 10.7728 6.85516   3
 -11  10   5 8.56023 6.86513  16
 -11 -10   5-3.70704 8.15383   2
 -11  10   5-0.29516 6.65925   3
 -11  10   5 12.0814 8.97251   7
 -11  10   6 24.9132 7.16012  16
 -11  10   6-8.40790 7.01446   3
 -10   0  -5 6.97517 5.05941   3
 -10   0  -4 127.389 7.52222   3
 -10   0  -3-5.54163 4.60220   3
 -10   0  -2 39.2931 5.19948   3
 -10   0  -1 1.10925 3.88992   2
 -10   0  -1-6.87600 4.66202   3
 -10   0   0 17.5777 4.49322   2
 -10   0   0 8.85321 4.54573   3
 -10   0   1 0.77242 4.34608   2
 -10   0   2 33.1289 5.20305   2
 -10   0   3 0.99359 2.91675  16
 -10   0   3 3.78669 5.17309   7
 -10   0   3-3.11806 4.96148   2
 -10   0   4 27.9794 2.93627  16
 -10   0   4 25.8919 6.00291   7
 -10   0   4 31.8487 5.85816   2
 -10   0   5 0.12911 2.30247  16
 -10   0   5 3.27923 5.71156   2
 -10   0   5-5.72118 5.89931   7
 -10   0   6 20.2253 6.37962   2
 -10   0   6 10.0710 6.19955   7
 -10   0   7-4.94833 6.17101   2
 -10   0   7 5.32437 6.65551   7
 -10   0   8 163.871 10.7907   2
 -10   0   9 3.07101 6.69623  15
 -10   0   9 3.79568 6.97180   2
 -10   0  10 211.467 12.2023  15
 -10   0  10 208.714 12.8068   2
 -10   0  11 7.92924 7.57784  15
 -10   0  11-5.56314 7.78608   2
 -10   0  12 41.4504 8.27885  15
 -10   0  12 51.5713 8.84907   2
 -10   1  -6 11.9421 6.00073   3
 -10  -1  -5 13.8379 5.04807   3
 -10   1  -5 4.98453 5.27196   3
 -10  -1  -4 20.0880 4.80474   3
 -10   1  -4 24.7145 5.40022   3
 -10   1  -3 24.9245 5.19104   3
 -10  -1  -3 22.6949 4.54955   3
 -10   1  -2 11.4158 3.78044   2
 -10   1  -2 15.2709 4.78425   3
 -10  -1  -2 12.2041 4.36264   3
 -10   1  -1 3.45598 3.70126   2
 -10  -1  -1 4.55629 4.24941   3
 -10   1  -1 0.21404 4.66410   3
 -10  -1   0-2.88232 4.41371   2
 -10   1   0 5.33470 3.96552   2
 -10   1   0 3.75017 4.53760   3
 -10   1   1 0.72332 4.38655   2
 -10  -1   1 2.50038 4.40465   2
 -10   1   2 1.99550 3.50722  16
 -10  -1   2-2.25382 4.96816   7
 -10   1   2 1.08258 4.65264   2
 -10  -1   2 5.04575 4.70566   2
 -10   1   3 1.26770 3.20439  16
 -10  -1   3-2.97500 2.80484  16
 -10  -1   3 6.13532 5.31515   7
 -10   1   3 2.07668 5.19181   7
 -10   1   3 4.47397 5.08386   2
 -10  -1   3 4.44754 4.96732   2
 -10  -1   4 1.38219 2.19918  16
 -10   1   4 1.37130 2.93470  16
 -10   1   4 6.45761 5.66330   7
 -10  -1   4-5.43786 5.66987   7
 -10   1   4 0.32459 5.21559   2
 -10  -1   4 1.74031 5.26645   2
 -10   1   5 2.84668 2.73152  16
 -10  -1   5-7.15843 5.77761   2
 -10   1   5 1.40146 5.39416   2
 -10   1   5 1.23415 5.99567   7
 -10  -1   5 3.98214 5.88036   7
 -10  -1   6 3.62793 6.32706   2
 -10   1   6 0.37508 6.01957   2
 -10  -1   6 2.71485 6.17692   7
 -10   1   6-0.98579 6.31677   7
 -10   1   7 2.01374 6.28335   2
 -10  -1   7 13.2155 6.52193   2
 -10   1   7 0.34324 6.78073   7
 -10   1   8 0.87567 6.70040   2
 -10  -1   8 8.81298 6.30195  15
 -10  -1   8 12.5861 6.93337   2
 -10   1   9 10.5449 7.03493   2
 -10  -1   9-0.37442 6.54185  15
 -10  -1   9 15.2399 7.46021   2
 -10   1  10 7.02866 6.87280  15
 -10  -1  10 3.13721 6.99325  15
 -10  -1  10-6.13439 7.74643   2
 -10   1  10 14.2114 7.41767   2
 -10  -1  11 19.8523 7.42547  15
 -10   1  11-2.16099 7.51286  15
 -10   1  11 13.6667 7.22640   2
 -10  -1  11 26.3491 8.22055   2
 -10   1  12 27.0964 8.15794  15
 -10  -1  12 16.6458 7.66547  15
 -10   1  12 15.5721 7.77750   2
 -10  -1  12 16.9778 8.09387   2
 -10   2  -6 5.17260 6.14881   3
 -10   2  -5 9.80001 5.65422   3
 -10  -2  -4 29.8823 4.82103   3
 -10   2  -4 35.4704 5.80224   3
 -10   2  -3 123.609 7.77096   3
 -10  -2  -3 131.564 6.94269   3
 -10   2  -2 0.44582 4.76842   3
 -10  -2  -2 6.96487 4.11446   3
 -10   2  -1 13.3371 3.88190   2
 -10   2  -1 14.8343 4.75446   3
 -10  -2  -1 13.6478 4.24971   3
 -10   2   0 27.2200 4.27615   2
 -10   2   0 14.6627 4.87219   3
 -10   2   1 4.76512 4.07564   2
 -10  -2   1 0.59986 4.50768   2
 -10  -2   1 0.59215 4.62405   7
 -10  -2   2 14.8608 4.97610   2
 -10   2   2 4.17940 4.54292   2
 -10  -2   2 7.09642 4.94340   7
 -10   2   2 8.07596 3.78372  16
 -10  -2   3 16.4199 5.29845   2
 -10   2   3 40.4648 5.64962   2
 -10  -2   3 30.3720 5.86360   7
 -10  -2   3 28.5059 2.96060  16
 -10   2   3 23.0385 3.78331  16
 -10   2   4-1.82256 5.11641   2
 -10  -2   4 11.7907 5.21184   2
 -10   2   4 1.72242 5.42965   7
 -10  -2   4 0.75525 5.43811   7
 -10   2   4-0.37957 3.24637  16
 -10  -2   5 20.2446 6.19172   2
 -10   2   5 5.98843 5.48091   2
 -10  -2   5 27.1798 6.12082   7
 -10   2   5 23.1139 6.49066   7
 -10   2   5 23.5076 3.53051  16
 -10  -2   6 51.1859 7.45186   2
 -10   2   6 67.5854 7.27129   2
 -10   2   6 51.9945 7.88035   7
 -10  -2   7 35.8015 6.21326  15
 -10  -2   7 34.8935 7.54967   2
 -10   2   7 34.3586 6.98246   2
 -10   2   7 36.4163 7.38768   7
 -10  -2   8 57.5459 7.32492  15
 -10  -2   8 58.2002 8.29553   2
 -10   2   8 72.9970 7.94866   2
 -10   2   8 58.7389 8.59484   7
 -10  -2   9 175.434 10.6738  15
 -10   2   9 172.597 11.0431   2
 -10  -2   9 167.969 11.5176   2
 -10   2  10-2.54560 7.09072  15
 -10  -2  10-3.41311 6.66829  15
 -10  -2  10 3.09262 7.70283   2
 -10   2  10 1.37263 7.04407   2
 -10   2  11 1.77187 7.33237  15
 -10  -2  11 2.75751 7.27045  15
 -10   2  11 5.21030 7.06262   2
 -10  -2  11 24.1874 8.62026   2
 -10   2  12 63.5740 9.16816  15
 -10  -2  12 51.1192 8.37262  15
 -10  -2  12 70.3479 10.0261   2
 -10   2  12 71.2001 8.87096   2
 -10   3  -6 16.6005 6.55763   3
 -10   3  -5 6.99003 6.12390   3
 -10   3  -4 23.4516 5.92344   3
 -10  -3  -3 46.3406 4.68992   3
 -10   3  -3 52.4204 6.10270   3
 -10  -3  -2 51.8337 4.86833   3
 -10   3  -2 46.0598 5.84261   3
 -10   3  -1 9.23738 4.85497   3
 -10  -3  -1 5.22147 4.00602   3
 -10   3   0 1.89747 3.29497   2
 -10   3   0 4.98165 4.71243   3
 -10  -3   0 4.78711 4.26825   7
 -10   3   1-2.67055 4.79664   3
 -10   3   1 8.83955 3.77850   2
 -10  -3   1 6.86873 4.55072   7
 -10   3   1 1.43196 4.18472  16
 -10  -3   2 5.08068 4.88519   2
 -10   3   2 5.02996 4.23707   2
 -10  -3   2 5.38294 4.88002   7
 -10   3   2 5.22065 4.04198  16
 -10   3   3-4.92718 4.84615   2
 -10  -3   3 4.60426 5.09766   2
 -10  -3   3-2.57300 5.12682   7
 -10   3   3 0.32230 3.73177  16
 -10   3   4 10.8627 5.17737   2
 -10  -3   4 0.37414 5.24724   2
 -10   3   4 5.61304 5.70410   7
 -10  -3   4 6.52294 5.50757   7
 -10   3   4 0.59110 3.44800  16
 -10   3   5-0.32027 5.31091   2
 -10   3   5-0.71159 3.43256  16
 -10  -3   5 0.39940 5.57336   2
 -10   3   5-5.09676 6.16463   7
 -10   3   6-1.73385 5.61319   2
 -10   3   6 4.29299 3.75459  16
 -10  -3   6 3.01706 6.04424   2
 -10  -3   6 8.80285 5.39988  15
 -10   3   6 3.13963 6.65028   7
 -10  -3   7 0.30928 5.64116  15
 -10  -3   7 14.2214 7.04745   2
 -10   3   7 5.96212 6.07709   2
 -10   3   7 10.3640 7.13641   7
 -10  -3   8 5.60026 6.04732  15
 -10  -3   8 8.20965 6.95400   2
 -10   3   8 5.55428 6.35516   2
 -10   3   8 8.45362 7.57384   7
 -10   3   9 2.53465 6.61617   2
 -10  -3   9 13.9683 6.39114  15
 -10  -3   9-0.50514 7.22901   2
 -10   3  10 7.95793 6.98080   2
 -10  -3  10 9.17084 6.77387  15
 -10  -3  10 12.1121 7.80985   2
 -10  -3  11 13.9885 7.29807  15
 -10   3  11 5.83245 7.57127  15
 -10   3  11 15.1826 7.39908   2
 -10  -3  11 2.22737 8.41969   2
 -10   3  12-7.79984 8.22533  15
 -10  -3  12-9.33965 7.77169  15
 -10   3  12-9.49905 7.48830   2
 -10   4  -6 24.2520 7.12881   3
 -10   4  -5 15.1975 6.19343   3
 -10   4  -4 30.2430 6.28300   3
 -10   4  -3 50.7856 6.26754   3
 -10   4  -2 65.2109 6.41016   3
 -10  -4  -2 60.1892 4.96826   3
 -10   4  -1 26.5579 5.56895   3
 -10  -4  -1 27.9071 4.27072   3
 -10   4   0 11.7474 4.87073   3
 -10   4   0 9.77629 4.78332  16
 -10  -4   0 12.9198 4.39511   7
 -10   4   1 34.1425 5.36062   3
 -10   4   1 32.9114 3.73231   2
 -10  -4   1 33.2225 4.75537   7
 -10   4   1 33.7568 4.91789  16
 -10   4   2 15.8817 3.98179   2
 -10  -4   2 23.4439 5.60364   2
 -10  -4   2 19.0340 4.80015   7
 -10   4   2 15.4634 4.44149  16
 -10  -4   3 9.79523 5.30536   2
 -10   4   3 13.9504 4.33290   2
 -10   4   3 2.89225 4.01088  16
 -10   4   4 43.9652 5.29243   2
 -10   4   4 33.3164 4.37520  16
 -10  -4   4 27.9706 6.40587   2
 -10   4   4 31.7913 6.57037   7
 -10   4   5 75.1055 5.60682  16
 -10   4   5 104.126 7.05524   2
 -10  -4   5 67.3222 7.95336   2
 -10   4   5 67.6862 7.82110   7
 -10  -4   5 94.0629 6.80302  15
 -10   4   6 87.4693 7.12707   2
 -10   4   6 86.2583 5.85087  16
 -10  -4   6 73.4509 8.46486   2
 -10   4   6 63.1143 8.43083   7
 -10  -4   6 95.6826 7.19881  15
 -10   4   7 41.5089 8.10042   7
 -10  -4   7 51.0605 8.04258   2
 -10   4   7 55.7689 6.97602   2
 -10  -4   7 38.3235 6.40005  15
 -10   4   8 22.6240 7.91886   7
 -10  -4   8 26.6382 7.72029   2
 -10   4   8 26.8979 6.41926   2
 -10  -4   8 25.2850 6.38764  15
 -10   4   9 14.0512 8.17231   7
 -10  -4   9 15.1998 7.77368   2
 -10  -4   9 16.0432 6.40844  15
 -10   4   9 19.0310 6.78001   2
 -10  -4  10 7.05363 8.25470   2
 -10  -4  10 4.31635 6.63602  15
 -10   4  10-0.42780 6.69833   2
 -10  -4  11 57.6818 8.33864  15
 -10   4  11 48.5696 8.18954   2
 -10  -4  12 34.1027 7.98098  15
 -10   4  12 28.0476 7.83258   2
 -10   5  -6 50.5715 7.79215   3
 -10   5  -5 4.24876 6.39886   3
 -10   5  -4 19.6646 6.36278   3
 -10   5  -3 25.3072 6.09990   3
 -10   5  -2 18.2933 6.17129  16
 -10   5  -2 17.7917 5.81823   3
 -10  -5  -1 60.5832 4.62108   3
 -10   5  -1 57.0713 6.53436  16
 -10   5  -1 45.8424 6.29545   3
 -10   5   0 28.6732 5.43353  16
 -10   5   0 28.5407 5.55510   3
 -10   5   1 0.50936 5.04239   3
 -10   5   1 3.70390 4.66987  16
 -10   5   2 2.12360 4.49761  16
 -10  -5   2 7.54219 3.70517  15
 -10   5   3 6.28639 4.23523  16
 -10  -5   3 5.17473 5.76608   2
 -10   5   3 2.63555 3.74056   2
 -10  -5   3 7.70899 3.92345  15
 -10   5   4 3.86080 4.32975  16
 -10  -5   4-2.07689 5.78829   2
 -10   5   4 10.2299 4.31760   2
 -10  -5   4 0.96044 4.42664  15
 -10   5   5-0.25679 4.65026   2
 -10   5   5 4.49512 4.46843  16
 -10  -5   5-0.43588 6.12160   2
 -10   5   5-0.33789 6.41319   7
 -10  -5   5 6.74293 4.70846  15
 -10   5   6 8.21591 5.23002   2
 -10   5   6 12.7407 4.77363  16
 -10  -5   6 4.15275 6.57784   2
 -10   5   6 9.82488 6.88274   7
 -10  -5   6 9.49802 5.18437  15
 -10   5   7 3.57745 7.81533   7
 -10  -5   7-2.46918 6.84978   2
 -10   5   7 16.0639 5.91110   2
 -10  -5   7 4.84454 5.56762  15
 -10  -5   8 1.55895 7.14985   2
 -10   5   8 8.24675 5.94323   2
 -10  -5   8 9.81865 5.92267  15
 -10  -5   9 3.79020 7.89775   2
 -10   5   9 7.80325 6.33659   2
 -10  -5   9-10.0775 6.47126  15
 -10   5  10 16.2995 6.98633   2
 -10  -5  10 20.3658 7.04731  15
 -10   5  11 10.1176 6.94466   2
 -10  -5  11 7.02909 7.10496  15
 -10   6  -5 14.9175 7.05222   3
 -10   6  -4 16.9786 6.41056   3
 -10   6  -3 21.5534 6.99984  16
 -10   6  -3 20.6493 6.24029   3
 -10   6  -2 16.2689 6.29894  16
 -10   6  -2-3.43405 5.81755   3
 -10   6  -1-1.76235 5.78762  16
 -10   6  -1-3.16030 5.69292   3
 -10   6   0 50.2215 6.14270  16
 -10   6   0 53.7533 6.41251   3
 -10   6   1 55.5898 6.01011  16
 -10   6   2 8.32024 4.94587  16
 -10   6   3 59.5315 5.71632  16
 -10  -6   3 39.2893 7.01873   2
 -10   6   4 67.6443 6.01657  16
 -10  -6   4 62.7461 7.82092   2
 -10   6   4 71.5655 5.51196   2
 -10   6   5 81.6117 6.45105  16
 -10  -6   5 83.5574 6.06401  15
 -10  -6   5 64.5852 8.18328   2
 -10   6   5 72.8284 6.19995   2
 -10   6   5 52.2796 7.87070   7
 -10  -6   6 21.7400 5.27276  15
 -10  -6   6 16.1944 7.16642   2
 -10   6   6-0.82204 4.89851   2
 -10   6   6 11.5338 5.30229  16
 -10  -6   7 12.7209 7.39227   2
 -10  -6   7 4.54884 5.52051  15
 -10   6   7 4.97607 5.49992   2
 -10  -6   8 17.7187 8.07293   2
 -10  -6   8 32.6583 6.34306  15
 -10   6   8 28.6625 6.37382   2
 -10  -6   9 31.4969 6.79255  15
 -10   6   9 16.5850 6.54450   2
 -10  -6  10 6.73888 6.86055  15
 -10   6  10 27.7630 6.76270   2
 -10  -6  11 39.4958 9.60011   2
 -10   6  11 30.7062 8.69939  15
 -10   6  11 29.1135 7.71016   2
 -10   7  -5 63.1342 8.58839   3
 -10   7  -5 74.4167 9.03944  16
 -10   7  -4 24.1706 7.11686   3
 -10   7  -4 25.3041 7.53492  16
 -10   7  -3 5.98573 6.20059   3
 -10   7  -3 5.76054 6.56478  16
 -10   7  -2 7.39710 6.16445   3
 -10   7  -2 15.6138 6.41247  16
 -10   7  -1 31.4958 6.17691   3
 -10   7  -1 43.4297 6.63959  16
 -10   7   0 11.5834 5.57877  16
 -10   7   1 61.3995 6.38262  16
 -10   7   2 5.32555 5.25007  16
 -10   7   2 6.98510 5.87168   3
 -10  -7   3 24.8731 6.77120   2
 -10   7   3 27.7957 5.52564  16
 -10   7   3 32.1629 6.09983   3
 -10  -7   4 4.53719 6.47151   2
 -10   7   4-0.24429 5.15609  16
 -10   7   4 1.94648 5.81126   3
 -10  -7   5 11.3051 6.77240   2
 -10   7   5 5.92874 4.32736   2
 -10   7   5 3.29278 5.36796  16
 -10  -7   6 12.7903 7.09582   2
 -10   7   6 11.3253 4.87736   2
 -10   7   6 1.07647 5.58580  16
 -10  -7   7 12.9748 7.68264   2
 -10   7   7 3.19942 5.25024   2
 -10   7   8-0.32434 5.56950   2
 -10   7   8 3.01109 8.64322   7
 -10   7   9 19.6014 6.41626   2
 -10   7   9 13.5739 8.96378   7
 -10   7  10 28.8901 7.05969   2
 -10  -7  10 31.4117 9.23726   2
 -10   8  -4 9.38156 7.05632   3
 -10   8  -4 0.77139 7.25839  16
 -10   8  -3 5.93823 6.63680   3
 -10   8  -3-0.36816 7.26017  16
 -10   8  -2 20.8064 6.87032  16
 -10   8  -1 28.5352 6.60470  16
 -10   8   0 60.2996 6.95927  16
 -10   8   1 18.9972 6.16271   3
 -10   8   1 9.64895 5.97323  16
 -10   8   2 106.372 7.70398  16
 -10   8   2 97.7719 7.90235   3
 -10  -8   3 7.71070 6.44510   2
 -10   8   3 10.9418 5.57566  16
 -10   8   3 6.31476 5.87312   3
 -10  -8   4 19.7025 6.99879   2
 -10   8   4 19.4094 5.87829  16
 -10   8   4 18.8593 6.13676   3
 -10  -8   5 8.23871 6.87129   2
 -10   8   5 4.22528 5.79969  16
 -10   8   5 2.26404 5.93278   3
 -10  -8   6 9.60776 7.44379   2
 -10   8   6 11.2639 7.82063   7
 -10   8   6 3.03671 6.15755  16
 -10   8   7 44.2469 6.13397   2
 -10   8   7 45.7361 9.36190   7
 -10   8   8 36.0462 6.19270   2
 -10   8   8 27.7668 9.15496   7
 -10  -8   9 32.9053 9.23666   2
 -10   8   9 15.3808 6.42560   2
 -10   8   9 6.67066 9.15037   7
 -10   8  10 6.06662 6.55490   2
 -10   9  -3 80.4373 8.78667  16
 -10   9  -2 6.05798 6.98420  16
 -10   9  -1 7.70624 6.52088  16
 -10   9   0 16.8072 6.54406   3
 -10   9   0 4.75382 6.20801  16
 -10   9   1 11.6884 6.14954   3
 -10   9   1 7.27929 6.05008  16
 -10   9   2 43.5016 6.82781   3
 -10   9   2 23.4148 6.30357  16
 -10   9   3 43.3072 6.70769   3
 -10  -9   3 25.3582 7.05065   2
 -10   9   3 36.2076 6.48645  16
 -10  -9   4 19.3532 7.11435   2
 -10   9   4 13.8866 6.31959  16
 -10   9   4-3.04873 6.02133   3
 -10   9   5 16.8770 6.60289  16
 -10   9   5 26.7353 8.40058   7
 -10   9   5 31.4427 6.48905   3
 -10   9   6 20.0403 6.81376  16
 -10   9   6 4.16091 8.38811   7
 -10   9   6 8.68203 6.23934   3
 -10  -9   7-5.89191 8.01179   2
 -10   9   7 3.06849 8.72594   7
 -10   9   8-2.68823 9.13512   7
 -10  -9   8-7.89957 8.36356   2
 -10  10  -2 28.7102 7.66299  16
 -10  10  -2 38.2112 7.62784   3
 -10  10  -1 11.6206 6.98270  16
 -10  10  -1 6.50944 6.65216   3
 -10  10   0 43.2804 7.42430  16
 -10  10   0 39.3737 7.37068   3
 -10  10   1 35.4186 6.90326  16
 -10  10   1 35.1060 6.74845   3
 -10  10   2-0.31570 6.27478  16
 -10  10   2-1.67659 6.41050   3
 -10  10   3-9.32083 6.67345  16
 -10  10   3 13.4499 6.46230   3
 -10 -10   3-2.42525 6.62633   2
 -10  10   4 18.7929 6.89877  16
 -10  10   4 20.1126 6.40490   3
 -10  10   5-3.10090 6.81969  16
 -10  10   5 14.2879 6.37829   3
 -10  10   5 11.9838 8.60811   7
 -10 -10   6 28.8792 8.26190   2
 -10  10   6 28.2376 9.31824   7
 -10  10   6 40.7585 6.87504   3
 -10 -10   7 18.9386 8.49857   2
 -10  10   7 13.8503 9.20800   7
 -10  10   7 2.41168 6.43901   3
 -10  10   8 11.3395 6.53801   3
 -10  10   9-12.8843 6.90772   3
 -10  11   0 11.6095 7.07688  16
 -10  11   0 0.29346 7.25567   3
 -10  11   1 7.86062 7.02183  16
 -10  11   1 23.5291 6.89218   3
 -10  11   2 13.6986 6.87554  16
 -10  11   2 19.7517 6.98687   3
 -10  11   3 13.2044 6.74684  16
 -10  11   3 4.13265 6.56812   3
 -10  11   4 23.1794 7.36082  16
 -10  11   4 28.6382 6.83059   3
 -10  11   5 6.42450 7.37938  16
 -10  11   5 8.91058 8.69185   7
 -10 -11   5 14.0017 7.76081   2
 -10  11   5 19.4756 6.59909   3
 -10  11   6 28.5651 7.00122   3
 -10  11   7 0.76810 6.43684   3
 -10  12   3 5.11848 6.60598   3
 -10  12   4 17.8196 6.89445   3
  -9   0  -5 2.58516 4.71781   3
  -9   0  -4 58.5660 5.38667   3
  -9   0  -3 0.86940 4.06843   3
  -9   0  -2 4.28578 3.95112   3
  -9   0  -1 1.27214 3.94660   3
  -9   0   0 30.7096 4.33467   2
  -9   0   1-5.58556 4.05898   2
  -9   0   2 23.1584 4.60232   2
  -9   0   3 1.67306 2.74547  16
  -9   0   3-6.48733 4.74537   2
  -9   0   3 5.49076 4.98110   7
  -9   0   3-1.04286 2.46986  11
  -9   0   4 8.74940 2.46224  16
  -9   0   4 5.79046 5.39264   7
  -9   0   4 4.66892 4.97099   2
  -9   0   5 2.00589 2.17586  16
  -9   0   5-1.01090 5.07779   2
  -9   0   5-0.27696 5.48740   7
  -9   0   6 21.2845 5.78812   2
  -9   0   6 25.2511 6.25396   7
  -9   0   7 1.15610 5.73491   2
  -9   0   7-1.56296 6.10927   7
  -9   0   8 16.9634 6.46748   2
  -9   0   9 7.66186 6.89326   2
  -9   0   9-2.19722 6.36780  15
  -9   0  10 26.9288 7.59582   2
  -9   0  10 36.5098 7.39140  15
  -9   0  11-0.48502 7.08515   2
  -9   0  11-3.21600 6.87418  15
  -9   0  12 27.6212 8.00658   2
  -9   0  12 30.5727 7.76782  15
  -9   0  13-1.02216 7.86827   2
  -9   0  13 2.57677 7.50575  15
  -9   1  -8 7.09683 7.10035   4
  -9   1  -6 16.3414 5.54636   3
  -9  -1  -5 16.6625 4.61330   3
  -9   1  -5 23.5857 5.21699   3
  -9   1  -4 13.8115 4.62190   3
  -9  -1  -4 11.4961 4.19993   3
  -9   1  -3 8.46138 4.34883   3
  -9  -1  -3 9.62092 4.00802   3
  -9  -1  -2 10.2512 3.87963   3
  -9   1  -2 16.3459 3.54952   2
  -9   1  -2 8.62983 4.23175   3
  -9   1  -1 13.5477 3.69608   2
  -9  -1  -1 18.5101 3.91578   3
  -9   1  -1 15.6034 4.33794   3
  -9   1   0 44.1159 4.59753   2
  -9   1   1 4.13872 3.97335   2
  -9  -1   1 5.76480 3.98160   2
  -9   1   2 28.3780 3.82652  16
  -9  -1   2 31.0437 4.82107   2
  -9   1   2 45.4177 5.16562   2
  -9  -1   2 29.8949 5.06897   7
  -9  -1   3 11.6250 2.97603   5
  -9  -1   3 11.1263 2.41730  11
  -9   1   3 14.1936 4.82566   2
  -9  -1   3 13.0551 4.84885   2
  -9   1   3 17.4868 5.10289   7
  -9  -1   3 16.2085 5.16602   7
  -9   1   3 12.3070 3.11544  16
  -9  -1   3 11.7312 2.63500  16
  -9   1   4-0.59678 4.91595   2
  -9  -1   4 5.40774 4.60767   2
  -9   1   4 4.13184 5.28553   7
  -9  -1   4 4.48958 5.60040   7
  -9  -1   4 3.76342 2.00936  16
  -9   1   4 5.48606 2.82812  16
  -9   1   5 31.6318 5.62856   2
  -9  -1   5 35.5232 5.67525   2
  -9  -1   5 26.3297 5.88391   7
  -9   1   5 27.7520 5.99834   7
  -9   1   5 28.3977 3.09589  16
  -9   1   6 27.8051 6.03174   2
  -9  -1   6 32.2281 6.07294   2
  -9  -1   6 36.8784 6.32530   7
  -9   1   6 31.8446 6.30330   7
  -9  -1   7 66.6371 7.30125   2
  -9   1   7 62.5825 7.27920   2
  -9   1   7 61.6603 7.43427   7
  -9   1   8 44.7549 7.03253   2
  -9  -1   8 27.4350 6.33219  15
  -9  -1   8 30.5306 6.83341   2
  -9   1   9 18.0264 6.66977  15
  -9  -1   9 16.8604 6.37292  15
  -9   1   9 16.9760 6.65948   2
  -9  -1   9 12.2625 6.70226   2
  -9  -1  10 50.3498 7.54026  15
  -9   1  10 66.6735 8.04804  15
  -9   1  10 59.0357 8.12667   2
  -9  -1  10 63.0442 8.58219   2
  -9  -1  11 13.7246 6.95245  15
  -9   1  11 12.8186 7.32171  15
  -9   1  11 19.8088 7.47043   2
  -9  -1  11 25.2965 7.84998   2
  -9  -1  12 11.8423 7.45026  15
  -9   1  12 8.06038 7.20751  15
  -9   1  12 9.75712 7.32865   2
  -9  -1  12 12.3231 7.91196   2
  -9  -1  13 103.576 9.80556  15
  -9   2  -6 8.37189 5.80069   3
  -9   2  -5 50.7057 6.10942   3
  -9  -2  -5 62.7620 5.26157   3
  -9   2  -4 3.89411 4.68996   3
  -9  -2  -4 4.61004 3.89077   3
  -9  -2  -3 10.8561 3.85669   3
  -9   2  -3 9.22121 4.47273   3
  -9  -2  -2 2.87867 3.70225   3
  -9   2  -2 1.59559 3.00302   2
  -9   2  -2 8.14209 4.40692   3
  -9   2  -1 9.77566 3.45799   2
  -9  -2  -1 7.19369 3.74371   3
  -9   2  -1 8.31385 4.38907   3
  -9   2  -1 11.6533 2.21404  17
  -9   2   0 5.00648 3.63323   2
  -9   2   0 3.09654 4.16607   3
  -9   2   1 1.99560 3.89811   2
  -9  -2   1 4.03624 4.29849   7
  -9   2   2 9.29434 4.33884   2
  -9  -2   2 14.3180 4.51043   2
  -9  -2   2 6.36897 4.62211   7
  -9   2   2 8.31636 3.59461  16
  -9  -2   3 16.1535 4.94154   2
  -9   2   3 18.7369 4.79964   2
  -9  -2   3 10.0178 5.12701   7
  -9   2   3 17.1931 3.49604  16
  -9   2   4 17.0452 4.89363   2
  -9  -2   4 14.0621 5.18279   2
  -9   2   4 13.2183 5.20507   7
  -9  -2   4 4.17131 5.14219   7
  -9  -2   4 4.77113 1.50096  16
  -9   2   4 8.55246 3.07698  16
  -9   2   5 15.9740 5.13897   2
  -9  -2   5 16.8454 5.65262   2
  -9  -2   5 17.5111 5.34849   7
  -9   2   5 9.30452 5.67023   7
  -9   2   5 14.5285 3.14902  16
  -9  -2   6-0.38801 5.42299   2
  -9   2   6-1.36723 5.43216   2
  -9   2   6 3.52716 6.13266   7
  -9  -2   7 16.6310 5.54448  15
  -9  -2   7 9.95331 6.36213   2
  -9   2   7 4.85441 5.93892   2
  -9   2   7 15.8316 6.52923   7
  -9  -2   8 11.8224 5.70454  15
  -9  -2   8-0.44003 6.42799   2
  -9   2   8-4.34710 5.96338   2
  -9   2   8-1.06341 6.73917   7
  -9   2   9-7.83998 6.68594   2
  -9  -2   9 11.0748 5.97450  15
  -9  -2   9 3.71889 6.84001   2
  -9   2  10 7.01712 6.77192   2
  -9  -2  10 26.3132 7.95564   2
  -9   2  10 21.5429 7.07221  15
  -9  -2  10 13.4993 6.46196  15
  -9   2  11 21.0936 7.15500   2
  -9  -2  11 15.8421 8.02559   2
  -9   2  11 31.9868 7.60444  15
  -9  -2  11 24.5670 7.12761  15
  -9   2  12-6.64417 7.33623   2
  -9  -2  12-5.67028 7.47243  15
  -9   2  12 0.43324 7.70288  15
  -9   3  -9 29.6611 8.53805   4
  -9   3  -6 7.48378 6.08191   3
  -9   3  -5 8.38400 5.57191   3
  -9   3  -4 20.7429 5.20737   3
  -9  -3  -4 21.2855 3.83400   3
  -9  -3  -3 13.4218 3.63047   3
  -9   3  -3 12.7942 4.75805   3
  -9  -3  -2 14.2596 3.74785   3
  -9   3  -2 10.0533 4.68688   3
  -9   3  -1 8.61530 2.73741   2
  -9   3  -1 10.6578 4.41908   3
  -9  -3  -1 13.8246 3.73397   3
  -9   3  -1 10.0916 2.59547  17
  -9   3   0 5.39212 3.11739   2
  -9   3   0 6.22012 4.29974   3
  -9  -3   0 4.23307 3.94163   7
  -9   3   1 8.42662 3.57510   2
  -9  -3   1 3.39123 4.11230   7
  -9   3   1 9.79688 4.10599  16
  -9   3   2-1.16819 3.91528   2
  -9  -3   2-1.53108 4.47317   2
  -9  -3   2-2.73105 4.53447   7
  -9   3   2 0.16525 3.50968  16
  -9   3   3 18.5175 4.53393   2
  -9  -3   3 20.1066 5.16082   2
  -9  -3   3 24.8242 5.05973   7
  -9   3   3 21.6477 3.79093  16
  -9   3   4 11.6122 4.69548   2
  -9  -3   4 6.21212 5.20394   2
  -9   3   4 6.82545 5.33924   7
  -9   3   4 2.63790 3.33411  16
  -9   3   5 25.6258 5.27904   2
  -9   3   5 17.3914 3.55360  16
  -9  -3   5 12.1775 5.47046   2
  -9   3   5 21.4323 5.90957   7
  -9   3   6 76.7614 5.15116  16
  -9   3   6 85.1405 6.96966   2
  -9  -3   6 65.2310 7.63222   2
  -9   3   6 55.5094 7.62130   7
  -9  -3   6 91.5594 6.80609  15
  -9  -3   7 86.2131 8.72974   2
  -9   3   7 102.863 7.97534   2
  -9   3   7 100.262 8.91613   7
  -9  -3   7 123.879 7.99841  15
  -9   3   8 0.73092 7.17748   7
  -9  -3   8 4.11576 6.49264   2
  -9  -3   8 4.40833 5.52023  15
  -9   3   8-2.24644 5.74923   2
  -9  -3   9 39.9688 8.11852   2
  -9  -3   9 60.0960 7.21299  15
  -9   3   9 59.2063 7.37425   2
  -9  -3  10 28.2899 7.96537   2
  -9  -3  10 16.4361 6.85856  15
  -9   3  10-2.91300 7.37551  15
  -9   3  10 3.40143 6.26403   2
  -9   3  11 89.7356 8.89890   2
  -9  -3  11 97.3596 9.08604  15
  -9  -3  12 90.1632 9.13041  15
  -9   3  12 94.4146 9.27479   2
  -9   4  -6 20.9950 6.48223   3
  -9   4  -5 6.99605 5.93276   3
  -9   4  -4 26.6060 5.71836   3
  -9  -4  -3 12.9453 3.48595   3
  -9   4  -3 11.0514 5.18012   3
  -9   4  -2 7.18133 4.73144   3
  -9  -4  -2 9.59737 3.40617   3
  -9  -4  -1 3.73704 3.40230   3
  -9   4  -1 1.01893 2.83179  17
  -9  -4  -1 3.79865 3.55270   7
  -9   4   0 6.21361 4.38256   3
  -9   4   0 10.6599 4.58114  16
  -9   4   0 10.3536 2.38226   2
  -9  -4   0 8.21231 3.86551   7
  -9   4   1 24.7982 4.74417   3
  -9   4   1 23.8446 3.31248   2
  -9  -4   1 17.8337 4.14591   7
  -9   4   1 18.3380 4.14476  16
  -9   4   2 9.98377 3.58674   2
  -9  -4   2 8.98655 4.24119   7
  -9   4   2 5.08301 3.80243  16
  -9   4   3 3.72295 3.75270  16
  -9  -4   3-2.06616 4.96468   2
  -9   4   3-9.60552 4.15611   2
  -9   4   4 13.2242 3.91714  16
  -9  -4   4 4.35302 5.24173   2
  -9   4   4 13.8273 4.39893   2
  -9   4   5 22.7153 4.91922   2
  -9   4   5 17.1819 3.97698  16
  -9  -4   5 18.9220 5.67458   2
  -9   4   5 13.4881 6.01602   7
  -9  -4   5 35.1657 5.15120  15
  -9   4   6 23.4215 5.38641   2
  -9   4   6 21.5629 4.40965  16
  -9  -4   6 32.7868 6.48402   2
  -9   4   6 23.7832 6.62219   7
  -9  -4   6 20.7059 5.20381  15
  -9   4   7-6.17389 6.93411   7
  -9  -4   7 2.24397 6.00726   2
  -9   4   7-3.30829 5.13329   2
  -9  -4   7 1.95198 5.33792  15
  -9   4   8-1.51579 7.63189   7
  -9  -4   8 9.06727 6.88932   2
  -9  -4   8 3.02289 5.54568  15
  -9   4   8-10.0817 6.18948   2
  -9  -4   9-6.99826 7.71705   2
  -9  -4   9 10.4836 6.05584  15
  -9   4   9 6.21248 6.15689   2
  -9  -4  10 16.9949 6.75319  15
  -9   4  10 6.99743 6.33971   2
  -9  -4  11 12.1139 7.19846  15
  -9   4  11 8.75313 6.94625   2
  -9  -4  12 18.5942 7.61230  15
  -9   4  12 0.45017 7.98598  15
  -9  -4  12 21.0477 8.92340   2
  -9   4  12 4.12822 7.20708   2
  -9   5  -6 14.7517 6.72180   3
  -9   5  -5 9.59630 5.98426   3
  -9   5  -4 19.2749 5.85638   3
  -9   5  -3 3.57391 5.07172   3
  -9   5  -2 3.52023 4.87257   3
  -9  -5  -2 7.22721 3.19660   3
  -9   5  -2 4.75065 3.83142  17
  -9   5  -1 0.69889 4.59197   3
  -9  -5  -1 4.96959 3.30631   3
  -9   5  -1 5.68069 3.42649  17
  -9   5  -1 3.74564 4.88282  16
  -9   5   0 2.99256 4.61380   3
  -9   5   0 6.88239 4.68972  16
  -9   5   1 3.22693 4.44601   3
  -9   5   1 7.74403 4.35629  16
  -9   5   1 6.14776 2.34364   2
  -9   5   2 24.8192 4.43560  16
  -9   5   2 33.7708 3.52726   2
  -9  -5   2 25.1118 3.76549  15
  -9   5   3 39.8858 4.72247  16
  -9  -5   3 39.3476 5.98169   2
  -9   5   3 35.9218 4.24003   2
  -9  -5   3 53.5883 4.56994  15
  -9   5   4 27.8591 4.54218  16
  -9  -5   4 41.1491 6.37330   2
  -9   5   4 39.4199 4.60933   2
  -9  -5   4 42.7316 4.69974  15
  -9   5   5 52.0405 5.27281   2
  -9   5   5 37.4037 4.81734  16
  -9  -5   5 27.1719 6.21818   2
  -9   5   5 37.1257 6.76023   7
  -9  -5   5 45.8907 5.16326  15
  -9   5   6 38.3708 5.61503   2
  -9   5   6 37.2091 5.19679  16
  -9  -5   6 48.7587 7.39361   2
  -9   5   6 44.4915 7.52175   7
  -9  -5   6 53.4156 5.67528  15
  -9  -5   7 3.26669 6.50652   2
  -9  -5   7 11.5677 5.33730  15
  -9   5   7 7.53241 5.17515   2
  -9  -5   8 35.1086 8.07544   2
  -9  -5   8 37.4920 6.22411  15
  -9   5   8 34.5975 6.32826   2
  -9   5   9 120.782 8.98620   2
  -9  -5   9 131.524 9.03554  15
  -9   5  10 195.961 11.6881   2
  -9  -5  10 205.041 11.6592  15
  -9  -5  11 89.9772 10.5364   2
  -9   5  11 58.0036 9.19335  15
  -9  -5  11 78.3863 8.59223  15
  -9   5  11 81.1391 8.66154   2
  -9   5  12 37.7210 8.54870  15
  -9  -5  12 31.1202 9.49076   2
  -9   5  12 10.7264 7.29219   2
  -9   6  -5-3.67236 6.26750   3
  -9   6  -4 14.0582 6.15892   3
  -9   6  -3 16.1579 5.54334   3
  -9   6  -3 4.40126 6.07543  16
  -9   6  -2 25.3923 5.47754   3
  -9   6  -2 23.4704 5.98886  16
  -9   6  -2 30.0767 4.77999  17
  -9   6  -1 15.7482 5.15491   3
  -9  -6  -1 16.1853 3.21566   3
  -9   6  -1 20.7854 5.58097  16
  -9   6  -1 15.2690 4.05998  17
  -9   6   0 6.76032 4.79770  16
  -9   6   1 0.23062 4.51814  16
  -9   6   2 22.6662 4.68914  16
  -9   6   2 17.2165 2.82190   2
  -9   6   3 23.0529 4.71835  16
  -9   6   3 22.4481 3.64422   2
  -9  -6   3 25.7684 3.71441  15
  -9   6   4 11.8044 4.54592  16
  -9  -6   4 11.7059 5.71609   2
  -9   6   4 9.84449 3.84340   2
  -9  -6   4 25.9260 4.11715  15
  -9   6   5 4.16334 4.58294  16
  -9  -6   5 5.51645 5.98067   2
  -9   6   5 6.26488 4.35027   2
  -9  -6   5 7.01819 4.23827  15
  -9   6   6 13.9879 5.24230  16
  -9   6   6 14.5127 4.78992   2
  -9  -6   6 24.2997 5.08525  15
  -9   6   7 36.5176 5.87246   2
  -9  -6   7 36.1011 5.89776  15
  -9   6   8 17.2134 5.78051   2
  -9  -6   8 17.9717 5.84519  15
  -9   6   9 7.45095 8.35027   7
  -9  -6   9 9.32674 6.36713  15
  -9   6   9-2.56892 5.96146   2
  -9  -6  10-0.55089 8.23339   2
  -9   6  10-5.13194 6.44249   2
  -9  -6  11 14.0346 8.54132   2
  -9   6  11 5.84937 7.92108  15
  -9   6  11-2.08089 6.98803   2
  -9   7  -6 3.65900 7.59591  16
  -9   7  -5-1.19808 6.63578   3
  -9   7  -5 1.57085 7.24425  16
  -9   7  -4 6.19626 6.17967   3
  -9   7  -4 6.71445 6.94055  16
  -9   7  -3 4.00297 5.95450   3
  -9   7  -3-0.97889 4.99543  17
  -9   7  -2-0.50907 5.53651   3
  -9   7  -2 5.53764 4.69639  17
  -9   7  -2 9.16233 5.99797  16
  -9   7  -1 11.5264 4.54529  17
  -9   7  -1 11.8796 5.59172  16
  -9   7   0 3.99004 5.03254  16
  -9   7   1 30.3017 5.43487  16
  -9   7   2 26.4469 5.42274   3
  -9   7   2 25.0564 5.12325  16
  -9   7   3 42.9266 5.60983   3
  -9   7   3 46.3189 5.59451  16
  -9  -7   4 10.9584 5.73729   2
  -9   7   4 16.7416 3.91568   2
  -9   7   4 12.1640 5.00835  16
  -9  -7   5 15.9127 6.41973   2
  -9   7   5 34.9240 4.70150   2
  -9   7   5 23.4790 5.40609  16
  -9   7   6 33.1353 5.14009   2
  -9   7   6 26.3740 6.03754  16
  -9   7   7 80.4630 6.77112   2
  -9   7   7 66.7643 9.36934   7
  -9   7   8 93.3099 10.0382   7
  -9   7   8 96.3247 7.90502   2
  -9   7   9 146.620 12.1569   7
  -9  -7   9 163.713 12.6982   2
  -9   7   9 162.619 10.0295   2
  -9  -7  10 62.9311 10.1028   2
  -9   7  10 52.7547 7.56213   2
  -9  -7  11 2.83850 8.61302   2
  -9   7  11 4.95341 8.25363  15
  -9   7  11-8.20643 6.78879   2
  -9   8  -5-13.5082 7.37524   3
  -9   8  -5 13.4944 7.56501  16
  -9   8  -4 18.7478 6.87580   3
  -9   8  -4 9.76854 6.88852  16
  -9   8  -4 5.82329 5.80841  17
  -9   8  -3 5.63079 5.32501  17
  -9   8  -3 18.3265 6.82282  16
  -9   8  -2 24.3779 5.53870  17
  -9   8  -2 31.5858 6.71915  16
  -9   8  -1 12.2099 5.12442  17
  -9   8  -1 12.7130 5.88580  16
  -9   8   0 3.31146 5.44522   3
  -9   8   0 6.21195 5.58745  16
  -9   8   1 10.7058 5.40976   3
  -9   8   1 20.1909 5.48964  16
  -9   8   2 1.51231 5.15139   3
  -9   8   2 7.02610 5.22243  16
  -9   8   3 10.0557 5.21953  16
  -9   8   3 14.5783 5.36711   3
  -9  -8   4 28.8876 6.82964   2
  -9   8   4 37.3372 6.11923  16
  -9   8   4 41.0395 6.09672   3
  -9   8   5 5.31065 5.76630  16
  -9   8   5 14.4804 7.23955   7
  -9   8   5 17.5579 5.60209   3
  -9   8   6 11.2179 4.70823   2
  -9   8   6 5.74698 7.32249   7
  -9   8   6-7.90001 6.25062  16
  -9  -8   7 11.0940 7.59970   2
  -9   8   7 14.8746 5.47745   2
  -9   8   7 11.0512 7.96457   7
  -9  -8   8 41.9167 8.78319   2
  -9   8   8 40.6793 6.50740   2
  -9   8   8 38.3906 9.30647   7
  -9  -8   9 13.9492 8.54071   2
  -9   8   9 9.87345 6.03329   2
  -9   8   9 9.81145 8.73550   7
  -9   8  10 3.43518 6.20917   2
  -9  -8  10 11.3678 8.94570   2
  -9   8  11 7.31035 6.93368   2
  -9   9  -5-3.17262 7.87034  16
  -9   9  -4 9.21749 7.51189  16
  -9   9  -3 11.6505 7.14887  16
  -9   9  -3 5.25764 6.19962  17
  -9   9  -2 17.6533 6.65499  16
  -9   9  -2-0.22925 5.79629  17
  -9   9  -1 18.9930 6.10395   3
  -9   9  -1 13.2884 5.56033  17
  -9   9  -1 11.7582 6.19820  16
  -9   9   0 22.4450 6.06296   3
  -9   9   0 10.5405 5.91867  16
  -9   9   1 17.1083 5.83884   3
  -9   9   1 17.9777 5.90237  16
  -9   9   2 8.80062 5.62216   3
  -9   9   2 6.20341 5.44839  16
  -9   9   3 11.0407 5.86864   3
  -9   9   3 10.0030 5.83151  16
  -9   9   4 28.1369 6.34560  16
  -9   9   4 33.1365 6.05852   3
  -9   9   5 90.3367 8.11146  16
  -9   9   5 86.6207 9.29596   7
  -9   9   5 91.8232 7.58944   3
  -9   9   6 107.239 9.08999  16
  -9  -9   6 94.8854 10.0066   2
  -9   9   6 104.789 10.3600   7
  -9   9   7 49.9859 9.42465   7
  -9  -9   7 47.4399 8.90825   2
  -9   9   8 59.1941 10.2593   7
  -9  -9   8 77.5345 9.88891   2
  -9   9   9 16.3255 9.22023   7
  -9  -9   9 16.3230 9.05900   2
  -9  10  -4-6.99292 7.66984  16
  -9  10  -3 14.7959 7.16509   3
  -9  10  -3 9.29049 7.24364  16
  -9  10  -2 20.1018 6.70791   3
  -9  10  -2 12.3349 6.92448  16
  -9  10  -1 6.42731 6.32891   3
  -9  10  -1 3.35404 6.61018  16
  -9  10   0 31.9066 6.69169   3
  -9  10   0 34.3733 6.90932  16
  -9  10   1 12.5793 5.98804   3
  -9  10   1 13.9447 6.16398  16
  -9  10   2 5.74169 5.95383   3
  -9  10   2 19.0058 6.18595  16
  -9  10   3 28.9809 6.29912   3
  -9  10   3 25.7161 6.56033  16
  -9  10   4 20.0638 6.23505   3
  -9  10   4 24.9348 6.74631  16
  -9  10   5 3.82900 6.87593  16
  -9 -10   5-10.2385 7.40797   2
  -9  10   5 4.71484 7.86529   7
  -9  10   5 15.1496 5.93592   3
  -9 -10   6 10.5819 7.63998   2
  -9  10   6 7.77061 8.64229   7
  -9  10   6 8.51892 6.14254   3
  -9 -10   7 46.4057 8.81178   2
  -9  10   7 23.2820 9.34296   7
  -9  10   7 37.3642 6.45227   3
  -9 -10   8-3.85680 8.11880   2
  -9  10   8-5.62736 9.16798   7
  -9  10   8-0.73153 5.98749   3
  -9  10   9-2.14409 9.03033   7
  -9  10   9-13.1191 6.61905   3
  -9  11  -2 29.0897 7.53818  16
  -9  11  -2 14.6784 7.20855   3
  -9  11  -1 10.9427 7.03626  16
  -9  11  -1 4.05051 6.62969   3
  -9  11   0-1.35671 6.54867  16
  -9  11   0 9.44959 6.51889   3
  -9  11   1 5.63868 6.56923  16
  -9  11   1 6.40016 6.26724   3
  -9  11   2 11.7194 6.65838  16
  -9  11   2 2.07949 6.20857   3
  -9  11   3 61.3536 7.57825  16
  -9  11   3 45.2777 6.82347   3
  -9  11   4 76.9442 8.23147  16
  -9  11   4 72.0721 7.30845   3
  -9  11   5 52.3725 8.43110  16
  -9  11   5 39.2700 9.00648   7
  -9 -11   5 31.9857 8.32645   2
  -9  11   5 45.8708 6.80849   3
  -9  11   6 39.7107 9.64715   7
  -9 -11   6 49.3879 8.63282   2
  -9  11   6 58.8468 6.94834   3
  -9  11   7 13.0554 9.14304   7
  -9  11   7 11.5171 6.07515   3
  -9 -11   7-2.10751 8.12612   2
  -9  12  -1 34.3563 7.85025   3
  -9  12   0 9.66092 7.24666  16
  -9  12   0 17.0582 7.05092   3
  -9  12   1 8.54772 7.24781  16
  -9  12   1 19.6483 6.87957   3
  -9  12   2 10.1446 7.17424  16
  -9  12   2 0.78120 6.33229   3
  -9  12   3 0.74327 7.38734  16
  -9  12   3 28.6904 6.54721   3
  -9  12   4 39.5302 8.10538  16
  -9  12   4 21.0457 8.95872   7
  -9 -12   4 25.5241 7.80218   2
  -9  12   4 13.6270 6.40462   3
  -9  12   5 14.7664 7.66989  16
  -9  12   5 2.47024 8.58562   7
  -9 -12   5 2.55088 7.74051   2
  -9  12   5-5.22003 6.31367   3
  -9  12   6 8.85028 9.13642   7
  -9  12   6 19.6520 6.13968   3
  -9  13   2 31.9618 7.25182   3
  -9  13   3 13.9279 6.88594   3
  -9  13   4 24.3443 6.59226   3
  -8   0  -8 12.1643 6.65120   4
  -8   0  -5 4.89245 4.22752   3
  -8   0  -4 30.4240 4.31580   3
  -8   0  -3-1.86442 3.67474   3
  -8   0  -2 85.8784 5.43249   3
  -8   0  -1-0.16090 3.77953   3
  -8   0   0 276.660 11.2299   2
  -8   0   1-0.20688 3.57484   2
  -8   0   2 23.6492 4.40416   2
  -8   0   2 21.0751 2.35392  11
  -8   0   3 1.61610 2.52919  16
  -8   0   3 3.71597 2.64961  11
  -8   0   3-1.51502 4.29009   2
  -8   0   3 0.20575 4.45336   7
  -8   0   3-1.18622 3.04486   5
  -8   0   4 136.085 5.49833  16
  -8   0   4 143.276 8.20431   2
  -8   0   4 140.218 7.98654   7
  -8   0   5-1.23079 4.70016   2
  -8   0   5 6.87127 5.47914   7
  -8   0   6 749.915 27.9775   2
  -8   0   6 766.236 27.6702   7
  -8   0   7-2.50841 5.34833   2
  -8   0   8 91.3739 7.61870  15
  -8   0   8 95.8665 8.02363   2
  -8   0   9-3.81362 5.59331  15
  -8   0   9-7.30499 6.51276   2
  -8   0  10 29.7568 6.83312  15
  -8   0  10 33.2365 7.09493   2
  -8   0  11 6.53175 6.75917  15
  -8   0  11 6.50627 6.81154   2
  -8   0  12 18.7990 7.20161  15
  -8   0  12 15.5736 7.84888   2
  -8   0  13 3.35062 7.40953  15
  -8   1  -9-0.45018 7.13906   4
  -8   1  -8 10.0674 6.79714   4
  -8   1  -6 7.06168 5.18603   3
  -8  -1  -5 3.21971 4.07564   3
  -8   1  -5 4.05668 4.54739   3
  -8   1  -4 46.1745 4.80870   3
  -8  -1  -4 37.6325 4.26699   3
  -8  -1  -3 37.1248 3.99223   3
  -8   1  -3 32.4187 4.31517   3
  -8   1  -2 77.7787 5.46336   3
  -8  -1  -2 90.7421 5.18746   3
  -8   1  -1 172.432 7.57952   2
  -8  -1  -1 160.414 7.67387   3
  -8   1  -1 181.550 8.06447   3
  -8   1   0 251.031 10.2306   2
  -8  -1   1 132.985 7.25595   2
  -8   1   1 130.666 6.86515   2
  -8   1   2 141.706 6.57298  16
  -8   1   2 146.734 6.00235  11
  -8  -1   2 147.636 5.58675  11
  -8  -1   2 152.325 5.83249   5
  -8  -1   2 134.476 7.74999   2
  -8   1   2 154.745 7.75572   2
  -8  -1   2 139.474 7.54744   7
  -8   1   3 30.3565 3.22957  16
  -8  -1   3 30.7570 2.81161  16
  -8   1   3 30.4780 3.36113  11
  -8   1   3 38.9642 5.03395   2
  -8  -1   3 36.3448 4.95222   2
  -8  -1   3 40.0722 5.36659   7
  -8  -1   3 36.8170 3.78270   5
  -8  -1   4 115.408 4.63714  16
  -8   1   4 125.194 5.33156  16
  -8  -1   4 124.936 7.70432   2
  -8   1   4 119.206 7.57539   2
  -8   1   4 114.586 7.61613   7
  -8  -1   4 137.959 7.78406   7
  -8  -1   4 130.313 6.66281   5
  -8   1   5 51.6873 3.57919  16
  -8   1   5 60.6101 6.10315   2
  -8  -1   5 63.1964 6.33870   2
  -8  -1   5 56.6503 6.17837   7
  -8   1   5 50.6244 6.30031   7
  -8  -1   6 372.837 16.1050   2
  -8   1   6 351.239 15.7422   2
  -8   1   6 381.119 15.8447   7
  -8  -1   6 412.273 15.7898   7
  -8  -1   7 142.397 9.26356   2
  -8   1   7 147.526 9.12309   2
  -8   1   7 147.267 9.18895   7
  -8   1   8 5.42554 5.78234   2
  -8  -1   8 9.77385 5.38144  15
  -8  -1   8 11.5512 5.79988   2
  -8   1   9 9.44071 6.00529   2
  -8  -1   9-0.86058 6.34992   2
  -8  -1   9-2.72658 5.58801  15
  -8   1   9 6.03218 5.70894  15
  -8   1  10 57.0627 7.54258   2
  -8  -1  10 35.5816 7.64042   2
  -8  -1  10 38.9627 6.84360  15
  -8   1  10 42.0136 7.20571  15
  -8   1  11 24.0952 7.03399   2
  -8  -1  11 0.48309 7.58691   2
  -8   1  11 22.7282 6.98519  15
  -8  -1  11 26.3067 6.89501  15
  -8   1  12 20.3203 7.61804   2
  -8   1  12 1.22051 6.99351  15
  -8  -1  12 10.7716 7.01518  15
  -8   1  13 8.27230 7.44395   2
  -8  -1  13 2.08565 7.48973  15
  -8   2  -9 5.61999 7.53072   4
  -8   2  -6 9.11435 5.37706   3
  -8  -2  -5 17.8514 4.00982   3
  -8   2  -5 16.7774 4.88000   3
  -8   2  -4 21.0274 4.52625   3
  -8  -2  -4 20.9305 3.70497   3
  -8  -2  -3 33.8676 3.87260   3
  -8   2  -3 36.5290 4.60338   3
  -8   2  -3 33.4431 3.17140   2
  -8   2  -2 31.6452 3.21470   2
  -8   2  -2 26.2680 4.44576   3
  -8  -2  -2 24.0100 3.66872   3
  -8   2  -1 121.021 5.60314   2
  -8   2  -1 113.928 6.43275   3
  -8  -2  -1 98.1716 5.71670   3
  -8  -2  -1 107.987 4.32732  17
  -8   2   0 26.7525 3.82939   2
  -8   2   0 19.7501 4.15747   3
  -8   2   0 20.5078 1.99609  17
  -8   2   1 16.3540 3.89365   2
  -8  -2   1 9.95308 4.03000   7
  -8  -2   2 223.365 8.00184   5
  -8   2   2 221.096 8.82147  16
  -8  -2   2 208.086 7.56061  11
  -8  -2   2 201.766 10.0257   2
  -8   2   2 230.076 9.65494   2
  -8  -2   2 218.147 9.61720   7
  -8  -2   3 160.833 7.08017   5
  -8   2   3 151.991 6.78412  16
  -8  -2   3 147.454 8.40737   2
  -8   2   3 161.451 8.13292   2
  -8  -2   3 156.693 8.23921   7
  -8  -2   4 204.223 9.18130   5
  -8  -2   4 204.534 10.2744   2
  -8   2   4 223.353 10.0703   2
  -8   2   4 200.014 10.0923   7
  -8  -2   4 206.460 10.0019   7
  -8   2   4 217.565 8.33579  16
  -8  -2   5 116.966 8.12100   2
  -8   2   5 129.236 7.91089   2
  -8  -2   5 128.221 7.83571   7
  -8   2   5 112.228 8.08281   7
  -8   2   5 135.232 5.92940  16
  -8  -2   6 12.2212 5.20565   2
  -8   2   6 6.61715 4.89864   2
  -8   2   6 10.1494 5.71252   7
  -8  -2   7 236.414 12.7081   2
  -8   2   7 264.723 12.5064   2
  -8  -2   7 279.069 12.1799  15
  -8   2   7 265.959 12.7972   7
  -8   2   8 33.2375 6.01164   2
  -8  -2   8 33.5235 6.02061  15
  -8  -2   8 35.1551 6.82802   2
  -8   2   9 3.52795 5.92743   2
  -8  -2   9 7.58941 5.82993  15
  -8  -2   9 11.4462 6.59221   2
  -8  -2  10 9.05881 6.95482   2
  -8   2  10 10.0791 6.44294   2
  -8  -2  10 10.8166 6.02283  15
  -8   2  10 18.5156 6.86137  15
  -8   2  11 88.7675 8.49007   2
  -8  -2  11 90.2058 8.49898  15
  -8   2  12 24.4559 7.25072   2
  -8  -2  12 25.7711 7.25774  15
  -8  -2  13 1.55389 8.40267   2
  -8   2  13 8.64052 7.22393   2
  -8  -2  13-2.05849 7.16638  15
  -8   3  -9 9.38266 7.80648   4
  -8   3  -6 4.20101 5.50871   3
  -8   3  -5 55.9235 6.05953   3
  -8  -3  -5 59.2185 4.66648   3
  -8   3  -4 15.8996 4.61450   3
  -8  -3  -4 23.8787 3.50594   3
  -8   3  -3 70.1037 5.60269   3
  -8  -3  -3 63.9484 4.36134   3
  -8   3  -2-1.73302 4.09938   3
  -8   3  -2 5.06813 1.90192   2
  -8  -3  -2 2.72788 3.12289   3
  -8   3  -1 29.4461 2.93475   2
  -8   3  -1 39.6877 4.69022   3
  -8  -3  -1 34.2322 2.58556  17
  -8   3   0 65.4202 5.09570   3
  -8   3   0 54.6498 3.27268  17
  -8  -3   0 57.7289 4.61899   7
  -8   3   0 60.7013 4.02387   2
  -8   3   1 62.2740 4.95423  16
  -8   3   1 62.1707 4.48760   2
  -8  -3   1 58.3955 4.98522   7
  -8  -3   2 213.005 7.95700   5
  -8   3   2 199.508 8.92490   2
  -8  -3   2 207.413 9.21107   7
  -8   3   2 200.725 8.64429  16
  -8  -3   3 424.900 18.4207   2
  -8   3   3 488.139 17.7402   2
  -8  -3   3 494.472 17.6953   7
  -8   3   3 480.229 16.9567  16
  -8   3   4 28.8485 4.74030   2
  -8  -3   4 23.2419 5.21101   2
  -8   3   4 17.3511 5.37113   7
  -8   3   4 26.9956 3.64066  16
  -8   3   5 9.26976 4.69964   2
  -8   3   5 4.94103 3.23383  16
  -8  -3   5 8.46842 5.01549   2
  -8   3   5-1.65979 5.32044   7
  -8  -3   6 1.76436 4.55079  15
  -8  -3   6-0.37411 5.20371   2
  -8   3   6-0.29868 4.87947   2
  -8   3   6 2.16309 5.76252   7
  -8  -3   7 160.091 9.73517   2
  -8   3   7 119.813 8.39583   2
  -8  -3   7 153.649 8.45198  15
  -8   3   7 135.695 9.36823   7
  -8   3   8 100.478 8.02124   2
  -8  -3   8 86.0362 8.52220   2
  -8   3   8 114.207 8.78916   7
  -8  -3   8 109.965 7.66483  15
  -8   3   9 23.5882 6.18629   2
  -8  -3   9 32.7501 6.35461  15
  -8   3  10 12.2120 6.40184   2
  -8  -3  10 12.8811 6.17763  15
  -8   3  11 30.5408 7.09415   2
  -8  -3  11 33.5960 7.03695  15
  -8   3  12 10.0248 6.81153   2
  -8  -3  12 16.8806 8.00209   2
  -8  -3  12 10.9859 7.21520  15
  -8  -3  13 4.19376 8.18489   2
  -8   3  13 22.7312 7.40529   2
  -8  -3  13 4.53314 7.28557  15
  -8   3  13 15.7594 7.69978  15
  -8   4  -9 12.9608 8.34379   4
  -8   4  -6 17.6034 6.15236   3
  -8   4  -5 19.4625 5.63763   3
  -8   4  -4 32.6223 5.31290   3
  -8  -4  -4 32.2132 3.57199   3
  -8  -4  -3 31.2940 3.29992   3
  -8   4  -3 32.5898 4.82734   3
  -8  -4  -2 23.4255 3.39772   3
  -8   4  -2 28.2506 4.79061   3
  -8   4  -1 46.4720 3.83844  17
  -8   4  -1 48.3064 4.99944   3
  -8  -4  -1 41.6468 3.81781   7
  -8   4   0 35.2458 3.25847  17
  -8   4   0 35.8179 4.62986  16
  -8   4   0 38.6083 2.73768   2
  -8  -4   0 40.6020 4.01738   7
  -8   4   0 31.5226 4.59533   3
  -8   4   1 132.071 6.23187  16
  -8   4   1 133.988 5.19253   2
  -8  -4   1 128.501 5.75913   7
  -8   4   1 122.130 6.38814   3
  -8   4   2 125.134 6.26238   2
  -8   4   2 125.585 6.50013  16
  -8  -4   3 224.180 11.0583   2
  -8   4   3 232.108 9.75331   2
  -8   4   3 243.260 9.52268  16
  -8  -4   3 222.858 7.96557  16
  -8   4   4 14.2727 3.65585  16
  -8  -4   4 6.34443 4.81680   2
  -8   4   4 17.7945 4.10162   2
  -8  -4   4 21.2564 4.32248  15
  -8   4   5 18.9786 4.64450   2
  -8   4   5 19.2637 3.90024  16
  -8  -4   5 15.7116 5.27594   2
  -8   4   5 20.5863 5.72145   7
  -8  -4   5 22.5203 4.78334  15
  -8   4   6 61.1974 5.20276  16
  -8  -4   6 75.7942 7.38034   2
  -8   4   6 74.7133 6.26473   2
  -8   4   6 62.4144 7.40697   7
  -8  -4   6 77.0583 6.10565  15
  -8  -4   7-1.68213 5.67789   2
  -8  -4   7 2.90693 4.77624  15
  -8   4   7 3.74041 4.99054   2
  -8  -4   8 28.3895 5.64846  15
  -8   4   8 17.1080 5.55875   2
  -8  -4   9 23.0032 6.19733  15
  -8   4   9 18.1015 6.14040   2
  -8   4  10 159.458 10.2230   2
  -8  -4  10 158.143 10.1307  15
  -8  -4  11 17.7563 8.28293   2
  -8   4  11 12.8036 6.92355   2
  -8  -4  11 12.1929 6.86370  15
  -8   4  11 18.5686 7.54694  15
  -8  -4  12 47.1494 9.29987   2
  -8   4  12 56.0412 7.90372   2
  -8  -4  12 45.6140 8.01335  15
  -8   4  12 29.8971 8.27403  15
  -8  -4  13-1.06332 8.62451   2
  -8   5  -9 6.39724 8.70560   4
  -8   5  -6 32.3771 6.74452   3
  -8   5  -5 14.9054 5.87152   3
  -8   5  -4 36.0209 5.69065   3
  -8   5  -3 32.4624 5.11921   3
  -8  -5  -3 32.8568 3.10335   3
  -8  -5  -2 15.4127 2.86817   3
  -8   5  -2 19.1751 4.61700   3
  -8   5  -1 58.1521 5.79394  16
  -8   5  -1 56.7380 4.40019  17
  -8   5  -1 60.9258 5.44223   3
  -8   5   0 1.65422 4.19261   3
  -8   5   0 6.96902 4.23782  16
  -8   5   0 10.1034 3.26890  17
  -8   5   1 52.5755 3.14928   2
  -8   5   1 45.5187 4.78614  16
  -8  -5   1 43.5890 3.50233  15
  -8   5   2 93.9233 4.98392   2
  -8   5   2 93.4787 5.94051  16
  -8  -5   2 95.5057 5.11232  15
  -8   5   3 54.8627 4.30727   2
  -8   5   3 41.9684 4.71016  16
  -8  -5   3 44.0099 4.30094  15
  -8  -5   4 216.485 11.2304   2
  -8   5   4 199.967 9.49807   2
  -8   5   4 214.724 9.50912  16
  -8  -5   4 239.691 9.49629  15
  -8  -5   5 92.2255 7.95952   2
  -8   5   5 113.770 6.78948   2
  -8   5   5 111.366 6.60128  16
  -8  -5   5 121.004 6.81188  15
  -8   5   6 24.0914 4.73711  16
  -8  -5   6 16.8591 5.97951   2
  -8  -5   6 26.3361 4.90449  15
  -8   5   6 24.6073 4.88797   2
  -8  -5   7 0.25605 4.85205  15
  -8   5   7 5.69613 4.82376   2
  -8  -5   8 25.1438 5.68039  15
  -8   5   8 29.9798 5.86479   2
  -8  -5   9 55.9608 6.92025  15
  -8   5   9 52.9202 6.84684   2
  -8   5   9 57.1125 8.63194   7
  -8  -5  10 79.5085 8.06081  15
  -8   5  10 68.1697 7.70736   2
  -8  -5  10 79.0659 9.46802   2
  -8   5  11 14.8641 7.70772  15
  -8   5  11 18.4306 6.67771   2
  -8  -5  11 2.11483 8.06413   2
  -8  -5  12 6.65756 8.43213   2
  -8   5  12 11.7918 6.96227   2
  -8   5  12 3.47077 7.98497  15
  -8   6  -5 14.8346 6.08504   3
  -8   6  -4 5.42061 5.51311   3
  -8   6  -3 13.2520 4.92513   3
  -8  -6  -2 40.2114 3.13962   3
  -8   6  -2 49.6223 4.94796  17
  -8   6  -2 52.8199 6.12893  16
  -8   6  -2 50.4796 5.54956   3
  -8  -6  -1 55.4986 3.73348   3
  -8   6  -1 53.4842 5.62490   3
  -8   6  -1 60.3876 4.78806  17
  -8   6  -1 54.1878 5.82898  16
  -8   6   0 64.6884 5.78549  16
  -8   6   0 77.5965 5.04453  17
  -8   6   1 75.0301 5.76530  16
  -8  -6   2 37.9470 3.25089  15
  -8   6   2 38.6530 4.98933   3
  -8  -6   2 29.5595 2.18780  11
  -8   6   2 38.2507 4.73513  16
  -8   6   2 29.0978 3.06418   2
  -8   6   3 18.6210 4.23804  16
  -8   6   3 14.1237 3.29520   2
  -8  -6   3 23.5766 3.56339  15
  -8   6   4 30.2050 4.57254  16
  -8  -6   4 27.9167 5.53183   2
  -8   6   4 24.6719 4.13644   2
  -8  -6   4 32.8099 4.13062  15
  -8   6   5 16.5833 4.73905  16
  -8  -6   5 9.84728 5.59636   2
  -8   6   5 14.4832 4.14600   2
  -8  -6   5 18.2534 4.31357  15
  -8   6   6 9.14390 4.50926   2
  -8   6   6 9.29413 4.90674  16
  -8  -6   6 14.1516 4.62097  15
  -8   6   7 23.2797 7.46400   7
  -8   6   7 26.8726 5.31069   2
  -8  -6   7 29.1383 5.42503  15
  -8  -6   8 111.557 10.1479   2
  -8   6   8 109.509 8.11315   2
  -8   6   8 108.831 9.78111   7
  -8  -6   8 109.046 7.80171  15
  -8   6   9 67.4033 9.17533   7
  -8  -6   9 77.7033 9.27974   2
  -8   6   9 67.5062 7.22675   2
  -8  -6  10 22.0433 8.23848   2
  -8   6  10 23.0004 6.49724   2
  -8  -6  11 68.0353 9.66939   2
  -8   6  11 62.7962 7.81325   2
  -8   6  11 57.7721 9.11686  15
  -8   6  12 9.90940 6.83128   2
  -8  -6  12-8.33706 9.18579   2
  -8   6  12 5.65170 7.96906  15
  -8   7  -5 1.41389 6.23715   3
  -8   7  -4 19.2418 6.08445   3
  -8   7  -4 20.8951 6.74618  16
  -8   7  -3 6.68346 5.42173   3
  -8   7  -3 11.7229 6.00280  16
  -8   7  -2 88.6355 7.11014  16
  -8   7  -2 76.4694 6.01266  17
  -8   7  -1 21.7504 4.57853  17
  -8   7  -1 31.5781 5.51353  16
  -8   7   0 15.5650 4.90047  16
  -8   7   0 17.2694 4.30496  17
  -8   7   1 16.7467 4.85635   3
  -8   7   1 13.2508 4.58684  16
  -8  -7   2 18.9167 2.28386  11
  -8   7   2 16.8374 4.72488   3
  -8   7   2 21.3385 4.77273  16
  -8   7   3 44.4960 3.91937   2
  -8   7   3 44.1177 5.31374   3
  -8   7   3 53.5394 5.32105  16
  -8  -7   4 5.07283 5.44784   2
  -8   7   4 13.1826 3.70361   2
  -8   7   4 11.8458 4.70898  16
  -8   7   5 33.7233 4.61297   2
  -8   7   5 30.8213 6.79046   7
  -8   7   5 36.2797 5.37156  16
  -8   7   6 101.572 6.68681   2
  -8   7   6 83.2457 8.54431   7
  -8   7   6 89.1969 7.32485  16
  -8   7   7 71.1343 8.73547   7
  -8   7   7 71.2833 6.46725   2
  -8  -7   7 57.3532 8.44888   2
  -8   7   8-4.28854 7.66284   7
  -8   7   8 3.49836 5.14071   2
  -8  -7   8-2.00066 7.22041   2
  -8   7   9 5.98223 8.44227   7
  -8  -7   9 1.56963 7.56640   2
  -8   7   9 7.67976 5.74514   2
  -8  -7  10 12.8581 8.66965   2
  -8   7  10 21.2570 6.36422   2
  -8  -7  11 39.0357 9.18875   2
  -8   7  11 40.5292 7.40783   2
  -8   7  11 38.0912 8.57337  15
  -8   8  -7 23.7013 8.08073  16
  -8   8  -5 6.92278 6.85124   3
  -8   8  -4 11.2241 6.33573   3
  -8   8  -4 18.6108 6.83793  16
  -8   8  -3 45.5809 7.02744  16
  -8   8  -3 43.1585 6.04512  17
  -8   8  -2 29.7192 6.21627  16
  -8   8  -2 33.1917 5.50818  17
  -8   8  -1 38.4170 5.93308  16
  -8   8  -1 28.2890 5.18330  17
  -8   8   0 16.6876 5.38150   3
  -8   8   0 12.5824 4.73397  17
  -8   8   0 19.5276 5.14107  16
  -8   8   1 3.02132 5.00517   3
  -8   8   1 5.33492 4.75627  16
  -8   8   2-1.14204 4.87075   3
  -8   8   2 0.99221 4.69958  16
  -8   8   3 15.5051 5.07425   3
  -8   8   3 11.9446 5.06179  16
  -8  -8   3 13.8725 2.97043  11
  -8   8   4 4.61905 4.91292   3
  -8   8   4 2.60805 5.06935  16
  -8   8   5 24.1524 6.94203   7
  -8   8   5 13.3668 5.60679  16
  -8  -8   6 56.8350 8.24116   2
  -8   8   6 71.2222 6.09337   2
  -8   8   6 58.9637 8.42584   7
  -8   8   6 56.3450 6.87056  16
  -8   8   7 96.6205 9.82943   7
  -8  -8   7 79.6093 9.19957   2
  -8   8   7 97.4275 7.14719   2
  -8   8   8 2.38963 7.86417   7
  -8   8   8 9.96461 5.39099   2
  -8  -8   8 11.2776 7.63348   2
  -8   8   9 13.3208 8.60568   7
  -8  -8   9 24.5479 8.39622   2
  -8   8   9 40.9636 6.57494   2
  -8  -8  10 57.0892 9.49202   2
  -8   8  10 40.0863 7.10785   2
  -8   8  11 14.8689 7.94547  15
  -8  -8  11 8.17896 8.83242   2
  -8   9  -5 1.94863 6.53942  17
  -8   9  -4-4.18180 6.04531  17
  -8   9  -4 5.44974 6.96044  16
  -8   9  -3 8.54752 6.67346  16
  -8   9  -3 16.7177 6.01950  17
  -8   9  -2 6.30215 5.80180   3
  -8   9  -2 3.17976 6.15087  16
  -8   9  -2 6.56862 5.45731  17
  -8   9  -1 10.6891 5.54543   3
  -8   9  -1 18.7465 5.89953  16
  -8   9  -1 19.3176 5.65516  17
  -8   9   0 17.8405 5.64694   3
  -8   9   0 24.9754 5.86432  16
  -8   9   1 3.80894 5.31327   3
  -8   9   1 6.31471 5.17711  16
  -8   9   2 18.4350 5.36954   3
  -8   9   2 13.8091 5.34703  16
  -8   9   3 24.0157 5.45899   3
  -8   9   3 24.8296 5.79545  16
  -8   9   4 17.4771 5.91289  16
  -8   9   4 28.0298 5.59704   3
  -8   9   5 25.5139 6.35246  16
  -8  -9   5 2.23514 6.40961   2
  -8   9   5 14.5913 7.08070   7
  -8   9   5 12.3156 5.36679   3
  -8  -9   6 3.28092 6.90642   2
  -8   9   6 3.37663 7.39220   7
  -8   9   6 0.23415 5.32402   3
  -8   9   7 29.9964 8.88678   7
  -8  -9   7 30.8869 8.02237   2
  -8   9   8 36.0396 9.22157   7
  -8  -9   8 51.8027 9.05857   2
  -8   9   9 19.4946 8.76610   7
  -8  -9   9 14.5991 8.35298   2
  -8  -9  10 6.01866 8.56824   2
  -8  10  -6 7.08504 7.14113  17
  -8  10  -5 11.5078 7.29130  17
  -8  10  -4 28.7172 7.06851  17
  -8  10  -3 13.5370 6.68706   3
  -8  10  -3 5.66404 6.42160  17
  -8  10  -3 2.45374 6.93791  16
  -8  10  -2 7.46409 6.30380   3
  -8  10  -2 6.30541 6.47843  16
  -8  10  -2 4.98041 6.20907  17
  -8  10  -1 3.14518 5.79638   3
  -8  10  -1 1.54138 5.93583  17
  -8  10  -1 4.12153 6.19185  16
  -8  10   0 6.48149 5.63837   3
  -8  10   0 0.60941 5.86333  16
  -8  10   1 7.26494 5.51274   3
  -8  10   1 4.74661 5.62388  16
  -8  10   2 9.58177 5.44264   3
  -8  10   2 6.26478 5.64801  16
  -8  10   3 14.1722 5.56581   3
  -8  10   3 10.2127 6.10550  16
  -8 -10   4 29.7298 6.90796   2
  -8  10   4 19.8121 6.80547  16
  -8  10   5 65.3597 7.93380  16
  -8 -10   5 49.9995 8.12691   2
  -8  10   5 50.7312 8.63793   7
  -8 -10   6 12.0540 7.29010   2
  -8  10   6 16.6536 8.19253   7
  -8  10   6 14.6993 5.53424   3
  -8 -10   7 8.01987 7.80403   2
  -8  10   7 15.5051 8.62356   7
  -8  10   7 28.7061 5.77877   3
  -8 -10   8 4.24960 8.04380   2
  -8  10   8 0.40829 8.73656   7
  -8  10   8 16.7732 5.56338   3
  -8  10   9 31.1794 9.27609   7
  -8 -10   9 27.2170 8.90026   2
  -8  11  -5 20.8344 7.58117  17
  -8  11  -4 2.71978 6.98632  17
  -8  11  -3-5.88808 6.74524  17
  -8  11  -3-7.41748 7.13925   3
  -8  11  -2 4.90194 6.56737  17
  -8  11  -2 16.3892 6.99730  16
  -8  11  -2 8.43157 6.68895   3
  -8  11  -1 20.7778 6.75123  16
  -8  11  -1 6.00291 6.13478   3
  -8  11   0-10.0486 6.19433  16
  -8  11   0 11.7160 6.05002   3
  -8  11   1 10.2658 6.08131  16
  -8  11   1 2.72402 5.79762   3
  -8  11   2 23.7330 6.79460  16
  -8  11   2 22.2999 5.96611   3
  -8  11   3 14.5774 6.59459  16
  -8  11   3 5.63117 5.63650   3
  -8  11   4 19.9896 6.95159  16
  -8 -11   4 7.37721 6.81118   2
  -8  11   4 26.8884 5.94647   3
  -8  11   5 23.0884 7.34643  16
  -8  11   5 26.7759 8.25096   7
  -8  11   5 13.5465 5.74355   3
  -8 -11   5 16.2425 7.13440   2
  -8  11   6 12.6563 8.54354   7
  -8 -11   6 8.88388 7.04603   2
  -8  11   6 29.7955 5.72407   3
  -8  11   7 17.8348 8.90849   7
  -8  11   7 28.0270 5.75968   3
  -8 -11   7 4.58357 7.69913   2
  -8  11   8-2.83996 8.66354   7
  -8 -11   8 4.28319 8.21018   2
  -8  11   9 18.3182 9.15451   7
  -8  12  -4 9.35000 7.71065  17
  -8  12  -3 28.6759 7.61596  17
  -8  12  -2 1.44605 7.48636  16
  -8  12  -2 14.7024 7.22059  17
  -8  12  -2-0.30160 7.18180   3
  -8  12  -1 8.08068 6.62965  16
  -8  12  -1 12.2736 6.69773   3
  -8  12   0 3.10541 6.70041  16
  -8  12   0-9.68601 6.70160   3
  -8  12   1 19.8960 6.91806  16
  -8  12   1 12.5086 6.37796   3
  -8  12   2 11.4333 7.11057  16
  -8  12   2 24.5993 6.16447   3
  -8  12   3 32.9639 7.51205  16
  -8  12   3 19.1574 5.98458   3
  -8  12   4 14.8678 7.66910  16
  -8  12   4 15.7602 5.68358   3
  -8  12   5 6.62911 8.19545   7
  -8 -12   5-1.47311 7.25618   2
  -8  12   5 1.70959 5.52913   3
  -8  12   6-4.40602 8.40691   7
  -8 -12   6 1.50876 7.30426   2
  -8  12   6 7.96814 5.47062   3
  -8  12   7 9.42323 9.07927   7
  -8 -12   7 13.9457 8.01300   2
  -8  13  -1 12.0470 7.37895   3
  -8  13   0 14.6478 6.75978   3
  -8  13   1 2.25174 7.35864  16
  -8  13   1-4.41084 6.41962   3
  -8  13   2 0.77123 7.13930  16
  -8  13   2 0.48681 6.34117   3
  -8  13   3 14.4917 7.54654  16
  -8  13   3 6.42239 6.10803   3
  -8  13   4 9.24209 8.28449   7
  -8  13   4 24.6971 6.11329   3
  -8 -13   4 8.90422 7.79166   2
  -8  13   5 8.21189 8.82512   7
  -8  14   2 7.51173 6.51937   3
  -7   0  -9-2.63980 6.50430   4
  -7   0  -8 17.9236 6.28701   4
  -7   0  -5 2.15124 3.72039   3
  -7   0  -4 130.631 6.53177   3
  -7   0  -3-1.76833 3.39658   3
  -7   0  -2 465.135 16.6178   3
  -7   0  -1-1.53715 3.52901   3
  -7   0   1 1.79651 3.02964   2
  -7   0   2 168.389 7.98244   2
  -7   0   2 173.211 6.62491  11
  -7   0   2 175.172 6.75221   5
  -7   0   3-0.78012 2.15133  16
  -7   0   3-0.22419 3.67524   2
  -7   0   3 0.55046 4.02632   7
  -7   0   3-1.92721 3.05031   5
  -7   0   4 3554.71 112.215  16
  -7   0   4 3386.01 113.365   5
  -7   0   4 3299.55 114.145   2
  -7   0   4 3440.58 113.851   7
  -7   0   5 2.78875 4.45930   2
  -7   0   5-1.38043 5.01911   7
  -7   0   6 340.375 14.8908   2
  -7   0   6 376.807 14.8540   7
  -7   0   7-0.66615 4.77955   2
  -7   0   8 244.507 11.5207  15
  -7   0   8 239.167 12.0100   2
  -7   0   9-1.31275 5.31756  15
  -7   0   9-0.40276 5.79700   2
  -7   0  10 68.5148 7.38476  15
  -7   0  10 71.9819 7.86410   2
  -7   0  11-2.54579 6.03118  15
  -7   0  12 58.5433 7.95539  15
  -7   0  13-8.15376 7.36077  15
  -7   0  13 11.0363 7.27994   2
  -7   1  -9 6.14991 6.80334   4
  -7   1  -8 17.0452 6.55515   4
  -7  -1  -8 4.11492 5.85485   4
  -7  -1  -5-1.66844 3.70146   3
  -7   1  -5-2.01150 4.11810   3
  -7   1  -4 7.07728 3.81000   3
  -7  -1  -4 0.37944 3.42269   3
  -7  -1  -3 2.09367 3.24545   3
  -7   1  -3 4.74084 3.62653   3
  -7   1  -3 0.09250 2.40380   2
  -7  -1  -2 19.0686 3.38327   3
  -7   1  -2 16.1733 3.65182   3
  -7   1  -1 4.61661 3.50532   3
  -7   1   0 31.6000 3.57935   2
  -7   1   0 32.9524 1.82337  17
  -7   1   1 16.1637 3.39335   2
  -7   1   2 58.7931 3.91664  16
  -7   1   2 63.8636 3.58297  11
  -7  -1   2 70.6533 3.75143   5
  -7  -1   2 67.2031 4.97189   2
  -7   1   2 67.7907 4.88296   2
  -7  -1   2 60.8945 4.91019   7
  -7  -1   3 349.558 12.4231  16
  -7   1   3 366.582 12.8122  16
  -7   1   3 357.665 13.1434  11
  -7  -1   3 372.894 14.3968   2
  -7   1   3 375.411 14.2687   2
  -7  -1   3 366.035 14.1013   7
  -7  -1   3 375.633 13.4318   5
  -7   1   3 383.564 13.3465   5
  -7  -1   4 307.781 11.1798  16
  -7   1   4 367.551 11.8199  16
  -7  -1   4 339.731 13.8392   2
  -7   1   4 355.155 13.7342   2
  -7  -1   4 371.678 13.7836   7
  -7   1   4 359.493 13.6651   7
  -7  -1   4 356.272 13.0786   5
  -7   1   5 376.948 12.8266  16
  -7  -1   5 339.542 14.9271   2
  -7   1   5 323.808 14.5758   2
  -7  -1   5 373.966 14.6324   7
  -7   1   5 384.401 14.9952   7
  -7  -1   6 56.5850 6.03626   2
  -7   1   6 62.0886 6.16188   2
  -7   1   6 65.7086 6.41686   7
  -7  -1   7 42.4309 5.57794  15
  -7  -1   7 39.7300 5.81126   2
  -7   1   7 44.6308 5.90654   2
  -7   1   7 42.3594 6.20588   7
  -7  -1   8 46.9174 5.92473  15
  -7   1   8 43.5313 6.28585   2
  -7  -1   8 38.8631 6.40523   2
  -7   1   9 86.6199 7.23848  15
  -7  -1   9 79.3504 7.24020  15
  -7   1   9 78.2058 7.47807   2
  -7  -1   9 75.4009 7.72913   2
  -7   1  10 21.0166 6.11540  15
  -7  -1  10 13.9401 5.77125  15
  -7   1  10 16.4219 6.21889   2
  -7   1  11 81.7773 8.45312  15
  -7  -1  11 82.6457 7.85446  15
  -7   1  11 90.4653 8.52813   2
  -7  -1  12 24.3448 7.05275  15
  -7  -1  12 19.5233 7.83862   2
  -7  -1  13 10.4938 7.02653  15
  -7  -1  13 26.3246 7.64365   2
  -7   2 -10 0.25492 7.77423   4
  -7   2  -9 8.09996 7.24315   4
  -7   2  -8 17.5384 6.83648   4
  -7  -2  -7 32.0642 5.44728   4
  -7   2  -6 2.63455 4.76929   3
  -7   2  -5 0.36483 4.22200   3
  -7  -2  -5 2.23974 3.50192   3
  -7   2  -4 30.3197 4.21343   3
  -7  -2  -4 26.2673 3.50359   3
  -7  -2  -3 184.776 7.19302   3
  -7   2  -3 174.766 7.76771   3
  -7   2  -3 156.588 6.36152   2
  -7  -2  -2 24.0968 3.42773   3
  -7   2  -2 24.8242 2.77383   2
  -7   2  -2 21.4904 4.03743   3
  -7   2  -1 64.9173 4.80918   3
  -7  -2  -1 63.3023 3.33740  17
  -7   2  -1 68.6065 4.06377   2
  -7   2   0 485.557 16.6144  17
  -7   2   0 542.113 17.6595   2
  -7   2   1 356.168 12.9784   2
  -7  -2   1 341.781 11.4186   5
  -7   2   2 469.191 17.0922  16
  -7   2   2 490.216 16.8977  11
  -7  -2   2 456.181 18.1947   2
  -7   2   2 498.760 17.7960   2
  -7  -2   2 501.590 17.6328   7
  -7  -2   2 508.378 16.9233   5
  -7   2   3 657.838 22.7515  16
  -7  -2   3 695.258 23.6961   7
  -7  -2   3 669.124 24.2543   2
  -7   2   3 672.416 23.8125   2
  -7   2   4 32.4309 3.16377  16
  -7  -2   4 34.6392 4.99859   7
  -7   2   4 34.0741 5.05573   7
  -7   2   4 17.9332 4.45389   2
  -7  -2   4 26.4587 4.76954   2
  -7   2   5 1025.05 32.8244  16
  -7  -2   5 951.466 34.6896   2
  -7   2   5 933.420 34.2400   2
  -7   2   5 963.583 34.4196   7
  -7  -2   6 247.172 12.1738   2
  -7   2   6 259.908 11.9049   2
  -7  -2   6 276.660 11.6304  15
  -7   2   6 260.520 12.0629   7
  -7  -2   7 128.335 8.39123   2
  -7   2   7 117.223 7.92391   2
  -7  -2   7 129.167 7.64739  15
  -7   2   7 115.208 8.17629   7
  -7  -2   8 287.268 12.5511  15
  -7  -2   8 267.138 13.2675   2
  -7   2   8 268.452 12.9075   2
  -7   2   9 48.9210 6.53414   2
  -7  -2   9 45.5958 6.34685  15
  -7   2   9 43.4167 6.51597  15
  -7   2  10 27.2313 6.36993   2
  -7  -2  10 30.9209 6.48456  15
  -7   2  11 58.5355 7.65614   2
  -7  -2  11 57.3597 8.42494   2
  -7  -2  11 67.4946 7.77694  15
  -7   2  12 5.39293 6.41286   2
  -7  -2  12 6.27476 7.60702   2
  -7  -2  12 6.94044 6.65194  15
  -7  -2  13 1.48110 7.47190   2
  -7   2  13 8.95502 7.39023   2
  -7  -2  13-0.80975 7.55888  15
  -7   2  13 13.1151 7.44398  15
  -7   3 -10 9.47397 8.08762   4
  -7   3  -9 7.64783 7.63925   4
  -7   3  -8 5.71743 6.89337   4
  -7   3  -6 1.96718 4.93708   3
  -7   3  -5 4.76232 4.40715   3
  -7   3  -4 13.6708 4.17195   3
  -7  -3  -4 11.0078 3.03158   3
  -7  -3  -3 28.4354 3.24257   3
  -7   3  -3 35.3255 4.25112   3
  -7   3  -2 17.9943 1.77316   2
  -7   3  -2 26.2780 4.24790   3
  -7  -3  -2 29.2517 3.22186   3
  -7   3  -2 15.7995 1.47889   2
  -7   3  -1 20.1762 2.40869   2
  -7   3  -1 20.1978 3.90359   3
  -7  -3  -1 17.8483 2.56012  17
  -7   3   0 98.6091 4.54503   2
  -7   3   0 88.0255 5.45951   3
  -7   3   0 82.7552 4.15486  17
  -7  -3   1 291.888 10.4146   5
  -7   3   1 316.296 11.2994   2
  -7  -3   1 314.552 11.5111   7
  -7   3   1 297.708 11.6213  16
  -7   3   2 289.125 10.8783   2
  -7  -3   2 287.582 10.9972   7
  -7   3   2 256.287 10.5844  16
  -7   3   3 50.4381 4.63493   2
  -7   3   3 41.8625 3.80209  16
  -7  -3   3 59.6001 5.16532   7
  -7  -3   3 42.7596 4.88393   2
  -7   3   4 145.592 6.54945  16
  -7  -3   4 139.084 8.11703   2
  -7   3   4 141.617 7.63160   2
  -7   3   4 154.927 8.18775   7
  -7   3   5 21.1025 4.55588   2
  -7   3   5 18.6412 3.52658  16
  -7  -3   5 24.8464 5.07730   2
  -7   3   5 15.3480 5.52064   7
  -7  -3   5 18.4672 4.35238  15
  -7   3   6 11.2469 5.82958   7
  -7  -3   6 7.26116 4.97667   2
  -7   3   6 16.8709 4.64864   2
  -7  -3   6 11.8283 4.59049  15
  -7  -3   7 214.215 11.0629   2
  -7   3   7 187.189 10.1591   2
  -7   3   7 201.486 10.8602   7
  -7  -3   7 213.481 10.0657  15
  -7  -3   8 72.8883 6.45362  15
  -7   3   8 66.9199 6.86073   2
  -7  -3   9 67.3417 6.64588  15
  -7   3   9 59.3796 6.83187   2
  -7   3  10 105.212 8.38674   2
  -7  -3  10 96.3023 9.25547   2
  -7  -3  10 102.896 8.40243  15
  -7  -3  11 1.47625 7.37490   2
  -7   3  11-7.55661 6.58152   2
  -7  -3  11-1.45939 6.43536  15
  -7   3  11-2.34223 6.81626  15
  -7  -3  12 20.3080 7.73602   2
  -7   3  12 8.49019 6.78281   2
  -7  -3  12 18.5171 6.91063  15
  -7   3  12 5.59804 7.00055  15
  -7   3  13-1.85487 6.96150   2
  -7  -3  13 11.9848 7.99689   2
  -7   3  13 9.81508 7.34388  15
  -7   4 -10 19.0309 8.43163   4
  -7   4  -9 26.2060 8.07088   4
  -7   4  -6 91.2813 7.36133   3
  -7   4  -5 15.1516 4.93991   3
  -7   4  -4 10.6203 4.34267   3
  -7  -4  -4 10.4820 2.84946   3
  -7  -4  -3 10.3256 2.63198   3
  -7   4  -3 8.31408 4.12840   3
  -7   4  -2 28.1466 4.35960   3
  -7  -4  -2 31.3782 3.11412   3
  -7  -4  -2 24.7479 3.47497  17
  -7   4  -1 204.944 8.80567   3
  -7  -4  -1 202.512 7.50951  17
  -7  -4  -1 190.306 7.57340   7
  -7   4   0 617.942 21.7547   3
  -7   4   0 631.165 20.4238   2
  -7  -4   0 611.716 20.8602   7
  -7   4   0 592.048 21.7824  16
  -7   4   0 599.185 20.8283  17
  -7   4   1 671.817 22.9539   2
  -7  -4   1 690.204 23.1061   7
  -7   4   1 674.589 23.6767  16
  -7   4   2 34.4298 3.92550  16
  -7   4   2 34.1672 3.68757   2
  -7  -4   3 35.1317 2.03882  16
  -7   4   3 34.3106 3.87964  16
  -7  -4   3 35.6169 4.79245   2
  -7   4   3 37.3519 4.06106   2
  -7  -4   3 30.1656 3.98090  15
  -7  -4   4 62.7378 6.00777   2
  -7   4   4 71.6782 5.34906   2
  -7   4   4 67.6047 4.81448  16
  -7  -4   4 78.4287 5.34940  15
  -7   4   5 14.9798 4.24243   2
  -7   4   5 18.5736 3.88120  16
  -7  -4   5 18.7310 4.93569   2
  -7   4   5 18.5732 5.45578   7
  -7  -4   5 25.5786 4.56056  15
  -7  -4   6 15.0425 5.37265   2
  -7  -4   6 24.6539 4.56073  15
  -7   4   6 21.7319 4.55311   2
  -7   4   7 387.227 16.6966   2
  -7  -4   7 448.740 16.6480  15
  -7   4   8 132.655 8.71593   2
  -7  -4   8 152.886 8.67410  15
  -7   4   9 115.988 8.68791   2
  -7  -4   9 126.876 9.84733   2
  -7  -4   9 135.106 8.74728  15
  -7   4  10 25.2134 6.47295   2
  -7  -4  10 35.0653 6.54331  15
  -7   4  10 26.5441 6.95030  15
  -7  -4  10 23.8375 7.65290   2
  -7  -4  11 37.5325 8.29999   2
  -7   4  11 22.5580 6.58872   2
  -7   4  11 38.8943 7.72394  15
  -7  -4  11 27.9669 6.95100  15
  -7  -4  12 35.0344 8.25472   2
  -7   4  12 19.8074 6.85450   2
  -7   4  12 12.0873 7.19465  15
  -7  -4  13 7.02579 8.03428   2
  -7   4  13 2.27497 6.80910   2
  -7   4  13-4.48407 7.50602  15
  -7   5  -9 5.70717 8.34175   4
  -7   5  -8-5.38898 7.66453   4
  -7   5  -5 35.8536 5.75446   3
  -7   5  -4 28.2354 5.01307   3
  -7  -5  -3 25.1157 2.57044   3
  -7   5  -3 24.3435 4.68392   3
  -7  -5  -2 56.2848 3.43565   3
  -7   5  -2 60.6364 5.18911   3
  -7   5  -1 179.689 8.39948   3
  -7   5  -1 176.060 7.75952  17
  -7   5  -1 188.201 8.78500  16
  -7  -5   0 192.998 6.78223   5
  -7   5   0 216.839 8.92591  16
  -7   5   0 219.371 7.91979  17
  -7   5   1 106.263 4.72786   2
  -7   5   1 108.423 6.25387  16
  -7  -5   1 111.318 4.87591  15
  -7   5   2 30.2982 4.11121  16
  -7  -5   2 31.9521 2.90678  16
  -7   5   2 30.2092 3.24997   2
  -7  -5   2 36.5902 3.44068  15
  -7  -5   3 37.0577 2.19630  16
  -7   5   3 27.0758 4.03837  16
  -7   5   3 32.0497 3.83596   2
  -7  -5   3 34.8533 3.84511  15
  -7   5   4 33.5236 4.27905  16
  -7  -5   4 25.5579 5.09831   2
  -7   5   4 38.4185 4.22877   2
  -7  -5   4 35.3477 4.21351  15
  -7   5   5 47.4438 4.80265  16
  -7  -5   5 44.7172 5.92285   2
  -7   5   5 44.7161 4.89212   2
  -7  -5   5 54.9783 4.76385  15
  -7   5   6 135.111 7.77371   2
  -7  -5   6 143.537 7.62512  15
  -7   5   7 2.02665 4.57366   2
  -7  -5   7 3.70543 4.72142  15
  -7  -5   8 170.780 9.08269  15
  -7  -5   8 141.087 10.3947   2
  -7   5   8 139.019 8.80796   2
  -7   5   8 154.423 10.1292   7
  -7  -5   9 32.7038 6.08100  15
  -7   5   9 12.0675 5.57188   2
  -7  -5   9 22.1222 7.07352   2
  -7  -5  10 14.8399 6.03590  15
  -7   5  10 5.01539 6.69191  15
  -7   5  10-1.15421 5.67418   2
  -7  -5  10 15.3594 7.34487   2
  -7   5  11-3.22087 6.96089  15
  -7  -5  11 14.0768 8.06165   2
  -7   5  11 11.4508 6.37405   2
  -7   5  12 16.1958 7.41642  15
  -7   5  12 15.4694 6.56372   2
  -7  -5  12 13.4740 7.99315   2
  -7   5  13 16.6204 7.60067  15
  -7  -5  13 18.6797 8.26678   2
  -7   6  -9-8.69924 8.92004   4
  -7   6  -8 19.6442 8.08034   4
  -7   6  -5 44.1202 6.33049   3
  -7   6  -4 215.992 10.2234   3
  -7   6  -3 25.3209 4.79256   3
  -7  -6  -2 96.9260 4.07761   3
  -7   6  -2 97.6970 6.31529   3
  -7   6  -2 78.7025 6.61550  16
  -7  -6  -1 177.849 7.25642   5
  -7   6  -1 212.932 9.36499  16
  -7   6  -1 208.000 8.51409  17
  -7  -6   0 120.273 5.33722   5
  -7   6   0 137.130 7.04715  16
  -7   6   0 120.190 6.34577  17
  -7   6   1 173.585 8.07212  16
  -7  -6   1 161.975 6.00344  11
  -7   6   2 26.3635 4.41309   3
  -7   6   2 26.6346 4.31913  16
  -7  -6   2 33.6683 2.87728  16
  -7   6   2 25.1414 2.97436   2
  -7  -6   2 29.6637 3.07129  15
  -7   6   3 66.0393 4.66600   2
  -7  -6   3 73.9266 3.34472  16
  -7  -6   3 76.7110 4.63591  15
  -7   6   3 67.1702 5.41024  16
  -7  -6   4 51.2425 6.10477   2
  -7   6   4 48.0228 4.51305   2
  -7   6   4 54.3192 4.97352  16
  -7  -6   4 61.3722 4.63954  15
  -7   6   5 18.5252 4.14221   2
  -7   6   5 19.8752 4.47609  16
  -7  -6   5 24.9301 4.37428  15
  -7  -6   6 9.90919 4.48034  15
  -7   6   6 14.2355 4.40530   2
  -7   6   6 19.8263 6.35306   7
  -7  -6   7 13.3169 4.92071  15
  -7  -6   7 11.4418 6.20174   2
  -7   6   7 12.6014 4.60618   2
  -7   6   7 7.88234 6.48147   7
  -7  -6   8 93.3020 9.13120   2
  -7   6   8 92.6465 7.41977   2
  -7   6   8 92.7639 8.88507   7
  -7   6   9 100.877 8.02084   2
  -7  -6   9 102.927 9.49723   2
  -7   6  10 33.2083 7.51373  15
  -7   6  10 37.5582 6.80535   2
  -7  -6  10 39.3537 8.25964   2
  -7   6  11 9.66056 7.59945  15
  -7   6  11 14.1095 6.54687   2
  -7  -6  11 18.2238 8.06718   2
  -7   6  12 29.9488 7.73804  15
  -7   6  12 28.8690 7.15989   2
  -7  -6  12 15.2825 8.70791   2
  -7   7  -8 14.0593 8.27343   4
  -7   7  -5 29.3671 6.21828   3
  -7   7  -4 33.8325 6.62324  16
  -7   7  -4 28.5636 5.68862   3
  -7   7  -3 61.3916 6.68368  16
  -7   7  -2 177.709 9.10670  16
  -7   7  -2 163.419 8.25968  17
  -7   7  -1 80.0702 6.29403  16
  -7   7  -1 92.4419 5.87481  17
  -7  -7  -1 68.4203 4.53519   5
  -7  -7  -1 81.4566 3.73140   3
  -7  -7   0 21.9092 3.09696   5
  -7   7   0 20.6797 4.71356  16
  -7   7   0 15.7052 4.19210  17
  -7   7   0 23.3198 4.64192   3
  -7  -7   1 8.71341 2.13240  11
  -7   7   1 9.21557 4.13552   3
  -7   7   1 6.93142 4.15523  16
  -7  -7   2 27.0388 2.81673  11
  -7   7   2 36.9736 4.59401   3
  -7   7   2 33.0915 4.66870  16
  -7   7   2 27.8536 2.22350  14
  -7   7   3 68.6685 5.46676   3
  -7   7   3 57.7479 5.45042  16
  -7   7   3 66.9008 3.24646  14
  -7   7   4 66.4595 5.08925   2
  -7   7   4 76.8890 5.98150  16
  -7   7   5 10.6125 3.95279   2
  -7   7   5 4.53245 5.89951   7
  -7   7   5 12.3405 4.84981  16
  -7  -7   6 15.9911 6.05219   2
  -7   7   6 20.1967 4.53357   2
  -7   7   6 27.7109 6.77234   7
  -7   7   7 67.7157 6.18443   2
  -7  -7   7 68.5840 8.21967   2
  -7   7   7 72.1444 8.41068   7
  -7  -7   8 35.3898 7.84925   2
  -7   7   8 20.5076 5.56427   2
  -7   7   8 35.4489 7.87494   7
  -7  -7   9 21.6546 7.91525   2
  -7   7   9 11.8558 5.42848   2
  -7   7   9 20.0593 7.91691   7
  -7   7  10 7.22346 5.99282   2
  -7  -7  10 4.02959 7.72644   2
  -7   7  11 21.6738 7.57352  15
  -7   7  11 20.4152 6.58573   2
  -7  -7  11 19.3769 8.45255   2
  -7   7  12 7.77601 6.76955   2
  -7  -7  12 13.1026 8.74452   2
  -7   7  12 7.64266 7.47310  15
  -7   8  -8 8.44650 8.69588   4
  -7   8  -8 13.2679 7.97376  16
  -7   8  -7 3.53490 7.42926  16
  -7   8  -6 33.6263 7.78879  16
  -7   8  -5 68.1926 7.73903   3
  -7   8  -3 229.352 10.6710  17
  -7   8  -3 219.432 11.2723  16
  -7   8  -2 29.8727 5.29461  17
  -7   8  -2 24.7375 5.69112  16
  -7   8  -1 12.7265 4.75289  17
  -7   8  -1 13.5058 5.07673  16
  -7  -8  -1 12.5073 3.63831   5
  -7   8  -1 13.6938 4.74156   3
  -7   8   0 28.6610 4.99282  17
  -7   8   0 24.7779 4.89305  16
  -7  -8   0 20.8587 3.66299   5
  -7   8   0 30.1620 4.90816   3
  -7   8   1 7.69406 4.56124  16
  -7   8   1 14.6969 4.76387   3
  -7  -8   2 32.9154 3.23806  11
  -7   8   2 36.1284 5.09694   3
  -7   8   2 28.7671 5.01407  16
  -7   8   3 94.6141 6.39989   3
  -7   8   3 89.6399 6.67211  16
  -7   8   4 0.41182 4.51302   3
  -7   8   4 4.59350 4.91029  16
  -7  -8   5 20.1333 6.00366   2
  -7   8   5 25.6752 6.63932   7
  -7   8   5 28.5347 5.62098  16
  -7   8   6 14.9016 7.06032   7
  -7  -8   6 12.3741 5.99807   2
  -7   8   7 13.1953 7.56394   7
  -7   8   7 10.1371 4.97610   2
  -7  -8   7 11.7609 6.92754   2
  -7   8   8 18.4992 7.63980   7
  -7   8   8 3.54232 5.20861   2
  -7  -8   8-0.96785 7.09192   2
  -7   8   9 15.0343 7.91165   7
  -7  -8   9 13.1125 7.67918   2
  -7   8   9 6.35497 5.70285   2
  -7  -8  10 11.2629 8.18407   2
  -7   8  11 24.6196 7.95256  15
  -7  -8  11 26.1435 8.80293   2
  -7   9  -7 17.0517 7.70370  16
  -7   9  -6 30.6540 7.76272  16
  -7   9  -4 36.5113 6.49087  17
  -7   9  -3 43.8391 6.38178  17
  -7   9  -3 23.8115 6.38024   3
  -7   9  -2 67.6233 6.59858  17
  -7   9  -2 61.8727 6.83474  16
  -7   9  -2 62.6343 6.69970   3
  -7   9  -1 13.4302 5.37102  17
  -7   9  -1 12.9986 5.26293  16
  -7   9  -1 14.8822 5.27108   3
  -7  -9   0 13.4705 3.90085   5
  -7   9   0 16.8953 5.27055  17
  -7   9   0 4.54061 5.05762  16
  -7   9   0 12.9779 4.95285   3
  -7   9   1 31.2645 5.32617  16
  -7   9   1 32.4672 5.39839   3
  -7  -9   2 68.0359 4.59985  11
  -7   9   2 62.8375 6.26323  16
  -7   9   2 72.3632 6.02334   3
  -7  -9   3 3.25810 3.32005  11
  -7   9   3-2.51303 4.66034   3
  -7   9   3 1.36133 5.18079  16
  -7   9   4 4.01811 5.36232  16
  -7   9   4 1.44836 4.68812   3
  -7   9   5 20.9816 6.09841  16
  -7   9   5 34.1655 5.30784   3
  -7   9   5 24.5473 7.22447   7
  -7  -9   5 16.8161 6.30782   2
  -7   9   6 14.1702 4.97936   3
  -7  -9   6 7.97517 6.51030   2
  -7   9   6 9.11834 7.15296   7
  -7  -9   7 0.46680 6.77262   2
  -7   9   7 15.7764 7.87521   7
  -7  -9   8 1.98453 7.17752   2
  -7   9   8 15.7621 8.01805   7
  -7  -9   9 11.2767 7.76825   2
  -7   9   9 0.37710 7.78657   7
  -7  -9  10 21.7048 8.42187   2
  -7   9  11-13.2396 8.10350  15
  -7  -9  11 9.72136 8.64661   2
  -7  10  -6 13.5444 7.60123  16
  -7  10  -5 23.9082 7.27504  16
  -7  10  -5 9.21500 7.02028  17
  -7  10  -4 71.3106 7.86510  17
  -7  10  -3 51.8611 6.93424  17
  -7  10  -3 54.8743 7.25246   3
  -7  10  -2 38.7925 6.51423  17
  -7  10  -2 21.5798 6.16447  16
  -7  10  -2 39.4943 6.61021   3
  -7  10  -1 42.7679 6.52757  16
  -7  10  -1 48.0303 6.56825  17
  -7  10  -1 33.1164 6.14840   3
  -7  10   0 25.5873 5.82030  16
  -7 -10   0 9.87754 4.45978   5
  -7  10   0 15.1295 5.43491   3
  -7  10   1 8.78882 5.48000  16
  -7  10   1 2.20590 5.16404   3
  -7  10   2 13.3294 5.62140  16
  -7  10   2 7.34326 4.98260   3
  -7 -10   3 8.76423 3.96450  11
  -7  10   3 10.6371 5.10675   3
  -7  10   3 2.72781 5.52474  16
  -7  10   4 24.0384 5.24627   3
  -7  10   4 32.6718 6.46663  16
  -7  10   5 5.28748 4.99617   3
  -7 -10   5 6.12731 6.22567   2
  -7  10   5 5.52465 6.97224   7
  -7  10   5 5.25632 6.54874  16
  -7 -10   6 4.56744 6.57061   2
  -7  10   6 13.6230 5.01295   3
  -7  10   6 5.41878 7.29813   7
  -7 -10   7-1.90975 6.87236   2
  -7  10   7 5.93427 5.05157   3
  -7  10   7 1.89940 7.91644   7
  -7 -10   8-3.54243 7.72065   2
  -7  10   8 12.4078 5.09921   3
  -7  10   8-4.14101 8.35754   7
  -7  10   9 2.62337 8.10116   7
  -7 -10   9 4.14440 7.97629   2
  -7 -10  10-1.55176 8.54811   2
  -7  11  -6 22.2857 7.95064  17
  -7  11  -5 17.4765 7.28430  16
  -7  11  -5 24.3944 7.53545  17
  -7  11  -4-6.68062 7.00487  16
  -7  11  -4 7.47462 7.10668  17
  -7  11  -3 28.6139 7.04270   3
  -7  11  -3 27.9566 7.15899  17
  -7  11  -2 4.66744 6.51881   3
  -7  11  -2 1.47046 6.28934  17
  -7  11  -1 3.06843 6.10990   3
  -7  11  -1 19.8778 6.33901  16
  -7  11  -1 9.02002 6.52409  17
  -7  11   0 46.8128 6.48443   3
  -7  11   0 30.5820 6.54280  16
  -7  11   1 22.6849 5.75116   3
  -7  11   1 15.5581 6.31209  16
  -7  11   2 0.21739 5.20634   3
  -7  11   2-1.61399 6.05180  16
  -7  11   3 13.3291 5.30305   3
  -7  11   3 16.4916 6.44313  16
  -7  11   4 2.88025 5.18220   3
  -7 -11   4 6.55732 6.59116   2
  -7  11   4 9.60421 6.68441  16
  -7 -11   4 9.25291 4.56600  11
  -7 -11   5 6.36116 6.91770   2
  -7  11   5 9.95426 5.12479   3
  -7  11   5 9.63780 7.57017   7
  -7  11   5 8.02678 6.86712  16
  -7  11   6 3.86243 5.06526   3
  -7 -11   6 6.60765 7.05467   2
  -7  11   6 2.58903 7.94757   7
  -7 -11   7 7.31257 7.35770   2
  -7  11   7 13.0739 5.12487   3
  -7  11   7 19.9118 8.49892   7
  -7 -11   8 14.8460 8.10239   2
  -7  11   8 5.59433 8.38877   7
  -7 -11   9 4.67282 8.49308   2
  -7  12  -5 22.2430 7.94727  17
  -7  12  -4-9.69352 8.17282  17
  -7  12  -4 8.68797 7.36836  16
  -7  12  -3 24.8691 7.62825  17
  -7  12  -2 18.0949 7.04098   3
  -7  12  -2 16.4341 7.26806  17
  -7  12  -1 10.4722 6.47781   3
  -7  12   0 6.03041 6.04797   3
  -7  12   0 0.66562 6.29543  16
  -7  12   1 20.7197 5.95848   3
  -7  12   1 21.9171 6.94102  16
  -7  12   2 5.76845 5.47691   3
  -7  12   2 21.1375 6.91770  16
  -7  12   3-0.83298 5.24661   3
  -7  12   3 9.93212 6.90941  16
  -7 -12   4-1.82458 6.75476   2
  -7  12   4 15.2449 5.25778   3
  -7  12   4 6.39368 7.44284  16
  -7 -12   5 0.47033 6.85068   2
  -7  12   5-6.94405 4.98313   3
  -7  12   5 5.84009 7.97859   7
  -7 -12   6-3.86557 7.58436   2
  -7  12   6-0.37471 8.41695   7
  -7 -12   7-2.98010 7.94335   2
  -7  12   7-6.77190 9.23812   7
  -7 -12   8 7.19186 8.16423   2
  -7  12   8-10.5739 8.60851   7
  -7  13  -3 7.40294 7.68893  17
  -7  13  -1 4.18018 6.97630   3
  -7  13   0 3.10652 6.46070   3
  -7  13   0 2.54404 7.05126  16
  -7  13   1 16.8559 6.29036   3
  -7  13   1 1.84551 7.02478  16
  -7  13   2 8.06447 5.92618   3
  -7  13   2 25.2798 7.60915  16
  -7  13   3 9.34789 5.61046   3
  -7  13   3 6.07427 7.56286  16
  -7 -13   4 13.7298 6.71139   2
  -7  13   4 0.38547 5.26419   3
  -7  13   4-5.77777 7.86759   7
  -7  13   4-2.56065 7.58704  16
  -7  13   5-9.14404 8.55806   7
  -7 -13   5 4.83527 7.42470   2
  -7  13   6 7.09583 9.02284   7
  -7 -13   6 13.2896 8.10379   2
  -7  13   7 14.9923 8.50096   7
  -7  14   1-1.46123 6.63751   3
  -7  14   2 4.92688 6.22196   3
  -7  14   4-7.87494 8.21080   7
  -7  14   5 9.01845 8.25627   7
  -6   0 -10 26.0749 7.26822   4
  -6   0  -9 3.01485 6.65314   4
  -6   0  -8 62.6544 6.68159   4
  -6   0  -5-1.81822 3.56993   3
  -6   0  -4 17.4024 3.92104  12
  -6   0  -4 8.75936 2.92977   2
  -6   0  -4 10.0701 3.57970   3
  -6   0  -3-0.70529 3.03290   3
  -6   0  -3 3.44472 3.73196  12
  -6   0  -2 4.74620 2.88842   3
  -6   0  -1 0.35359 2.67659   3
  -6   0   1-2.13443 2.65366   2
  -6   0   1 0.50246 1.41621  11
  -6   0   2 23.1579 3.27361   2
  -6   0   2 23.1608 2.63262   5
  -6   0   3-0.05568 1.73999  16
  -6   0   3-1.57448 3.10069   2
  -6   0   3 2.27315 3.46956   7
  -6   0   3 0.26768 2.93497   5
  -6   0   4 9.91020 1.75069  16
  -6   0   4 9.30154 3.54471   5
  -6   0   4 7.45309 3.63894   2
  -6   0   4 15.5043 4.13204   7
  -6   0   5-2.78004 4.07113   2
  -6   0   5-1.44610 4.18972   7
  -6   0   6 28.3173 4.83430   2
  -6   0   7-1.80402 4.57274  15
  -6   0   7-1.55992 4.62355   2
  -6   0   8 71.7781 6.98062   2
  -6   0   8 77.5193 6.35635  15
  -6   0   9-3.40321 5.53247   2
  -6   0   9-2.75890 5.26483  15
  -6   0  10 29.3413 5.99427  15
  -6   0  11 4.88233 6.00942  15
  -6   0  12 16.5162 6.87467   2
  -6   0  13 0.91923 6.79170   2
  -6   0  14-1.41832 7.43924   2
  -6   1 -10 72.5611 8.43496   4
  -6  -1  -9 9.62684 6.30976   4
  -6   1  -9 6.63958 6.79814   4
  -6  -1  -8 56.5780 6.39390   4
  -6   1  -8 61.9422 7.02781   4
  -6  -1  -7 138.009 7.65380   4
  -6  -1  -5 113.617 6.06449   3
  -6   1  -5 125.965 6.49560   3
  -6  -1  -4 398.080 14.0516  12
  -6  -1  -4 383.649 13.5696   3
  -6   1  -4 379.156 13.8695   3
  -6   1  -4 355.746 13.2559   2
  -6  -1  -3 350.717 12.9642  12
  -6   1  -3 340.634 12.4223   3
  -6  -1  -3 332.691 12.1130   3
  -6   1  -3 326.620 11.7834   2
  -6  -1  -2 368.395 13.9960  12
  -6   1  -2 357.649 13.2888   3
  -6  -1  -2 373.229 13.1051   3
  -6   1  -1 35.9120 3.45598   3
  -6   1   0 217.045 8.05945  14
  -6   1   0 226.456 8.34791   2
  -6  -1   0 207.059 7.03488  17
  -6   1   1 674.493 22.5592   2
  -6   1   1 642.190 21.7020  11
  -6  -1   1 647.463 21.3855  11
  -6  -1   1 661.252 21.4913   5
  -6   1   2 506.047 18.0460  16
  -6   1   2 534.919 18.0678  11
  -6  -1   2 525.874 19.0579   2
  -6   1   2 536.523 18.8766   2
  -6  -1   2 541.136 18.6729   7
  -6  -1   2 531.703 18.1714   5
  -6   1   2 545.629 18.1362   5
  -6   1   3 237.817 8.59911  16
  -6  -1   3 237.481 8.17794  16
  -6  -1   3 227.753 9.93736   2
  -6   1   3 239.559 9.89386   2
  -6  -1   3 236.513 9.75830   7
  -6   1   3 234.319 9.78449   7
  -6   1   3 254.323 9.37078   5
  -6  -1   3 243.793 9.42064   5
  -6   1   4 10.8023 2.15778  16
  -6   1   4 9.30141 3.51056   5
  -6   1   4 12.0415 3.61220   2
  -6  -1   4 4.67003 3.54295   2
  -6   1   4 14.4624 4.14157   7
  -6  -1   4 8.94509 3.84688   7
  -6   1   5 6.04975 3.77613   2
  -6  -1   5 9.49359 4.14009   2
  -6  -1   5 5.36388 4.26275   7
  -6   1   5 7.64696 4.54213   7
  -6  -1   6 145.062 8.35870   2
  -6   1   6 156.759 8.53788   2
  -6   1   6 167.421 8.46369   7
  -6  -1   7 49.6336 5.35820  15
  -6   1   7 47.3513 5.79456   2
  -6  -1   7 50.5951 5.69933   2
  -6   1   8 109.223 7.38734  15
  -6  -1   8 107.361 7.16908  15
  -6  -1   8 98.2740 7.59523   2
  -6   1   8 93.0491 7.36452   2
  -6   1   9 100.696 7.54799  15
  -6  -1   9 85.3791 7.07760  15
  -6   1   9 89.0168 7.51042   2
  -6  -1  10 65.4084 6.61336  15
  -6   1  10 44.8727 6.82986   2
  -6  -1  11 7.70764 6.16013  15
  -6  -1  11 23.7801 6.90468   2
  -6  -1  12 21.0513 6.97887  15
  -6  -1  12 20.3469 7.08309   2
  -6   1  13 1.18467 6.95710  15
  -6  -1  13 18.5325 7.11198  15
  -6   1  13 3.22392 6.86055   2
  -6  -1  13 16.1899 7.42058   2
  -6  -1  14-6.10957 7.34844   2
  -6   1  14 8.96302 7.47864   2
  -6   2 -11 12.4721 8.23948   4
  -6   2 -10 23.7101 7.92451   4
  -6   2  -9 28.0906 7.17209   4
  -6   2  -8 6.36648 6.33954   4
  -6  -2  -8 9.79444 5.67741   4
  -6  -2  -7 9.81051 4.80440   4
  -6   2  -5 5.87659 3.91369   3
  -6  -2  -5 4.13907 3.27188   3
  -6  -2  -4 26.6771 4.07282  12
  -6   2  -4 30.8738 3.99721   3
  -6  -2  -4 27.5950 3.30635   3
  -6   2  -4 21.3307 2.67076   2
  -6  -2  -3 9.49256 2.83732   3
  -6   2  -3 8.73193 3.57559   3
  -6   2  -3 9.23617 2.07616   2
  -6   2  -2 5.99155 3.24014   3
  -6  -2  -2-1.12349 2.62484   3
  -6   2  -1 3.65715 2.15694   2
  -6   2  -1 2.58628 2.97717   3
  -6   2   0 18.1749 2.60575   2
  -6  -2   0 17.4747 1.60991  17
  -6  -2   1 18.0730 3.11363   7
  -6   2   1 13.4816 2.90163   2
  -6  -2   1 14.8302 2.04014   5
  -6   2   2 2.66793 2.41636  16
  -6   2   2 2.83879 2.29364  11
  -6   2   2 0.90567 2.77589   2
  -6  -2   2 6.73655 3.27111   7
  -6   2   3 6.84474 2.85056   5
  -6   2   3 5.04380 2.68487  11
  -6  -2   3 0.65911 3.41220   2
  -6   2   3 5.46699 3.15091   2
  -6  -2   3 6.01758 3.71561   7
  -6   2   3 4.41390 2.40137  16
  -6  -2   4 0.48552 3.55681   2
  -6   2   4-1.02270 3.49415   2
  -6   2   4 2.80510 3.83246   7
  -6  -2   4 3.91673 3.91857   7
  -6   2   4 2.19410 2.39209  16
  -6   2   5 0.47828 3.87280   2
  -6   2   5 4.45421 2.91817  16
  -6  -2   5 7.11795 4.00163   2
  -6   2   5 6.83856 4.61419   7
  -6  -2   6 51.4946 5.09882  15
  -6  -2   6 46.6028 5.60286   2
  -6   2   6 48.0606 5.31742   2
  -6   2   6 44.2888 5.63572   7
  -6  -2   7 34.7346 4.95104  15
  -6  -2   7 28.9827 5.58126   2
  -6   2   7 34.4774 5.18444   2
  -6   2   7 28.1169 5.61370   7
  -6   2   8 33.6109 5.54000   2
  -6  -2   8 38.2951 5.17379  15
  -6   2   9 30.6391 5.63715   2
  -6  -2   9 20.6977 5.38041  15
  -6  -2  10 8.18901 6.58397   2
  -6   2  10 3.85649 6.01573   2
  -6  -2  10 0.32491 5.63323  15
  -6   2  11 9.02596 6.06750   2
  -6  -2  11 8.41619 6.82393   2
  -6  -2  11 5.64206 6.22401  15
  -6  -2  12-3.66017 7.09001   2
  -6   2  12-0.37429 6.29043  15
  -6  -2  12-1.87115 6.47377  15
  -6  -2  13 13.5342 7.27698   2
  -6   2  13 17.3263 7.08627  15
  -6  -2  14 9.31771 7.39184   2
  -6   3 -11 36.9853 9.06398   4
  -6   3 -10 2.95451 8.03675   4
  -6   3  -9 75.6866 8.35751   4
  -6   3  -8 62.4299 7.59364   4
  -6  -3  -7 188.000 8.57437   4
  -6  -3  -6 2.84149 4.12684   4
  -6   3  -5 11.3085 4.38331   3
  -6   3  -4 28.9325 4.21383   3
  -6  -3  -4 28.5398 3.10137   3
  -6  -3  -4 25.0984 3.44863  15
  -6  -3  -3 862.138 29.6004  15
  -6   3  -3 888.401 30.3905   3
  -6  -3  -3 920.581 29.5521   3
  -6   3  -2 458.252 16.2966   3
  -6  -3  -2 444.794 15.4542   3
  -6   3  -1 74.3738 3.36828   2
  -6  -3  -1 81.5705 3.90295  17
  -6   3  -1 83.3915 4.80410   3
  -6   3   0 108.231 4.59485  17
  -6   3   0 104.902 4.57247   2
  -6  -3   0 102.574 4.89844   7
  -6   3   0 105.939 5.45924   3
  -6   3   1 259.591 10.2343  16
  -6   3   1 266.564 9.92443   2
  -6  -3   1 280.189 10.0899   7
  -6   3   2 232.346 8.72161  16
  -6   3   2 215.326 8.80467   2
  -6  -3   2 225.689 8.91180   7
  -6   3   2 215.625 8.50497  11
  -6  -3   3 75.3422 5.21542   2
  -6   3   3 74.3418 4.68502   2
  -6  -3   3 62.1130 2.48738  16
  -6   3   3 73.4248 4.09876  16
  -6  -3   4 27.9833 3.99953  15
  -6   3   4 34.6870 3.37638  16
  -6   3   4 30.5924 4.20221   2
  -6  -3   4 28.3026 4.21485   2
  -6   3   4 37.4819 4.74460   7
  -6  -3   5 388.984 14.4722  15
  -6   3   5 377.965 13.6975  16
  -6   3   5 383.978 14.9334   7
  -6  -3   5 359.094 15.0938   2
  -6   3   5 345.102 14.5073   2
  -6  -3   6 44.8607 5.06415  15
  -6  -3   6 48.6548 5.76068   2
  -6   3   6 44.7423 5.12187   2
  -6   3   7 33.3096 4.58599  10
  -6  -3   7 38.2295 5.18189  15
  -6   3   7 33.2561 5.23610   2
  -6  -3   8 62.5024 6.05803  15
  -6   3   8 56.4389 6.27694   2
  -6   3   9 51.9864 6.30539   2
  -6  -3   9 59.9692 6.42762  15
  -6  -3   9 52.1926 7.17194   2
  -6  -3  10-1.74502 6.47397   2
  -6   3  10-2.27625 5.46036   2
  -6   3  10 1.04693 5.97991  15
  -6  -3  10 0.32755 5.62461  15
  -6  -3  11 0.45771 6.90769   2
  -6   3  11 6.15513 5.94270   2
  -6  -3  11 2.11271 6.19271  15
  -6   3  11 6.16859 6.23218  15
  -6   3  12 5.23001 6.46325   2
  -6  -3  12-1.38458 7.02525   2
  -6   3  12 19.5392 6.88497  15
  -6  -3  13 6.09466 7.35314   2
  -6   3  13 29.8706 7.35203  15
  -6   4 -11 18.3613 8.97204   4
  -6   4 -10 6.79082 8.09269   4
  -6   4  -9 9.21552 7.68957   4
  -6   4  -8 31.3799 7.48407   4
  -6  -4  -6 4.47373 3.89666   4
  -6   4  -5 17.0423 4.51450   3
  -6  -4  -4 3.75645 2.46694   3
  -6   4  -4 0.89392 4.06120   3
  -6  -4  -3 12.8236 2.32013   3
  -6   4  -3 19.9787 3.87723   3
  -6  -4  -3 11.8765 2.69049  15
  -6   4  -2 39.5652 4.33423   3
  -6  -4  -2 34.9867 2.65553  15
  -6  -4  -2 36.4350 3.77131  17
  -6  -4  -2 35.6657 2.89246   3
  -6  -4  -1 96.2059 4.65902  17
  -6  -4  -1 95.6001 4.29003   7
  -6   4  -1 102.465 5.57337   3
  -6   4   0 9.56977 3.40139  16
  -6   4   0 12.9861 3.00633  17
  -6   4   0 12.8726 1.71248   2
  -6  -4   0 11.3434 2.65112   7
  -6   4   0 12.9114 3.33012   3
  -6   4   1 4.39893 3.08400  16
  -6   4   1 8.71715 2.72543  17
  -6   4   1 7.87307 2.34358   2
  -6  -4   2 3.88084 2.14827  16
  -6   4   2 3.28491 2.96792  16
  -6   4   2 1.60536 2.70978   2
  -6  -4   3 42.5131 1.98483  16
  -6   4   3 38.4146 3.75060  16
  -6   4   3 37.0278 3.87967   2
  -6  -4   3 41.8441 3.91856  15
  -6  -4   4 38.1350 4.86279   2
  -6   4   4 51.6608 4.44358   2
  -6   4   4 43.2320 4.00893  16
  -6  -4   4 43.7013 4.31094  15
  -6   4   5 36.7797 4.21673  16
  -6  -4   5 31.8602 4.93015   2
  -6  -4   5 35.6105 4.38191  15
  -6   4   5 28.9054 4.32346   2
  -6  -4   6 7.94520 4.14514  15
  -6   4   6 9.27967 4.23317   2
  -6  -4   7 53.7612 5.45745  15
  -6   4   7 43.4481 5.44707   2
  -6  -4   8 16.6862 4.93801  15
  -6  -4   8 18.3469 6.14175   2
  -6   4   8 14.7244 4.76287   2
  -6   4   8 16.7599 6.04124   7
  -6  -4   9 8.66735 5.26304  15
  -6   4   9 6.94339 4.94469   2
  -6  -4   9 12.4197 6.26184   2
  -6   4  10 10.6177 5.97615  15
  -6  -4  10 5.89456 5.82943  15
  -6   4  10-1.89782 5.76849   2
  -6  -4  10 7.91766 6.58459   2
  -6   4  11 10.6562 6.38762  15
  -6   4  11 6.10096 5.94663   2
  -6  -4  11 7.04475 6.96423   2
  -6   4  12 18.9007 7.01649  15
  -6   4  12 13.7846 6.69399   2
  -6  -4  12 14.0914 7.55471   2
  -6   4  13 3.90908 7.05104  15
  -6   4  13-1.34288 6.70807   2
  -6  -4  13-0.47051 7.02169   2
  -6   5 -10 19.3646 8.80767   4
  -6   5  -9 18.6704 8.01686   4
  -6   5  -8 8.01647 7.29029   4
  -6   5  -5 40.5215 5.30519   3
  -6   5  -4 10.4753 4.15323   3
  -6  -5  -3 56.5219 2.94085   3
  -6   5  -3 59.4735 5.07006   3
  -6  -5  -2 487.805 16.3629   3
  -6   5  -2 488.415 17.7237   3
  -6   5  -1 424.932 15.4582  16
  -6  -5  -1 414.780 14.2908  17
  -6  -5  -1 393.683 13.9540   5
  -6   5   0 124.434 5.84491  16
  -6   5   0 119.774 5.10932  17
  -6   5   0 112.838 4.07845  14
  -6  -5   1 222.544 8.10956  11
  -6   5   1 236.204 8.44069   2
  -6  -5   1 223.872 8.84379  16
  -6   5   1 226.987 9.55800  16
  -6   5   1 213.528 9.02562  17
  -6  -5   1 252.453 8.34793  15
  -6   5   1 234.575 8.27028  14
  -6   5   2 195.143 8.12175   2
  -6  -5   2 209.601 7.57504  16
  -6   5   2 201.992 8.73104  16
  -6  -5   2 218.845 7.94406  15
  -6   5   2 203.608 7.58731  14
  -6   5   3 60.1148 4.41822   2
  -6   5   3 74.8364 4.88078  16
  -6  -5   3 67.4048 2.97545  16
  -6  -5   3 66.2059 4.31443  15
  -6   5   4 186.410 8.81039   2
  -6   5   4 197.854 8.75086  16
  -6  -5   4 220.841 8.65531  15
  -6   5   5 24.2842 4.30171  16
  -6   5   5 33.7917 4.41898   2
  -6  -5   5 29.8593 4.24151  15
  -6  -5   6 96.0130 6.39270  15
  -6   5   6 96.0151 6.53247   2
  -6   5   6 94.5075 7.55323   7
  -6  -5   7 23.2372 4.83346  15
  -6  -5   7 20.4973 5.94304   2
  -6   5   7 16.3268 4.67935   2
  -6   5   7 26.1143 6.34416   7
  -6  -5   8-0.53407 4.82174  15
  -6  -5   8 2.44526 5.99676   2
  -6   5   8 6.59464 4.64086   2
  -6   5   8-0.94237 5.96719   7
  -6  -5   9 6.60138 5.51172  15
  -6  -5   9 6.42228 6.37325   2
  -6   5   9 1.38661 5.17525   2
  -6   5  10 6.80913 6.30563  15
  -6  -5  10 16.5228 6.73888   2
  -6   5  10 11.2829 5.85436   2
  -6  -5  11 1.42509 7.31411   2
  -6   5  11-6.80149 6.24877   2
  -6   5  11-3.36400 6.28256  15
  -6  -5  12-10.9949 7.76379   2
  -6   5  12 2.55569 6.47972   2
  -6   5  12 7.97932 6.44860  15
  -6   5  13-4.07539 6.89779   2
  -6  -5  13 3.28108 7.62151   2
  -6   5  13 3.47228 7.04505  15
  -6   6 -10-14.6687 9.39828   4
  -6   6  -9 39.6409 8.72184   4
  -6   6  -8-2.19207 7.55518   4
  -6   6  -5 31.9607 5.56640   3
  -6   6  -4 22.8127 4.86107   3
  -6   6  -3 13.4164 4.38056   3
  -6  -6  -2 18.2374 3.25031   5
  -6  -6  -2 17.1999 1.78760   3
  -6   6  -2 20.6287 4.76959  16
  -6  -6  -1 68.2625 4.18574   5
  -6   6  -1 72.5928 5.52761  16
  -6   6  -1 73.1032 5.05292  17
  -6  -6   0 121.018 5.75424   4
  -6   6   0 120.375 6.32000  17
  -6   6   0 120.508 6.61441  16
  -6  -6   1 13.9098 2.19270  11
  -6   6   1 17.3962 3.82800   3
  -6  -6   1 20.9320 3.99734   4
  -6   6   1 13.0392 3.80288  17
  -6   6   1 11.8126 3.82285  16
  -6  -6   1 12.9260 3.10778  16
  -6   6   1 11.6664 1.92497  14
  -6   6   2 28.2183 4.21612   3
  -6   6   2 25.9493 2.22271  14
  -6  -6   2 31.2466 2.79783  16
  -6   6   2 29.5144 4.23009  16
  -6   6   2 26.2525 3.00511   2
  -6   6   3 123.487 6.66523  16
  -6  -6   3 129.731 4.95149  16
  -6   6   3 120.846 6.14270   2
  -6   6   3 123.671 5.20036  14
  -6   6   4 12.5799 3.45002   2
  -6   6   4 8.74480 3.94867  16
  -6  -6   4 12.2712 2.84736   9
  -6  -6   4 17.3466 3.62168  15
  -6   6   5 9.10858 4.25498  16
  -6  -6   5 20.3199 3.97700  15
  -6   6   5 15.1709 3.95402   2
  -6   6   5 15.9629 5.42933   7
  -6  -6   6 39.3761 4.85350  15
  -6  -6   6 31.9448 6.04737   2
  -6   6   6 36.7149 4.78420   2
  -6   6   6 32.0474 6.33905   7
  -6  -6   7 13.0405 5.83170   2
  -6   6   7 7.82430 4.61355   2
  -6   6   7 10.9269 6.19395   7
  -6  -6   8 0.84506 6.04504   2
  -6   6   8-2.17462 4.46487   2
  -6   6   8-3.22864 6.52245   7
  -6   6   9 5.80127 5.07985   2
  -6  -6   9 0.44214 6.57163   2
  -6   6  10 1.08721 6.17800  15
  -6   6  10 8.55653 5.70594   2
  -6  -6  10-0.45616 6.65449   2
  -6   6  11 3.75955 6.64035  15
  -6  -6  11 9.00434 7.35616   2
  -6   6  11 6.87955 6.02584   2
  -6   6  12 5.64777 6.92113  15
  -6  -6  12 2.88756 7.96310   2
  -6   6  12 2.59457 6.56166   2
  -6   6  13 13.2332 7.20731  15
  -6  -6  13-7.90256 8.14972   2
  -6   7  -9 6.43745 8.50961   4
  -6   7  -8 24.0048 8.05665   4
  -6   7  -5 165.373 9.56266   3
  -6   7  -4 26.1133 5.32454   3
  -6   7  -3 66.1512 6.33730  16
  -6  -7  -2 25.7833 3.70130   5
  -6   7  -2 18.3803 4.64475  16
  -6  -7  -1 39.3026 3.81817   5
  -6   7  -1 35.1553 4.88008  17
  -6   7  -1 37.2877 4.74873  16
  -6   7   0 204.052 9.27943   3
  -6  -7   0 237.710 8.20053   4
  -6   7   0 203.380 9.50764  16
  -6   7   0 188.114 9.26071  17
  -6  -7   1 479.964 17.6110  11
  -6   7   1 521.121 18.9435  16
  -6   7   1 522.991 18.6982   3
  -6  -7   1 547.633 17.7767   4
  -6   7   2 168.782 6.02045  14
  -6   7   2 164.071 8.24677  16
  -6  -7   2 185.517 6.86250  16
  -6   7   2 175.427 8.01883   3
  -6   7   3 60.8217 2.99489  14
  -6   7   3 57.7827 5.00872   3
  -6  -7   3 62.1684 3.42404  16
  -6   7   3 58.3589 5.17123  16
  -6   7   4 34.3803 4.12707   2
  -6   7   4 32.9440 4.79895  16
  -6  -7   5 74.2103 7.41161   2
  -6   7   5 98.1916 6.07897   2
  -6   7   5 103.970 7.67901   7
  -6   7   5 91.6156 6.65058  16
  -6  -7   6-4.95713 5.35481   2
  -6   7   6 0.25028 3.99709   2
  -6   7   6 3.93426 5.88087   7
  -6  -7   7 5.72246 5.93713   2
  -6   7   7 0.28293 4.52573   2
  -6   7   7 9.06054 6.51317   7
  -6  -7   8 0.43855 6.22633   2
  -6   7   8 2.53303 4.85568   2
  -6   7   8 1.64929 6.73953   7
  -6   7   9 10.4688 5.39952   2
  -6  -7   9 4.09610 6.90962   2
  -6   7  10 9.46094 6.74800  15
  -6   7  10 7.99093 5.96293   2
  -6  -7  10 6.51495 7.10284   2
  -6   7  11 2.24237 6.83132  15
  -6   7  11-1.63613 6.01890   2
  -6  -7  11 9.98968 7.56979   2
  -6  -7  12-4.86464 8.03329   2
  -6   7  12-8.92072 7.47788  15
  -6   8  -9 5.06547 7.56553  16
  -6   8  -9-6.39390 8.89707   4
  -6   8  -8 11.0596 7.42861  16
  -6   8  -8 6.39183 8.48922   4
  -6   8  -7 15.8190 7.08409  16
  -6   8  -6 4.54802 6.66415  16
  -6   8  -5 9.48501 6.39946  16
  -6  -8  -3 16.0046 4.31534   5
  -6  -8  -2 12.6191 3.92689   5
  -6   8  -2 14.2109 4.81962  17
  -6   8  -2 6.14519 4.72652  16
  -6   8  -2 8.00317 4.59466   3
  -6  -8  -1 6.76843 3.66790   5
  -6   8  -1 6.47364 4.54686  17
  -6   8  -1 1.90749 4.33252  16
  -6   8  -1 4.52871 4.13546   3
  -6   8   0 99.8369 6.32795   3
  -6   8   0 107.515 6.63352  16
  -6   8   0 103.910 6.65093  17
  -6   8   1 27.8000 4.62443   3
  -6   8   1 26.1127 4.66309  16
  -6  -8   1 29.1775 3.36513  11
  -6  -8   2 121.006 5.93873  11
  -6   8   2 127.209 6.76656   3
  -6   8   2 132.294 7.31489  16
  -6   8   3 10.0798 4.20907   3
  -6   8   3 9.64689 4.58695  16
  -6   8   4 84.4876 5.65214   3
  -6   8   4 85.4438 6.51704  16
  -6   8   4 78.6265 3.61496  14
  -6   8   5 7.81103 5.11876  16
  -6  -8   5-1.87675 5.37899   2
  -6   8   5 3.50737 5.74107   7
  -6  -8   6 23.5839 6.26384   2
  -6   8   6 27.5496 6.59318   7
  -6  -8   7 15.2778 6.51540   2
  -6   8   7 26.9224 7.15701   7
  -6  -8   8 7.23479 6.75862   2
  -6   8   8 0.33580 7.18148   7
  -6  -8   9 6.54185 7.19692   2
  -6   8  10 8.71239 6.67074  15
  -6  -8  10 7.09211 7.43472   2
  -6   8  11-1.47710 6.97275  15
  -6  -8  11 9.51863 7.82090   2
  -6  -8  12 6.29949 8.44315   2
  -6   8  12-1.81117 6.99842  15
  -6   9  -8 22.5079 7.79832  16
  -6   9  -8-10.8668 9.16541   4
  -6   9  -7 8.34790 7.01518  16
  -6   9  -7 14.8102 8.46273   4
  -6   9  -6 58.4745 7.82598  16
  -6   9  -5 17.3039 6.13532  16
  -6  -9  -3 18.9429 4.93241   5
  -6   9  -3 28.0903 5.87386  17
  -6   9  -3 21.7467 5.78472   3
  -6   9  -2 97.3251 7.13585  17
  -6  -9  -2 87.2766 6.39393   5
  -6   9  -2 94.3809 6.93254   3
  -6  -9  -1 11.5420 4.22010   5
  -6   9  -1 14.3588 5.09792  17
  -6   9  -1 10.0130 4.86150  16
  -6   9  -1 3.36162 4.68271   3
  -6   9   0 120.178 7.30213   3
  -6   9   0 143.452 8.00053  16
  -6   9   0 128.717 7.87826  17
  -6   9   1 30.1707 4.80685   3
  -6   9   1 29.7293 5.01992  16
  -6  -9   1 30.9108 3.73618  11
  -6   9   2 207.117 9.26638   3
  -6   9   2 191.624 9.82193  16
  -6  -9   2 199.929 8.52546  11
  -6   9   3 38.0941 5.58917  16
  -6   9   3 33.3309 4.75348   3
  -6   9   4 68.1649 5.50256   3
  -6   9   4 61.3194 6.54692  16
  -6   9   5 46.4301 6.41600  16
  -6   9   5 63.1702 5.28563   3
  -6   9   5 53.2922 2.93754  14
  -6   9   5 42.5100 7.08288   7
  -6  -9   5 32.6731 6.89732   2
  -6   9   6 59.0178 5.34684   3
  -6  -9   6 36.6028 7.09451   2
  -6   9   6 53.7413 7.65333   7
  -6  -9   7 7.00785 6.66459   2
  -6   9   7 2.03851 7.14189   7
  -6  -9   8 3.24733 7.03823   2
  -6   9   8-0.67901 7.07472   7
  -6  -9   9-2.86529 7.46747   2
  -6   9  10-0.71698 6.80398  15
  -6  -9  10-3.82653 7.87771   2
  -6   9  11 4.32621 6.91990  15
  -6  -9  11 4.25816 7.92611   2
  -6  10  -7 3.96294 7.13895  16
  -6  10  -6 6.98691 6.72484  16
  -6  10  -5 61.7414 7.70479  16
  -6  10  -4 5.03352 6.45293  17
  -6  10  -4 5.36991 6.21580  16
  -6  10  -3 55.6020 7.12899  17
  -6  10  -3 50.4681 6.75229   3
  -6 -10  -2 49.6318 5.89434   5
  -6  10  -2 57.5155 6.88826  17
  -6  10  -2 46.8608 6.44613   3
  -6 -10  -1 24.6419 5.06768   5
  -6  10  -1 31.6475 5.86658  16
  -6  10  -1 39.5844 6.26923  17
  -6  10  -1 34.4975 5.64927   3
  -6 -10   0 32.5328 5.12003   5
  -6  10   0 21.9484 5.97294  17
  -6  10   0 33.8278 5.62055  16
  -6  10   0 25.3472 5.24595   3
  -6 -10   1 14.2743 3.70891  11
  -6  10   1 13.6405 5.36376  16
  -6  10   1 8.32959 4.64401   3
  -6 -10   2 8.00356 3.80719  11
  -6  10   2 18.6406 4.73146   3
  -6  10   2 11.3932 5.27786  16
  -6 -10   3 101.800 6.38289  11
  -6  10   3 107.090 8.14831  16
  -6  10   3 125.213 6.96437   3
  -6  10   4 14.0191 6.10242  16
  -6  10   4 24.0388 4.80927   3
  -6  10   5 5.17528 6.14845  16
  -6  10   5 6.05172 6.73895   7
  -6 -10   5 4.93690 6.03889   2
  -6  10   5 6.91102 4.43280   3
  -6  10   6 16.9160 4.52935   3
  -6  10   6 12.0169 7.27762   7
  -6 -10   6 1.72906 6.34409   2
  -6  10   7 27.3667 4.80816   3
  -6  10   7 17.1634 7.74733   7
  -6 -10   7 20.3207 7.26887   2
  -6  10   8 14.9541 4.63276   3
  -6  10   8 19.0686 7.70689   7
  -6 -10   8 2.84900 7.64106   2
  -6 -10   9-7.26465 8.05238   2
  -6 -10  10 5.27545 8.04244   2
  -6  10  10-8.06562 7.02505  15
  -6 -10  11-1.87016 7.97960   2
  -6  10  11 11.4473 7.01525  15
  -6  11  -6 14.6532 7.04834  16
  -6  11  -6 25.4470 8.09340  17
  -6  11  -6 19.3045 8.90674   4
  -6  11  -5 34.1395 7.12717  16
  -6  11  -5 31.2952 7.87706  17
  -6  11  -4 20.4398 7.26801  17
  -6  11  -4 13.6778 6.41288  16
  -6  11  -3 3.04575 6.52489  17
  -6  11  -3 16.3809 6.36680  16
  -6  11  -2 51.2451 7.06590   3
  -6  11  -2 76.2179 7.78435  17
  -6  11  -1 29.0899 6.76591  17
  -6  11  -1 20.0123 5.99130   3
  -6 -11  -1 15.8725 5.54338   5
  -6  11   0 30.7858 6.10785  16
  -6  11   0 13.6830 5.53483   3
  -6 -11   0 20.4317 5.34188   5
  -6  11   1 26.8987 6.12647  16
  -6  11   1 23.8175 5.49243   3
  -6  11   2 11.6939 5.88892  16
  -6  11   2 11.0636 4.91693   3
  -6 -11   2 11.1026 4.40494  11
  -6  11   3 19.8635 6.37354  16
  -6  11   3 8.51945 4.71026   3
  -6 -11   3 8.72437 4.41664  11
  -6  11   4 49.1222 7.50005  16
  -6 -11   4 58.9872 5.80376  11
  -6  11   4 44.6143 5.43968   3
  -6  11   5 75.3890 5.87138   3
  -6 -11   5 52.9050 8.00346   2
  -6  11   5 72.4108 8.55386   7
  -6 -11   6 22.3634 7.38740   2
  -6  11   6 25.7967 4.87384   3
  -6  11   6 40.9122 7.97804   7
  -6 -11   7 18.0622 7.70377   2
  -6  11   7 12.0842 7.91689   7
  -6 -11   8 24.1022 7.94008   2
  -6  11   8 2.36738 7.50834   7
  -6 -11   9 2.43173 8.14668   2
  -6  11  10-2.36542 6.91426  15
  -6 -11  10 1.90126 8.47463   2
  -6  12  -5 3.91869 8.06710  17
  -6  12  -5 30.4159 7.15348  16
  -6  12  -4 18.8714 7.83498  17
  -6  12  -4 19.4268 6.91775  16
  -6  12  -3 9.64073 7.20239  17
  -6  12  -3 15.8939 6.72243  16
  -6  12  -2-3.90423 7.21829  17
  -6  12  -1 50.7037 7.76283  17
  -6  12  -1 45.9733 7.00759   3
  -6 -12   0 19.6172 5.93386   5
  -6  12   0 20.7134 6.08380   3
  -6  12   1 35.9005 5.91903   3
  -6  12   1 39.2123 7.25104  16
  -6  12   2 5.39176 5.33411   3
  -6  12   2 3.81715 6.26709  16
  -6  12   3 19.6500 5.08120   3
  -6 -12   3 12.6370 4.94753  11
  -6  12   3 3.69317 6.86974  16
  -6 -12   4 58.5056 6.35695  11
  -6  12   4 59.7934 5.78836   3
  -6 -12   4 34.6144 7.62726   2
  -6  12   4 55.3013 8.41728   7
  -6  12   4 53.0981 8.17045  16
  -6 -12   5 9.54169 5.42094  11
  -6 -12   5 11.1712 6.76986   2
  -6  12   5 11.4132 4.69533   3
  -6  12   5 11.0900 7.57026   7
  -6 -12   6 7.35596 7.07107   2
  -6  12   6 3.80211 7.75632   7
  -6 -12   7 0.47123 7.63765   2
  -6  12   7 12.2471 7.89864   7
  -6 -12   8 11.1445 7.89750   2
  -6  12   8-6.27482 7.84934   7
  -6 -12   9-9.64388 9.08528   2
  -6  13  -4 18.4390 8.12944  17
  -6  13  -3 6.84178 8.08178  17
  -6  13  -3 7.91145 7.02134  16
  -6  13  -2 11.9727 6.71386  16
  -6  13  -2 5.69104 7.68871  17
  -6  13   0 13.0170 6.18378   3
  -6  13   1 23.2285 6.05604   3
  -6 -13   1 11.2240 6.56576   5
  -6  13   1 11.3645 7.23523  16
  -6  13   2 13.3010 7.17674  16
  -6  13   2 0.40686 5.45294   3
  -6  13   3 3.30369 7.48681  16
  -6  13   3 15.9794 5.28327   3
  -6  13   4 25.9896 7.74752   7
  -6 -13   4 15.3176 7.09186   2
  -6 -13   5 15.3594 6.05501  11
  -6 -13   5 4.61057 7.25194   2
  -6  13   5 5.40065 7.78135   7
  -6 -13   6 12.8156 6.27266  11
  -6  13   6 20.7387 8.40527   7
  -6 -13   6 8.91901 7.72564   2
  -6  13   7 1.97849 7.93315   7
  -6 -13   7 8.56770 8.11461   2
  -6  14  -1 8.94822 7.39841  16
  -6  14   2 8.31333 7.72818  16
  -6  14   3 28.0501 8.29495  16
  -6 -14   4 7.91260 7.42838   2
  -6  14   4 7.28499 7.78670   7
  -6 -14   5 21.1406 7.51991   2
  -6  14   5 9.96576 7.85041   7
  -5   0 -10 50.8087 7.73208   4
  -5   0  -9-6.31073 6.38435   4
  -5   0  -8 343.057 13.8409   4
  -5   0  -7-0.61734 4.89650   4
  -5   0  -5-0.50811 3.48968   3
  -5   0  -5-2.13000 3.17817   2
  -5   0  -4 669.883 23.1451   3
  -5   0  -4 689.654 23.1091   2
  -5   0  -3-2.60954 2.99030  12
  -5   0  -3 0.37406 2.09269   2
  -5   0  -3 0.89102 2.52423   3
  -5   0  -2 1628.56 51.4440  12
  -5   0  -2 1503.38 50.7866   3
  -5   0  -1 0.95799 3.13076  12
  -5   0   0 875.170 29.8798  12
  -5   0   1-0.15251 1.46778  11
  -5   0   1 0.16102 1.57094   5
  -5   0   1-1.01163 2.41440   2
  -5   0   2 2715.41 87.2129   5
  -5   0   2 2636.54 87.6864   2
  -5   0   3 1.38570 2.94292   2
  -5   0   3-0.39686 2.90850   5
  -5   0   3 1.14322 1.44321  16
  -5   0   3 0.86351 3.60399  10
  -5   0   3-0.14255 3.08742   7
  -5   0   4 36.6216 3.97460   7
  -5   0   4 22.5172 3.97582  10
  -5   0   4 25.0082 3.76877   2
  -5   0   4 25.5419 3.69809   5
  -5   0   5-0.37052 3.63556   7
  -5   0   5 0.47004 3.60724  10
  -5   0   5-2.98458 3.64428   2
  -5   0   6 69.7137 4.81375  10
  -5   0   6 46.1114 4.94631   2
  -5   0   7 2.07687 4.39789   2
  -5   0   7 4.30460 4.29829  15
  -5   0   8 4.29292 4.83156   2
  -5   0   8 1.58456 4.20318  15
  -5   0   9 3.99044 4.73348  15
  -5   0  10-1.23262 5.21865  15
  -5   0  11 2.01396 5.96925   2
  -5   0  12-0.42240 6.43437   2
  -5   0  13-4.41181 6.54857   2
  -5   0  14 34.2219 7.65503   2
  -5   1 -11 51.2019 8.76238   4
  -5   1 -10 26.5977 7.49597   4
  -5  -1 -10 32.4940 7.23718   4
  -5   1  -9 109.287 8.45501   4
  -5  -1  -9 104.585 7.84289   4
  -5   1  -8 14.3617 5.80637   4
  -5  -1  -8 17.1784 5.52554   4
  -5  -1  -7 142.147 7.47199   4
  -5   1  -5 306.130 11.8020   3
  -5  -1  -5 316.836 11.5389   3
  -5   1  -5 297.134 11.3792   2
  -5   1  -4 40.6193 3.83942   3
  -5  -1  -4 38.7846 3.44054   3
  -5   1  -4 39.1656 3.26501   2
  -5  -1  -4 38.0463 3.75094  12
  -5  -1  -3 172.281 6.83032   3
  -5   1  -3 165.418 7.11256   3
  -5  -1  -3 182.401 7.57934  12
  -5  -1  -3 172.905 8.28390  10
  -5   1  -3 176.939 6.61286   2
  -5   1  -2 29.6082 2.94721  14
  -5   1  -2 27.4823 3.72680  12
  -5   1  -2 25.6255 2.97255   3
  -5  -1  -2 29.7897 4.27793  10
  -5  -1  -2 28.2031 2.67147   3
  -5   1  -1 33.9184 2.94381   3
  -5   1  -1 35.6925 3.86489  12
  -5  -1  -1 32.9396 2.99766   8
  -5  -1   0 29.7622 3.55845  13
  -5   1   0 22.3286 3.70485  12
  -5   1   0 26.3816 2.52424   2
  -5   1   1 19.7572 1.99369  11
  -5   1   1 25.7069 2.74178   2
  -5  -1   1 21.7595 2.03830   5
  -5   1   2 36.3120 3.36742   2
  -5  -1   2 30.2007 3.30952   2
  -5   1   2 40.1180 2.62706  16
  -5   1   2 32.6144 4.40018  10
  -5  -1   2 41.8513 3.49703   7
  -5   1   2 32.4116 2.96649   5
  -5  -1   3 18.5817 3.31342   2
  -5   1   3 23.0539 3.36107   2
  -5   1   3 24.7811 3.31746   5
  -5  -1   3 18.9911 1.35100  16
  -5   1   3 22.1453 2.12855  16
  -5   1   3 20.5017 3.95332  10
  -5  -1   3 18.1000 4.04911  10
  -5   1   3 22.8054 3.32341   7
  -5  -1   3 20.9798 3.59158   7
  -5   1   4 4.62535 3.03893   2
  -5   1   4-0.16325 3.27004   5
  -5   1   4 2.37952 3.46413  12
  -5  -1   4 4.84703 3.06861  13
  -5   1   4 5.77351 1.95783  16
  -5  -1   4 1.01392 3.65231  10
  -5   1   4 2.61475 3.52748  10
  -5  -1   4 4.72500 3.38390   7
  -5   1   4 5.19524 3.43607   7
  -5   1   5-0.38874 3.73006   7
  -5   1   5 1.67382 3.67014  12
  -5  -1   5 0.79232 3.82176  10
  -5   1   5-2.33045 3.54943  10
  -5  -1   5 0.23948 3.32565   2
  -5   1   5-2.22010 3.45808   2
  -5   1   6-2.08198 3.96994   2
  -5   1   6-0.21352 4.37575   7
  -5   1   6 7.18796 3.59904  10
  -5  -1   6 0.53621 3.83590   2
  -5  -1   6 1.47350 3.66050  15
  -5  -1   7 5.68993 4.25586  15
  -5  -1   7-2.67877 4.73023   2
  -5   1   7-3.19812 4.42283   2
  -5  -1   8 5.43059 4.45638  15
  -5   1   8 3.48641 4.53841  15
  -5   1   8 2.53046 4.72203   2
  -5  -1   9 2.54238 4.84576  15
  -5   1   9-4.15758 5.34102   2
  -5  -1  10 4.66085 5.23341  15
  -5  -1  10-5.77910 5.55355   2
  -5  -1  11 2.71115 5.67852  15
  -5  -1  11 6.93868 5.84119   2
  -5   1  12-0.36015 6.31365  15
  -5   1  12 0.42354 6.20496   2
  -5  -1  12-2.55240 6.33071   2
  -5   1  13 7.18615 6.77812  15
  -5   1  13 15.9569 6.92992   2
  -5  -1  13 8.74124 6.70176   2
  -5  -1  14 7.59674 7.11367   2
  -5   1  14 17.9946 7.10831   2
  -5   2 -11-2.44444 8.24998   4
  -5   2 -10 33.5318 7.80986   4
  -5  -2  -9 210.518 10.2303   4
  -5   2  -9 197.939 10.9508   4
  -5   2  -8 98.3932 7.60547   4
  -5  -2  -8 104.350 6.90953   4
  -5  -2  -7 80.7848 5.73270   4
  -5  -2  -6 57.4645 4.81167   4
  -5   2  -5 872.779 29.3403   3
  -5   2  -5 814.237 28.6033   2
  -5  -2  -5 890.827 28.7317  12
  -5  -2  -4 492.834 16.9270  12
  -5  -2  -4 495.414 16.3963   3
  -5   2  -4 468.819 16.9289   3
  -5   2  -4 453.123 16.2205   2
  -5  -2  -4 476.696 16.5913  15
  -5   2  -3 60.7726 3.12912   2
  -5  -2  -3 77.1527 5.45219  10
  -5  -2  -3 63.8316 3.54554   3
  -5   2  -3 68.3666 4.14292   3
  -5  -2  -2 1121.80 35.5125  13
  -5   2  -2 1027.16 34.0930   2
  -5  -2  -2 1030.47 34.5888   8
  -5  -2  -2 1087.53 35.7443  10
  -5   2  -2 1038.11 34.8887   3
  -5  -2  -2 1053.70 34.4608   3
  -5  -2  -1 413.490 14.8529  13
  -5   2  -1 456.240 14.9971  12
  -5  -2  -1 390.880 13.8284   1
  -5   2  -1 391.348 13.8122   1
  -5  -2  -1 392.949 13.9056   8
  -5   2  -1 390.937 13.5359   2
  -5  -2   0 7.76011 1.48528  17
  -5  -2   0 7.91287 2.35987   1
  -5  -2   0 7.64112 3.17506  13
  -5   2   0 6.71465 3.41441  12
  -5   2   0 5.39352 2.37985   9
  -5   2   0 6.91260 1.96049   2
  -5  -2   1 1616.39 52.4118   7
  -5  -2   1 1606.62 52.5695   6
  -5   2   1 1585.77 52.2651  14
  -5   2   1 1582.53 52.2603  11
  -5   2   1 1583.82 52.5444   2
  -5   2   1 1622.56 52.6697   9
  -5  -2   1 1626.81 52.4157   1
  -5   2   2 465.805 16.4301  16
  -5  -2   2 486.374 16.6013   1
  -5   2   2 478.424 16.5335  11
  -5  -2   2 519.807 16.9156   7
  -5  -2   2 485.159 16.7643   6
  -5   2   2 458.226 16.8307   2
  -5   2   3 513.862 19.0035   2
  -5   2   3 551.301 18.3254  16
  -5   2   3 545.717 18.8665   5
  -5   2   3 549.072 19.3825  12
  -5   2   3 508.837 19.4119  10
  -5  -2   3 560.490 18.9602   7
  -5  -2   4 32.9829 3.68600   2
  -5   2   4 28.2742 3.69028   2
  -5   2   4 39.0504 2.85287  16
  -5   2   4 39.3006 3.99843   5
  -5   2   4 26.4119 4.02418  12
  -5   2   4 30.1796 4.04076  10
  -5   2   4 37.8999 4.12699   7
  -5   2   5 131.724 6.87338   7
  -5   2   5 115.043 6.20574  10
  -5  -2   5 106.336 6.53511   2
  -5   2   5 117.980 6.57784   2
  -5  -2   5 120.380 6.28593  15
  -5  -2   6 18.3559 4.24534  15
  -5   2   6 20.5918 4.40060   2
  -5   2   6 23.6290 3.90537  10
  -5  -2   7 2.54284 4.15803  15
  -5   2   7 2.23290 4.21191   2
  -5   2   7 0.48174 3.49569  10
  -5  -2   8 2.30259 4.39097  15
  -5   2   8 7.17343 4.87874   2
  -5  -2   9 5.99411 5.01839  15
  -5  -2   9 6.75707 5.69924   2
  -5   2   9 7.15136 4.91335   2
  -5   2  10 2.52429 5.09428  15
  -5  -2  10-1.57189 5.28914  15
  -5   2  10 2.21377 5.31841   2
  -5  -2  10-3.57575 6.12466   2
  -5   2  11 0.66913 5.79431  15
  -5  -2  11 2.03600 5.86469  15
  -5  -2  11 7.81164 6.18772   2
  -5   2  12 8.62482 6.44003  15
  -5  -2  12 11.0821 6.74779   2
  -5   2  13 18.5379 6.97486  15
  -5  -2  13 30.0989 7.25615   2
  -5   2  13 22.1161 7.26508   2
  -5   2  14 3.53636 7.20797  15
  -5  -2  14 13.2351 7.02450   2
  -5   2  14 24.2469 7.46649   2
  -5   3 -11 15.8442 8.32055   4
  -5   3 -10 52.8784 8.34037   4
  -5   3  -9 49.9784 7.74319   4
  -5  -3  -8 62.9852 6.05979   4
  -5   3  -8 62.4845 7.19820   4
  -5  -3  -7 55.3476 5.15426   4
  -5  -3  -6 115.796 5.96155   4
  -5  -3  -5 64.7086 4.19982  12
  -5  -3  -5 51.2752 4.44802  15
  -5   3  -5 50.4575 4.92405   3
  -5   3  -5 48.7216 3.12938   2
  -5  -3  -4 324.240 11.1170  15
  -5   3  -4 326.649 11.7367   3
  -5  -3  -4 323.641 10.7292   3
  -5  -3  -4 366.773 12.6056  10
  -5  -3  -3 112.002 5.80442  13
  -5   3  -3 108.014 5.39923   3
  -5  -3  -3 103.535 4.44879   3
  -5  -3  -3 118.875 6.70792  10
  -5  -3  -3 92.3688 4.63969  15
  -5  -3  -2 53.0076 4.44605  13
  -5  -3  -2 54.1254 2.90941   3
  -5  -3  -2 55.1879 5.07811  10
  -5  -3  -2 48.5410 3.37435   8
  -5   3  -2 45.4246 3.67829   3
  -5  -3  -1 131.067 5.22080  17
  -5   3  -1 139.607 5.74589   3
  -5  -3  -1 150.454 6.74708  13
  -5  -3  -1 131.746 5.40849   8
  -5  -3  -1 153.319 7.15793  10
  -5   3  -1 112.116 4.35461   2
  -5   3   0 50.5478 2.71381   2
  -5   3   0 48.9278 3.03998  17
  -5  -3   0 50.4638 2.74112  17
  -5   3   0 51.2765 2.82553  14
  -5  -3   0 45.3024 3.13339   1
  -5  -3   0 54.8093 4.44175  13
  -5   3   0 51.6550 3.46671   9
  -5  -3   0 53.9338 5.01505  10
  -5  -3   0 48.4102 3.00822   7
  -5   3   1 49.9256 3.19536   2
  -5   3   1 52.5829 2.95513  17
  -5   3   1 42.8151 3.41891  16
  -5  -3   1 65.6848 4.75986  13
  -5   3   1 52.6107 2.89939  14
  -5  -3   1 51.4065 3.66523   6
  -5  -3   1 53.0508 3.39404   7
  -5   3   1 48.3021 3.51992   8
  -5   3   1 51.5411 3.49985   9
  -5  -3   1 49.5166 3.33067   1
  -5  -3   2 37.1382 3.09524   1
  -5   3   2 31.1262 3.00536  16
  -5   3   2 34.8732 3.01864  11
  -5   3   2 38.2311 3.18474   2
  -5  -3   2 37.4692 3.44019   6
  -5  -3   3 32.7059 3.18269  15
  -5   3   3 22.4389 3.28133   5
  -5   3   3 24.8473 3.10575  11
  -5   3   3 20.4771 2.68931  16
  -5   3   3 21.6679 3.16936   2
  -5   3   4 37.8241 3.98473   2
  -5   3   4 36.7567 3.25474  16
  -5   3   4 30.8506 4.22361  10
  -5  -3   4 40.7155 4.23226   2
  -5  -3   4 39.7905 3.77052  15
  -5   3   5 12.2767 3.77125  10
  -5   3   5 11.6648 3.60382   2
  -5  -3   5 11.4958 3.59282  15
  -5   3   6 13.7694 3.87540  10
  -5   3   6 8.30514 3.91195   2
  -5  -3   6 10.4385 4.04240  15
  -5   3   7 2.44294 3.39498  10
  -5  -3   7 0.68267 4.17571  15
  -5   3   7 6.31859 4.31838   2
  -5  -3   8-0.77421 4.38000  15
  -5   3   8-0.30695 4.51000   2
  -5  -3   8 6.93210 5.20871   2
  -5   3   9 2.42261 5.21650  15
  -5  -3   9-2.88363 4.88334  15
  -5  -3   9 1.50403 5.61130   2
  -5   3   9-0.33686 4.97058   2
  -5   3  10 5.50096 5.46200  15
  -5  -3  10-4.09711 5.48565  15
  -5  -3  10 6.96614 6.11524   2
  -5   3  10-3.33289 5.30597   2
  -5   3  11 7.78261 6.04424  15
  -5   3  11 18.7986 6.24656   2
  -5  -3  11 16.7701 6.85617   2
  -5   3  12 7.53513 6.36747  15
  -5  -3  12 0.43053 6.74162   2
  -5   3  13 13.2116 6.95492  15
  -5  -3  13 2.61372 6.81588   2
  -5   3  14 2.32200 7.23742  15
  -5  -3  14 6.07587 6.94928   2
  -5   4 -11 20.3376 8.79158   4
  -5   4 -10 96.6984 9.41657   4
  -5   4  -9 72.5143 8.31725   4
  -5   4  -8 26.3885 6.94606   4
  -5  -4  -6 64.2211 5.88025  10
  -5  -4  -6 53.0310 4.44454   4
  -5  -4  -5 339.830 12.9560  10
  -5  -4  -5 294.531 10.9001   4
  -5   4  -5 314.379 12.3937   3
  -5  -4  -4 70.4024 4.34663  15
  -5   4  -4 80.8719 5.37950   3
  -5  -4  -4 89.9582 5.35324  13
  -5  -4  -3 632.196 20.7190   3
  -5   4  -3 663.688 21.9219   3
  -5  -4  -3 574.105 20.8350  15
  -5  -4  -3 633.021 21.1536   8
  -5  -4  -2 117.087 4.44109   3
  -5   4  -2 117.160 5.67390   3
  -5  -4  -2 136.127 6.61889  13
  -5  -4  -2 120.082 4.94263   8
  -5  -4  -2 94.8959 4.16300  15
  -5  -4  -1 848.979 26.7125  17
  -5   4  -1 834.924 26.5095  14
  -5   4  -1 848.752 27.2573   3
  -5  -4  -1 835.969 26.4425   5
  -5  -4  -1 848.598 26.7548   8
  -5   4  -1 816.840 27.0450   9
  -5  -4  -1 722.595 26.0657   7
  -5   4   0 335.719 11.2360  14
  -5   4   0 318.534 12.1855  16
  -5   4   0 309.127 11.6800  17
  -5  -4   0 318.050 11.5266   1
  -5   4   0 317.875 11.8875   9
  -5   4   0 340.151 11.0054   2
  -5   4   1 8.71115 2.05430   2
  -5  -4   1 11.9019 2.50428   1
  -5   4   1 6.94146 2.66236  16
  -5   4   1 7.42986 2.57095  17
  -5  -4   1 10.3975 2.87379   6
  -5  -4   1 9.77059 1.96195  15
  -5   4   1 9.28929 1.77384  14
  -5  -4   2 493.139 16.3304  15
  -5  -4   2 478.164 15.7937  16
  -5   4   2 468.876 16.6084  16
  -5  -4   2 477.551 16.3424   1
  -5   4   2 467.271 16.4934   2
  -5  -4   2 447.279 16.4881   6
  -5   4   3 103.933 5.16204   1
  -5  -4   3 97.7447 4.91327   1
  -5  -4   3 113.336 5.06698  15
  -5   4   3 90.6372 5.16780   2
  -5   4   3 103.229 5.11732  16
  -5  -4   4 80.6024 4.84984  15
  -5   4   4 81.3949 5.05474   2
  -5   4   4 76.7013 4.70050  16
  -5  -4   5 187.362 8.11614  15
  -5   4   5 179.864 7.94439  16
  -5   4   5 189.634 8.44572   2
  -5   4   5 152.229 7.96833  10
  -5  -4   6 62.8209 5.30223  15
  -5   4   6 68.9766 4.88559  10
  -5   4   6 67.7863 5.55462   2
  -5   4   7 39.0020 5.95071   7
  -5  -4   7 44.1904 5.14693  15
  -5   4   7 40.2559 4.10549  10
  -5   4   7 48.7485 5.31776   2
  -5  -4   7 46.5212 6.22298   2
  -5   4   8-0.91875 4.55788   2
  -5  -4   8 3.11077 4.39987  15
  -5  -4   8 3.59395 5.34870   2
  -5   4   9 5.43768 4.91501   2
  -5   4   9 3.08617 5.06660  15
  -5  -4   9 2.02587 4.81681  15
  -5  -4   9 4.96764 5.62374   2
  -5  -4  10 23.9506 6.70241   2
  -5   4  10 10.7183 5.68328   2
  -5   4  10 15.4408 5.96488  15
  -5  -4  11 19.2393 6.90893   2
  -5   4  11 22.6441 6.23693   2
  -5   4  11 10.9521 6.21651  15
  -5  -4  12 6.89354 6.93874   2
  -5   4  12 5.45795 6.39523   2
  -5   4  12 18.2078 6.57587  15
  -5  -4  13 17.7638 7.07463   2
  -5   4  13 9.33323 6.92535  15
  -5  -4  14 7.69283 7.16287   2
  -5   5 -11 10.1406 9.10389   4
  -5   5 -10 5.90118 8.29891   4
  -5   5  -9 10.5110 7.57398   4
  -5   5  -8 126.882 9.25880   4
  -5   5  -5 15.4274 4.56318   3
  -5  -5  -4 37.5250 2.47115   4
  -5  -5  -4 24.9557 2.73405   7
  -5   5  -4 46.6126 4.75794   3
  -5  -5  -3 183.362 7.11086   8
  -5   5  -3 183.104 8.17118   3
  -5   5  -2 288.860 11.1836   3
  -5  -5  -2 293.295 9.77013   3
  -5  -5  -2 282.500 10.7062   5
  -5  -5  -2 283.254 10.3063   8
  -5  -5  -1 69.3553 3.80090   5
  -5   5  -1 66.5484 4.19919   9
  -5  -5  -1 73.9480 3.92283   8
  -5  -5  -1 72.0058 4.25634  17
  -5   5  -1 71.4351 4.89777  16
  -5  -5   0 88.8803 3.85809  11
  -5  -5   0 98.5203 4.36895   1
  -5   5   0 88.3585 3.79638  14
  -5   5   0 91.1785 5.18480  16
  -5   5   0 98.7228 5.03330  17
  -5   5   1 94.1113 5.07350  17
  -5  -5   1 102.972 4.61975  16
  -5   5   1 102.626 5.29405  16
  -5   5   1 97.4053 3.89634  14
  -5  -5   1 100.571 4.55483   1
  -5   5   1 93.9308 4.24017   2
  -5  -5   1 99.6573 4.95102   6
  -5  -5   2 36.9782 2.86114  15
  -5  -5   2 36.2612 2.47077  16
  -5   5   2 33.1593 3.58091  16
  -5   5   2 31.7139 2.40095  14
  -5  -5   2 37.0100 4.00668   4
  -5   5   2 34.3543 2.98194   2
  -5  -5   2 29.3506 3.48316   6
  -5  -5   2 33.9246 3.13535   1
  -5  -5   3 65.0633 4.06422   1
  -5   5   3 58.8065 4.48425  16
  -5  -5   3 63.0078 2.86472  16
  -5  -5   3 68.5817 3.98068  15
  -5   5   3 51.1858 4.10035   2
  -5   5   4 26.8728 3.79719   2
  -5   5   4 27.6791 3.93259  16
  -5  -5   4 37.8285 3.80408  15
  -5  -5   5 20.1423 3.97517  15
  -5   5   5 18.6297 4.07971  16
  -5   5   5 19.0554 3.95203   2
  -5   5   5 13.4054 4.10706  10
  -5   5   5 20.6383 5.11874   7
  -5   5   6 3.38634 5.25310   7
  -5   5   6 5.07741 3.94918   2
  -5  -5   6 7.30317 4.01854  15
  -5   5   6 3.26955 3.71099  10
  -5  -5   6 9.21535 4.87609   2
  -5  -5   7 17.1592 4.47782  15
  -5   5   7 9.17287 5.36882   7
  -5   5   7 20.3223 4.73262   2
  -5  -5   7 14.0019 5.32730   2
  -5   5   8 8.60503 4.57510   2
  -5  -5   8 15.6689 5.77006   2
  -5   5   9 1.01410 5.01641   2
  -5   5   9-0.31442 5.31315  15
  -5  -5   9 2.35628 5.67777   2
  -5   5  10 16.1197 5.70234   2
  -5  -5  10 9.94288 6.46876   2
  -5   5  10 15.3695 6.08940  15
  -5   5  11 17.8357 6.09073   2
  -5  -5  11 14.0419 6.95762   2
  -5   5  11 14.7791 6.38328  15
  -5   5  12 14.9453 6.60134   2
  -5  -5  12 10.3858 6.92034   2
  -5   5  12 31.5024 7.01083  15
  -5   5  13 4.96392 6.70676   2
  -5  -5  13 5.19352 7.18528   2
  -5   5  13-1.47093 6.90089  15
  -5   6 -10 7.11909 8.69626   4
  -5   6  -9 33.2811 8.18117   4
  -5   6  -8 13.7380 7.41856   4
  -5   6  -5 4.35108 4.63187   3
  -5   6  -4 17.8057 4.29003   3
  -5  -6  -3 6.63908 2.39931   8
  -5  -6  -2 422.669 15.4806   5
  -5   6  -2 435.742 16.2538  16
  -5  -6  -2 431.279 14.6865   8
  -5  -6  -1 412.434 14.8423   5
  -5  -6  -1 422.674 14.0226   4
  -5  -6  -1 414.999 14.3636   8
  -5   6  -1 410.614 15.5642  16
  -5   6  -1 411.748 15.3185  17
  -5  -6   0 337.571 12.5611  11
  -5  -6   0 390.252 12.5537   4
  -5   6   0 348.412 13.4141   3
  -5   6   0 350.998 13.6355  16
  -5   6   0 371.396 13.5336  17
  -5  -6   1 110.042 4.96964  16
  -5   6   1 102.266 5.78371  16
  -5   6   1 105.982 5.98532  17
  -5   6   1 100.067 3.91638  14
  -5  -6   1 117.627 5.28082   4
  -5   6   1 112.104 5.72328   3
  -5  -6   1 106.306 4.71674  11
  -5  -6   1 106.081 5.19855   6
  -5  -6   1 110.130 4.77464   1
  -5  -6   2 57.7632 4.40186   4
  -5   6   2 50.5555 4.29121   3
  -5  -6   2 58.5371 3.56653   1
  -5  -6   2 52.4934 3.24778  16
  -5   6   2 60.4698 4.60431  16
  -5   6   2 47.2063 2.53960  14
  -5  -6   3 9.43056 2.97040   1
  -5   6   3 5.40302 3.02623   2
  -5  -6   3 5.25808 2.12250  16
  -5   6   3 7.81535 3.49051  16
  -5   6   4 23.8247 3.79881   2
  -5   6   4 34.3409 4.33257  16
  -5  -6   5 65.8507 6.44490   2
  -5   6   5 66.9651 5.24454   2
  -5   6   5 83.6076 6.62247   7
  -5   6   5 68.1350 5.61297  16
  -5   6   6 148.877 8.56277   7
  -5  -6   6 122.289 8.42886   2
  -5   6   6 121.561 7.27704   2
  -5   6   6 114.482 6.48056  10
  -5  -6   7 44.1390 6.67886   2
  -5   6   7 58.5273 5.76272   2
  -5   6   7 69.3870 6.88254   7
  -5  -6   8 5.05074 5.70138   2
  -5   6   8 7.04678 5.91462   7
  -5   6   8 1.22482 4.59042   2
  -5   6   9 30.2701 5.76701   2
  -5   6   9 36.3556 6.36029  15
  -5  -6   9 35.1998 7.11724   2
  -5   6  10 16.8211 5.82741   2
  -5   6  10 16.8477 6.33252  15
  -5  -6  10 27.6018 6.86962   2
  -5   6  11 19.2489 6.78506  15
  -5  -6  11 27.9342 7.48126   2
  -5   6  11 30.4580 6.65516   2
  -5   6  12 6.65827 6.55358  15
  -5   6  12 0.86617 6.24390   2
  -5  -6  12 4.37101 7.40318   2
  -5   6  13 7.19176 6.88567  15
  -5  -6  13 4.27299 7.14377   2
  -5   7 -10 18.7816 9.07526   4
  -5   7  -9 25.1389 8.27401   4
  -5   7  -8 43.4158 8.13181   4
  -5  -7  -3 6.83913 3.90995   5
  -5   7  -2 70.8192 5.55054  16
  -5  -7  -2 64.4995 3.39011   8
  -5  -7  -2 64.5438 4.83157   5
  -5  -7  -1 148.652 6.87087   5
  -5   7  -1 150.664 7.24703   3
  -5  -7  -1 150.793 5.91417   8
  -5   7  -1 140.412 7.52864  16
  -5   7  -1 141.443 7.48720  17
  -5  -7   0 126.570 5.74459  11
  -5   7   0 127.321 6.87862  16
  -5   7   0 126.983 6.92925  17
  -5   7   0 146.052 6.78681   3
  -5   7   1 163.282 7.45394   3
  -5   7   1 159.469 7.69925  16
  -5   7   1 146.380 7.63079  17
  -5  -7   1 159.831 6.55238  11
  -5  -7   1 160.211 6.20313   1
  -5  -7   1 150.107 6.65109   6
  -5   7   2 71.6338 4.91734   3
  -5   7   2 67.1471 5.32842  16
  -5  -7   2 78.2211 3.99762  16
  -5  -7   2 69.8188 3.88546   1
  -5   7   3 40.8139 4.31172   3
  -5  -7   3 42.1022 3.52348   1
  -5  -7   3 42.4963 3.14497  16
  -5   7   3 42.4524 4.77557  16
  -5   7   4 42.7297 4.97130  16
  -5   7   5 38.6307 4.47858   2
  -5  -7   5 35.7884 5.73388   2
  -5   7   5 47.0759 6.02564   7
  -5   7   5 38.9617 5.13594  16
  -5   7   6 14.4477 5.90986   7
  -5   7   6 0.50407 3.90228   2
  -5  -7   6 1.05301 5.33373   2
  -5   7   7 14.7939 6.05865   7
  -5   7   7 17.0845 4.72913   2
  -5  -7   7 11.3779 5.47086   2
  -5   7   8 0.59920 6.03879   7
  -5  -7   8-4.01642 6.18380   2
  -5   7   8 7.30596 4.80015   2
  -5  -7   9 25.3524 7.05634   2
  -5   7   9 18.5735 5.85783   2
  -5  -7  10 3.82157 6.88840   2
  -5   7  10 7.04198 6.25366  15
  -5   7  10-2.67415 5.51532   2
  -5   7  11 22.9119 6.63045  15
  -5  -7  11 22.4508 7.49044   2
  -5   7  12-5.82551 6.69196  15
  -5  -7  12 11.3633 7.14830   2
  -5   7  13 16.6918 7.01503  15
  -5  -7  13 1.67691 7.05155   2
  -5   8 -10 5.95492 7.44035  16
  -5   8  -9 6.59687 8.49667   4
  -5   8  -9-4.38996 7.37895  16
  -5   8  -8 17.4880 8.25045   4
  -5   8  -8 16.6219 7.09967  16
  -5   8  -7 19.2806 7.45540   4
  -5   8  -7 22.5985 6.82659  16
  -5   8  -6 21.8796 6.33649  16
  -5   8  -5 22.3497 5.80130  16
  -5   8  -4 21.8646 5.44002  16
  -5  -8  -3 36.2199 4.86443   5
  -5   8  -3 43.1742 5.23438   3
  -5   8  -2 46.5321 5.37552  17
  -5  -8  -2 41.6421 4.60010   5
  -5   8  -2 39.4518 4.99587   3
  -5   8  -1 172.061 8.63016  17
  -5   8  -1 179.661 8.60651  16
  -5   8  -1 170.186 8.17872   3
  -5  -8  -1 176.261 8.06224   5
  -5  -8   0 104.854 5.44561  11
  -5   8   0 106.839 6.85791  17
  -5   8   0 111.619 6.60180  16
  -5   8   0 113.438 6.26489   3
  -5   8   1 57.9923 5.28923  16
  -5  -8   1 53.4292 4.05911  11
  -5   8   1 54.0263 4.74742   3
  -5  -8   1 56.2283 3.87794   6
  -5   8   2 103.529 5.76728   3
  -5   8   2 92.6934 6.31616  16
  -5  -8   2 91.7358 4.35410   1
  -5   8   3 145.340 7.84532  16
  -5   8   3 144.082 7.02235   3
  -5   8   4 56.6627 5.94747  16
  -5   8   4 82.3211 5.12170   3
  -5   8   5 39.5217 5.63708  16
  -5  -8   5 34.3834 5.97212   2
  -5   8   5 44.5148 6.16607   7
  -5  -8   6 48.0242 6.71023   2
  -5   8   6 52.0884 6.89238   7
  -5  -8   7 14.5106 6.03601   2
  -5   8   7 2.08139 6.26379   7
  -5  -8   8 43.6473 7.57898   2
  -5   8   8 50.4069 7.27243   7
  -5  -8   9-0.42574 6.79927   2
  -5   8  10 30.9388 6.84956  15
  -5  -8  10 43.0243 8.00612   2
  -5  -8  11 17.4778 7.37727   2
  -5   8  11-3.35238 6.55927  15
  -5  -8  12 1.30162 7.24355   2
  -5   8  12 7.11268 5.64369  14
  -5   8  12-2.98775 6.52531  15
  -5   9  -9 19.2580 7.54038  16
  -5   9  -9-10.5250 9.28020   4
  -5   9  -8 11.4826 6.86372  16
  -5   9  -8 16.5210 8.52069   4
  -5   9  -7 29.9722 6.95162  16
  -5   9  -6-2.20304 5.97338  16
  -5   9  -5 27.7987 6.10766  16
  -5   9  -4 14.2181 5.48308  16
  -5  -9  -4 4.67993 5.19213   5
  -5  -9  -3 7.58098 4.90023   5
  -5   9  -3 0.75866 5.22568  17
  -5   9  -3 3.17984 4.89792   3
  -5  -9  -2 2.47559 4.34100   5
  -5   9  -2 0.23765 4.76795  17
  -5   9  -2-6.85997 4.60280   3
  -5  -9  -1 6.26070 4.00024   5
  -5   9  -1 0.92046 4.75142  17
  -5   9  -1 12.0282 4.46954   3
  -5   9   0 63.2794 5.43622   3
  -5   9   0 75.4582 6.34598  17
  -5   9   0 70.8021 5.94497  16
  -5   9   1 106.300 6.39449   3
  -5   9   1 109.713 6.97485  16
  -5  -9   1 111.940 5.92303  11
  -5   9   2 82.1474 5.59904   3
  -5   9   2 84.1528 6.47678  16
  -5  -9   2 89.3506 5.32479  11
  -5   9   3 33.7653 5.26921  16
  -5   9   3 35.3429 4.48219   3
  -5   9   4 36.6799 4.42733   3
  -5   9   4 33.9630 5.68401  16
  -5   9   5 77.3340 5.30934   3
  -5   9   5 75.9835 7.33737   7
  -5  -9   5 54.9799 7.19199   2
  -5   9   5 81.1601 3.66733  14
  -5   9   6 3.07683 3.88435   3
  -5  -9   6 5.80654 5.67206   2
  -5   9   6-3.56168 6.38630   7
  -5   9   6 4.35911 2.76188  14
  -5  -9   7 25.6005 7.14065   2
  -5   9   7 33.9222 7.16848   7
  -5   9   7 46.5660 4.01546  14
  -5  -9   8 17.9912 7.19338   2
  -5   9   8 28.4490 7.25158   7
  -5   9   8 31.9796 4.26341  14
  -5  -9   9 16.5172 7.25783   2
  -5   9   9 9.82315 4.37518  14
  -5  -9  10 5.64106 7.45008   2
  -5   9  10 11.4393 6.46261  15
  -5   9  10 10.6164 4.86918  14
  -5   9  11 0.32532 6.35795  15
  -5  -9  11-1.73065 7.80417   2
  -5   9  12 25.0986 6.36555  15
  -5  -9  12-1.70068 7.68991   2
  -5  10  -8 14.6583 7.17465  16
  -5  10  -7-1.32883 6.63396  16
  -5  10  -6 28.7862 6.73755  16
  -5  10  -6 19.5110 8.46093   4
  -5  10  -5 6.38561 5.98494  16
  -5  10  -4 9.53281 5.69004  16
  -5  10  -4 15.5174 6.45653  17
  -5 -10  -4 10.6854 5.68394   5
  -5 -10  -3 20.3579 5.60703   5
  -5  10  -3 23.3996 6.05099  17
  -5  10  -3 19.3137 5.66090  16
  -5  10  -3 26.0039 5.89910   3
  -5 -10  -2 14.8991 4.95144   5
  -5  10  -2 16.6861 5.62432  17
  -5  10  -2 15.8967 5.30431   3
  -5 -10  -1 13.0867 4.74062   5
  -5  10  -1 11.5686 5.73317  17
  -5  10  -1 15.1386 4.86785   3
  -5  10   0-3.63456 4.88033  16
  -5  10   0 12.1341 5.50877  17
  -5  10   0-0.56768 4.31305   3
  -5 -10   1 26.3129 4.12260  11
  -5  10   1 22.2978 4.65321   3
  -5  10   1 31.4468 5.33585  16
  -5 -10   2 90.8889 5.96819  11
  -5  10   2 94.7194 7.22005  16
  -5  10   2 95.0046 5.98304   3
  -5  10   3 108.312 7.70770  16
  -5  10   3 98.1551 6.12983   3
  -5  10   4 95.5420 8.26280  16
  -5  10   4 129.966 6.62933   3
  -5  10   5 5.50149 6.24207   7
  -5 -10   5 7.71473 5.83312   2
  -5  10   5 7.82401 3.94471   3
  -5  10   6 45.3759 4.63911   3
  -5  10   6 47.7449 7.49436   7
  -5 -10   6 32.6569 7.26470   2
  -5  10   7 8.04102 3.97314   3
  -5 -10   7 22.7190 6.99647   2
  -5  10   7 18.0730 7.06010   7
  -5 -10   8 14.0559 7.47795   2
  -5  10   8 15.5786 6.94910   7
  -5 -10   9 13.2312 7.68834   2
  -5  10  10 8.92966 6.38367  15
  -5 -10  10 6.94594 7.59161   2
  -5 -10  11-2.98296 7.38669   2
  -5  10  11 1.54861 6.17517  15
  -5  11  -7 7.27538 6.71966  16
  -5  11  -7 6.07365 8.70030   4
  -5  11  -6 21.2540 6.77522  16
  -5  11  -6 22.4719 8.65956   4
  -5  11  -5 11.8472 6.44921  16
  -5  11  -5 23.7239 7.52988  17
  -5  11  -4 1.81139 5.98011  16
  -5  11  -4 12.6006 6.81706  17
  -5  11  -3 21.7094 6.67227  17
  -5  11  -3 12.9694 5.74529  16
  -5 -11  -3 9.15903 5.74626   5
  -5 -11  -2 7.54580 5.55729   5
  -5  11  -2 17.8188 6.22469  17
  -5  11  -2 17.0094 5.78588  16
  -5  11  -2 18.5347 5.85908   3
  -5 -11  -1 9.20096 5.30642   5
  -5  11  -1-1.17974 6.18633  17
  -5  11  -1 1.31605 5.18829   3
  -5  11   0 7.05117 5.06243   3
  -5 -11   1 15.7652 4.47421  11
  -5  11   1 8.91979 5.57825  16
  -5  11   1 10.7285 4.71235   3
  -5 -11   2 51.9526 5.36064  11
  -5  11   2 56.6167 6.81076  16
  -5  11   2 48.3095 5.22458   3
  -5 -11   3 10.4692 4.42745  11
  -5  11   3 6.85390 4.18186   3
  -5  11   3-2.65584 6.08225  16
  -5  11   4 45.1189 7.48435  16
  -5  11   4 57.2567 7.51643   7
  -5  11   4 62.4203 5.17155   3
  -5  11   5 13.4179 6.84193   7
  -5 -11   5 5.25288 6.28443   2
  -5  11   5 17.0716 4.18012   3
  -5  11   6 48.1193 8.06501   7
  -5 -11   6 45.2072 7.73836   2
  -5  11   6 48.1554 4.72937   3
  -5  11   7 11.0017 7.01500   7
  -5 -11   7 3.89359 7.17782   2
  -5 -11   8 26.3589 8.05673   2
  -5 -11   9 3.54285 7.91813   2
  -5  11   9 14.7645 6.50912  15
  -5 -11  10-13.3076 8.37612   2
  -5  11  10 8.20997 6.19864  15
  -5  12  -6 3.43613 8.11536  17
  -5  12  -6 13.1253 6.62057  16
  -5  12  -6-6.83476 8.73724   4
  -5  12  -5-6.21931 8.12468  17
  -5  12  -5 12.6222 6.62243  16
  -5  12  -5 18.4004 8.56160   4
  -5  12  -4 5.91428 7.26744  17
  -5  12  -4 5.73257 6.38218  16
  -5  12  -3-2.34440 6.86805  17
  -5  12  -3 2.17739 5.97436  16
  -5  12  -2 6.15445 6.09188  16
  -5  12  -2 15.7564 7.08450  17
  -5 -12  -2 11.3400 5.96466   5
  -5 -12  -1 12.5740 6.03718   5
  -5  12  -1 20.9248 6.94714  17
  -5  12  -1 1.86288 5.77438   3
  -5  12   0 3.60751 5.35721   3
  -5 -12   0 9.62323 5.83369   5
  -5  12   1 23.0756 5.26425   3
  -5 -12   1 4.71969 4.88904  11
  -5  12   2 27.1845 5.15855   3
  -5  12   2 19.4187 6.60220  16
  -5 -12   2 22.6112 5.34291  11
  -5  12   3 58.8259 5.48716   3
  -5  12   3 61.0378 7.94240  16
  -5 -12   3 52.7007 6.10907  11
  -5 -12   4 24.9386 5.48483  11
  -5  12   4 14.1400 4.38618   3
  -5  12   4 21.5128 6.83294   7
  -5 -12   5 23.1850 7.14154   2
  -5  12   5 35.7126 4.52147   3
  -5  12   5 29.5086 7.53418   7
  -5 -12   6 7.78927 6.91977   2
  -5  12   6 14.3123 7.42722   7
  -5 -12   7 15.4289 7.51601   2
  -5  12   7-2.69183 7.11480   7
  -5 -12   8 17.5274 8.11822   2
  -5 -12   9 7.45251 7.81977   2
  -5  13  -5 8.90014 8.24101  17
  -5  13  -5-1.65759 6.77373  16
  -5  13  -5 2.70085 8.61612   4
  -5  13  -4 28.0435 8.41151  17
  -5  13  -4 32.9723 7.20198  16
  -5  13  -4 16.5950 8.56913   4
  -5  13  -3 6.89125 6.76217  16
  -5  13  -3 14.6459 7.89451  17
  -5  13  -2 7.90192 6.56658  16
  -5  13  -2 1.79640 7.36960  17
  -5  13  -1 6.73871 6.39459  16
  -5 -13  -1-6.66746 6.88618   5
  -5 -13   0 4.80298 6.42228   5
  -5  13   1 8.86465 5.50050   3
  -5  13   2 15.2938 5.13948   3
  -5  13   2 9.91802 7.16095  16
  -5 -13   2 17.0955 5.65156  11
  -5  13   3-3.27615 4.87217   3
  -5  13   3 6.13761 7.01150  16
  -5 -13   3 4.09977 5.65773  11
  -5 -13   4 10.4321 5.48498  11
  -5  13   4-2.11612 6.91195   7
  -5 -13   4 2.13040 6.59552   2
  -5 -13   5 33.6553 6.38747  11
  -5  13   5 27.7815 7.59224   7
  -5 -13   6 24.2472 7.81667   2
  -5  13   6 15.7075 7.54215   7
  -5 -13   7-2.22410 7.93896   2
  -5 -13   8 2.66939 7.96372   2
  -5  14  -3 5.05953 8.19543   4
  -5  14  -3 16.0175 7.20634  16
  -5  14  -3 8.65232 8.42214  17
  -5  14  -2 6.78213 7.04185  16
  -5  14  -1 15.3554 7.31172  16
  -5 -14   0 0.38014 7.21467   5
  -5  14   0 2.26654 7.10103  16
  -5 -14   1 0.76503 7.38401   5
  -5 -14   4 0.88184 6.60815   2
  -5  14   4-2.10082 7.19594   7
  -5 -14   4 8.14254 6.18203  11
  -5 -14   5 5.95580 6.61889  11
  -5 -14   5 1.77563 7.67989   2
  -5 -14   6-7.13169 6.26684  11
  -5 -14   6-2.65690 7.54139   2
  -5 -14   7 14.6494 8.16497   2
  -5  15  -2 4.67255 8.28535   4
  -5 -15   4 0.89976 7.43459   2
  -4   0 -10 2.84887 6.51850   4
  -4   0  -9-1.75040 6.00440   4
  -4   0  -8 127.971 7.65707   4
  -4   0  -7 0.29408 4.64920   4
  -4   0  -5 0.65559 3.00094   2
  -4   0  -4 103.760 4.95805   2
  -4   0  -4 108.741 5.08513   3
  -4   0  -3-0.16862 1.95579   2
  -4   0  -3 0.87654 2.48520  12
  -4   0  -3-1.23807 2.25325   3
  -4   0  -3 1.19475 2.41659   8
  -4   0  -2 494.669 16.4873  12
  -4   0  -2 456.740 15.9793   8
  -4   0  -2 463.264 15.9518   3
  -4   0  -1 1.28901 2.95915  12
  -4   0   1-1.12207 2.24556   2
  -4   0   1 1.10684 1.67244   5
  -4   0   2 55.2880 3.50159   5
  -4   0   2 59.1415 3.61457   2
  -4   0   2 45.9601 3.73405   7
  -4   0   2 52.3044 2.49575  16
  -4   0   3 0.98749 1.35664  16
  -4   0   3-0.55540 3.31637  10
  -4   0   3-0.12470 2.95076   7
  -4   0   4 14.8100 3.36404  10
  -4   0   4 10.6216 3.24700   7
  -4   0   5-0.24308 3.01315  10
  -4   0   6 11.2127 3.45920  15
  -4   0   6 5.57524 3.56160   2
  -4   0   7-3.12135 3.98805  15
  -4   0   8 5.62874 4.29396  15
  -4   0  10 11.3885 5.41901   2
  -4   0  11 2.27350 5.54354   2
  -4   0  12 8.72929 6.19319  15
  -4   0  12 13.6310 6.15021   2
  -4   0  13-15.0641 6.76502   2
  -4   0  14 0.84755 6.89878   2
  -4   1 -10 37.6932 7.60682   4
  -4   1  -9 10.6258 6.37023   4
  -4  -1  -9 17.5116 6.13121   4
  -4  -1  -8 29.0995 5.56207   4
  -4   1  -8 31.3616 5.90203   4
  -4  -1  -7 54.8533 5.32919   4
  -4   1  -7 42.8874 5.45909   4
  -4  -1  -6 35.3055 4.52851   4
  -4   1  -6 40.3305 4.25972   2
  -4   1  -5 64.5637 4.35012   2
  -4  -1  -4 337.042 11.2737  12
  -4  -1  -4 308.967 11.3625  15
  -4   1  -4 320.318 11.1990   2
  -4  -1  -4 285.229 11.4435   2
  -4  -1  -4 306.449 11.1742   3
  -4   1  -4 312.242 11.5051   3
  -4  -1  -3 78.0893 4.24897  12
  -4   1  -3 77.2963 3.99456   3
  -4  -1  -3 71.8511 3.68860   3
  -4  -1  -3 71.1570 3.94976   8
  -4   1  -3 80.8225 3.56208   2
  -4  -1  -3 72.7557 3.93712   2
  -4   1  -2 218.730 7.89523  12
  -4  -1  -2 188.019 7.16810   8
  -4   1  -2 175.907 7.16039   3
  -4  -1  -2 186.214 6.97873   3
  -4  -1  -1 1532.16 48.5569  10
  -4  -1  -1 1394.36 47.6889   8
  -4  -1  -1 1506.86 48.3529  13
  -4   1  -1 1528.42 48.3180  12
  -4   1  -1 1432.50 47.6114  14
  -4  -1   0 1709.23 56.0838  13
  -4   1   0 1712.61 55.3805   2
  -4   1   0 1686.73 55.2511  14
  -4   1   1 571.491 19.2079  11
  -4   1   1 586.376 19.5548   2
  -4  -1   2 217.826 8.53758   2
  -4   1   2 223.587 8.46019   2
  -4   1   2 220.289 8.23000   5
  -4   1   2 212.557 7.68843  16
  -4   1   2 198.968 8.95380  10
  -4  -1   2 224.780 8.10567   9
  -4  -1   2 211.919 8.33151   7
  -4   1   3 6.67591 2.82079   2
  -4   1   3 4.78151 2.99798   5
  -4   1   3 6.81377 1.72363  16
  -4  -1   3 6.19244 3.43267  10
  -4  -1   3 7.44304 2.07915   9
  -4   1   3 5.87474 3.41047  10
  -4   1   3 6.47021 3.07401   7
  -4  -1   3 5.23689 3.01696   7
  -4   1   4 19.6738 3.53207   7
  -4   1   4 15.4878 3.37791   5
  -4   1   4 16.8048 3.19450  10
  -4  -1   4 18.5759 3.44914  10
  -4   1   4 16.3696 3.20170   2
  -4   1   5 4.46716 3.43433   7
  -4   1   5 10.4396 3.03766  10
  -4   1   5 7.96963 3.31192   2
  -4  -1   5 10.8182 2.96445  15
  -4   1   6 14.1044 3.80901   2
  -4  -1   6 18.1621 3.64649  15
  -4  -1   7 63.3885 5.34212  15
  -4   1   7 57.9134 5.43700   2
  -4  -1   8 13.5765 4.22931  15
  -4  -1   9 11.1445 4.80807  15
  -4  -1   9 7.39295 4.99583   2
  -4  -1  10 15.9487 5.23615  15
  -4  -1  10 16.1577 5.78525   2
  -4   1  11 19.6630 5.99190  15
  -4  -1  11 13.2934 5.92505   2
  -4   1  11 17.1300 5.81559   2
  -4   1  12 44.2425 7.15220  15
  -4   1  12 25.0876 6.55735   2
  -4  -1  12 32.0123 6.56596   2
  -4  -1  13 2.89358 6.69980   2
  -4   1  13 7.57293 6.54699   2
  -4  -1  14-2.93284 6.90026   2
  -4   1  14 0.85272 6.66658   2
  -4   2 -11 62.2658 8.65826   4
  -4   2 -10 17.1765 7.50451   4
  -4   2  -9-2.00266 6.45597   4
  -4   2  -8 22.7324 5.95659   4
  -4  -2  -8 30.0389 5.25408   4
  -4   2  -7 94.8589 6.75660   4
  -4  -2  -7 96.1615 6.04904   4
  -4   2  -6 76.5812 4.78998   2
  -4  -2  -6 72.5157 5.04264   4
  -4  -2  -5 78.4296 3.86209  12
  -4   2  -5 77.2472 5.21799   3
  -4   2  -5 65.4865 4.23691   2
  -4  -2  -5 71.6872 4.71718  15
  -4  -2  -4 190.878 7.33840   3
  -4   2  -4 189.860 7.92776   3
  -4  -2  -4 196.635 7.61024  12
  -4   2  -4 186.251 7.34987   2
  -4  -2  -4 201.781 7.62993  15
  -4  -2  -3 16.9192 2.45193   8
  -4  -2  -3 16.4391 2.32201  15
  -4  -2  -3 13.7519 2.58817  13
  -4  -2  -3 17.8109 2.14641   3
  -4   2  -3 12.5874 2.62934   3
  -4   2  -3 15.2316 1.86751   2
  -4  -2  -2 60.5979 3.01733   3
  -4  -2  -2 71.1602 4.14945  13
  -4  -2  -2 61.5142 3.39794   8
  -4   2  -2 65.5130 2.63975   2
  -4   2  -1 367.003 12.8961  14
  -4  -2  -1 379.313 13.0276   1
  -4  -2  -1 417.278 13.9539  13
  -4  -2  -1 372.273 13.0477   8
  -4   2  -1 379.276 12.6405   2
  -4  -2   0 192.085 6.79132  17
  -4   2   0 198.229 7.00764  14
  -4   2   0 195.300 7.16722   1
  -4  -2   0 188.613 7.17988   1
  -4  -2   0 208.451 8.19083  13
  -4   2   0 193.304 7.44329   9
  -4   2   0 192.894 7.00287   2
  -4   2   1 146.404 5.78807   1
  -4  -2   1 146.721 5.79543   1
  -4   2   1 140.435 5.85740  16
  -4   2   1 141.870 5.42718  17
  -4   2   1 145.363 5.61482  14
  -4   2   1 151.037 5.70638  11
  -4  -2   1 151.387 5.90918   7
  -4  -2   1 149.387 6.09087   6
  -4   2   1 144.962 5.83904   2
  -4   2   2 130.971 5.72191   2
  -4   2   2 123.539 5.15138  16
  -4   2   2 126.042 5.55584   5
  -4  -2   2 132.602 5.50384   1
  -4   2   2 124.133 5.41914  11
  -4  -2   2 126.324 5.34458   9
  -4  -2   2 135.339 5.66926   7
  -4   2   2 134.366 5.52754   6
  -4   2   3 53.2281 3.88087   2
  -4   2   3 56.6987 3.06490  16
  -4   2   3 59.2446 4.07729   5
  -4   2   3 52.7068 4.26958  10
  -4  -2   3 56.6682 3.19517   9
  -4   2   3 51.0076 4.10377   7
  -4   2   4 34.2660 3.59217   2
  -4  -2   4 40.4188 3.50250  15
  -4   2   4 36.9058 3.02871  16
  -4   2   4 42.8385 4.02911   5
  -4   2   4 41.7232 3.67205  10
  -4   2   4 40.0189 3.88635   7
  -4  -2   5 8.15787 3.11058  15
  -4   2   5 11.0301 3.07701  10
  -4   2   5 11.4046 3.44170   2
  -4  -2   6 10.6864 3.62252  15
  -4   2   6 14.6228 3.05440  10
  -4  -2   6 15.1309 3.57459  13
  -4   2   6 12.8542 3.80691   2
  -4   2   7 5.82287 4.14306   2
  -4  -2   7 11.8531 4.05403  15
  -4   2   8-5.90803 4.37835   2
  -4  -2   8-0.63123 4.57060   2
  -4  -2   8-1.22791 4.43898  15
  -4  -2   9 5.90439 5.20566   2
  -4  -2   9 4.13438 4.65843  15
  -4   2   9-0.54806 4.64150  15
  -4  -2  10-1.81302 5.22683   2
  -4  -2  10-4.83865 5.08795  15
  -4   2  10 4.42160 4.88802  15
  -4  -2  11 3.06252 5.59515   2
  -4   2  11 9.01232 5.84752  15
  -4  -2  12 7.12704 6.00283   2
  -4   2  12 3.65706 6.05932   2
  -4   2  12 9.35436 6.09573  15
  -4  -2  13 14.2510 6.71183   2
  -4   2  13 13.4619 6.61733   2
  -4   2  13-0.36508 6.52174  15
  -4   2  14 1.74109 6.65746   2
  -4  -2  14-6.20185 6.54694   2
  -4   3 -11 16.4001 8.31763   4
  -4   3 -10 19.7539 7.47378   4
  -4   3  -9 12.7783 6.79082   4
  -4   3  -8 16.6653 5.95354   4
  -4  -3  -7 43.8246 4.86071   4
  -4   3  -7 36.6973 5.71456   4
  -4  -3  -6 65.8018 4.66332   4
  -4   3  -6 65.3915 4.10534   2
  -4   3  -5 156.591 7.25735   3
  -4  -3  -5 144.645 6.08766   4
  -4   3  -5 133.330 5.77969   2
  -4  -3  -5 143.200 6.69725  15
  -4  -3  -4 95.9302 4.80211  13
  -4   3  -4 97.6028 5.20469   3
  -4   3  -4 84.6916 3.77079   2
  -4  -3  -4 95.1198 4.70309  15
  -4  -3  -3 256.559 9.34454  13
  -4   3  -3 222.731 8.96566   3
  -4  -3  -3 232.645 8.14160   3
  -4  -3  -3 231.780 8.41405  15
  -4  -3  -3 231.658 8.49736   8
  -4  -3  -2 206.692 8.21941  13
  -4  -3  -2 191.625 7.10834   8
  -4  -3  -2 196.181 6.79892  15
  -4  -3  -2 184.640 6.75746   3
  -4  -3  -1 310.706 10.7199   5
  -4  -3  -1 322.798 11.0146   8
  -4   3  -1 305.710 10.8629  14
  -4  -3  -1 348.118 12.1961  13
  -4   3   0 310.238 10.5217   2
  -4  -3   0 304.845 10.6812  17
  -4  -3   0 314.012 11.9150  13
  -4   3   0 320.898 10.6004  14
  -4  -3   0 305.898 10.8114   1
  -4  -3   0 310.414 10.2968  11
  -4   3   0 312.592 11.1327   9
  -4  -3   0 313.596 10.6148   7
  -4   3   1 78.8644 3.74783   2
  -4   3   1 80.0738 4.05154  16
  -4   3   1 83.2067 3.77033  17
  -4   3   1 80.2832 3.47563  14
  -4   3   1 75.9116 3.73004   1
  -4  -3   1 78.4562 3.84766   1
  -4   3   1 75.7915 3.87219  11
  -4   3   1 85.2341 4.05657   9
  -4  -3   1 76.9246 4.07670   6
  -4  -3   2 207.375 7.00292  16
  -4   3   2 205.789 7.75861  16
  -4  -3   2 205.755 7.74398  15
  -4   3   2 195.408 7.86633  11
  -4   3   2 203.853 7.95371   2
  -4  -3   2 208.560 7.74205   1
  -4  -3   3 175.123 6.78471  15
  -4   3   3 160.248 6.49857  16
  -4   3   3 161.456 6.98849   5
  -4  -3   3 163.943 6.35131   9
  -4   3   3 159.620 6.90547   2
  -4   3   4 183.586 7.19238  16
  -4   3   4 167.525 7.45971  10
  -4   3   4 178.753 7.71906   2
  -4  -3   4 178.657 7.40791  15
  -4  -3   4 160.599 7.76170  13
  -4   3   5 1.76570 2.95859  10
  -4   3   5 0.79825 3.16435   2
  -4  -3   5 3.21217 2.99033  15
  -4   3   6 5.48598 2.94252  10
  -4  -3   6 6.41036 3.61887  15
  -4   3   6 9.72740 3.72794   2
  -4  -3   7 4.58975 4.11143  15
  -4   3   7 10.2664 4.15909   2
  -4  -3   7 7.02510 4.68632   2
  -4   3   8 17.5489 4.83182  15
  -4  -3   8 22.7079 4.69161  15
  -4   3   8 21.5371 4.74056   2
  -4  -3   8 20.0635 5.28020   2
  -4   3   9 6.74944 4.71576  15
  -4  -3   9 8.88411 4.73231  15
  -4   3   9 9.84595 4.75532   2
  -4  -3   9 15.1988 5.54257   2
  -4   3  10 15.2981 5.42344  15
  -4   3  10 7.19136 5.32634   2
  -4  -3  10 12.6508 5.80018   2
  -4   3  11 49.0556 6.72899  15
  -4  -3  11 57.1052 7.13107   2
  -4   3  12 28.9157 6.61639  15
  -4  -3  12 36.8068 7.09931   2
  -4   3  13 34.2510 7.13699  15
  -4  -3  13 16.8831 6.78045   2
  -4   3  13 24.4378 7.09792   2
  -4  -3  14 2.43666 6.67337   2
  -4   4 -11 16.9754 8.79183   4
  -4   4 -10 54.4984 8.50143   4
  -4   4  -9 49.1412 7.69919   4
  -4   4  -8 13.0860 6.17365   4
  -4   4  -7 12.3531 5.43808   4
  -4  -4  -6 32.3135 4.14073  10
  -4   4  -5 78.1895 5.60832   3
  -4  -4  -5 74.5332 4.10643   4
  -4  -4  -5 76.2886 4.41162  13
  -4  -4  -4 74.3225 3.63883   4
  -4   4  -4 69.8099 4.91573   3
  -4  -4  -4 88.2092 4.98109  13
  -4   4  -3 106.795 5.44370   3
  -4  -4  -3 122.186 6.01786  13
  -4  -4  -3 105.449 4.66055   8
  -4  -4  -2 33.5066 2.57063   8
  -4   4  -2 36.0924 3.23922   3
  -4  -4  -2 33.7468 2.94156   5
  -4  -4  -2 38.4954 1.99245   3
  -4  -4  -2 38.5353 3.71006  13
  -4  -4  -1 2.94712 2.46926  17
  -4  -4  -1 2.79506 2.47926  14
  -4  -4  -1-0.22041 1.85110   5
  -4   4  -1 0.95738 2.10522   9
  -4   4  -1 0.17598 2.46576   8
  -4  -4  -1 1.78794 2.05135   8
  -4  -4   0 57.6357 2.33181  15
  -4   4   0 63.2976 3.76069  16
  -4   4   0 64.9170 3.67253  17
  -4   4   0 59.5113 2.69298  14
  -4  -4   0 65.4478 3.54198  14
  -4  -4   0 62.6017 3.16020   1
  -4  -4   0 65.6599 2.76122  11
  -4   4   0 57.6794 3.42029   9
  -4  -4   0 66.2289 3.46409   6
  -4   4   1 56.8512 3.03568   2
  -4  -4   1 64.0127 3.22769   1
  -4   4   1 54.8724 3.13073   1
  -4  -4   1 59.6433 3.15394  16
  -4   4   1 60.2877 3.54841  17
  -4   4   1 57.5534 3.69177  16
  -4  -4   1 63.7596 2.81927  15
  -4   4   1 58.1500 2.64037  14
  -4  -4   1 61.1598 3.59866  14
  -4  -4   1 55.9645 4.65920  10
  -4  -4   1 55.3638 3.58436   6
  -4  -4   2 102.091 3.94308  16
  -4   4   2 103.811 4.85704  16
  -4  -4   2 103.181 4.44297  15
  -4  -4   2 100.374 4.98084   4
  -4   4   2 98.4297 4.84332  11
  -4  -4   2 107.098 4.64977   1
  -4   4   2 99.0700 4.70313   2
  -4   4   3 63.1222 3.86436  16
  -4  -4   3 63.1955 3.70837  15
  -4  -4   3 68.2544 4.40621   4
  -4  -4   3 63.1843 3.35279   9
  -4   4   3 66.0582 4.04307   2
  -4   4   4 34.3148 3.71177   2
  -4  -4   4 47.6557 3.67078  15
  -4   4   4 48.9153 3.79141  16
  -4   4   5 41.9447 4.02585   2
  -4   4   5 33.8586 4.82157   7
  -4   4   5 35.1656 3.70601  10
  -4  -4   5 30.5102 4.46603   2
  -4  -4   5 41.6459 3.97046  15
  -4   4   6 19.5422 4.09524   2
  -4   4   6 16.7841 4.79077   7
  -4   4   6 18.3903 3.18802  10
  -4  -4   6 16.9865 4.58109   2
  -4  -4   6 18.2911 4.00162  15
  -4  -4   7 8.76262 4.12669  15
  -4  -4   7 3.04496 4.74736   2
  -4   4   7 6.65765 4.07270   2
  -4   4   8 6.32756 4.85598  15
  -4  -4   8 11.5813 4.64234  15
  -4  -4   8 13.4122 5.32848   2
  -4   4   8 8.67582 4.62266   2
  -4   4   9 14.0523 5.13190  15
  -4   4   9 16.5303 5.13355   2
  -4  -4   9 15.5112 5.52713   2
  -4   4  10 5.13952 5.37071  15
  -4  -4  10 6.82780 5.97007   2
  -4   4  10 1.07467 5.16524   2
  -4   4  11 0.95868 5.73648  15
  -4   4  11 1.54398 5.66299   2
  -4  -4  11-1.92851 6.00774   2
  -4   4  12-4.78299 6.15738  15
  -4  -4  12-1.58646 6.42700   2
  -4   4  13-7.82593 6.60386  15
  -4  -4  13 7.97814 6.84999   2
  -4  -4  14 11.5077 6.90965   2
  -4   5 -11 11.1229 8.90803   4
  -4   5 -10 25.7301 8.39713   4
  -4   5  -9 14.5426 7.24541   4
  -4   5  -8 97.4633 8.35373   4
  -4   5  -7 32.1587 6.31635   4
  -4  -5  -5 48.4715 4.15048  13
  -4  -5  -5 41.2192 3.79019   7
  -4   5  -4 158.964 7.79583   3
  -4  -5  -4 175.549 7.78833  13
  -4   5  -3 46.8960 4.12761   3
  -4  -5  -3 45.6894 4.07608   5
  -4  -5  -3 38.9192 2.80069   8
  -4  -5  -2 91.8903 3.66004   8
  -4   5  -2 86.1969 4.05627   9
  -4  -5  -2 73.3174 2.77990   3
  -4  -5  -2 94.6357 4.60586   5
  -4  -5  -1 16.4030 2.10397   4
  -4  -5  -1 14.2550 2.44512   5
  -4  -5  -1 10.3350 2.85567  17
  -4   5  -1 13.2477 3.10717  16
  -4   5  -1 13.3147 2.35878   9
  -4  -5  -1 12.6184 2.14772   8
  -4   5   0 11.7644 2.93729  17
  -4  -5   0 12.9190 2.80504  16
  -4   5   0 14.1099 2.89292  16
  -4  -5   0 14.6599 2.51070   4
  -4  -5   0 15.6595 1.93470  11
  -4  -5   0 14.3692 2.39879   6
  -4  -5   0 13.8415 2.09834   1
  -4  -5   1 17.2602 2.77866  14
  -4   5   1 16.7206 1.33910  14
  -4  -5   1 12.0920 2.84480   4
  -4   5   1 15.5731 2.75215   3
  -4  -5   1 13.3224 2.27918  16
  -4   5   1 16.9278 2.86643  16
  -4   5   1 14.7460 3.07838  17
  -4   5   1 15.7027 2.04542   1
  -4  -5   1 12.7691 2.10746   1
  -4  -5   1 17.7432 2.61500   6
  -4  -5   2 24.5603 3.37541   4
  -4   5   2 22.9882 3.01117  16
  -4  -5   2 23.0159 2.14388  16
  -4   5   2 24.3613 2.54765   2
  -4  -5   2 22.7210 2.50042   1
  -4  -5   3 242.148 8.64613   4
  -4  -5   3 203.636 7.95708   9
  -4   5   3 230.223 8.81270  16
  -4   5   3 204.348 8.64278   2
  -4   5   4 68.7346 4.72853  16
  -4  -5   4 74.2265 4.40831  15
  -4   5   4 69.7473 5.33133   7
  -4  -5   4 57.2549 5.17113   2
  -4   5   4 58.6297 4.53633   2
  -4  -5   5 65.1084 4.79643  15
  -4   5   5 77.9486 6.03485   7
  -4  -5   5 59.6870 5.61108   2
  -4   5   5 57.2222 4.87707   2
  -4   5   6 18.0471 5.14149   7
  -4   5   6 14.4289 3.21819  10
  -4  -5   6 15.6435 4.58200   2
  -4   5   6 18.1493 4.16433   2
  -4   5   7 11.1541 5.06349   7
  -4   5   7 6.89938 2.41692  10
  -4  -5   7 10.1623 5.10963   2
  -4   5   7 9.63578 4.29864   2
  -4  -5   8 25.3539 5.68296   2
  -4   5   8 29.9721 5.16495   2
  -4   5   9 30.4176 5.36985   2
  -4  -5   9 30.3441 6.11094   2
  -4   5   9 30.4533 5.55754  15
  -4  -5  10 9.23940 6.03365   2
  -4   5  10 7.27742 5.22111   2
  -4   5  10 10.1204 5.62277  15
  -4   5  11 40.1650 6.86740   2
  -4  -5  11 57.5336 7.49927   2
  -4   5  11 48.5111 6.84230  15
  -4  -5  12 35.8813 7.06871   2
  -4   5  12 36.6215 7.33513   2
  -4   5  12 53.0597 7.25776  15
  -4  -5  13-1.96556 6.52600   2
  -4   5  13 3.85475 6.64503  15
  -4  -5  14 11.1958 6.85891   2
  -4   6 -11 104.151 10.8861   4
  -4   6 -10 107.766 10.1370   4
  -4   6  -9 9.22384 7.57554   4
  -4   6  -8 70.6137 7.95570   4
  -4   6  -7 22.3103 6.53298   4
  -4   6  -4 9.60966 2.74730   9
  -4   6  -3 28.0634 2.91979   9
  -4  -6  -3 25.5527 4.06086   5
  -4   6  -2 10.2612 2.45317   9
  -4  -6  -2 2.96126 3.22544   5
  -4  -6  -2 2.46797 1.88948   8
  -4   6  -1 13.0684 3.59652  17
  -4   6  -1 12.6938 3.34224  16
  -4   6  -1 15.7721 3.34381   3
  -4  -6  -1 19.1997 2.25483   8
  -4  -6   0 27.1085 3.15819  16
  -4   6   0 29.4417 3.75669  17
  -4   6   0 22.3001 3.41638  16
  -4  -6   0 20.1522 2.56244  11
  -4   6   0 25.2870 3.24022   3
  -4  -6   0 23.4035 2.64596   6
  -4   6   1 3.21477 1.82719   1
  -4  -6   1 3.11257 1.97140   1
  -4   6   1-0.12434 2.78548   3
  -4  -6   1 0.12383 2.79350   4
  -4   6   1 1.55226 3.11058  16
  -4   6   1 4.25137 3.33230  17
  -4  -6   1 2.49195 2.35005  16
  -4  -6   1 5.60095 2.51615   6
  -4   6   2 16.6932 3.14190   3
  -4  -6   2 15.3216 3.30544   4
  -4  -6   2 18.5704 2.45451   1
  -4  -6   2 14.4552 2.34692  16
  -4   6   2 14.2936 3.30077  16
  -4   6   2 13.3907 1.44035  14
  -4  -6   3 24.1364 2.46831   9
  -4  -6   3 34.6489 3.12019   1
  -4   6   3 28.9882 3.41230   2
  -4   6   3 28.6242 3.77910  16
  -4   6   4 26.4042 3.77431   2
  -4   6   4 32.3681 4.41773  16
  -4   6   4 30.1114 5.05946   7
  -4  -6   4 27.8275 4.57066   2
  -4   6   5 23.6188 5.01786   7
  -4  -6   5 14.5200 4.42079   2
  -4   6   5 17.3675 4.09059   2
  -4   6   6 14.1373 5.10261   7
  -4   6   6 10.5906 3.29033  10
  -4  -6   6 11.1992 4.86835   2
  -4   6   6 6.03937 4.10390   2
  -4  -6   7 5.63898 5.01222   2
  -4   6   7 10.1604 4.40386   2
  -4   6   8 20.7159 5.04180   2
  -4  -6   8 20.6519 5.62277   2
  -4   6   9 12.3432 5.22604   2
  -4   6   9 9.95352 5.47386  15
  -4  -6   9 7.65747 5.91015   2
  -4   6  10 29.3234 6.25669  15
  -4  -6  10 29.5513 6.71668   2
  -4   6  10 27.8053 6.04294   2
  -4   6  11 4.13622 6.02874  15
  -4   6  11 3.65631 5.75950   2
  -4  -6  11 0.39667 6.58575   2
  -4   6  12 9.29817 6.48793  15
  -4  -6  12 11.3332 6.62630   2
  -4   6  13 2.39645 6.48059  15
  -4  -6  13-0.38695 6.81774   2
  -4   7 -10 12.2106 8.75163   4
  -4   7  -9 28.5679 8.48930   4
  -4   7  -8 12.5153 7.39174   4
  -4   7  -7 38.1648 7.05120   4
  -4   7  -4 0.93753 4.38639  16
  -4  -7  -4-0.68205 4.39604   5
  -4  -7  -3 46.0527 4.87832   5
  -4   7  -2 12.9083 3.82138   3
  -4  -7  -2 17.2899 1.85605   8
  -4  -7  -2 15.1567 3.74067   5
  -4   7  -1 0.17352 3.98161  17
  -4   7  -1 2.94807 3.63405  16
  -4  -7  -1 2.22680 0.83817   3
  -4   7  -1 6.39585 3.51227   3
  -4  -7  -1 3.32614 1.98311   8
  -4  -7   0 3.82200 2.71820  11
  -4  -7   0 0.46464 2.03579   3
  -4   7   0 0.83078 3.45598   3
  -4   7   0 7.17974 3.93390  17
  -4   7   0 2.48963 3.54072  16
  -4   7   1 59.1510 4.27173   3
  -4   7   1 55.5602 2.98376   1
  -4  -7   1 55.1254 3.00793   1
  -4  -7   1 49.7721 3.76380  11
  -4   7   1 51.3732 4.54288  16
  -4  -7   1 59.7573 3.79488  16
  -4   7   1 56.3406 5.17646  17
  -4  -7   1 52.6180 3.65285   6
  -4   7   2 24.4596 3.46827   3
  -4   7   2 25.3038 3.98903  16
  -4  -7   2 22.6624 2.89453  16
  -4  -7   2 21.6762 2.41237   1
  -4   7   3 51.2383 4.16577   3
  -4  -7   3 37.7801 2.86338   9
  -4  -7   3 56.8903 3.48884   1
  -4   7   3 52.7851 4.86792  16
  -4   7   4 40.9685 4.89948  16
  -4  -7   5 1.79566 4.54406   2
  -4   7   5 10.0640 4.89092   7
  -4  -7   6 14.3342 5.09936   2
  -4   7   6 28.7539 5.77420   7
  -4  -7   7 44.5362 6.55131   2
  -4   7   7 73.0968 6.62853   7
  -4  -7   8 68.3035 7.56324   2
  -4   7   9 28.8567 5.94008  15
  -4  -7   9 31.3790 6.71014   2
  -4   7  10 23.7616 6.19822  15
  -4  -7  10 28.0858 6.87572   2
  -4   7  11 29.5408 6.62532  15
  -4  -7  11 29.0894 7.13934   2
  -4   7  12-4.19729 6.55801  15
  -4   7  12-9.35424 6.29324  14
  -4  -7  12 5.02041 6.52668   2
  -4   7  13 7.56253 6.89064  15
  -4   7  13 13.4011 6.66732  14
  -4  -7  13 21.4821 7.20350   2
  -4   8 -10 34.6123 7.58247  16
  -4   8 -10 25.8469 9.39899   4
  -4   8  -9 181.900 10.4912  16
  -4   8  -9 125.755 11.4284   4
  -4   8  -8 68.4718 7.53653  16
  -4   8  -8 59.8411 8.81062   4
  -4   8  -7 44.6467 6.75827  16
  -4   8  -7 52.0367 7.96364   4
  -4   8  -6 67.4102 6.69048  16
  -4   8  -5 6.28077 4.85809  16
  -4   8  -4 10.3262 4.58759  16
  -4  -8  -4 28.3369 5.13365   5
  -4   8  -3 2.32863 4.32518   3
  -4   8  -3 6.51534 4.25809  16
  -4  -8  -3 1.87933 4.35870   5
  -4   8  -2-0.34825 3.84330   3
  -4   8  -2 3.76335 4.45873  17
  -4  -8  -2 1.65047 3.77108   5
  -4   8  -1-1.20137 4.32220  17
  -4  -8  -1 6.06038 3.73188   5
  -4   8  -1 4.76424 3.75490   3
  -4  -8  -1 5.84539 1.69573   8
  -4  -8   0 3.70548 1.91668   3
  -4   8   0 2.19455 3.47213   3
  -4   8   0 5.63221 3.97497  16
  -4   8   0 0.80680 4.32388  17
  -4  -8   0 8.31776 3.16960  11
  -4   8   1 3.69768 4.31309  17
  -4   8   1 7.36883 3.95140  16
  -4  -8   1 5.22133 3.12289  11
  -4  -8   1 12.5324 2.65434   3
  -4   8   1 8.66251 3.51025   3
  -4  -8   1 7.60346 2.73803   6
  -4   8   2 5.44820 1.90686   1
  -4  -8   2 4.36829 1.96081   1
  -4   8   2 3.31568 3.77318  16
  -4   8   2 5.72794 3.36411   3
  -4  -8   3 6.63315 2.36533   1
  -4   8   3 6.53049 3.23688   3
  -4  -8   3 6.26859 1.94750   9
  -4   8   3 0.22331 4.19441  16
  -4   8   4-0.38860 3.18538   3
  -4   8   4 5.82079 4.65574  16
  -4   8   4 0.52832 1.92020  14
  -4  -8   5 31.1894 5.47797   2
  -4   8   5 29.4170 5.57051   7
  -4   8   5 36.5394 3.09706  14
  -4  -8   6 10.0840 5.20978   2
  -4   8   6 7.48507 5.56381   7
  -4  -8   7 6.45157 5.63825   2
  -4   8   7 9.18455 5.70013   7
  -4  -8   8 4.50489 5.93104   2
  -4  -8   9 31.6956 6.86666   2
  -4   8   9 24.6624 6.07317  15
  -4  -8  10 1.54566 6.62204   2
  -4   8  10-2.12558 5.12168  14
  -4   8  10 10.6386 5.89265  15
  -4   8  11-8.48198 5.69195  14
  -4   8  11 9.78777 6.08447  15
  -4  -8  11 11.5854 7.05314   2
  -4   8  12 34.9332 6.39256  14
  -4   8  12 26.9909 6.75512  15
  -4  -8  12 32.4034 7.66180   2
  -4   8  13 12.1472 6.57128  15
  -4   9 -10 6.32715 7.14780  16
  -4   9  -9 27.5869 7.11245  16
  -4   9  -9-1.63869 8.92450   4
  -4   9  -8 46.1166 7.04368  16
  -4   9  -7 21.8842 6.23269  16
  -4   9  -6 5.09081 5.45741  16
  -4   9  -5 20.5860 5.44524  16
  -4   9  -4 35.1195 5.48446  16
  -4  -9  -4 27.2996 5.60093   5
  -4   9  -3 11.5107 5.19425  17
  -4   9  -3 12.6524 4.62435  16
  -4   9  -3 17.6224 4.94173   3
  -4  -9  -3 16.5221 4.93805   5
  -4   9  -2 10.3634 4.80574  17
  -4   9  -2 6.09083 4.50474   3
  -4  -9  -2 9.55427 4.41079   5
  -4   9  -1 16.3015 4.94595  17
  -4  -9  -1 19.5144 4.44110   5
  -4   9  -1 19.5878 4.22634   3
  -4  -9   0 17.6637 3.79240  11
  -4   9   0 5.99620 3.84949   3
  -4   9   0 12.5171 4.95481  17
  -4  -9   1 30.0471 4.00874  11
  -4   9   1 31.3658 4.64401  16
  -4   9   1 35.1006 4.03086   3
  -4   9   2 35.5325 5.05484  16
  -4  -9   2 24.3039 3.88486  11
  -4   9   2 29.8107 2.14019   1
  -4   9   2 25.7758 3.86192   3
  -4   9   3 17.1401 4.86526  16
  -4   9   3 20.7687 3.68846   3
  -4   9   3 30.9779 2.28079   1
  -4   9   4 2.23882 1.19444  14
  -4   9   4 6.26802 4.97461  16
  -4   9   4-1.16614 3.29619   3
  -4   9   4 0.56374 2.01089   8
  -4   9   5 42.6073 4.10938   3
  -4   9   5 45.0835 6.12505   7
  -4  -9   5 39.8337 6.06179   2
  -4   9   5 45.4618 2.95646  14
  -4   9   6 17.7620 3.56394   3
  -4   9   6 18.5559 6.01384   7
  -4  -9   6 12.3786 5.57990   2
  -4   9   6 18.7777 2.97895  14
  -4   9   7 90.1882 5.22205   3
  -4  -9   7 75.0520 8.29965   2
  -4   9   7 80.3364 7.67290   7
  -4   9   7 100.485 5.25940  14
  -4  -9   8 26.6346 6.72347   2
  -4   9   8 21.0995 4.14242  14
  -4  -9   9 9.33282 6.52693   2
  -4   9   9 17.9823 6.04524  15
  -4   9   9 12.0241 4.47332  14
  -4  -9  10 21.3251 7.05420   2
  -4   9  10 16.5749 4.98979  14
  -4   9  10 13.6336 6.03862  15
  -4   9  11 23.8284 6.37570  15
  -4   9  11 25.8906 5.58871  14
  -4  -9  11 21.0242 7.37141   2
  -4   9  12 20.2720 6.41609  15
  -4  -9  12 22.3929 7.20654   2
  -4  10  -9 5.12976 6.84360  16
  -4  10  -8 72.4506 7.99867  16
  -4  10  -7 115.082 8.58255  16
  -4  10  -6 54.4043 6.83346  16
  -4  10  -6 48.1447 8.36668   4
  -4  10  -5 61.5161 6.51917  16
  -4  10  -4 36.5892 5.80543  16
  -4  10  -4 40.9497 6.81662  17
  -4 -10  -4 32.9343 6.38848   5
  -4  10  -3 6.63771 5.58724  17
  -4  10  -3 11.7851 5.02896  16
  -4 -10  -3 10.1040 5.25036   5
  -4 -10  -2 9.04579 4.98623   5
  -4  10  -2 3.69295 5.36905  17
  -4  10  -2 9.61000 4.78737  16
  -4  10  -2 2.90094 4.83319   3
  -4 -10  -1 2.29862 4.50902   5
  -4  10  -1-6.92000 4.45737   3
  -4  10  -1 2.87883 5.11497  17
  -4  10   0-1.85622 3.99802   3
  -4  10   0 0.26589 5.23917  17
  -4 -10   0 7.34086 3.79311  11
  -4  10   1 2.63127 3.79826   3
  -4  10   1 0.77043 4.62341  16
  -4 -10   1-1.64296 3.75018  11
  -4  10   2 7.82000 3.73073   3
  -4  10   2 17.1337 5.32241  16
  -4 -10   2 10.9295 3.90911  11
  -4  10   3 6.70920 5.20102  16
  -4  10   3-1.46515 3.55963   3
  -4  10   4 8.59310 5.44783  16
  -4  10   4-0.88957 3.36191   3
  -4  10   4-4.47967 5.50666   7
  -4 -10   5 22.1151 5.99163   2
  -4  10   5 22.0899 3.71385   3
  -4  10   5 15.4846 5.97499   7
  -4  10   6 48.0456 4.22648   3
  -4  10   6 39.7451 7.01157   7
  -4 -10   6 55.9415 7.20493   2
  -4  10   6 54.9374 3.43406  14
  -4  10   7 3.53276 3.32238   3
  -4 -10   7 0.77046 6.00110   2
  -4  10   7 3.95426 3.18563  14
  -4  10   7-0.26680 6.13592   7
  -4  10   8 4.22370 3.61272  14
  -4 -10   8 1.97600 6.50219   2
  -4  10   9 3.68214 5.78892  15
  -4 -10   9 6.29616 6.76614   2
  -4  10  10-3.40181 5.98749  15
  -4 -10  10 10.4214 7.01549   2
  -4 -10  11 30.2642 7.94547   2
  -4  11  -8 24.5722 6.69514  16
  -4  11  -8-3.32167 9.14458   4
  -4  11  -7-4.26980 6.30063  16
  -4  11  -7 12.6291 8.43717   4
  -4  11  -6 16.9425 6.26454  16
  -4  11  -6 5.47380 8.19671   4
  -4  11  -5 2.07022 7.03588  17
  -4  11  -5 9.80603 5.85114  16
  -4  11  -5 4.26644 7.42600   4
  -4 -11  -5 3.97705 6.78058   5
  -4  11  -4 10.3170 6.68622  17
  -4  11  -4 2.53624 5.43744  16
  -4 -11  -4 2.77477 6.38243   5
  -4  11  -3 17.9661 6.44934  17
  -4  11  -3 6.10494 5.40430  16
  -4 -11  -3 17.6382 6.10279   5
  -4  11  -2 22.1174 6.38394  17
  -4  11  -2 8.99180 5.27251  16
  -4 -11  -2 11.0990 5.58250   5
  -4 -11  -1-0.29254 5.18562   5
  -4  11  -1 11.6736 5.00076   3
  -4  11  -1 13.5969 5.38477  16
  -4  11  -1 5.87636 5.90877  17
  -4  11   0 9.10618 4.61502   3
  -4  11   0-1.48227 5.81954  17
  -4  11   1 5.59899 4.36160   3
  -4 -11   1 7.57074 4.32130  11
  -4  11   2 15.7651 4.14800   3
  -4 -11   2 22.8484 4.71240  11
  -4  11   3 12.8403 3.88918   3
  -4  11   3 14.6072 6.17677  16
  -4 -11   3 18.8950 4.65054  11
  -4  11   4 18.1183 6.14321   7
  -4  11   4 27.9150 4.01055   3
  -4  11   5 35.0228 6.83982   7
  -4 -11   5 31.9278 6.59543   2
  -4  11   5 40.4222 4.04560   3
  -4  11   6 31.1829 6.79850   7
  -4 -11   6 20.8273 6.70065   2
  -4  11   6 22.1961 3.63742   3
  -4  11   7-3.71269 6.45704   7
  -4 -11   7 4.75808 6.40918   2
  -4 -11   8 4.41725 6.84602   2
  -4 -11   9 13.3868 7.21008   2
  -4  11   9 27.9948 6.25949  15
  -4 -11  10 14.8036 7.26909   2
  -4  12  -7 5.12739 9.14426   4
  -4  12  -7 22.2556 8.90741  17
  -4  12  -7 31.6117 6.93281  16
  -4  12  -6 57.1768 9.53064   4
  -4  12  -6 70.3484 9.53167  17
  -4  12  -6 79.6777 7.83418  16
  -4  12  -5 45.6947 8.77337   4
  -4  12  -5 51.1954 8.84443  17
  -4  12  -5 62.3397 7.43039  16
  -4  12  -4 41.0339 8.11876   4
  -4 -12  -4 42.0718 7.58640   5
  -4  12  -4 41.1676 7.98514  17
  -4  12  -4 46.2147 6.84963  16
  -4  12  -3 34.8749 6.33383  16
  -4  12  -3 41.4541 7.17417  17
  -4 -12  -2 18.3489 6.48768   5
  -4  12  -2 18.3655 7.12378  17
  -4  12  -2 36.2643 6.41796  16
  -4 -12  -1 2.98688 5.89684   5
  -4  12  -1 8.12742 5.84267  16
  -4  12  -1 6.23321 6.62483  17
  -4 -12   0 7.54350 5.77209   5
  -4  12   1 22.1192 5.03904   3
  -4 -12   1 22.8550 5.39258  11
  -4  12   2 4.82729 4.31848   3
  -4 -12   2 7.07587 4.93582  11
  -4  12   3 7.21470 4.09218   3
  -4  12   3-3.33994 6.52841  16
  -4 -12   3 10.7159 4.96965  11
  -4 -12   4 17.8992 5.62498  11
  -4  12   4 10.1439 3.97857   3
  -4 -12   4 8.00971 5.94314   2
  -4  12   4 5.57498 6.34639   7
  -4 -12   5 14.1118 6.49560   2
  -4  12   5 8.61328 6.49837   7
  -4 -12   6 9.95032 6.60818   2
  -4  12   6 10.6916 6.61806   7
  -4 -12   7 8.07706 6.91843   2
  -4  12   7 9.06313 6.39311   7
  -4 -12   8 24.9804 7.68866   2
  -4 -12   9 35.7288 7.99948   2
  -4  13  -6 7.68355 9.07818   4
  -4  13  -6 10.0633 6.74472  16
  -4  13  -5 6.64433 8.63372   4
  -4  13  -5 19.4977 6.79758  16
  -4  13  -5 17.9820 8.43604  17
  -4  13  -4 3.73540 7.96783   4
  -4  13  -4-7.16961 7.90958  17
  -4  13  -4 13.4925 6.46025  16
  -4 -13  -3-8.36666 7.56252   5
  -4  13  -3 6.89542 7.44325   4
  -4  13  -3 5.06108 6.36703  16
  -4  13  -3 16.1634 7.68881  17
  -4 -13  -2 4.19745 6.70761   5
  -4  13  -2 17.0409 6.24792  16
  -4  13  -2-0.36182 7.40204  17
  -4 -13  -1-3.34904 6.73798   5
  -4  13  -1 7.67423 6.41970  16
  -4 -13   0-2.90004 6.30436   5
  -4  13   0-4.82868 6.56959  16
  -4 -13   1 29.6058 6.07905  11
  -4 -13   2 4.86517 5.54949  11
  -4 -13   3 23.1175 5.92679  11
  -4 -13   4 16.6596 5.94850  11
  -4  13   4 21.2051 6.69165   7
  -4 -13   4 6.77737 6.42330   2
  -4 -13   5 0.33109 5.64968  11
  -4 -13   5 8.10309 6.43130   2
  -4  13   5-1.89875 6.77591   7
  -4 -13   6 13.3822 7.15773   2
  -4 -13   7 2.44510 7.43486   2
  -4  14  -4 14.2573 7.19650  16
  -4  14  -4 23.8708 8.84655  17
  -4  14  -4 20.1246 8.61422   4
  -4  14  -3 26.4271 7.34944  16
  -4  14  -3 37.9621 8.79068  17
  -4  14  -3 36.2081 8.21341   4
  -4  14  -2 50.4111 7.85836  16
  -4  14  -2 31.9392 8.79698  17
  -4 -14  -2 33.8048 8.39076   5
  -4  14  -2 39.1701 7.91625   4
  -4  14  -1 32.9755 7.62908  16
  -4 -14  -1 33.1957 7.82332   5
  -4  14  -1 28.5862 7.32306   4
  -4  14   0 8.66179 7.22368  16
  -4 -14   0 13.5527 7.34818   5
  -4  14   1 13.7003 7.61381  16
  -4 -14   2 15.6235 6.23572  11
  -4  14   3 4.84149 6.40389   7
  -4 -14   3 1.35586 6.30481  11
  -4 -14   4 7.03025 6.78519   2
  -4 -14   4 19.3654 6.57148  11
  -4 -14   5-13.1621 6.92945   2
  -4 -14   5 1.76669 6.43597  11
  -4 -14   6-15.0444 7.53557   2
  -4 -14   6 7.70780 6.66554  11
  -4  15  -3-5.02269 8.24260   4
  -4  15  -2 7.61604 7.92363   4
  -4 -15  -1 7.52823 7.94211   5
  -4  15  -1-2.35187 7.69850  16
  -4 -15   0 13.9275 7.48476   5
  -4  15   0 11.2273 7.73718  16
  -4 -15   1 0.85933 7.62392   5
  -4  15   1 6.50301 8.32751  16
  -4 -15   3 21.7494 6.96207  11
  -4 -15   4 9.99615 6.72965  11
  -4 -15   4 9.25625 6.79979   2
  -3   0  -9-6.40898 5.89653   4
  -3   0  -8 85.2614 6.53506   4
  -3   0  -7-4.78734 4.58154   4
  -3   0  -6 4.91029 4.11287   4
  -3   0  -5-0.91624 2.96183   2
  -3   0  -4 64.1241 3.72942   3
  -3   0  -4 64.4872 3.67914   2
  -3   0  -4 63.6869 3.83537  15
  -3   0  -3-0.64326 2.17583  12
  -3   0  -3-0.83926 2.03810   3
  -3   0  -3-0.31598 1.88989   2
  -3   0  -2 42.5333 2.68422   3
  -3   0  -2 44.7562 3.23102  12
  -3   0  -1 0.11397 1.73489   3
  -3   0  -1 1.05998 1.94299   8
  -3   0  -1-1.55376 2.40874  12
  -3   0   1-0.31692 1.84542   2
  -3   0   1-0.81651 1.79614   5
  -3   0   2 185.715 7.22821   2
  -3   0   2 187.864 6.28663  16
  -3   0   2 172.679 7.13919   7
  -3   0   2 189.515 7.63359  10
  -3   0   3 0.74006 2.49930  13
  -3   0   3 0.10720 2.75277   7
  -3   0   3-0.10437 2.84437  10
  -3   0   4 1800.77 55.3151  10
  -3   0   4 1558.83 55.4640  13
  -3   0   5-0.78162 2.70740  15
  -3   0   5 3.43748 2.41699  13
  -3   0   6 1088.20 36.9073  15
  -3   0   8 143.546 6.34243  12
  -3   0   9 4.29525 4.46230   2
  -3   0   9 0.84072 2.56980  12
  -3   0  10 145.849 8.64375   2
  -3   0  11-0.94486 5.43116  15
  -3   0  11-1.06765 5.34067   2
  -3   0  12 231.182 11.9702   2
  -3   0  13-3.51506 5.97431   2
  -3   0  14-1.98589 6.38970   2
  -3   1 -10 19.1208 6.80526   4
  -3   1  -9 1.86268 5.91529   4
  -3  -1  -8 91.3268 6.63942   4
  -3   1  -8 91.6566 6.76512   4
  -3   1  -7 46.7553 5.38123   4
  -3  -1  -7 52.4841 5.03760   4
  -3   1  -6 6.10466 3.56655   2
  -3  -1  -6 4.64287 3.96568   4
  -3   1  -6 5.95183 4.43444   4
  -3  -1  -5 3.75340 3.01320   2
  -3   1  -5 2.26351 2.91922   2
  -3  -1  -5-0.96342 2.98757  15
  -3  -1  -4 29.6872 2.41227  12
  -3  -1  -4 30.6742 2.98719  15
  -3  -1  -4 29.3072 2.99060   2
  -3   1  -4 29.7854 3.09235   3
  -3   1  -4 33.1768 2.86053   2
  -3  -1  -3 18.5595 2.28851   8
  -3  -1  -3 19.6380 2.35314  12
  -3   1  -3 14.2285 2.45274   3
  -3  -1  -3 16.9597 2.10021   3
  -3  -1  -3 14.8904 2.21858   2
  -3   1  -3 19.5357 2.07955   2
  -3  -1  -2 35.1949 2.60454   8
  -3  -1  -2 37.3144 2.33639   3
  -3   1  -2 33.4028 2.68972   3
  -3  -1  -2 38.9010 2.90303  13
  -3  -1  -2 39.0084 3.67803  10
  -3   1  -2 38.4405 2.10273   2
  -3  -1  -1 106.764 4.82367  13
  -3   1  -1 110.658 4.91751  12
  -3   1  -1 96.7032 4.31338   3
  -3  -1  -1 102.765 4.26814   8
  -3  -1  -1 113.054 5.31720  10
  -3   1  -1 103.761 4.16769  14
  -3   1   0 52.0453 2.53011  14
  -3   1   0 40.5827 3.44397  12
  -3  -1   0 48.3111 3.26874  13
  -3   1   0 49.7541 2.44958   2
  -3  -1   0 47.4960 2.62073   1
  -3   1   1 6.20528 1.82325   5
  -3  -1   1 7.02555 2.07801   1
  -3   1   1 4.94213 1.71472  11
  -3  -1   1 3.24090 2.04742   7
  -3  -1   1 5.72388 2.22821   6
  -3   1   1 7.29977 1.92929   2
  -3   1   2 168.382 6.53510   2
  -3   1   2 168.029 6.52746   5
  -3   1   2 167.977 5.87123  16
  -3   1   2 156.717 6.83440  10
  -3  -1   2 147.157 7.04096  10
  -3  -1   2 168.878 6.14945   9
  -3  -1   2 153.784 6.48727   7
  -3   1   3 16.7112 2.64126   2
  -3   1   3 17.1220 1.91931  16
  -3   1   3 14.0232 3.21526   5
  -3  -1   3 16.2477 2.76240  13
  -3   1   3 15.6700 2.99396  12
  -3   1   3 16.8667 2.99604  10
  -3  -1   3 12.4953 3.13500  10
  -3   1   3 16.1350 2.87153   7
  -3   1   4 464.900 17.2446  12
  -3  -1   4 483.688 17.3820  13
  -3  -1   4 514.039 17.4036  15
  -3   1   4 541.469 17.1339  10
  -3   1   4 466.269 17.4258   7
  -3  -1   5 239.766 9.28592  13
  -3   1   5 214.578 8.95944  12
  -3   1   5 258.744 8.87000  10
  -3  -1   5 228.376 9.41826  15
  -3  -1   6 117.891 5.51016  13
  -3   1   6 104.986 5.15338  12
  -3  -1   6 108.070 5.86775  15
  -3   1   6 104.229 6.08023   2
  -3  -1   7 1.05615 4.24251   2
  -3   1   7 1.05287 2.67172  12
  -3  -1   7 0.20376 3.62938  15
  -3   1   8 194.401 7.75937  12
  -3  -1   8 196.182 9.65367   2
  -3  -1   8 201.779 9.36382  15
  -3   1   9 40.1447 5.26098  15
  -3  -1   9 42.8327 5.56328   2
  -3   1  10 5.12199 4.81682  15
  -3   1  10 7.03281 4.90935   2
  -3  -1  10 4.29733 4.99105   2
  -3   1  11 3.72173 5.35531  15
  -3  -1  11 2.45730 5.40597   2
  -3   1  11 6.13939 5.56868   2
  -3   1  12 22.6707 6.28365  15
  -3  -1  12 24.1897 6.26732   2
  -3   1  12 25.2043 6.29331   2
  -3  -1  13 8.86298 6.34417   2
  -3   1  13 7.10502 6.08225   2
  -3   1  14 3.69298 6.47431   2
  -3  -1  14 5.04392 6.44979   2
  -3   2 -10 6.69640 7.00733   4
  -3   2  -9 5.27667 6.27630   4
  -3   2  -8 18.1449 5.56061   4
  -3  -2  -8 12.7697 3.75588  10
  -3  -2  -7 41.0118 4.76112   4
  -3   2  -7 41.5362 5.58011   4
  -3  -2  -7 38.6033 4.20605  10
  -3  -2  -6-0.38992 3.77953   4
  -3  -2  -6 7.79828 3.49891  10
  -3   2  -6 1.34975 3.35101   2
  -3  -2  -5 16.6682 3.32776  15
  -3  -2  -5 12.9093 3.22966   4
  -3  -2  -5 15.4455 1.86922  12
  -3  -2  -5 18.2402 3.39257  10
  -3   2  -5 16.3151 2.93143   2
  -3  -2  -4 23.5429 2.79223  15
  -3   2  -4 25.8177 3.13777   3
  -3   2  -4 20.6989 2.50701   2
  -3  -2  -4 28.5191 3.36395  10
  -3  -2  -4 22.2073 2.92749   2
  -3  -2  -3 1.26570 2.25480   2
  -3  -2  -3 8.71266 2.04555  15
  -3  -2  -3 8.07710 2.19918  13
  -3  -2  -3 9.29630 2.04638   8
  -3  -2  -3 8.88076 3.11549  10
  -3  -2  -3 8.08633 1.73354   3
  -3   2  -3 6.07797 1.68645   2
  -3   2  -2 10.0905 1.27195   2
  -3  -2  -2 8.66437 1.95598   8
  -3  -2  -2 9.93024 2.48101  13
  -3  -2  -2 11.8521 3.36286  10
  -3  -2  -2 11.7604 1.60469   3
  -3  -2  -1 145.664 5.33060   5
  -3  -2  -1 164.783 6.75084  10
  -3  -2  -1 150.015 5.64099   8
  -3  -2  -1 162.573 6.46829  13
  -3   2  -1 148.103 5.51582  14
  -3   2   0 33.7065 2.01131   2
  -3  -2   0 36.0217 2.14943  17
  -3  -2   0 36.5643 3.11156  13
  -3   2   0 40.7618 2.05030  14
  -3  -2   0 40.0656 2.58054   6
  -3   2   0 36.6524 2.52408   9
  -3   2   0 38.9634 2.33467   1
  -3  -2   0 34.6954 2.31302   1
  -3   2   1 193.160 7.11716   2
  -3   2   1 193.357 7.08550  16
  -3   2   1 189.312 6.87720  17
  -3   2   1 198.859 7.09433   1
  -3  -2   1 192.888 7.05229   1
  -3   2   1 189.925 7.10627  11
  -3   2   1 209.920 7.24345   9
  -3  -2   1 193.717 7.20028   6
  -3  -2   1 187.678 7.01713   7
  -3   2   2 337.903 12.0851   2
  -3   2   2 336.947 11.6563  16
  -3   2   2 335.667 12.0319   5
  -3  -2   2 348.864 11.7079   9
  -3   2   2 339.502 11.7922   6
  -3   2   3 308.317 10.6292  16
  -3  -2   3 282.561 11.1652  13
  -3  -2   3 314.682 10.9495  15
  -3   2   3 290.272 11.1396  12
  -3   2   3 301.646 11.0330  10
  -3   2   3 297.413 11.1757   2
  -3   2   4 492.305 17.8204  12
  -3  -2   4 539.363 17.7099   4
  -3  -2   4 498.078 18.0420  13
  -3  -2   4 523.536 17.9616  15
  -3   2   4 511.130 17.5935  10
  -3   2   5 988.545 32.5752  12
  -3   2   5 960.538 32.1956  10
  -3  -2   5 978.409 32.9453  15
  -3   2   6 31.8729 3.12373  12
  -3   2   6 27.2182 3.79930   2
  -3  -2   6 27.9767 3.80742  15
  -3  -2   6 24.0118 3.92237   2
  -3   2   7 14.5036 4.08728   2
  -3   2   7 17.7496 4.12515  15
  -3  -2   7 13.3012 4.07801  15
  -3  -2   7 11.6959 4.25116   2
  -3   2   8 279.434 11.9033  15
  -3  -2   8 290.934 12.6043   2
  -3  -2   8 277.408 12.0723  15
  -3  -2   9 36.5961 5.56518   2
  -3   2   9 31.8208 4.99339  15
  -3  -2   9 33.2971 5.20849  15
  -3  -2  10 86.7229 7.12218   2
  -3   2  10 86.4212 6.77414  15
  -3  -2  11 159.907 9.50309   2
  -3   2  11 149.782 9.43563   2
  -3   2  11 144.101 9.14906  15
  -3   2  12 5.00311 5.84751  15
  -3  -2  12 11.7064 5.91951   2
  -3   2  12 8.84136 6.12273   2
  -3  -2  13 12.5724 6.33074   2
  -3   2  13 12.9698 6.45433   2
  -3   2  14 12.2738 6.74352   2
  -3  -2  14 9.56709 6.44068   2
  -3   3 -11 31.9893 8.21899   4
  -3   3 -10 19.7214 7.34236   4
  -3   3  -9 37.0505 7.02245   4
  -3   3  -8 64.6862 6.55278   4
  -3   3  -7 110.545 6.95885   4
  -3  -3  -7 80.3477 5.07014  10
  -3  -3  -6 63.4244 4.66588   4
  -3   3  -6 59.9404 4.24219   2
  -3  -3  -6 71.1672 4.72325  10
  -3  -3  -5 18.8314 3.13529   4
  -3  -3  -5 24.9165 3.81389  10
  -3   3  -5 17.1415 2.67198   2
  -3  -3  -4 25.2311 2.88600  15
  -3  -3  -4 24.7635 2.55007   4
  -3  -3  -4 31.9429 3.62782  10
  -3   3  -4 28.3883 3.18328   3
  -3   3  -4 23.1895 2.18735   2
  -3  -3  -4 33.7860 2.77216  13
  -3  -3  -3 10.0983 2.62226  13
  -3  -3  -3 5.49215 3.09640  10
  -3  -3  -3 10.4586 2.01234  15
  -3  -3  -2 8.16327 1.79200   8
  -3  -3  -2 8.02341 2.18967   5
  -3  -3  -2 6.49584 1.43280  15
  -3  -3  -2 10.5391 3.15454  10
  -3  -3  -2 7.22316 1.21552   3
  -3  -3  -1 8.30274 1.77168   5
  -3  -3  -1 10.5653 3.17601  10
  -3  -3  -1 9.71017 1.91774   8
  -3   3   0 103.132 3.83957   2
  -3  -3   0 101.960 4.35431  17
  -3   3   0 105.381 4.73648  16
  -3  -3   0 107.317 4.48405  14
  -3   3   0 108.334 3.87745  14
  -3   3   0 107.694 4.19815   1
  -3  -3   0 99.9598 4.18899   1
  -3  -3   0 104.979 3.86482  11
  -3   3   0 103.697 4.48641   9
  -3   3   0 107.274 4.46125   8
  -3  -3   0 108.992 5.38849  10
  -3  -3   0 99.9744 4.40098   6
  -3   3   1 174.125 6.24040   1
  -3  -3   1 160.487 6.18475   1
  -3  -3   1 162.800 6.03236  16
  -3   3   1 175.029 6.50180  16
  -3   3   1 165.575 6.38991  17
  -3   3   1 155.070 6.34621  11
  -3   3   1 175.221 6.31962   8
  -3  -3   1 165.936 6.01668  15
  -3   3   1 169.272 6.20842   2
  -3  -3   2 58.0014 3.13820  15
  -3   3   2 56.6009 3.27702  16
  -3  -3   2 58.2146 2.42398  16
  -3  -3   2 61.2382 3.02576   9
  -3   3   2 56.7959 3.38898   2
  -3  -3   3 62.3978 3.53736  15
  -3   3   3 56.6158 3.49830  16
  -3  -3   3 62.8150 4.07224   4
  -3   3   3 62.3331 3.46698   6
  -3   3   3 54.8873 3.72428   2
  -3  -3   4 46.8922 3.97834   4
  -3   3   4 43.6789 3.33907  10
  -3   3   4 51.0013 3.88984   2
  -3  -3   4 52.3403 3.58250  15
  -3  -3   5 179.494 8.24554   2
  -3   3   5 181.854 7.93087   2
  -3   3   5 170.200 6.85603  10
  -3   3   5 184.108 8.03682   7
  -3  -3   5 182.751 7.70486  15
  -3  -3   6 56.0558 4.91856   2
  -3   3   6 50.2377 4.50444   2
  -3  -3   6 50.1121 4.37702  15
  -3  -3   7 55.7242 4.62470  13
  -3  -3   7 58.6897 5.64688   2
  -3   3   7 65.3070 5.26152   2
  -3  -3   7 59.4790 5.15235  15
  -3   3   7 49.6596 5.06004  15
  -3   3   8 9.35533 4.42329  15
  -3  -3   8 7.49761 4.38561  15
  -3   3   8 4.57323 4.07108   2
  -3  -3   8 8.81223 4.71999   2
  -3   3   9 44.5833 5.53048  15
  -3  -3   9 50.1914 6.06215   2
  -3   3  10 35.2440 5.68980  15
  -3  -3  10 27.6367 5.69227   2
  -3   3  11 57.3688 6.72332  15
  -3  -3  11 54.8045 6.66941   2
  -3   3  12 3.29586 5.81059  15
  -3  -3  12 11.9667 5.98938   2
  -3   3  12 4.34324 5.79644   2
  -3  -3  13 7.09939 6.38425   2
  -3   3  13 13.8483 6.57000   2
  -3  -3  14 0.75146 6.51972   2
  -3   3  14-1.70364 5.42451   8
  -3   4 -11 39.3900 8.51007   4
  -3   4 -10 25.4794 7.94836   4
  -3   4  -9 7.67194 6.73522   4
  -3   4  -8 9.36489 5.90084   4
  -3   4  -7 17.0582 5.48239   4
  -3  -4  -6 10.7673 4.28312   7
  -3  -4  -5 16.9845 3.28499  10
  -3  -4  -5 17.3343 3.70150   7
  -3  -4  -5 19.2078 2.76656  13
  -3  -4  -4 12.2096 2.85519   7
  -3  -4  -4 20.4213 2.91088  13
  -3  -4  -4 16.1862 3.17909  10
  -3   4  -4 15.7986 3.27635   3
  -3  -4  -3 27.4223 1.64715   4
  -3  -4  -3 32.1050 3.38574   5
  -3  -4  -3 46.2471 3.55468  10
  -3  -4  -3 34.1157 2.42683   7
  -3  -4  -2 39.9076 3.47188  10
  -3  -4  -2 39.4922 2.21634   8
  -3  -4  -2 43.7177 2.97442  14
  -3  -4  -2 34.6218 1.47227   3
  -3  -4  -2 42.0757 3.11634   5
  -3  -4  -1 78.9083 3.78854  14
  -3  -4  -1 71.9989 4.43699  10
  -3   4  -1 73.3005 3.52457   9
  -3  -4  -1 76.2762 3.98585  17
  -3   4   0 143.163 6.06129  16
  -3  -4   0 147.991 5.92295  16
  -3   4   0 141.968 6.11651  17
  -3   4   0 144.933 5.03567  14
  -3  -4   0 143.422 5.77910  14
  -3  -4   0 141.086 5.47007   4
  -3  -4   0 151.999 5.44350  11
  -3  -4   0 149.234 5.40222   1
  -3   4   0 147.695 5.40988   1
  -3  -4   0 144.551 5.59140   6
  -3   4   0 148.300 5.71394   8
  -3  -4   1 471.572 15.4551  16
  -3   4   1 476.475 15.9574  16
  -3   4   1 442.922 15.9102  17
  -3   4   1 448.956 15.1241  14
  -3  -4   1 471.571 15.7795  14
  -3  -4   1 454.066 15.5451   4
  -3   4   1 460.507 15.5941   2
  -3   4   1 468.624 15.5632   8
  -3   4   1 468.074 15.4735   1
  -3  -4   1 462.727 15.4559   1
  -3  -4   2 547.027 18.4385   4
  -3   4   2 537.259 18.6637  16
  -3  -4   2 544.351 18.0379  16
  -3  -4   2 575.280 18.4081  15
  -3   4   2 524.047 18.6427   2
  -3   4   3 242.776 9.50523   2
  -3  -4   3 261.947 9.29035   4
  -3  -4   3 244.957 8.61303   9
  -3   4   3 237.491 8.86240   6
  -3   4   3 252.322 9.41411  16
  -3  -4   3 254.042 9.19600  15
  -3  -4   4 116.943 5.46704  15
  -3   4   4 122.062 6.01685   7
  -3   4   4 110.299 4.92621   6
  -3  -4   4 106.877 6.06293   2
  -3   4   4 114.646 5.75373   2
  -3   4   5 6.39389 3.07972   2
  -3   4   5 3.88841 3.80643   7
  -3   4   5 5.92500 2.44826  10
  -3  -4   5 8.82265 3.55524   2
  -3  -4   5 9.72468 3.05186  15
  -3   4   6 35.0143 4.15346   2
  -3   4   6 35.2459 4.81393   7
  -3   4   6 25.3233 2.42925  10
  -3  -4   6 30.9890 4.70464   2
  -3  -4   6 45.0986 4.41439  15
  -3  -4   7 233.976 10.7296   2
  -3   4   7 216.194 10.2508   2
  -3  -4   8 105.779 7.40033   2
  -3   4   8 112.865 7.29478   2
  -3   4   8 114.940 7.19022  15
  -3  -4   9 188.606 10.1542   2
  -3   4   9 173.778 9.81097   2
  -3   4   9 197.763 9.61157  15
  -3   4  10 19.7773 5.37648  15
  -3  -4  10 22.2589 5.70139   2
  -3   4  11 11.0607 5.98682  15
  -3  -4  11 16.4912 5.91984   2
  -3   4  12 13.4538 6.12691  15
  -3   4  12 1.63780 6.31937   2
  -3  -4  12 13.3336 6.27355   2
  -3   4  13 22.8238 7.04784  15
  -3  -4  13 21.2099 6.53261   2
  -3  -4  14 6.59667 6.53120   2
  -3   5 -11 29.5249 8.85768   4
  -3   5 -10 92.3248 9.43516   4
  -3   5  -9-2.36035 7.07886   4
  -3   5  -8 60.1190 7.11009   4
  -3   5  -7 98.6171 7.48508   4
  -3  -5  -6 30.0192 4.23630   7
  -3  -5  -6 25.4804 2.99508  13
  -3  -5  -5 91.9147 5.06399  13
  -3  -5  -5 94.4080 4.89636   7
  -3   5  -4 72.4077 4.99094   3
  -3   5  -3 37.8172 2.71709   9
  -3  -5  -3 38.9556 3.89659   5
  -3  -5  -2 12.3451 3.25986  17
  -3  -5  -2 9.95791 2.75660   5
  -3   5  -2 7.18527 1.90899   9
  -3  -5  -2 11.6934 2.57451  14
  -3  -5  -2 12.5371 1.56013   8
  -3  -5  -1 57.0357 3.37587  14
  -3  -5  -1 56.5737 3.90194  16
  -3   5  -1 53.2804 3.70458  16
  -3  -5  -1 51.1137 3.70492  17
  -3  -5   0 32.2850 2.80799  16
  -3   5   0 29.2421 3.22337  17
  -3   5   0 25.9318 2.97758  16
  -3  -5   0 29.7527 2.63989  14
  -3  -5   0 31.3701 2.28676   4
  -3  -5   0 27.4167 2.31620  11
  -3   5   0 27.8922 1.99407   1
  -3  -5   0 26.1414 1.96999   1
  -3  -5   0 29.0989 2.30076   6
  -3  -5   1 89.5688 4.12953  14
  -3  -5   1 85.1835 4.02446   4
  -3   5   1 82.8369 4.66205  17
  -3  -5   1 87.5859 3.84452  16
  -3   5   1 81.6279 4.39108  16
  -3   5   1 83.2168 3.82076   8
  -3  -5   1 86.2049 3.59099   1
  -3   5   1 85.2973 3.62689   1
  -3  -5   2 61.3627 3.77380   4
  -3   5   2 57.2584 3.75240  16
  -3  -5   2 63.2830 3.04912  16
  -3   5   2 58.3131 3.09388   8
  -3  -5   2 61.7948 3.17814   1
  -3   5   2 56.1763 3.15993   1
  -3  -5   3 5.84335 3.08727   4
  -3  -5   3 4.01436 1.46920   9
  -3   5   3 6.03925 2.46187   2
  -3   5   3 6.15623 2.77221  16
  -3   5   4 12.0987 2.90825   2
  -3   5   4 9.75538 3.18875  16
  -3  -5   4 9.58595 3.26322   2
  -3   5   4 10.5537 3.70402   7
  -3   5   4 11.0529 2.28319   6
  -3   5   5 0.19693 3.16572   2
  -3  -5   5 3.97225 3.65953   2
  -3   5   5 7.75642 4.26092   7
  -3   5   6 19.9157 4.06159   2
  -3   5   6 12.6641 2.30637  10
  -3  -5   6 20.1259 4.63457   2
  -3   5   6 12.5914 4.67692   7
  -3   5   7 48.6265 5.11443   2
  -3  -5   7 49.4207 5.69078   2
  -3  -5   8 38.1233 5.55932   2
  -3   5   8 32.6021 5.18175  15
  -3   5   8 42.5160 5.28970   2
  -3   5   9 10.7049 4.78464  15
  -3   5   9 13.5200 4.88551   2
  -3  -5   9 8.46704 5.22551   2
  -3   5  10 11.3455 5.36386  15
  -3  -5  10 12.7609 5.75938   2
  -3   5  10 5.08926 5.27233   2
  -3   5  11 19.8155 6.08490  15
  -3  -5  11 20.9707 6.00585   2
  -3   5  12 39.8713 6.78650  15
  -3  -5  12 29.1787 6.52443   2
  -3   5  13 21.5519 6.85742  15
  -3  -5  13 10.3470 6.51634   2
  -3  -5  14 3.91742 6.18720   2
  -3   6 -11 0.99379 8.82174   4
  -3   6 -10 10.3724 8.32800   4
  -3   6  -9 10.5381 7.43161   4
  -3   6  -8 18.7675 6.58360   4
  -3   6  -7 27.8493 6.15514   4
  -3   6  -4 38.3076 2.83096   9
  -3  -6  -4 48.8041 5.03070   5
  -3   6  -3 64.0978 3.39265   9
  -3  -6  -3 78.4858 5.28444   5
  -3  -6  -2 43.3015 4.02951   5
  -3  -6  -2 41.8129 2.10093   8
  -3   6  -1 127.246 5.47086   3
  -3  -6  -1 112.892 3.96456   3
  -3  -6  -1 118.703 5.12695  14
  -3  -6   0 210.316 7.99052  14
  -3   6   0 218.056 8.30891   3
  -3  -6   0 208.618 7.48953   3
  -3  -6   0 208.735 8.13459  11
  -3  -6   0 221.974 8.14755  16
  -3   6   0 223.253 8.67242  16
  -3   6   0 216.758 8.80298  17
  -3  -6   0 214.133 7.67761   6
  -3  -6   1 187.788 6.78120   1
  -3   6   1 192.808 6.82562   1
  -3   6   1 191.336 7.95155  16
  -3  -6   1 205.228 7.37902  16
  -3   6   1 186.901 8.12908  17
  -3   6   1 188.693 7.09509   8
  -3  -6   1 198.866 7.40647  14
  -3   6   2 48.1250 2.82578   8
  -3   6   2 47.8305 2.82315   1
  -3  -6   2 47.6529 2.76838   1
  -3   6   2 50.5215 3.91641  16
  -3  -6   2 48.5788 3.06638  16
  -3  -6   3 4.04951 1.44934   9
  -3   6   3 4.51459 2.01987   8
  -3   6   3 2.81219 3.05704  16
  -3   6   4 40.4958 4.47854  16
  -3   6   4 51.9114 4.86898   7
  -3  -6   4 45.1540 4.70930   2
  -3  -6   5 34.8399 4.78422   2
  -3   6   5 26.3573 4.14216   2
  -3   6   6 58.0211 5.58392   7
  -3   6   6 36.8955 3.03930  10
  -3   6   6 42.2803 4.91780   2
  -3  -6   6 42.2856 5.38544   2
  -3  -6   7 97.8783 7.28280   2
  -3   6   7 88.5732 6.65920   2
  -3   6   8 51.0903 5.99100   2
  -3   6   8 58.6977 5.87606  15
  -3  -6   8 68.5630 6.64592   2
  -3   6   9 43.5338 6.13011   2
  -3   6   9 49.9544 5.91341  15
  -3  -6   9 54.4349 6.45695   2
  -3   6  10-8.49555 5.28840  15
  -3  -6  10-1.75546 5.60979   2
  -3   6  11 8.09618 5.73017  15
  -3  -6  11 12.9474 5.89682   2
  -3   6  12 50.1219 6.80387  14
  -3   6  12 43.9409 7.09319  15
  -3  -6  12 44.0861 6.92861   2
  -3   6  13-1.20924 6.46327  14
  -3   6  13 12.0122 6.48132  15
  -3  -6  13 8.70126 6.30539   2
  -3   7 -11 74.8222 10.5541   4
  -3   7 -10 50.4835 9.21616   4
  -3   7  -9 104.075 9.69035   4
  -3   7  -8 15.9883 7.14983   4
  -3   7  -7 5.96404 6.24633   4
  -3   7  -5 87.5717 6.12145  16
  -3   7  -4 95.7468 6.08277  16
  -3  -7  -4 86.0637 6.56696   5
  -3   7  -3 155.709 7.35233  16
  -3   7  -3 142.625 7.29107   3
  -3  -7  -3 134.553 7.53126   5
  -3   7  -2 52.1882 4.34680   3
  -3  -7  -2 51.4309 4.56732   5
  -3   7  -1 8.23785 3.88064  17
  -3   7  -1 9.22966 3.24007   3
  -3  -7  -1 8.11539 1.49516   8
  -3   7   0 22.5631 4.26794  17
  -3  -7   0 27.0068 2.94227  14
  -3  -7   0 27.2975 2.17026   3
  -3  -7   0 27.0001 3.17855  11
  -3   7   0 28.9831 3.34943   3
  -3  -7   0 29.4024 2.43670   6
  -3  -7   1 17.7266 1.72529   1
  -3   7   1 17.6843 1.74629   1
  -3   7   1 15.7126 3.53675  16
  -3  -7   1 20.5978 2.94153  16
  -3   7   1 17.2518 4.07673  17
  -3  -7   1 17.9970 2.52238   3
  -3   7   1 17.4338 3.07458   3
  -3  -7   1 17.2954 2.70874  14
  -3  -7   2 27.8487 3.15867  14
  -3   7   2 28.9379 3.94600  16
  -3  -7   2 27.4342 3.01891  16
  -3   7   2 24.0221 2.12230   1
  -3  -7   2 24.0741 2.14434   1
  -3   7   2 21.8536 2.33212   8
  -3  -7   2 24.4638 3.08298   3
  -3   7   2 19.9127 3.12030   3
  -3   7   3 22.0165 2.63755   1
  -3  -7   3 23.1468 2.70957   1
  -3   7   3 27.0363 2.35565   8
  -3   7   3 25.0478 4.00358  16
  -3   7   3 24.9613 1.99811  14
  -3   7   4 9.33969 4.15486  16
  -3  -7   4 12.7331 4.23041   2
  -3   7   4 7.80129 4.41586   7
  -3   7   4 9.51521 2.07879   8
  -3  -7   5 13.6059 4.28820   2
  -3   7   5 13.6177 4.79167   7
  -3  -7   6 13.1728 4.73366   2
  -3   7   6 19.6909 5.25524   7
  -3  -7   7 11.3963 4.96841   2
  -3  -7   8 16.6977 5.31814   2
  -3   7   8 21.5063 5.14050  15
  -3  -7   9 27.8940 6.15557   2
  -3   7   9 31.4104 5.65899  15
  -3   7  10 13.4770 5.62185  15
  -3  -7  10 2.81524 5.99120   2
  -3   7  11-1.46293 5.78807  15
  -3   7  11 2.80082 5.61992  14
  -3  -7  11 4.89438 5.93353   2
  -3   7  12 13.0144 6.01079  14
  -3   7  12 1.21909 5.98730  15
  -3  -7  12-0.69469 6.18263   2
  -3   7  13-0.58357 6.64238  14
  -3   7  13-2.77836 6.51090  15
  -3   8 -11 0.96426 6.83081  16
  -3   8 -10 7.03588 9.02842   4
  -3   8 -10 2.84045 6.54968  16
  -3   8  -9 3.07635 8.24190   4
  -3   8  -9 14.5874 6.42660  16
  -3   8  -8 19.4685 7.63565   4
  -3   8  -8 20.4694 6.20674  16
  -3   8  -7 5.67781 5.31300  16
  -3   8  -6 11.0547 4.77735  16
  -3  -8  -5 63.3810 6.59972   5
  -3   8  -5 67.8245 5.84388  16
  -3  -8  -4 37.6041 5.47845   5
  -3   8  -4 35.7256 4.77640  16
  -3   8  -3 7.54650 3.94625  16
  -3  -8  -3 10.2523 4.52887   5
  -3   8  -3 15.8513 4.42279   3
  -3   8  -2 99.3517 5.96397  16
  -3   8  -2 83.7880 6.21707  17
  -3  -8  -2 86.0139 6.05518   5
  -3   8  -2 97.0335 5.91908   3
  -3   8  -1 63.2083 5.53118  17
  -3   8  -1 67.9366 4.77959   3
  -3  -8   0 35.5034 3.76803  11
  -3   8   0 27.8747 4.73948  17
  -3   8   0 33.2018 3.70767   3
  -3  -8   0 28.9424 2.36150   3
  -3  -8   0 28.8368 2.45009   6
  -3   8   1 3.94856 3.03161   3
  -3  -8   1 4.66115 2.43037   3
  -3   8   1 4.56338 3.72070  16
  -3   8   1 2.28176 4.30211  17
  -3  -8   1 0.61623 3.02749  11
  -3  -8   2 9.67058 1.61895   1
  -3   8   2 13.3012 1.68379   1
  -3   8   2 15.8102 3.17943   3
  -3   8   2 7.90345 3.91672  16
  -3   8   3 72.9777 4.28262   3
  -3   8   3 68.3024 3.42122   1
  -3  -8   3 73.3353 3.44428   1
  -3   8   3 68.3986 2.77899  14
  -3   8   3 74.0641 5.74249  16
  -3   8   4 57.3515 3.91283   3
  -3   8   4 61.9501 3.17518  14
  -3   8   4 52.5255 2.76818   8
  -3   8   4 67.6602 5.68756   7
  -3   8   5 36.9663 5.32893   7
  -3   8   5 30.2331 3.30639   3
  -3   8   5 30.6343 2.11396   8
  -3  -8   5 25.7670 5.06984   2
  -3   8   5 31.0105 3.04215  14
  -3  -8   6 6.00680 4.89078   2
  -3   8   6 7.77199 3.29058  14
  -3   8   6 2.23102 5.03056   7
  -3   8   6 9.62325 1.89008   8
  -3   8   7 0.72361 3.56971  14
  -3  -8   7-0.32071 5.04648   2
  -3   8   8 12.3433 4.23900  14
  -3   8   8 10.1421 5.18850  15
  -3  -8   8 9.59817 5.70630   2
  -3   8   9 8.03320 5.37503  15
  -3   8   9 9.09321 4.59428  14
  -3  -8   9-2.36095 5.77603   2
  -3  -8  10 9.11449 6.26384   2
  -3   8  10 10.2339 5.07070  14
  -3   8  10 9.04384 5.51941  15
  -3  -8  11 31.9748 6.80999   2
  -3   8  11 43.9631 6.35390  15
  -3   8  11 35.6700 5.95554  14
  -3  -8  12 31.1157 6.95402   2
  -3   8  12 35.0766 6.34296  14
  -3   8  12 25.7482 6.30523  15
  -3   9 -10 91.3649 8.31946  16
  -3   9 -10 95.0640 10.9211   4
  -3   9  -9 47.7786 7.15328  16
  -3   9  -8 89.3686 7.63956  16
  -3   9  -7 94.4640 7.38476  16
  -3   9  -6 24.2209 5.41392  16
  -3   9  -6 17.0094 7.00672   4
  -3   9  -5 8.74399 4.70244  16
  -3  -9  -5 5.34170 5.75591   5
  -3   9  -4 33.9741 5.22049  16
  -3  -9  -4 46.6623 6.18168   5
  -3   9  -3 100.444 6.53084  16
  -3  -9  -3 103.528 7.24709   5
  -3  -9  -2 35.4017 5.10142   5
  -3   9  -2 36.7642 5.34769  17
  -3   9  -2 42.0759 4.86122  16
  -3   9  -2 41.7161 4.84246   3
  -3   9  -1 94.8951 5.81715   3
  -3   9  -1 94.3760 6.68989  17
  -3  -9   0 15.2122 3.81665  11
  -3  -9   0 14.5597 2.14596   3
  -3   9   0 17.4468 3.69557   3
  -3   9   0 14.8710 4.94182  17
  -3   9   1 45.6917 3.99007   3
  -3  -9   1 40.9943 4.26780  11
  -3  -9   1 47.6822 3.27594   3
  -3   9   2 18.3149 4.66760  16
  -3   9   2 21.0244 3.27885   3
  -3   9   3 15.3851 4.70872  16
  -3   9   3 14.8813 3.06743   3
  -3   9   3 12.1390 1.77125   1
  -3   9   4 13.4663 4.78793   7
  -3   9   4 11.2590 1.82009  14
  -3   9   4 8.73453 3.00903   3
  -3   9   5 11.8573 5.11068   7
  -3  -9   5 12.5343 4.97692   2
  -3   9   5 14.4469 3.00986   3
  -3   9   5 17.0218 2.61039  14
  -3   9   6 11.6057 2.95658   3
  -3   9   6 10.7059 5.39228   7
  -3  -9   6 7.90883 5.02133   2
  -3   9   6 11.4331 3.03441  14
  -3  -9   7 18.6587 5.90094   2
  -3   9   7 16.7884 3.02881   3
  -3   9   7 21.3187 3.59657  14
  -3  -9   8 16.3328 6.07042   2
  -3   9   8 13.5784 5.26583  15
  -3   9   8 6.48167 4.00272  14
  -3  -9   9 17.0863 6.36470   2
  -3   9   9 13.3438 5.49790  15
  -3   9   9 6.03850 4.37682  14
  -3   9  10 22.4238 5.75801  15
  -3   9  10 22.2173 5.06328  14
  -3  -9  10 6.23955 6.35639   2
  -3   9  11 15.5032 5.77899  15
  -3   9  11 31.8296 5.74179  14
  -3  -9  11 17.8232 6.74181   2
  -3   9  12 7.01289 5.55552  14
  -3  10 -10 15.4475 6.76037  16
  -3  10  -9 22.3318 6.49993  16
  -3  10  -8 32.6440 6.55966  16
  -3  10  -7 43.3488 6.36033  16
  -3  10  -7 18.4859 8.07704   4
  -3  10  -6 19.0322 5.60129  16
  -3  10  -6 16.5471 7.32980   4
  -3  10  -5 10.1617 5.16621  16
  -3  10  -5 12.9047 6.80454   4
  -3 -10  -5 14.5464 6.48922   5
  -3  10  -4 31.6644 5.47067  16
  -3 -10  -4 39.4503 6.49113   5
  -3  10  -3 21.4330 5.13418  16
  -3  10  -3 22.9007 5.62957  17
  -3 -10  -3 23.8127 5.67799   5
  -3  10  -2 21.4130 5.47245  17
  -3  10  -2 11.5791 4.75287  16
  -3 -10  -2 15.3651 5.08813   5
  -3 -10  -1 8.32274 4.79457   5
  -3  10  -1 6.26665 5.22940  17
  -3  10  -1 9.62707 4.53332  16
  -3  10  -1 9.20377 4.30628   3
  -3 -10   0 17.2505 4.18819  11
  -3  10   0 12.2794 5.45766  17
  -3  10   0 13.3015 3.98511   3
  -3  10   1 13.7215 3.73780   3
  -3 -10   1 16.0144 4.04189  11
  -3 -10   2 61.7931 5.17860  11
  -3  10   2 64.2381 4.49270   3
  -3  10   3 14.8612 5.14377  16
  -3  10   3 10.0127 3.26635   3
  -3  10   4 5.77552 3.00665   3
  -3  10   4 8.89750 5.12496   7
  -3 -10   5 1.62283 5.09019   2
  -3  10   5 4.12209 2.84381   3
  -3  10   5 6.32900 5.28196   7
  -3  10   5 5.66127 2.14381  14
  -3 -10   6 9.63436 5.48241   2
  -3  10   6 4.37005 2.78644   3
  -3  10   6 9.87266 5.58651   7
  -3  10   6 18.7100 2.95103  14
  -3 -10   7 11.3948 5.82606   2
  -3  10   7 5.14391 3.39305  14
  -3 -10   8 12.5456 6.24637   2
  -3  10   8 11.5572 5.27552  15
  -3  10   8 8.62816 3.98258  14
  -3 -10   9 8.92739 6.37223   2
  -3  10   9 2.75608 5.34648  15
  -3 -10  10 1.02557 6.56027   2
  -3  10  10 13.6677 5.64281  15
  -3 -10  11 36.0126 7.25353   8
  -3  11  -9 17.6606 6.44324  16
  -3  11  -8 58.1351 9.93851   4
  -3  11  -8 54.7755 6.98978  16
  -3  11  -7 45.6006 8.93689   4
  -3  11  -7 47.5943 6.80635  16
  -3  11  -6 83.6283 9.33406   4
  -3  11  -6 101.711 7.78757  16
  -3 -11  -5 58.2542 8.20911   5
  -3  11  -5 66.3911 8.18775   4
  -3  11  -5 63.3419 8.23389  17
  -3  11  -5 65.2084 6.68771  16
  -3 -11  -4-1.48048 6.24087   5
  -3  11  -4-4.62262 6.69338   4
  -3  11  -4 0.31792 6.33387  17
  -3  11  -4 9.86768 5.41243  16
  -3 -11  -3 16.9908 6.07408   5
  -3  11  -3 22.8759 6.29450  17
  -3  11  -3 19.0492 5.40354  16
  -3 -11  -2 61.6450 7.06574   5
  -3  11  -2 74.0327 6.39007  16
  -3  11  -2 79.1498 7.48397  17
  -3 -11  -1 24.6580 5.63523   5
  -3  11  -1 41.5526 5.67650  16
  -3  11  -1 27.9079 6.30791  17
  -3  11   0 41.0212 4.90633   3
  -3  11   0 38.6203 5.90458  16
  -3  11   0 37.8674 6.38885  17
  -3 -11   0 34.4105 5.19277  11
  -3  11   1 15.4903 4.03007   3
  -3 -11   1 15.2350 4.68769  11
  -3  11   2 30.7063 4.17166   3
  -3 -11   2 35.7229 3.24783   8
  -3 -11   2 34.1674 5.07913  11
  -3  11   3 11.4193 3.57836   3
  -3  11   3 14.2270 5.86948  16
  -3 -11   3 17.8885 4.81594  11
  -3  11   4 6.42178 3.16703   3
  -3  11   4 12.6029 5.52282   7
  -3  11   5 9.76294 3.07603   3
  -3 -11   5 7.18630 5.47527   2
  -3  11   5 16.0895 5.85440   7
  -3 -11   6 13.1631 5.89912   2
  -3  11   6 12.1216 5.60964   7
  -3 -11   7 3.19621 6.15677   2
  -3 -11   8 4.23075 6.30467   2
  -3  11   8 0.23641 5.06234  15
  -3 -11   9 5.79567 6.34316   2
  -3 -11  10 34.6922 6.98881   8
  -3  12  -8 25.8699 6.82851  16
  -3  12  -7 11.0405 8.79322   4
  -3  12  -7 5.23364 6.28938  16
  -3  12  -7-9.34548 8.51579  17
  -3  12  -6-3.74372 8.27553   4
  -3  12  -6 8.90018 7.83980  17
  -3  12  -6 15.3264 6.14737  16
  -3  12  -5 14.6696 7.88567   4
  -3 -12  -5 4.21830 7.58873   5
  -3  12  -5 17.5167 7.76431  17
  -3  12  -5 10.8296 6.02195  16
  -3 -12  -4 19.3180 7.33189   5
  -3  12  -4 13.3619 7.24757   4
  -3  12  -4 25.5405 7.32861  17
  -3  12  -4 16.6903 6.10667  16
  -3 -12  -3 3.43730 6.53320   5
  -3  12  -3 11.9579 6.74673   4
  -3  12  -3-2.98634 6.79699  17
  -3  12  -3 9.88146 5.81827  16
  -3 -12  -2 13.0142 6.18764   5
  -3  12  -2 14.0225 5.67742  16
  -3  12  -2 19.9475 7.04264  17
  -3 -12  -1 3.78406 5.91422   5
  -3  12  -1 4.16512 5.53389  16
  -3  12  -1 0.65744 6.39904  17
  -3  12   0 24.4397 6.17900  16
  -3 -12   1 13.3421 5.33904  11
  -3  12   1 24.5734 6.40661  16
  -3 -12   2 1.42062 4.88942  11
  -3 -12   3-2.31287 5.03359  11
  -3  12   3 7.34741 3.72484   3
  -3 -12   4 9.81514 5.47695  11
  -3  12   4 8.28354 5.81592   7
  -3 -12   4-1.75731 5.73097   2
  -3  12   5 12.9391 5.91194   7
  -3 -12   5 5.04760 4.33219   8
  -3 -12   5 1.42839 5.92472   2
  -3 -12   6 4.15944 4.76076   8
  -3  12   6-2.45067 5.68580   7
  -3 -12   6-4.28648 6.13388   2
  -3 -12   7 26.6061 5.52084   8
  -3 -12   7 11.1783 6.85169   2
  -3 -12   8 20.2303 5.86295   8
  -3 -12   8 15.0843 6.77947   2
  -3 -12   9 35.9151 6.72906   8
  -3  13  -7-0.29635 6.54891  16
  -3  13  -6 53.3170 9.44829  17
  -3  13  -6 26.5465 6.99371  16
  -3  13  -6 37.7677 9.14342   4
  -3  13  -5 33.0552 8.68734  17
  -3  13  -5 21.8482 6.80418  16
  -3  13  -5 31.0542 8.55948   4
  -3 -13  -5 26.8382 8.13884   5
  -3  13  -4 99.2876 8.21958  16
  -3  13  -4 109.559 9.87425  17
  -3 -13  -4 71.9928 9.59802   5
  -3  13  -4 85.1782 9.10678   4
  -3  13  -3 7.08619 6.35950  16
  -3  13  -3 2.56137 7.63918  17
  -3  13  -3 12.9229 7.20864   4
  -3 -13  -3 5.87089 7.07440   5
  -3  13  -2 22.0047 6.56466  16
  -3  13  -2 31.9733 7.81437  17
  -3 -13  -2 28.5744 7.42825   5
  -3  13  -2 28.4057 6.94113   4
  -3  13  -1 9.49447 6.52371  16
  -3 -13  -1-1.15489 6.42793   5
  -3  13   0 14.3851 6.59881  16
  -3 -13   0 13.2154 6.70048   5
  -3  13   1 11.3628 6.84389  16
  -3 -13   1 15.8498 5.84336  11
  -3 -13   2 18.5381 5.79587  11
  -3  13   3 16.6226 6.08940   7
  -3 -13   3 23.9585 6.07265  11
  -3 -13   4 18.4061 6.00705  11
  -3  13   4 15.7280 6.13571   7
  -3 -13   4 14.3602 6.64316   2
  -3 -13   5-2.83924 6.07766  11
  -3 -13   5 17.2782 6.43395   2
  -3  13   5 3.83782 5.91359   7
  -3 -13   6 7.98489 6.45090   2
  -3 -13   7 11.1796 6.80634   2
  -3  14  -5 6.56520 8.58872   4
  -3  14  -5 2.54143 6.76644  16
  -3  14  -4 21.5593 8.25965   4
  -3 -14  -4 29.5475 8.20880   5
  -3  14  -4 29.2148 7.27823  16
  -3  14  -4 21.4265 8.78904  17
  -3  14  -3 2.83336 7.48403   4
  -3 -14  -3 0.45910 7.93336   5
  -3  14  -3 2.35030 6.89046  16
  -3  14  -3-3.95311 8.20199  17
  -3 -14  -2 22.4315 7.90296   5
  -3  14  -2 21.9729 7.29434   4
  -3  14  -2 3.12440 7.81859  17
  -3  14  -2-1.73810 6.97171  16
  -3  14  -1 20.5945 6.81955   4
  -3 -14  -1 6.81054 7.39106   5
  -3  14  -1 22.7635 7.17969  16
  -3 -14   0 20.9996 7.41293   5
  -3  14   0 19.4076 6.33821   4
  -3  14   0 36.5370 7.58841  16
  -3  14   1 10.0632 7.35056  16
  -3 -14   2 8.42866 6.34046  11
  -3 -14   3-2.14371 6.23192  11
  -3 -14   4 8.37635 6.30381   2
  -3 -14   4 6.58640 6.54119  11
  -3 -14   5 11.2262 6.53607   2
  -3 -14   5 10.5781 6.73830  11
  -3 -14   6 21.0165 7.55596  11
  -3  15  -4 14.3342 8.68007   4
  -3 -15  -3 8.77377 9.15622   5
  -3  15  -3 17.1827 8.14310   4
  -3  15  -3 12.9548 7.41350  16
  -3 -15  -2 7.59094 8.54048   5
  -3  15  -2 13.8136 7.50428  16
  -3 -15  -1 4.15864 7.80865   5
  -3  15  -1-9.85976 7.74611  16
  -3 -15   0 13.0351 8.15875   5
  -3  15   0 15.0005 8.00905  16
  -3 -15   1-4.92158 7.51249   5
  -3 -15   2 22.3036 7.09202  11
  -3 -15   3 1.92089 6.90999  11
  -3 -15   4 15.7464 7.03098  11
  -3 -15   4 21.9243 7.09508   2
  -2   0  -9-0.38871 5.63236   4
  -2   0  -8 47.1477 5.83176   4
  -2   0  -7-0.28154 4.54543   4
  -2   0  -6 18.6563 4.10406   4
  -2   0  -5 0.84856 3.06548   4
  -2   0  -5 1.46942 2.86253   2
  -2   0  -5 1.31534 2.84534  15
  -2   0  -4 45.1609 3.19142  15
  -2   0  -4 41.8662 3.17644   2
  -2   0  -3 0.53278 2.02337   2
  -2   0  -3 0.24481 2.01129   3
  -2   0  -2 310.671 11.1349  12
  -2   0  -2 316.049 10.9730   3
  -2   0  -2 328.995 11.0622   8
  -2   0  -2 342.702 11.0645   2
  -2   0  -1-0.12843 2.19901  12
  -2   0  -1-0.34431 1.65742   3
  -2   0   0 243.569 7.93685  11
  -2   0   0 228.126 8.66082  13
  -2   0   1 0.64196 1.89406   2
  -2   0   2 3174.05 102.019  10
  -2   0   2 3132.00 101.963   7
  -2   0   3-1.35743 2.13056  13
  -2   0   3 1.07329 2.09239  10
  -2   0   4 583.194 19.7268  15
  -2   0   4 564.633 19.4472  13
  -2   0   5 0.57204 2.63578  15
  -2   0   5-1.01804 3.28292   4
  -2   0   5 1.73544 2.09376  13
  -2   0   7 0.46349 3.71016   2
  -2   0   7 0.74225 2.34993  12
  -2   0   8 81.6846 6.01500   2
  -2   0   8 76.9709 3.80869  12
  -2   0   9-1.13044 4.33372   2
  -2   0   9 0.99883 4.55548  15
  -2   0  10 378.675 15.3646   2
  -2   0  10 345.519 15.0622  15
  -2   0  11-0.66707 5.05343   2
  -2   0  12 84.1519 7.63443   2
  -2   0  13-0.36596 5.85170   2
  -2   0  14 89.5682 8.43155   2
  -2   0  14 77.2959 7.92013   8
  -2   1  -9 0.20676 6.06899   4
  -2   1  -8 4.28588 5.30497   4
  -2  -1  -8 6.59166 4.93447   4
  -2   1  -7-1.66494 4.63896   4
  -2  -1  -7 1.31474 4.39460   4
  -2   1  -6 12.5549 3.60229   2
  -2  -1  -6 4.35325 3.79675   4
  -2   1  -6 6.48760 3.99644   4
  -2  -1  -5 3.56444 2.89460  15
  -2  -1  -5 3.77232 2.92226   2
  -2   1  -5 6.09706 2.82879   2
  -2  -1  -5 7.09211 2.94618   4
  -2  -1  -4 8.21054 2.54122   2
  -2   1  -4 8.25612 2.49767   2
  -2  -1  -4 7.77322 2.38668  15
  -2   1  -4 8.97801 2.58084  15
  -2  -1  -3 9.78631 2.23285  15
  -2  -1  -3 6.97786 1.74415  12
  -2  -1  -3 13.3697 2.30392   2
  -2   1  -3 7.74026 2.02069   2
  -2   1  -3 8.68390 2.22331   3
  -2  -1  -2 63.2785 3.00102  13
  -2   1  -2 54.6573 2.91082   3
  -2  -1  -2 57.5501 2.60551   3
  -2  -1  -2 61.2175 2.85519   8
  -2   1  -2 63.4291 2.65463   2
  -2  -1  -1 49.8372 2.86163  13
  -2   1  -1 45.0347 3.02875  12
  -2  -1  -1 46.1825 2.41696   8
  -2  -1  -1 40.1477 2.13333   3
  -2  -1   0 35.4410 2.93596  13
  -2  -1   0 36.7930 2.53786   6
  -2   1   0 34.4942 1.92409   2
  -2  -1   0 40.7662 2.35017   1
  -2   1   1 342.429 11.5569   5
  -2   1   1 345.525 11.3131  16
  -2  -1   1 318.015 11.5207   7
  -2   1   1 342.928 11.5896   2
  -2   1   2 723.010 24.7748   2
  -2   1   2 773.925 24.3296  16
  -2   1   2 731.555 24.8378   5
  -2  -1   2 692.172 24.8554  10
  -2   1   2 757.225 24.6838  10
  -2   1   2 742.498 24.6853   7
  -2   1   3 739.545 26.3084  12
  -2  -1   3 800.746 26.4820  13
  -2  -1   3 818.016 26.4812  15
  -2   1   3 815.649 26.2209  10
  -2   1   4 155.493 6.48745  12
  -2  -1   4 178.225 6.97582  15
  -2  -1   4 173.522 6.82766  13
  -2  -1   5 105.315 4.84878  13
  -2   1   5 97.4642 4.46587  12
  -2   1   5 109.390 5.08199   4
  -2  -1   5 98.2496 5.12076  15
  -2   1   6 215.106 8.19201  12
  -2  -1   6 230.139 8.67472  13
  -2   1   6 240.293 8.82771   4
  -2  -1   6 229.172 9.62964   2
  -2  -1   6 209.431 9.19630  15
  -2  -1   7 180.890 7.28766  13
  -2  -1   7 177.427 8.25173  15
  -2  -1   7 180.434 8.58065   2
  -2  -1   8 61.3200 5.57077   2
  -2   1   8 64.7443 5.56617   2
  -2   1   8 55.3727 5.17415  15
  -2  -1   9 489.032 17.1963   2
  -2   1   9 488.592 17.3295   2
  -2   1   9 502.856 16.9981  15
  -2  -1  10 214.836 10.7639   2
  -2   1  10 226.943 10.9016   2
  -2   1  10 221.290 10.8034  15
  -2  -1  11 168.294 9.53399   2
  -2   1  11 166.796 9.69068   2
  -2  -1  12 60.6236 6.85958   2
  -2   1  12 66.1521 7.18427   2
  -2  -1  13 90.2432 8.12107   2
  -2   1  13 96.4221 8.38558   2
  -2  -1  14 28.8501 6.67978   2
  -2   1  14 23.6747 6.79813   2
  -2   1  14 30.6071 6.60359   8
  -2  -1  14 27.3116 7.03062   8
  -2   2 -10 31.4847 7.21822   4
  -2   2  -9 93.0543 7.50263   4
  -2  -2  -8 3.77974 2.88295  10
  -2   2  -8 8.19685 5.40850   4
  -2  -2  -7 3.02170 3.09219  10
  -2   2  -7 3.23357 4.70030   4
  -2  -2  -6 2.15312 2.87736  10
  -2   2  -6 1.68991 3.40296   2
  -2  -2  -6 6.05343 3.68459   4
  -2   2  -6 1.38620 4.20849   4
  -2  -2  -5 54.3759 3.92416  15
  -2  -2  -5 48.3755 3.74091   4
  -2  -2  -5 60.3805 3.67299  10
  -2   2  -5 58.0099 3.75304   2
  -2  -2  -4 18.8612 2.58451  15
  -2  -2  -4 15.7932 2.72104   2
  -2  -2  -4 15.2021 2.47588   4
  -2   2  -4 17.8279 2.36527   2
  -2  -2  -4 18.6262 2.73078  10
  -2  -2  -3 44.0216 2.68262  13
  -2  -2  -3 40.9856 2.77584  15
  -2  -2  -3 47.9280 3.34409  10
  -2   2  -3 41.4459 2.54811   2
  -2  -2  -3 41.0137 3.10632   2
  -2  -2  -2 44.6230 2.30209   8
  -2  -2  -2 47.5021 2.28219  15
  -2  -2  -2 51.2946 3.29296  10
  -2   2  -2 42.4474 1.97010   2
  -2  -2  -2 39.7806 1.95858   3
  -2  -2  -1 486.335 16.2135   5
  -2  -2  -1 537.693 16.7992  10
  -2  -2  -1 473.162 16.1367   8
  -2  -2  -1 491.276 16.3269  14
  -2   2   0 15.2234 1.22496   2
  -2  -2   0 18.5216 1.94470  17
  -2  -2   0 16.4649 1.95920  14
  -2   2   0 18.5365 1.26881  14
  -2  -2   0 18.2058 1.66860   1
  -2   2   0 15.7866 1.65122   1
  -2   2   0 16.6643 1.83798   9
  -2  -2   0 18.4476 1.89662   6
  -2  -2   1 548.711 19.3466  15
  -2   2   1 583.226 19.5624  11
  -2  -2   1 600.842 19.1389  16
  -2   2   1 595.135 19.4485  16
  -2   2   1 600.502 19.4879   2
  -2   2   2 711.607 23.4151   2
  -2  -2   2 682.920 23.2117  15
  -2   2   2 704.584 23.1575  16
  -2  -2   2 666.868 23.1539   4
  -2  -2   2 719.939 22.9472   9
  -2   2   2 706.538 23.0760   6
  -2   2   3 1226.15 40.6846  10
  -2  -2   3 1263.75 40.7905   4
  -2  -2   3 1247.86 40.9648  15
  -2   2   4 4.74651 1.85777  10
  -2  -2   4 6.83415 2.45683  15
  -2  -2   4 7.21948 3.23038   4
  -2  -2   5 166.557 7.17931  15
  -2  -2   6 303.528 11.4814  13
  -2   2   6 295.600 11.9684  15
  -2  -2   6 327.479 12.4272   2
  -2   2   6 311.832 12.2602   2
  -2  -2   6 306.632 12.0679  15
  -2   2   6 323.843 11.4572   4
  -2  -2   7 77.7514 5.77996  15
  -2  -2   7 92.5626 6.17774   2
  -2   2   7 86.6236 5.64733  15
  -2  -2   7 92.1768 4.86680  13
  -2  -2   8 96.1562 4.98871  13
  -2  -2   8 91.5960 6.45333  15
  -2  -2   8 103.833 6.56093   2
  -2   2   8 95.9809 6.11941  15
  -2  -2   9 228.751 9.29890  13
  -2  -2   9 254.863 11.2911   2
  -2   2   9 252.785 11.5018   2
  -2   2   9 261.915 11.1195  15
  -2   2  10 64.7071 6.13959  15
  -2  -2  10 66.8793 6.22994   2
  -2   2  10 52.3865 6.26339   2
  -2   2  11 20.4565 5.71101  15
  -2  -2  11 21.2248 5.46023   2
  -2   2  11 18.2552 5.63730   2
  -2   2  12 49.0177 6.82218   2
  -2  -2  12 56.4287 6.67050   2
  -2  -2  13 85.0816 7.72850   2
  -2   2  13 81.0291 8.07297   2
  -2  -2  14 5.69793 6.06381   2
  -2   2  14 1.18058 5.72838   8
  -2  -2  14-0.90183 6.91294   8
  -2   3 -10-2.61957 7.06472   4
  -2   3  -9-7.92655 6.52165   4
  -2   3  -8 5.68583 5.46036   4
  -2   3  -7 17.0663 5.12939   4
  -2   3  -7 15.9950 3.62533   2
  -2   3  -6 5.41808 4.49584   4
  -2  -3  -6 8.16771 4.16633   7
  -2  -3  -6 1.97823 2.17385  10
  -2   3  -6 6.76665 3.00839   2
  -2  -3  -5 1.19865 3.27763   7
  -2  -3  -5 4.29013 1.49493  13
  -2  -3  -5 2.02486 2.32787  10
  -2   3  -5 2.23874 2.38325   2
  -2  -3  -4 0.70496 1.86305  13
  -2  -3  -4 1.02066 2.04814   4
  -2  -3  -4 1.09354 2.32036  10
  -2   3  -4 1.84515 1.83306   2
  -2  -3  -3 2.68256 2.35127   2
  -2  -3  -3 3.63795 1.54451   4
  -2  -3  -3 3.16072 2.39909  10
  -2  -3  -3 2.73471 2.05538   7
  -2  -3  -2 61.4158 3.49166   5
  -2  -3  -2 60.4190 3.57136  10
  -2  -3  -2 56.2422 2.70652   7
  -2  -3  -2 61.1222 2.66024   8
  -2  -3  -2 59.4946 3.39576  14
  -2  -3  -1 222.951 8.24249  17
  -2  -3  -1 230.364 8.01364  14
  -2   3  -1 225.419 7.87573   9
  -2  -3  -1 215.686 7.66204   8
  -2  -3  -1 239.100 8.46766  10
  -2   3  -1 231.494 8.02302   8
  -2   3   0 218.134 7.31294  17
  -2  -3   0 187.156 7.11490  16
  -2   3   0 198.505 7.27220  16
  -2  -3   0 197.952 7.15310  17
  -2  -3   0 196.586 7.04757  14
  -2   3   0 199.016 6.50993  14
  -2  -3   0 187.248 6.79142   4
  -2  -3   0 199.451 6.91665   6
  -2   3   0 204.685 6.99878   8
  -2   3   0 196.732 6.78557   1
  -2  -3   0 189.286 6.75499   1
  -2   3   1 286.374 10.0219   1
  -2  -3   1 278.255 9.99042   1
  -2  -3   1 288.096 10.1150   4
  -2  -3   1 303.995 9.93731  16
  -2   3   1 306.310 10.3217  16
  -2   3   1 297.627 10.3668  17
  -2   3   1 299.163 10.0207   8
  -2   3   1 304.160 10.1632   2
  -2   3   2 513.886 17.0233   2
  -2  -3   2 471.943 16.7742   4
  -2   3   2 502.541 16.9275  16
  -2  -3   2 520.941 16.7809  15
  -2  -3   2 496.985 16.4583   9
  -2   3   2 494.525 16.5808   6
  -2  -3   3 444.041 14.7342  15
  -2   3   3 400.137 14.7852  16
  -2  -3   3 440.961 14.6299   4
  -2   3   3 414.569 14.8635   7
  -2   3   3 413.818 14.9373   2
  -2  -3   4 9.47756 3.15630   4
  -2   3   4 10.6472 2.00799  10
  -2   3   4 14.0903 3.16755   7
  -2  -3   4 8.33006 2.53371  15
  -2  -3   5 325.731 12.2592  15
  -2   3   6 71.4328 4.49833   4
  -2  -3   6 62.2319 4.79417   2
  -2   3   6 67.5527 4.79434   2
  -2  -3   6 64.6268 4.69179  15
  -2   3   6 62.1405 4.73344  15
  -2  -3   7 324.132 13.3811   2
  -2   3   7 334.006 13.4158   2
  -2   3   7 328.719 13.0155  15
  -2  -3   8 549.148 19.9134   2
  -2   3   8 499.500 19.2654  15
  -2  -3   9 259.192 11.3127   2
  -2   3   9 229.986 10.7868  15
  -2  -3  10 131.413 8.14590   2
  -2   3  10 139.112 8.51802   2
  -2   3  10 130.540 8.16761  15
  -2   3  11 3.85722 5.58388  15
  -2  -3  11 6.37357 5.29793   2
  -2   3  11 2.16135 5.42969   2
  -2  -3  12 54.6743 6.56742   2
  -2   3  12 35.1226 6.81949   2
  -2  -3  13 82.6081 7.75257   2
  -2   3  13 88.6297 6.92672   8
  -2  -3  14 45.8752 7.02067   2
  -2   3  14 46.7291 6.12892   8
  -2   4 -10 36.5061 7.95774   4
  -2   4  -9 30.7787 6.64552   4
  -2   4  -8 45.9879 6.38815   4
  -2   4  -7 15.7750 3.41240   2
  -2   4  -7 21.3686 5.23185   4
  -2  -4  -6 10.2227 1.59681  13
  -2   4  -6 14.7068 4.74418   4
  -2  -4  -5 5.64715 3.46670   7
  -2  -4  -4 23.7293 2.93913   7
  -2  -4  -3 61.8822 4.21065   5
  -2  -4  -3 55.5671 2.98507   7
  -2  -4  -2 403.653 13.2682   5
  -2   4  -2 352.580 12.4857   9
  -2  -4  -2 359.138 12.2265   8
  -2  -4  -2 403.458 12.8783  14
  -2  -4  -1 136.952 5.51018  14
  -2   4  -1 141.605 5.26220   9
  -2  -4  -1 143.187 5.98427  16
  -2  -4  -1 145.096 5.97399  17
  -2  -4   0 175.773 6.58692  16
  -2   4   0 182.478 6.82742  16
  -2   4   0 182.080 6.91232  17
  -2  -4   0 170.154 6.43384  14
  -2  -4   0 173.176 6.41418  11
  -2   4   0 176.627 6.59683   3
  -2  -4   0 168.436 6.22433   6
  -2   4   0 175.833 6.37009   8
  -2   4   0 179.304 6.06059   1
  -2  -4   0 169.866 6.03698   1
  -2   4   1 52.2635 2.94630   3
  -2  -4   1 45.8296 3.02639   4
  -2   4   1 51.7543 3.10425  16
  -2  -4   1 52.7182 2.76118  16
  -2   4   1 50.4629 3.55186  17
  -2   4   1 50.7653 2.56788   8
  -2   4   1 50.7359 2.49202   1
  -2  -4   1 47.2974 2.42222   1
  -2  -4   2 428.863 14.5977   4
  -2   4   2 443.449 14.9086  16
  -2  -4   2 421.128 14.3307  16
  -2  -4   2 424.479 14.1676   9
  -2   4   2 429.679 14.8604   2
  -2  -4   3 45.4370 3.52712   4
  -2   4   3 40.3996 3.11815   2
  -2   4   3 43.9202 2.55096   6
  -2   4   3 49.3036 3.70801   7
  -2   4   3 44.0751 3.48575  16
  -2   4   4 92.5201 5.03145   2
  -2   4   4 103.072 5.36144   7
  -2   4   5 285.606 9.03620   7
  -2  -4   5 272.688 9.45519   2
  -2   4   5 287.494 9.22927   2
  -2  -4   6 113.150 6.39010   2
  -2   4   6 94.2309 5.90837   2
  -2  -4   7 127.728 7.15668   2
  -2   4   7 106.736 6.72958   2
  -2   4   7 121.798 6.82718  15
  -2   4   8 26.2053 4.79367   2
  -2  -4   8 31.4963 5.08791   2
  -2   4   8 37.4753 4.96777  15
  -2  -4   9 141.732 8.32741   2
  -2   4   9 140.295 7.93126  15
  -2   4  10 20.8674 5.28896  15
  -2  -4  10 21.7656 5.37527   2
  -2   4  11 21.4552 5.76589  15
  -2   4  11 14.9663 5.98810   2
  -2  -4  11 23.1306 5.71863   2
  -2  -4  12-0.98607 5.53000   2
  -2   4  13 42.8987 7.10588  14
  -2  -4  13 51.8307 6.76044   2
  -2   4  13 38.2695 5.45687   8
  -2  -4  14 24.1121 6.38096   2
  -2   5 -11 4.77123 8.44602   4
  -2   5 -10 9.89212 7.71706   4
  -2   5  -9 12.7419 7.01240   4
  -2   5  -8 11.2686 6.08919   4
  -2   5  -7 11.8685 5.23527   4
  -2   5  -6 3.88898 4.64150   4
  -2  -5  -6 1.05645 3.78072   7
  -2  -5  -6 2.18416 2.34572  13
  -2  -5  -4 11.3048 3.78197   5
  -2   5  -3 42.4883 2.41915   9
  -2  -5  -3 53.6680 4.21711   5
  -2  -5  -2 129.651 5.89825   5
  -2  -5  -2 128.187 5.31368  14
  -2  -5  -2 117.471 5.89206  17
  -2  -5  -2 130.194 5.89936  16
  -2  -5  -1 186.795 7.20217  11
  -2  -5  -1 184.919 6.16989   3
  -2  -5  -1 187.809 6.90492  14
  -2  -5  -1 190.854 7.29635  16
  -2  -5  -1 185.605 7.44710  17
  -2  -5   0 156.280 6.15739  11
  -2  -5   0 154.568 5.59257   3
  -2   5   0 167.348 6.74220  17
  -2  -5   0 158.497 6.14181  16
  -2   5   0 152.269 6.44434  16
  -2  -5   0 161.535 5.94886  14
  -2  -5   1 209.381 7.57058  14
  -2   5   1 209.256 7.60589   3
  -2   5   1 203.915 7.10633   1
  -2  -5   1 203.480 7.07604   1
  -2   5   1 210.263 7.26838   8
  -2   5   1 200.727 7.95649  16
  -2  -5   1 212.089 7.56796  16
  -2   5   1 212.929 8.29726  17
  -2   5   2 129.973 4.78551   8
  -2   5   2 129.801 5.79551  16
  -2  -5   2 128.980 5.16544  16
  -2   5   3 96.3727 5.20951  16
  -2  -5   4 151.513 7.25909   2
  -2   5   4 144.900 6.90129   2
  -2   5   4 158.164 7.05073   7
  -2   5   4 155.396 5.76480   6
  -2  -5   5 418.585 15.5145   2
  -2   5   5 375.316 15.2992   2
  -2   5   5 422.451 15.1529   7
  -2   5   5 407.649 13.9662   6
  -2  -5   6 665.996 23.8525   2
  -2   5   6 652.930 23.7895   2
  -2   5   7 336.329 11.7970   4
  -2  -5   7 311.932 13.2030   2
  -2   5   7 302.385 13.2441   2
  -2   5   7 303.653 12.8079  15
  -2  -5   8 104.935 6.89580   2
  -2   5   8 88.2775 6.83760   2
  -2   5   8 93.5020 6.45133  15
  -2  -5   9 11.4852 5.01488   2
  -2   5   9 5.57009 4.67842   2
  -2   5   9 15.4973 4.87009  15
  -2  -5  10 19.9507 5.47651   2
  -2   5  10 21.0300 5.39899  15
  -2  -5  11 16.3531 5.49073   2
  -2   5  11 18.4458 6.03430  15
  -2   5  12 125.843 8.88389  15
  -2   5  12 111.181 6.73814   8
  -2   5  12 125.310 8.47234  14
  -2  -5  12 124.365 8.44080   2
  -2  -5  13 4.60589 6.01075   2
  -2   5  13 17.1923 6.76880  14
  -2   6 -11-2.98874 8.97492   4
  -2   6 -10-3.05473 8.12476   4
  -2   6  -9 7.96295 7.20699   4
  -2   6  -8 7.82628 6.40851   4
  -2   6  -7 40.5012 6.02699   4
  -2  -6  -7 31.5965 2.87608  12
  -2   6  -6 29.6313 5.48196   4
  -2   6  -4 2.85475 1.58771   9
  -2  -6  -4 7.54072 4.23969   5
  -2   6  -3 52.0945 4.09384  16
  -2  -6  -3 47.0104 4.53623   5
  -2  -6  -2 174.939 7.03406  14
  -2  -6  -2 169.763 7.80255   5
  -2   6  -2 197.904 7.48353   3
  -2  -6  -1 204.554 8.11684  11
  -2   6  -1 206.129 7.88374   3
  -2  -6  -1 202.511 7.53603  14
  -2  -6  -1 203.179 7.95121  16
  -2   6  -1 203.154 8.42318  17
  -2  -6   0 55.9682 3.45293  11
  -2  -6   0 51.6632 2.58731   3
  -2  -6   0 54.6005 2.99167  14
  -2  -6   0 49.3247 3.39361  16
  -2   6   0 58.6846 4.15537  17
  -2  -6   1 1.64222 1.98332  14
  -2  -6   1 1.20194 1.04507   1
  -2   6   1 0.78747 1.10821   1
  -2  -6   1 2.56075 1.98285   3
  -2  -6   1-0.99177 2.22431  16
  -2   6   1 2.24750 2.40992  16
  -2   6   1 2.39953 3.14316  17
  -2   6   2 84.9898 3.19020  14
  -2  -6   2 83.9566 3.49366   1
  -2  -6   2 77.9994 4.04954   3
  -2   6   2 78.9139 4.70440  16
  -2  -6   2 80.8780 4.07931  16
  -2   6   2 84.1507 3.34952   8
  -2   6   3 28.8526 1.86119   8
  -2   6   3 28.1744 2.24145  14
  -2   6   3 30.8035 3.71791  16
  -2  -6   4 115.881 6.50035   2
  -2   6   4 125.463 6.36553   7
  -2  -6   5 150.517 8.01161   2
  -2   6   5 167.499 7.89216   7
  -2   6   5 161.727 6.06599   6
  -2  -6   6 146.935 7.89595   2
  -2   6   6 145.499 5.88735   6
  -2   6   7 12.1980 3.74984   4
  -2  -6   7 14.7404 4.62280   2
  -2   6   7 10.0590 4.15723  15
  -2  -6   8 15.3457 4.73674   2
  -2   6   8 12.6523 4.55444  15
  -2   6   9 20.9150 5.01839  15
  -2  -6   9 16.2172 5.46588   2
  -2   6  10 19.6805 5.47962  15
  -2  -6  10 34.4955 5.96348   2
  -2   6  11 27.1818 6.05123  14
  -2   6  11 26.8922 6.14408  15
  -2   6  11 16.5845 3.96533   8
  -2  -6  11 22.5704 6.05048   2
  -2  -6  12 12.3213 5.83395   2
  -2   6  12 3.90295 6.01143  15
  -2  -6  13 3.48315 5.88663   2
  -2   6  13 29.1638 6.70471  14
  -2   7 -11-0.69049 9.03950   4
  -2   7 -10 22.3870 8.66173   4
  -2   7  -9 17.9543 7.79044   4
  -2   7  -8 7.52684 6.69750   4
  -2   7  -5 20.8969 4.30502  16
  -2  -7  -5 30.5221 5.51111   5
  -2   7  -4 27.6521 4.15211  16
  -2  -7  -4 24.1104 4.91929   5
  -2   7  -3 75.6511 4.98932  16
  -2  -7  -3 67.7705 5.53526   5
  -2   7  -2 54.7677 4.39499  16
  -2  -7  -2 58.2649 4.92650   5
  -2   7  -2 60.4825 4.30238   3
  -2  -7  -1 65.1991 4.44404  11
  -2   7  -1 74.3183 4.37716   3
  -2   7  -1 71.2927 4.97641  17
  -2  -7  -1 75.1902 3.81070  14
  -2  -7   0 61.8411 4.08916  11
  -2  -7   0 65.1881 3.02079   3
  -2   7   0 61.6845 3.85585   3
  -2   7   0 60.0384 4.78517  17
  -2  -7   0 60.9506 3.35797  14
  -2  -7   1 112.077 4.71088   3
  -2  -7   1 111.416 4.71339  14
  -2  -7   1 107.240 5.18555  16
  -2   7   1 115.011 6.32071  17
  -2  -7   2 142.428 5.63014   3
  -2   7   2 120.974 4.76624   1
  -2  -7   2 134.946 4.73575   1
  -2   7   2 129.755 6.57377  16
  -2  -7   2 133.554 5.83778  16
  -2  -7   2 142.557 5.57191  14
  -2   7   2 128.686 4.55181  14
  -2   7   3 250.633 11.7210  16
  -2   7   3 303.318 10.0807  14
  -2   7   4 452.998 15.7253   7
  -2   7   4 407.501 13.7980   8
  -2   7   4 447.359 14.5132  14
  -2  -7   4 421.062 16.1902   2
  -2   7   5 488.683 17.1015   7
  -2   7   5 450.928 16.0116  14
  -2  -7   5 435.558 17.4862   2
  -2   7   6 193.234 8.86141   7
  -2  -7   6 172.754 9.20534   2
  -2   7   6 184.590 7.88774  14
  -2   7   7 6.21738 3.54972   4
  -2  -7   7 4.58378 4.40672   2
  -2   7   7 7.89937 3.83460  14
  -2   7   7 10.1941 4.28769  15
  -2   7   7 8.53351 2.38524   6
  -2  -7   8-0.28059 4.80378   2
  -2   7   8 2.03565 4.12688  14
  -2   7   8 6.70388 4.38825  15
  -2   7   9 3.17662 4.92508  15
  -2   7   9 12.5228 4.74190  14
  -2   7   9 13.2069 2.78972   8
  -2  -7   9 17.9677 5.51237   2
  -2  -7  10 77.5143 7.02282   2
  -2   7  10 70.9016 6.71495  15
  -2   7  10 76.9812 6.59582  14
  -2  -7  11 25.9245 6.13172   2
  -2   7  11 41.3523 6.29897  14
  -2   7  11 46.0814 6.32907  15
  -2  -7  12 5.83319 5.67594   2
  -2   7  12 17.9373 6.18927  14
  -2   7  12 12.5699 5.86191  15
  -2   7  13 24.4548 6.72892  14
  -2   8 -11-0.29027 6.45807  16
  -2   8 -11 19.3075 9.37209   4
  -2   8 -10 2.83162 5.92916  16
  -2   8 -10 13.3554 8.62457   4
  -2   8  -9 18.1624 5.87283  16
  -2   8  -9 25.0485 8.19331   4
  -2   8  -8 10.2423 5.44035  16
  -2   8  -7 5.02968 4.75179  16
  -2   8  -6 91.1887 6.43295  16
  -2   8  -5 13.8265 4.26756  16
  -2  -8  -5 15.1109 5.41052   5
  -2   8  -5 5.53086 5.30384   4
  -2   8  -4 50.7076 4.88363  16
  -2  -8  -4 48.9541 5.87906   5
  -2   8  -3 1.11044 3.73732  16
  -2  -8  -3 6.05020 4.29804   5
  -2   8  -2 61.7422 5.47434  17
  -2   8  -2 61.8797 4.93296  16
  -2  -8  -2 68.2144 5.47951   5
  -2  -8  -1 70.2391 4.98446  11
  -2   8  -1 73.1200 4.77383   3
  -2   8  -1 76.2117 5.17508  16
  -2   8  -1 77.9212 5.72201  17
  -2  -8  -1 76.9215 4.04333  14
  -2  -8   0 109.027 4.67842  14
  -2   8   0 103.227 5.30160   3
  -2  -8   0 104.139 4.35504   3
  -2  -8   0 114.414 5.84542  11
  -2   8   0 110.983 6.56087  17
  -2  -8   0 98.1502 4.17500   6
  -2  -8   1 127.598 6.35392  11
  -2  -8   1 126.945 5.32043  14
  -2  -8   1 133.145 5.39737   3
  -2   8   1 124.447 5.68900   3
  -2   8   2 16.5696 1.19981   1
  -2   8   2 17.7210 4.12506  16
  -2  -8   2 23.6533 2.75557  14
  -2   8   3 20.4845 2.18543   1
  -2  -8   3 18.0797 2.09506   1
  -2   8   3 19.1194 4.48088  16
  -2   8   3 17.8293 1.92513  14
  -2   8   4 5.63110 2.26121  14
  -2  -8   4 6.22684 3.93027   2
  -2   8   4 4.90852 4.29036   7
  -2   8   5 92.3980 4.71681  14
  -2  -8   5 89.9967 6.46888   2
  -2   8   5 96.3394 6.44929   7
  -2   8   6 25.4110 3.51291  14
  -2   8   6 9.32742 2.44972  10
  -2  -8   6 24.9888 4.83102   2
  -2   8   6 24.8089 4.81379   7
  -2  -8   7 21.0224 5.19025   2
  -2   8   7 20.7333 3.90713  14
  -2  -8   8 19.5452 5.36801   2
  -2   8   8 17.2822 4.32299  14
  -2   8   8 18.3707 4.89508  15
  -2  -8   9 17.8855 5.56469   2
  -2   8   9 16.1244 4.90684  14
  -2   8   9 16.2210 5.05582  15
  -2  -8  10-0.92350 5.65254   2
  -2   8  10-5.49992 5.32383  15
  -2   8  10 6.84205 5.05918  14
  -2  -8  11 14.4629 5.78855   2
  -2   8  11 9.00750 5.56537  14
  -2   8  11 10.2049 5.75287  15
  -2   8  12 15.2888 6.19449  14
  -2  -8  12 18.1500 6.71873   8
  -2   9 -11 5.23598 6.36892  16
  -2   9 -10 3.00044 5.88474  16
  -2   9  -9 5.03528 5.59544  16
  -2   9  -8 17.2927 5.63284  16
  -2   9  -7 11.6711 5.14530  16
  -2   9  -6 1.42397 6.32570   4
  -2   9  -6-1.15987 4.58872  16
  -2  -9  -5 0.70631 5.79693   5
  -2   9  -5 4.04020 5.69584   4
  -2   9  -5 3.96478 4.40647  16
  -2  -9  -4 58.4267 6.49639   5
  -2   9  -4 68.1955 5.54633  16
  -2  -9  -3 18.3022 5.09909   5
  -2   9  -3 18.9563 4.37904  16
  -2  -9  -2 8.18468 4.41400   5
  -2   9  -2 13.5443 4.77133  17
  -2   9  -2 10.0141 4.14189  16
  -2   9  -1 52.3821 4.55095   3
  -2   9  -1 50.0014 5.53309  17
  -2   9  -1 53.9189 4.97064  16
  -2   9   0 106.351 6.79784  17
  -2  -9   0 89.1580 4.34152  14
  -2  -9   0 88.8653 4.10330   3
  -2   9   0 95.2987 5.15435   3
  -2  -9   0 102.254 5.89201  11
  -2  -9   0 91.0218 3.47786   8
  -2  -9   0 83.0545 3.64331   6
  -2  -9   1 157.376 6.20986  14
  -2  -9   1 160.661 6.37315   3
  -2   9   1 153.192 6.67590   3
  -2  -9   1 153.749 7.54150  11
  -2   9   2 291.258 10.9588   3
  -2  -9   2 310.474 10.7684  14
  -2  -9   3 275.515 9.25908  14
  -2   9   3 236.866 8.18938   1
  -2   9   4 192.085 9.14708   7
  -2   9   4 201.489 7.37569  14
  -2  -9   4 205.424 9.80222   2
  -2   9   5 2.65361 4.66129   7
  -2   9   5-0.55246 2.60606  14
  -2  -9   5 8.34265 4.45282   2
  -2   9   6 10.1042 4.69888   7
  -2   9   6 9.58498 3.26065  14
  -2  -9   6 8.93367 4.86897   2
  -2   9   7 12.6384 2.19230   3
  -2  -9   7 4.92921 5.06319   2
  -2   9   7 7.20271 3.64778  14
  -2  -9   8 67.2700 6.64690   2
  -2   9   8 57.8939 5.92424  15
  -2   9   8 53.5308 5.00441  14
  -2  -9   9 20.8465 5.68434   2
  -2   9   9 17.4326 5.28953  15
  -2   9   9 11.0169 4.69382  14
  -2  -9  10 0.60562 5.75687   2
  -2   9  10-3.30838 5.14845  15
  -2   9  10 3.02478 5.14059  14
  -2   9  11 5.91275 5.41464  14
  -2  -9  11 8.95031 6.33551   8
  -2   9  12-2.28731 6.07051  14
  -2  10 -10 10.5290 6.12176  16
  -2  10  -9 6.13263 5.89178  16
  -2  10  -8 14.7992 8.50951   4
  -2  10  -8 29.3159 5.98616  16
  -2  10  -7 21.5294 7.84850   4
  -2  10  -7 2.76133 5.32370  16
  -2  10  -6 14.8033 6.94329   4
  -2  10  -6 20.5905 5.22085  16
  -2  10  -5 15.7392 6.70615   4
  -2 -10  -5 20.3347 6.95372   5
  -2  10  -5 19.9281 4.98514  16
  -2 -10  -4 71.1804 7.29809   5
  -2  10  -4 45.5724 6.57551   4
  -2  10  -4 57.6857 5.73496  16
  -2 -10  -3 4.49910 5.31604   5
  -2  10  -3 12.5864 5.36535  17
  -2  10  -3 5.86249 4.38437  16
  -2 -10  -2 56.2390 6.22105   5
  -2  10  -2 60.1576 6.21186  17
  -2  10  -2 56.6885 5.41370  16
  -2  10  -1 30.5712 4.84323  16
  -2  10  -1 28.8573 5.58868  17
  -2  10   0 73.4594 6.20433  16
  -2  10   0 101.802 7.29008  17
  -2 -10   0 94.5220 6.27775  11
  -2  10   1 40.9918 3.97853   3
  -2 -10   1 48.7415 2.91589   8
  -2 -10   1 39.4203 4.81376  11
  -2  10   2 53.7996 3.98336   3
  -2 -10   2 59.6276 3.77309   8
  -2 -10   2 61.9456 5.23746  11
  -2 -10   4 4.20282 4.36818   2
  -2  10   4 7.58502 4.67524   7
  -2 -10   5 0.85782 4.61180   2
  -2  10   5 3.26361 4.75302   7
  -2  10   5 3.20932 2.51783  14
  -2 -10   6 38.5527 5.71130   2
  -2  10   6 26.5588 5.48484   7
  -2  10   6 37.0096 3.66120  14
  -2 -10   7 21.2606 5.74609   2
  -2  10   7 11.3970 4.74069  15
  -2  10   7 20.5537 3.80758  14
  -2 -10   8 2.97939 5.52890   2
  -2  10   8 1.28777 4.81815  15
  -2  10   8 9.96827 4.09748  14
  -2 -10   9 4.43681 5.52169   2
  -2  10   9-0.36219 4.38270  14
  -2  10   9 8.37034 4.93053  15
  -2 -10   9 0.75210 5.60065   8
  -2  10  10 9.55716 4.95824  14
  -2 -10  10 9.83267 6.34342   8
  -2 -10  11-9.73293 7.00508   8
  -2  11 -10 12.6915 6.17171  16
  -2  11  -9 4.25587 6.08078  16
  -2  11  -9-3.48358 9.56562   4
  -2  11  -8 8.71932 5.86079  16
  -2  11  -8 0.64470 8.69507   4
  -2  11  -7 3.38389 5.59787  16
  -2  11  -7 5.90174 7.81802   4
  -2  11  -6 18.9814 5.65616  16
  -2  11  -6 16.7899 7.63670   4
  -2 -11  -6 23.3041 7.63971   5
  -2  11  -5 7.30357 6.80055  17
  -2  11  -5 11.9196 5.48188  16
  -2 -11  -5 23.2950 7.28680   5
  -2  11  -5 22.1800 7.01946   4
  -2  11  -4 23.6426 6.38963  17
  -2  11  -4 5.97110 5.26687  16
  -2 -11  -4 9.38975 6.38674   5
  -2  11  -4 8.50214 6.37454   4
  -2  11  -3 1.77823 5.78642  17
  -2  11  -3 4.67766 4.87424  16
  -2 -11  -3 11.0905 5.88194   5
  -2  11  -3 8.99543 5.86660   4
  -2  11  -2 51.1303 6.66969  17
  -2  11  -2 55.1848 5.79839  16
  -2 -11  -2 41.1593 6.41271   5
  -2  11  -1 93.8711 7.05886  16
  -2  11  -1 101.670 7.93579  17
  -2 -11  -1 83.1321 7.39978   5
  -2  11   0 172.868 9.57218  16
  -2 -11   0 186.404 9.41368  11
  -2  11   1 75.4524 6.86308  16
  -2 -11   1 77.6632 6.23060  11
  -2 -11   2 94.3496 4.75599   8
  -2 -11   2 96.8771 6.71527  11
  -2 -11   3 26.7425 3.69588   8
  -2 -11   3 30.8582 5.16734  11
  -2 -11   4 7.48560 4.92619   2
  -2 -11   4 7.95718 3.83378   8
  -2  11   4 7.62819 4.80320   7
  -2 -11   5 2.42074 4.83283   2
  -2  11   5-1.15308 5.01607   7
  -2 -11   5 2.88728 4.14840   8
  -2 -11   6 31.9101 5.97845   2
  -2 -11   6 33.0965 5.13372   8
  -2 -11   7 16.5349 5.98383   2
  -2 -11   7 19.3804 5.38038   8
  -2  11   7 14.4575 4.83906  15
  -2 -11   8 5.67172 5.88685   2
  -2 -11   8 0.46664 5.57044   8
  -2 -11   9-2.83012 5.95513   8
  -2 -11  10 29.5402 6.83738   8
  -2  12  -9-1.89161 6.16657  16
  -2  12  -8-4.02943 9.10978   4
  -2  12  -8 6.25981 6.01145  16
  -2  12  -7 21.3087 8.82927   4
  -2  12  -7 5.70770 5.99297  16
  -2 -12  -6 9.33102 8.01371   5
  -2  12  -6 23.1545 8.06142   4
  -2  12  -6 14.0076 7.82892  17
  -2  12  -6 20.2794 6.04232  16
  -2 -12  -5 37.1468 8.24905   5
  -2  12  -5 36.4164 8.06615   4
  -2  12  -5 52.4599 8.15454  17
  -2  12  -5 47.9331 6.44384  16
  -2  12  -4 44.5740 7.50577   4
  -2  12  -4 56.2325 7.76293  17
  -2  12  -4 54.8608 6.51114  16
  -2 -12  -3 30.1409 6.96829   5
  -2  12  -3 34.0737 6.86693   4
  -2  12  -3 39.2816 7.32514  17
  -2  12  -3 42.4546 6.21477  16
  -2  12  -2-5.36986 6.09728   4
  -2 -12  -2 10.1364 6.17742   5
  -2  12  -2 8.68301 5.59509  16
  -2  12  -2 4.54628 6.38939  17
  -2  12  -1 10.6610 5.51072   4
  -2 -12  -1 9.89983 5.89731   5
  -2  12  -1 16.4813 5.69604  16
  -2  12  -1-0.65679 6.37307  17
  -2 -12   0 2.99269 5.23221  11
  -2  12   0 6.05100 5.76351  16
  -2 -12   1 48.6541 6.04760  11
  -2  12   1 33.8106 6.53465  16
  -2 -12   2 48.6763 5.93560  11
  -2 -12   3 15.2343 5.39090  11
  -2  12   3 21.9744 5.29829   7
  -2 -12   4 26.6146 5.85779  11
  -2 -12   4 13.0207 5.52116   2
  -2 -12   4 16.4845 4.13339   8
  -2  12   4 22.0274 5.42854   7
  -2 -12   5 13.9013 5.83391   2
  -2  12   5 14.8238 5.31452   7
  -2 -12   5 21.8432 4.63767   8
  -2 -12   6 9.08357 5.72820   2
  -2 -12   6 10.2431 4.88794   8
  -2 -12   7 1.54248 5.85306   2
  -2 -12   7 10.0315 5.37209   8
  -2 -12   8 20.8162 6.02496   8
  -2 -12   9 3.35435 6.20390   8
  -2  13  -8 8.24851 6.29453  16
  -2  13  -7 0.32089 9.20880   4
  -2  13  -7 10.6270 6.30130  16
  -2  13  -6 14.6980 8.60772   4
  -2 -13  -6-0.98072 8.42455   5
  -2  13  -6 14.7441 6.37031  16
  -2  13  -6 1.19788 8.08896  17
  -2 -13  -5-0.47704 8.25273   5
  -2  13  -5 0.26816 8.10459   4
  -2  13  -5 8.01530 7.76410  17
  -2  13  -5 6.03528 6.18408  16
  -2 -13  -4 11.5248 7.75504   5
  -2  13  -4 7.69746 7.34562   4
  -2  13  -4 14.3510 7.59057  17
  -2  13  -4 25.5079 6.42414  16
  -2  13  -3 8.63618 6.74292   4
  -2 -13  -3 13.1792 7.53309   5
  -2  13  -3 18.2063 6.32526  16
  -2  13  -3 15.1942 7.46496  17
  -2 -13  -2 76.4273 8.62710   5
  -2  13  -2 73.3707 7.59331   4
  -2  13  -2 96.8006 8.00782  16
  -2  13  -2 78.0678 8.78982  17
  -2  13  -1 57.1634 6.79961   4
  -2 -13  -1 56.3717 7.95502   5
  -2  13  -1 71.8441 7.45958  16
  -2 -13   0 32.3660 7.22247   5
  -2  13   0 25.0536 5.72939   4
  -2  13   0 27.7180 6.87563  16
  -2  13   1 8.87286 5.08694   4
  -2  13   1 14.5265 6.62025  16
  -2 -13   1 18.1944 6.02169  11
  -2 -13   2 1.67082 5.66536  11
  -2  13   3 7.43279 5.20476   7
  -2 -13   3 15.5842 5.98531  11
  -2 -13   4 5.65370 5.93847   2
  -2 -13   4 6.34818 5.95612  11
  -2 -13   5 12.3884 6.06774   2
  -2 -13   5 9.07434 6.63067  11
  -2 -13   6 17.4592 6.21923   2
  -2  14  -6 17.1697 6.72449  16
  -2  14  -6-0.60498 9.14759   4
  -2  14  -5 28.5166 8.97581  17
  -2  14  -5 20.1854 6.86983  16
  -2 -14  -5 29.3337 9.15543   5
  -2  14  -5 35.1517 8.73216   4
  -2  14  -4 12.4367 6.78674  16
  -2  14  -4 4.79190 8.24145  17
  -2 -14  -4 10.3333 8.37316   5
  -2  14  -4 3.77110 7.88135   4
  -2  14  -3 25.0903 8.30631  17
  -2  14  -3 9.25624 6.78969  16
  -2 -14  -3 11.9247 8.17736   5
  -2  14  -3 29.4259 7.54253   4
  -2  14  -2 14.4388 7.15122  16
  -2  14  -2 28.3974 7.68758  17
  -2  14  -2 11.6797 6.79893   4
  -2 -14  -2 10.9582 7.52845   5
  -2  14  -1 32.9367 7.32086  16
  -2  14  -1 34.9890 6.58183   4
  -2 -14  -1 25.4485 7.71200   5
  -2  14   0 0.38237 7.01466  16
  -2 -14   0-0.85191 6.91790   5
  -2 -14   1 12.0604 6.41843  11
  -2 -14   2 9.57754 6.68320  11
  -2 -14   3 19.1635 7.04030  11
  -2 -14   4 5.80204 6.24298   2
  -2 -14   4 10.0371 6.73775  11
  -2 -14   5 8.48288 7.10086  11
  -2 -14   6 11.4696 7.44092  11
  -2  15  -4 8.93870 7.29995  16
  -2 -15  -4 16.0562 9.21949   5
  -2  15  -4-1.79720 8.70121   4
  -2  15  -3 15.0463 7.57782  16
  -2 -15  -3 11.8498 8.93140   5
  -2  15  -3 12.2069 7.80168   4
  -2  15  -2-0.37563 7.38308  16
  -2 -15  -2 2.95181 8.21308   5
  -2  15  -1 1.58994 7.64935  16
  -2 -15  -1 10.0418 8.10861   5
  -2 -15   0-0.46266 7.72382   5
  -2 -15   1 1.85546 7.83003   5
  -2 -15   2-2.38813 6.79180  11
  -2 -15   3 7.09360 6.29930   2
  -2 -15   3 11.3661 7.14353  11
  -2 -15   4-12.5374 7.73370  11
  -1   0 -10-0.55690 3.68651  10
  -1   0  -7-5.00817 4.48611   4
  -1   0  -6 14.3184 3.83200   4
  -1   0  -5 0.83899 3.11078   4
  -1   0  -5-0.47883 2.77369  15
  -1   0  -5-0.55605 3.02462   2
  -1   0  -4 40.4773 3.31423   2
  -1   0  -4 37.8094 3.39333   4
  -1   0  -4 37.4761 3.15473  15
  -1   0  -3-0.57448 2.00411  15
  -1   0  -3-0.07820 2.00245   2
  -1   0  -2 340.155 11.5895   3
  -1   0  -2 339.860 11.6812   2
  -1   0  -2 356.138 11.7155  15
  -1   0  -1 1.49518 1.08035   2
  -1   0  -1 0.26664 1.18721   3
  -1   0  -1-0.63888 1.39782  12
  -1   0   3 1.07388 2.06551  15
  -1   0   3-0.05590 1.55998  13
  -1   0   4 149.173 6.07158   4
  -1   0   4 148.687 5.60085  13
  -1   0   5 0.60716 2.96300   4
  -1   0   6 70.4792 4.62448   2
  -1   0   7 0.60002 1.35432  12
  -1   0   7-0.20943 3.38530   2
  -1   0   8 26.7271 4.37653   2
  -1   0   8 32.0189 4.56377  15
  -1   0   9-0.52892 3.97959   2
  -1   0  10 97.1695 6.91560   2
  -1   0  11-2.77969 4.83005   2
  -1   0  12 50.8382 6.55618   2
  -1   0  13 5.33330 6.33343   8
  -1   0  13 6.02580 5.62231   2
  -1   0  14 21.3227 6.95409   8
  -1  -1  -9 4.14943 2.66317  10
  -1   1  -8 88.1709 6.63482   4
  -1   1  -7 107.921 6.60129   4
  -1   1  -6 349.763 12.7081   2
  -1   1  -6 330.266 12.6266   4
  -1  -1  -6 325.312 12.3743   4
  -1   1  -5 837.141 27.8187   2
  -1  -1  -5 806.901 27.9289   2
  -1   1  -5 838.995 27.5961   4
  -1  -1  -5 804.817 27.3953   4
  -1   1  -5 816.016 27.7348  15
  -1  -1  -5 823.299 27.6960  15
  -1   1  -4 1391.16 45.7883   2
  -1  -1  -4 1381.56 45.9162   2
  -1   1  -4 1399.20 45.6429   4
  -1  -1  -4 1373.66 45.4259   4
  -1  -1  -4 1419.95 45.7430  15
  -1   1  -3 1515.52 47.8394   2
  -1  -1  -3 1469.80 47.9447   2
  -1  -1  -3 1417.95 47.5346   4
  -1  -1  -3 1481.95 47.7713  15
  -1   1  -2 2291.51 72.6344   2
  -1  -1  -2 2293.38 72.7882   2
  -1  -1  -2 2276.41 72.6020  15
  -1  -1  -2 2162.76 72.5039  13
  -1  -1  -1 500.617 16.3716  15
  -1  -1  -1 507.726 16.3817   8
  -1  -1  -1 474.357 16.5514   5
  -1  -1  -1 509.449 16.2756   3
  -1   1   1 2670.46 85.9901  16
  -1   1   1 2664.85 86.1348   2
  -1   1   2 6537.81 209.595  12
  -1  -1   2 6693.80 209.566   4
  -1  -1   2 6572.72 209.699  15
  -1   1   2 6331.00 209.433  10
  -1  -1   3 2518.33 81.9476  15
  -1   1   3 2528.66 81.5857  12
  -1   1   4 83.7266 3.56971  12
  -1   1   4 91.8264 4.33147   4
  -1  -1   4 83.7157 4.36582  15
  -1  -1   5 14.8427 2.14969  13
  -1   1   5 15.9049 2.95048   4
  -1  -1   5 17.1407 3.16821   4
  -1  -1   5 14.4659 2.73797  15
  -1  -1   6 180.019 6.99272  13
  -1   1   6 203.527 7.52314   4
  -1  -1   6 165.328 7.87799   2
  -1   1   6 181.557 7.81542  15
  -1  -1   7 169.532 6.56273  13
  -1  -1   7 181.748 8.15634   2
  -1   1   7 163.251 8.10176   2
  -1   1   7 175.821 7.94743  15
  -1  -1   8 189.849 8.71118   2
  -1   1   8 178.947 8.88430   2
  -1   1   8 175.869 8.59763  15
  -1   1   9 6.27657 4.17833  15
  -1  -1   9 10.8034 4.27192   2
  -1   1   9 5.13397 4.34813   2
  -1  -1  10 96.1453 6.87217   2
  -1   1  10 98.8549 7.08225   2
  -1  -1  11 40.2241 5.74698   2
  -1   1  11 45.7515 6.09143   2
  -1  -1  12 53.3578 6.43299   2
  -1   1  12 39.8715 6.37871   2
  -1   1  12 44.6867 6.39483   8
  -1  -1  13 4.45861 5.72003   2
  -1   1  13-2.93082 6.17108   2
  -1   1  13 7.71224 6.01040   8
  -1  -1  13 2.83148 6.38020   8
  -1  -1  14 36.1511 6.68108   2
  -1   1  14 32.7477 6.58987   8
  -1  -1  14 28.6732 7.47936   8
  -1   2  -9 1.76282 5.93999   4
  -1   2  -8 1.53659 5.38625   4
  -1   2  -7 1.46690 4.82914   4
  -1   2  -6 41.2428 4.41700   4
  -1   2  -6 47.3786 4.06657   2
  -1  -2  -6 30.5772 2.42496  10
  -1   2  -5 31.6787 3.56636   4
  -1   2  -5 22.2439 2.99892   2
  -1  -2  -5 18.9859 2.09453  10
  -1  -2  -4 91.1016 4.23343   4
  -1   2  -4 105.973 4.52015   2
  -1  -2  -4 102.055 4.89998   2
  -1  -2  -4 85.7588 3.90551  10
  -1  -2  -3 69.5548 3.40455   4
  -1   2  -3 81.7487 3.58785   2
  -1  -2  -3 80.8899 4.00784   2
  -1  -2  -3 71.0741 3.36079  10
  -1  -2  -2 53.3116 3.25843   5
  -1  -2  -2 51.3427 2.23677   4
  -1  -2  -2 46.3494 2.74971  10
  -1   2  -2 58.3504 2.42554   2
  -1  -2  -2 62.8652 3.08435   2
  -1  -2  -1 190.429 6.57127   5
  -1  -2  -1 183.415 6.08371   8
  -1  -2  -1 158.428 6.63854  10
  -1  -2  -1 189.086 6.44512  14
  -1  -2   0 364.675 13.2727   4
  -1  -2   0 420.851 13.4116  14
  -1  -2   0 410.477 13.4786  16
  -1   2   0 405.162 13.5713  16
  -1  -2   0 424.566 13.5636  17
  -1   2   0 409.119 13.2375   1
  -1  -2   0 416.699 13.2304   1
  -1  -2   1 396.869 13.3286   4
  -1   2   1 398.472 13.4036  16
  -1  -2   1 392.892 13.1059  16
  -1   2   1 412.492 13.3927   2
  -1  -2   2 143.791 5.57091   4
  -1  -2   2 148.409 5.49215  15
  -1   2   2 137.695 5.59044   2
  -1  -2   3 294.574 10.5489   4
  -1  -2   3 300.330 10.8814   2
  -1  -2   3 306.100 10.6861  15
  -1  -2   4 11.0896 2.73970   2
  -1  -2   4 10.6477 2.58942  15
  -1   2   4 13.8832 2.77194   4
  -1   2   5 16.8181 2.86922  15
  -1  -2   5 10.0583 2.73114  15
  -1   2   5 18.8104 3.00662   4
  -1   2   6 14.0249 3.08778  15
  -1  -2   6 12.5888 3.12610   2
  -1   2   6 9.68572 3.27119   4
  -1  -2   7 172.568 8.10772   2
  -1  -2   7 166.209 6.91687  13
  -1   2   7 175.344 7.94755  15
  -1  -2   8 67.0287 3.90592  13
  -1  -2   8 65.7109 5.44331   2
  -1   2   8 65.6785 5.48753   2
  -1   2   8 67.7233 5.41115  15
  -1   2   9 14.2226 4.53974  15
  -1  -2   9 14.9489 4.25756   2
  -1   2   9 12.1640 4.29011   2
  -1  -2  10 18.5907 4.69709   2
  -1   2  10 24.1338 5.05392   2
  -1  -2  11 39.0360 5.86031   2
  -1   2  11 33.5253 5.95081   2
  -1   2  12 26.9568 5.57825   8
  -1  -2  12 22.0367 5.56734   2
  -1   2  12 19.0682 5.98399   2
  -1   2  13 20.4383 5.78859   8
  -1  -2  13 11.2124 6.78284   8
  -1  -2  13 13.1821 5.73948   2
  -1   2  14 18.7268 5.94701   8
  -1  -2  14 22.2498 7.52723   8
  -1  -2  14 9.56956 6.21005   2
  -1   3  -9 60.4858 6.98792   4
  -1   3  -8 49.1354 6.11346   4
  -1   3  -7 95.0906 6.72999   4
  -1   3  -6 1.46212 4.05789   4
  -1   3  -6 0.79833 2.95006   2
  -1  -3  -6 2.85779 3.95859   7
  -1   3  -5 240.897 9.50027   4
  -1   3  -5 235.725 9.07834   2
  -1  -3  -5 243.191 9.36216   7
  -1   3  -4 505.372 17.3179   2
  -1  -3  -4 483.248 17.8398   2
  -1  -3  -4 532.906 17.4588   7
  -1  -3  -3 410.188 14.8501   5
  -1  -3  -3 402.031 14.5761   2
  -1  -3  -3 424.016 14.1456   7
  -1  -3  -2 1629.85 53.3897   5
  -1  -3  -1 5263.43 169.023  14
  -1   3  -1 5264.72 168.859   9
  -1  -3  -1 5161.21 169.273  16
  -1  -3  -1 5271.49 169.275  17
  -1  -3   0 501.469 16.8165  14
  -1  -3   0 486.358 16.6857   3
  -1   3   0 524.331 16.5910   1
  -1  -3   0 507.418 16.5830   1
  -1   3   0 517.682 16.7659   8
  -1  -3   0 520.284 16.9686  16
  -1   3   0 506.716 17.0827  16
  -1   3   0 532.750 17.2139  17
  -1  -3   0 511.127 17.1189  17
  -1   3   1 330.729 10.7801   8
  -1   3   1 316.513 11.2576  16
  -1  -3   1 326.399 10.9975  16
  -1   3   2 440.590 15.2611  16
  -1   3   2 437.681 14.5767   6
  -1   3   2 463.021 15.2317   2
  -1   3   3 1098.42 35.6491   7
  -1  -3   3 1054.01 35.8403   2
  -1  -3   4 585.931 20.3523   2
  -1   3   5 205.022 8.33182  15
  -1   3   5 209.500 7.81815   4
  -1   3   6 255.319 9.97383  15
  -1  -3   6 245.819 10.1894   2
  -1   3   6 245.499 9.28645   4
  -1   3   7 424.490 15.8789  15
  -1  -3   7 410.359 16.1596   2
  -1   3   7 439.148 15.1132   4
  -1  -3   8 25.6985 4.21075   2
  -1   3   8 19.3713 4.23159  15
  -1   3   9-2.63393 4.16846   2
  -1  -3   9-1.01201 4.13873   2
  -1  -3   9 6.36319 2.60177  13
  -1   3   9 1.65817 4.32224  15
  -1  -3  10 13.3676 4.61299   2
  -1   3  10 14.5044 4.82558   2
  -1   3  10 15.5465 5.15797  15
  -1  -3  11 129.623 7.91787   2
  -1   3  11 111.551 8.41819   2
  -1  -3  12 4.33506 5.22873   2
  -1   3  12 12.8691 4.91754   8
  -1   3  13 13.8079 6.67504  14
  -1  -3  13 10.1789 5.71368   2
  -1  -3  13 12.2638 6.89448   8
  -1   3  13 14.6053 5.40861   8
  -1  -3  14 8.85602 5.88348   2
  -1   4 -10 6.92157 7.09628   4
  -1   4  -9 12.5936 6.53635   4
  -1   4  -8 12.7100 5.83109   4
  -1   4  -7 34.9606 5.49701   4
  -1  -4  -6 69.7151 4.98901   7
  -1  -4  -6 50.9526 2.75296  12
  -1   4  -6 60.2272 5.23895   4
  -1  -4  -5 38.4638 3.78110   7
  -1   4  -5 38.7222 4.21187   4
  -1  -4  -4 55.3928 3.59089   7
  -1  -4  -4 58.2372 4.70495   5
  -1  -4  -3 27.0982 3.00373   2
  -1  -4  -3 33.8530 3.50621   5
  -1   4  -2 154.635 5.46497   9
  -1  -4  -2 179.470 6.78814   5
  -1  -4  -1 85.5187 3.86561  11
  -1  -4  -1 81.6796 3.49659  14
  -1  -4  -1 75.3142 3.92117  16
  -1  -4   0 17.7238 1.68585  14
  -1   4   0 17.7530 2.48384  17
  -1  -4   0 18.5294 2.12649  16
  -1  -4   0 19.6708 2.05814  11
  -1  -4   0 16.3758 1.51348   3
  -1   4   0 19.4296 1.90244   3
  -1   4   1 181.286 6.60403   3
  -1  -4   1 184.696 6.68922   3
  -1   4   1 192.178 7.10442  16
  -1  -4   1 184.943 6.75663  16
  -1   4   1 180.444 7.27746  17
  -1   4   1 182.614 6.22450  14
  -1   4   1 191.897 6.30748   8
  -1   4   2 159.418 6.53908  16
  -1  -4   2 158.012 6.15478   3
  -1   4   3 29.8295 3.06908   7
  -1   4   3 27.4816 1.88058   6
  -1  -4   3 29.2212 2.97783   2
  -1   4   4 65.4659 4.08962   7
  -1   4   4 54.1686 4.25700   5
  -1   4   5 88.6946 5.05867   2
  -1   4   5 92.9184 4.43904   4
  -1  -4   6 332.342 12.8977   2
  -1   4   6 316.305 13.0239   2
  -1   4   6 339.048 11.8043   4
  -1   4   6 326.575 12.6193  15
  -1   4   7 63.2825 4.35633   4
  -1  -4   7 51.4433 4.99992   2
  -1   4   7 49.6036 5.02658   2
  -1   4   7 52.9598 4.94403  15
  -1  -4   8 68.2840 5.54996   2
  -1   4   8 68.9704 5.52071  15
  -1   4   9 8.69310 4.52280  15
  -1  -4   9 1.26958 4.27467   2
  -1   4  10 21.0425 5.21943  15
  -1  -4  10 15.1828 4.87742   2
  -1   4  11 54.5681 5.16132   8
  -1  -4  11 65.2669 6.40373   2
  -1   4  12 20.5841 6.22208  14
  -1   4  12 23.6809 4.82364   8
  -1  -4  12 17.9170 5.62737   2
  -1   4  13 33.6426 7.00668  14
  -1   4  13 17.0150 5.02442   8
  -1  -4  13 26.9787 7.34832   8
  -1  -4  13 11.9660 5.76408   2
  -1   5 -10 30.2231 7.77265   4
  -1   5  -9 27.6534 7.00999   4
  -1   5  -8 21.9851 6.05651   4
  -1  -5  -7 11.4872 1.55658  13
  -1   5  -7 14.1449 5.39016   4
  -1   5  -6 32.7178 5.08314   4
  -1  -5  -4 36.8501 4.34749   5
  -1  -5  -3 249.966 10.1844   5
  -1   5  -3 249.960 9.52488  16
  -1  -5  -2 690.254 23.9900   5
  -1   5  -2 705.626 23.6307  16
  -1  -5  -1 288.614 10.7972  11
  -1  -5  -1 299.329 10.2713  14
  -1  -5  -1 305.979 10.6692  16
  -1  -5   0 1496.41 48.9189  11
  -1  -5   0 1473.48 48.3362   3
  -1   5   0 1485.24 48.5933   3
  -1  -5   0 1484.70 48.4085  14
  -1  -5   0 1515.74 48.7588  16
  -1   5   0 1544.48 49.1903  17
  -1   5   1 717.288 23.4289   3
  -1  -5   1 724.651 23.4288   3
  -1  -5   1 702.446 23.3897  14
  -1   5   1 704.305 23.0547  14
  -1   5   1 704.697 23.0435   1
  -1  -5   1 717.191 23.0093   1
  -1  -5   1 715.568 23.6477  16
  -1   5   1 696.722 24.1795  17
  -1   5   2 232.930 7.62702  14
  -1  -5   2 233.273 8.06976   3
  -1   5   2 229.095 7.72274   3
  -1   5   2 214.224 8.64665  16
  -1   5   2 208.478 7.28989   8
  -1   5   3 110.786 5.39231  11
  -1  -5   3 116.078 5.07007   3
  -1   5   3 114.473 5.32841   7
  -1   5   3 110.127 4.62892  14
  -1   5   4 120.109 5.73056   7
  -1   5   4 111.718 4.31163   6
  -1   5   6 537.174 17.7209   4
  -1   5   6 503.251 18.6309  15
  -1  -5   6 502.342 18.9488   2
  -1   5   7 103.800 5.18106   4
  -1  -5   7 99.3405 6.19855   2
  -1   5   7 93.6511 6.06701  15
  -1  -5   8 27.1562 4.62733   2
  -1   5   8 27.9904 4.47062  15
  -1  -5   9 7.36937 4.51303   2
  -1   5   9 10.4861 4.73029  15
  -1   5  10 93.2302 7.11760  15
  -1   5  10 94.2585 5.54958   8
  -1  -5  10 102.345 7.02649   2
  -1   5  10 112.942 7.27213  14
  -1   5  11 14.5297 5.64969  14
  -1  -5  11 3.66895 4.99544   2
  -1   5  11 9.22967 4.02660   8
  -1   5  12 5.66466 6.05141  14
  -1  -5  12 3.54779 5.22592   2
  -1   5  12 2.65851 4.27789   8
  -1  -5  13 17.7007 5.58829   2
  -1   5  13 23.9171 6.72399  14
  -1   6 -10 3.96098 7.70247   4
  -1   6  -9 13.7445 7.10915   4
  -1   6  -8 29.6696 6.36948   4
  -1   6  -7 40.2611 6.16134   4
  -1  -6  -7 44.5765 3.35196  12
  -1  -6  -5 7.14315 4.78289   5
  -1   6  -5 2.74084 0.99580   9
  -1  -6  -4 39.9898 4.96728   5
  -1   6  -4 37.3500 3.90671  16
  -1  -6  -3 59.7440 4.87089   5
  -1   6  -3 58.9108 4.02788  16
  -1  -6  -2 40.7601 3.87343   5
  -1   6  -2 45.8440 3.46981  16
  -1  -6  -1 22.5048 2.10650  14
  -1   6  -1 22.2801 3.33378  17
  -1  -6  -1 21.6710 2.85603  16
  -1   6  -1 23.7898 2.81315  16
  -1  -6  -1 18.3325 2.78467  11
  -1  -6   0 24.5912 1.96798  14
  -1  -6   0 23.8662 2.64734  11
  -1  -6   0 20.9552 1.94277   3
  -1   6   0 23.1253 3.25216  17
  -1  -6   0 25.0705 2.73875  16
  -1  -6   1 153.159 5.75843   3
  -1   6   1 146.097 5.73320   3
  -1  -6   1 150.396 5.58939  14
  -1  -6   1 159.873 6.14916  16
  -1   6   1 145.900 6.86818  17
  -1   6   2 12.7758 3.06106  16
  -1  -6   2 14.9569 2.45414   3
  -1   6   2 14.0068 1.89328   3
  -1   6   2 14.4131 1.58222  14
  -1   6   3 105.592 4.29411   3
  -1   6   3 104.426 5.35588   7
  -1   6   3 114.276 4.53378  14
  -1   6   4 377.161 13.8256   7
  -1   6   4 376.888 13.2296  14
  -1   6   5 281.376 10.1504   7
  -1   6   5 287.042 8.42957   6
  -1   6   5 294.285 9.61520  14
  -1  -6   5 294.462 10.5270   2
  -1   6   6 52.4435 3.63212   4
  -1  -6   6 39.7118 4.61562   2
  -1   6   6 46.7167 4.21162  14
  -1   6   6 41.7771 4.53418  15
  -1  -6   7 30.2679 4.46145   2
  -1   6   7 27.4130 4.46716  15
  -1   6   7 39.8968 4.25854  14
  -1   6   8 30.7337 2.98457   8
  -1  -6   8 26.3903 4.92066   2
  -1   6   8 25.5273 4.65373  15
  -1   6   8 30.0154 4.67182  14
  -1   6   9 58.6508 3.99553   8
  -1  -6   9 64.2667 5.81406   2
  -1   6   9 49.7878 5.57328  14
  -1   6   9 48.2636 5.51885  15
  -1   6  10 106.526 7.15696  15
  -1  -6  10 93.4849 6.88997   2
  -1   6  10 83.0031 5.04265   8
  -1   6  10 90.4248 7.06533  14
  -1   6  11 4.91644 5.58699  14
  -1  -6  11 11.6014 5.29438   2
  -1   6  12 38.3025 6.47993  14
  -1  -6  12 16.9889 6.89891   8
  -1  -6  12 32.6804 5.80415   2
  -1   6  13 23.4163 6.84152  14
  -1   7 -10-0.63764 7.95984   4
  -1   7  -9 8.39793 7.42007   4
  -1   7  -8-0.25786 6.76076   4
  -1  -7  -7 4.13371 3.23110  12
  -1   7  -6 94.4237 5.98346  16
  -1   7  -5 51.5498 4.64226  16
  -1  -7  -5 47.5572 6.07260   5
  -1   7  -4 26.6709 3.82140  16
  -1  -7  -4 22.2683 5.02687   5
  -1   7  -4 18.1647 4.82791   4
  -1   7  -3 53.3135 4.29608  16
  -1  -7  -3 58.3418 5.25630   5
  -1   7  -2 32.3746 3.59283  16
  -1  -7  -2 34.0188 4.16649   5
  -1  -7  -1 293.286 11.0130  11
  -1   7  -1 281.576 10.4816   3
  -1   7  -1 294.640 10.8417  16
  -1   7  -1 291.627 11.2679  17
  -1  -7  -1 271.809 9.90356  14
  -1  -7   0 141.434 5.20026  14
  -1  -7   0 137.617 5.25705   3
  -1  -7   0 144.407 6.38635  11
  -1   7   0 139.133 6.81041  17
  -1  -7   0 129.022 4.91504   8
  -1  -7   1 93.7755 4.32528   3
  -1  -7   1 98.4789 3.98994  14
  -1  -7   2 342.203 11.3045   3
  -1   7   2 331.363 10.9429   3
  -1  -7   2 297.106 10.4085   1
  -1   7   2 335.100 10.7223  14
  -1   7   3 583.034 20.4715   7
  -1   7   3 585.194 19.5863   3
  -1   7   3 601.545 19.7411  14
  -1   7   4 56.0058 2.93687   3
  -1   7   4 55.2160 3.57549  14
  -1   7   4 56.0980 4.91345   7
  -1  -7   4 55.7224 4.68352   2
  -1   7   5 17.8834 4.20906   7
  -1   7   5 20.1873 2.11403   3
  -1   7   5 19.2747 3.18465  14
  -1   7   5 11.5061 2.74471  10
  -1  -7   5 18.6346 3.92522   2
  -1   7   6 7.04509 3.84182  15
  -1   7   6 12.6184 3.39499  14
  -1   7   6 11.0213 1.26151   8
  -1  -7   6 12.4116 4.07762   2
  -1   7   6 15.9593 2.79649   4
  -1   7   7 132.146 5.39809   6
  -1   7   7 137.803 5.22002   8
  -1   7   7 155.983 7.10495  14
  -1   7   7 156.012 7.46636  15
  -1  -7   7 145.555 7.68756   2
  -1   7   8 41.3761 2.82923   8
  -1  -7   8 40.1953 5.19478   2
  -1   7   8 36.4077 4.91667  15
  -1   7   8 32.2006 4.78182  14
  -1   7   9 72.4609 5.96867  15
  -1   7   9 60.7264 3.72350   8
  -1  -7   9 68.5072 6.14056   2
  -1   7   9 60.4793 5.87870  14
  -1  -7  10 28.4174 5.40285   2
  -1   7  10 20.4246 5.50178  14
  -1   7  10 24.8846 5.43410  15
  -1  -7  11 19.0351 5.42743   2
  -1   7  11 14.3873 6.03910  14
  -1  -7  11 25.9357 6.40078   8
  -1   7  12 6.85866 6.26762  14
  -1  -7  12 8.65515 6.60992   8
  -1   8 -11 20.0578 6.03404  16
  -1   8 -10 1.50204 5.54423  16
  -1   8 -10 10.3086 8.37753   4
  -1   8  -9 10.0514 5.28498  16
  -1   8  -8 16.4904 4.96272  16
  -1   8  -7 15.0107 4.62006  16
  -1  -8  -7 8.50147 3.87008  12
  -1   8  -6 1.37849 4.03874  16
  -1   8  -6 2.34776 5.58095   4
  -1   8  -5 11.0112 4.01492  16
  -1   8  -5 11.2191 5.13385   4
  -1  -8  -5 11.3729 5.26230   5
  -1   8  -4 18.5841 3.99238  16
  -1  -8  -4 14.7430 5.08744   5
  -1   8  -4 6.98037 4.69674   4
  -1   8  -3 10.0521 3.69626  16
  -1  -8  -3 6.77733 4.34597   5
  -1   8  -2 46.6480 4.95066  17
  -1   8  -2 42.8127 4.29879  16
  -1  -8  -2 54.0398 5.22349   5
  -1  -8  -1 22.2742 3.71587  11
  -1   8  -1 19.3904 4.39344  17
  -1   8  -1 18.9117 3.81012  16
  -1  -8   0 84.6497 3.81078  14
  -1  -8   0 85.8029 4.03789   3
  -1  -8   0 82.8518 5.28837  11
  -1  -8   0 86.2382 3.45796   8
  -1   8   0 81.8426 5.32637  16
  -1   8   0 99.0372 6.02395  17
  -1  -8   1 35.9605 3.95753  11
  -1  -8   1 34.4857 2.74069   8
  -1  -8   1 39.6604 3.14405   3
  -1  -8   1 34.0709 2.46107  14
  -1  -8   2 358.066 12.2875  14
  -1   8   3 91.2066 5.51617   7
  -1   8   3 91.8667 4.10867   3
  -1   8   3 98.2908 4.20788  14
  -1   8   4 56.6361 2.96152   3
  -1   8   4 65.1363 3.62677  14
  -1   8   4 63.2414 4.97520   7
  -1  -8   4 55.0252 4.88322   2
  -1   8   5 58.1713 5.12976   7
  -1   8   5 76.9786 4.21880  14
  -1   8   5 46.4253 4.02744  10
  -1   8   5 60.3464 2.87512   3
  -1  -8   5 69.1056 5.21825   2
  -1   8   6 84.1334 3.41533   3
  -1   8   6 86.7895 5.09184  14
  -1  -8   6 76.1487 6.04055   2
  -1   8   7 65.7495 2.88669   3
  -1  -8   7 63.0768 5.81196   2
  -1   8   7 63.9892 5.36264  15
  -1   8   7 68.8102 4.99877  14
  -1  -8   8 156.458 8.25169   2
  -1   8   8 141.762 7.61052  14
  -1   8   8 150.018 7.82620  15
  -1  -8   9 61.7925 6.20698   2
  -1   8   9 50.7999 5.63023  14
  -1   8   9 54.9944 5.64383  15
  -1  -8  10 15.0350 5.34872   2
  -1   8  10 5.45226 5.24470  14
  -1   8  10 7.28339 5.23411  15
  -1  -8  10 12.3370 6.01745   8
  -1   8  11 50.6852 6.43589  14
  -1  -8  11 63.8021 7.34013   8
  -1   8  12 9.14095 6.34932  14
  -1  -8  12 13.2117 7.08736   8
  -1   9 -11 0.49347 5.91234  16
  -1   9 -10 12.9496 5.68960  16
  -1   9  -9-3.32880 5.23199  16
  -1   9  -8 8.02783 4.96106  16
  -1  -9  -7 13.2052 4.67478  12
  -1   9  -7 12.1011 4.92388  16
  -1   9  -7 10.1004 6.87163   4
  -1   9  -6 22.7653 4.63492  16
  -1   9  -6 6.64722 6.14859   4
  -1  -9  -6 19.2430 6.48137   5
  -1   9  -5 12.7893 4.31640  16
  -1  -9  -5 7.68719 5.75621   5
  -1   9  -5 10.9921 5.53099   4
  -1   9  -4 21.3919 4.26736  16
  -1   9  -4 25.9949 5.39808   4
  -1  -9  -4 21.7028 5.60945   5
  -1   9  -3 19.9914 4.77468  17
  -1   9  -3 19.6451 4.14809  16
  -1  -9  -3 15.0583 5.00229   5
  -1   9  -3 11.5717 4.77512   4
  -1   9  -2 59.2401 5.72582  17
  -1   9  -2 66.4638 5.15338  16
  -1  -9  -2 64.1749 5.97571   5
  -1  -9  -1 74.3713 5.39029  11
  -1   9  -1 71.1736 5.27223  16
  -1   9  -1 65.7370 5.92615  17
  -1  -9   0 83.3465 5.53331  11
  -1  -9   0 78.6467 3.63278  14
  -1  -9   0 73.8243 3.18690   8
  -1   9   0 75.8069 5.53560  16
  -1   9   0 83.0068 6.40144  17
  -1  -9   1 4.02084 1.93759  14
  -1   9   1-4.13523 4.24118  16
  -1  -9   1 2.02583 3.58527  11
  -1  -9   1 5.70932 2.22787   8
  -1  -9   2 121.885 5.71671   8
  -1  -9   2 139.188 5.23006  14
  -1   9   3 63.9343 4.80404   7
  -1   9   3 51.2640 3.20417   3
  -1   9   3 54.3531 3.16302  14
  -1  -9   3 62.1421 3.48962  14
  -1   9   4 198.174 7.78234   3
  -1   9   4 251.039 8.42185  14
  -1  -9   4 237.569 10.0862   2
  -1   9   4 250.084 9.65922   7
  -1   9   5 25.4746 3.24280  14
  -1   9   5 19.4439 3.74093  10
  -1  -9   5 17.9516 4.39215   2
  -1   9   5 28.4524 4.61132   7
  -1  -9   6 26.2149 4.77198   2
  -1   9   6 34.1571 3.76048  14
  -1  -9   7 2.69617 4.53792   2
  -1   9   7-3.95134 3.77293  14
  -1   9   7 2.20731 4.24220  15
  -1  -9   8 11.2112 4.90111   2
  -1  -9   8 4.55981 5.06288   8
  -1   9   8 9.71611 4.46330  15
  -1   9   8 15.9765 4.32270  14
  -1  -9   9 31.2915 5.76421   2
  -1   9   9 27.7943 5.17531  14
  -1   9   9 31.2477 5.19290  15
  -1  -9   9 34.3678 6.26414   8
  -1   9  10 24.8608 5.65268  14
  -1  -9  10 42.0335 6.95485   8
  -1   9  11 4.26534 5.63847  14
  -1  -9  11 14.1219 6.75001   8
  -1   9  12-5.83126 6.02217  14
  -1  10 -10 8.45179 5.74875  16
  -1  10  -9 9.32390 8.56841   4
  -1  10  -9 2.63477 5.44467  16
  -1  10  -8 11.0116 8.17522   4
  -1  10  -8 11.4897 5.38526  16
  -1  10  -7 8.53917 7.47907   4
  -1  10  -7 6.17382 5.05469  16
  -1  10  -6 1.73124 6.72926   4
  -1 -10  -6-2.59517 6.91625   5
  -1  10  -6 3.11014 4.76341  16
  -1 -10  -5 3.19023 6.49967   5
  -1  10  -5-2.17861 6.12152   4
  -1  10  -5-4.13556 4.56194  16
  -1  10  -4 4.46502 5.51642   4
  -1 -10  -4-1.10937 5.84980   5
  -1  10  -4 11.0622 5.51166  17
  -1  10  -4 4.47130 4.43304  16
  -1 -10  -3 34.1496 6.00209   5
  -1  10  -3 37.6278 5.61987   4
  -1  10  -3 39.9241 5.81381  17
  -1  10  -3 34.0463 4.83380  16
  -1  10  -2 13.0845 4.89259   4
  -1 -10  -2 12.0867 4.97651   5
  -1  10  -2 12.5360 5.08966  17
  -1  10  -2 13.5826 4.32086  16
  -1  10  -1 5.46838 4.23664  16
  -1  10  -1 10.9290 5.11221  17
  -1  10   0 79.6823 6.32166  16
  -1  10   0 101.175 7.30255  17
  -1 -10   0 101.935 6.46855  11
  -1 -10   1 240.625 8.51794   8
  -1 -10   1 237.412 10.4914  11
  -1  10   1 214.934 10.6359  16
  -1 -10   2 16.7079 4.33199  11
  -1 -10   2 21.4143 3.04681   8
  -1 -10   3 9.83267 3.30595   8
  -1  10   3 10.3510 4.03284   7
  -1  10   4 10.2764 1.26257   1
  -1  10   4 11.4435 1.12461   1
  -1  10   4 17.6761 2.63106  14
  -1 -10   4 13.9665 4.46074   2
  -1  10   4 13.7547 4.40073   7
  -1 -10   4 12.6395 3.79122   8
  -1  10   5 62.7615 3.96331  14
  -1  10   5 45.9324 4.87096  10
  -1  10   5 52.0087 5.17097   7
  -1 -10   5 57.7564 4.92883   8
  -1 -10   5 48.8195 5.36096   2
  -1  10   6 80.6060 4.94688  14
  -1 -10   6 75.3230 6.04183   8
  -1 -10   6 84.5119 6.49997   2
  -1  10   7 66.0580 5.72837  15
  -1  10   7 86.1908 5.44617  14
  -1 -10   7 92.3426 6.61580   8
  -1 -10   7 89.6146 6.81343   2
  -1  10   8 19.3592 4.61194  15
  -1  10   8 11.6210 4.46084  14
  -1 -10   8 22.5933 5.83983   8
  -1 -10   8 25.1137 5.49960   2
  -1 -10   9 105.100 7.85744   8
  -1  10   9 83.7758 6.41751  14
  -1 -10  10 30.7447 6.73150   8
  -1  10  10 22.8194 5.52860  14
  -1  10  11 7.90268 5.49645  14
  -1  11  -9 27.4639 5.90527  16
  -1  11  -9 14.8200 9.29803   4
  -1  11  -8 11.6627 5.45956  16
  -1  11  -8 10.5370 8.55559   4
  -1  11  -7 7.52842 5.30191  16
  -1  11  -7-8.16014 7.87966   4
  -1  11  -6 11.2041 5.30557  16
  -1  11  -6 2.62353 7.24789   4
  -1 -11  -6 10.6627 7.56988   5
  -1  11  -5 9.96507 6.46253  17
  -1  11  -5 4.69658 5.02587  16
  -1 -11  -5 8.23154 6.99780   5
  -1  11  -5 4.94704 6.71031   4
  -1  11  -4-1.51787 6.11884  17
  -1  11  -4 6.26935 4.78312  16
  -1  11  -4-4.97204 6.14678   4
  -1 -11  -4 5.69689 6.35475   5
  -1  11  -3 12.5424 5.85354  17
  -1  11  -3 5.58432 4.81780  16
  -1  11  -3 5.88738 5.59094   4
  -1 -11  -3 11.4853 6.07965   5
  -1  11  -2 39.6852 6.22023  17
  -1  11  -2 41.1151 5.45548  16
  -1  11  -2 40.6188 5.66341   4
  -1 -11  -2 51.2413 6.37056   5
  -1  11  -1 54.5947 5.84113  16
  -1  11  -1 59.6764 6.81808  17
  -1 -11  -1 55.1782 6.44187   5
  -1  11  -1 51.7753 5.47678   4
  -1 -11   0 70.3002 6.09306  11
  -1  11   0 59.7910 6.23430  16
  -1  11   0 54.8511 5.20986   4
  -1 -11   1 30.9654 5.10668  11
  -1  11   1 25.3258 5.53844  16
  -1  11   1 20.4557 3.95670   4
  -1 -11   2 16.4470 2.95862   8
  -1 -11   2 19.9200 4.85914  11
  -1 -11   3 47.5995 4.09908   8
  -1  11   3 33.3256 4.76715   7
  -1 -11   3 46.0527 5.58523  11
  -1  11   4 10.0718 4.98641  10
  -1 -11   4 21.4157 4.05475   8
  -1  11   4 16.1423 4.51397   7
  -1 -11   4 13.6798 4.71385   2
  -1  11   5 39.6987 3.61845  14
  -1 -11   5 28.2345 4.77942   8
  -1 -11   5 29.5008 5.24778   2
  -1  11   6 49.1746 4.22707  14
  -1  11   6 40.3267 4.74855  15
  -1 -11   6 51.7684 5.57104   8
  -1 -11   6 52.9455 6.04948   2
  -1  11   7-0.42693 3.82948  14
  -1 -11   7 5.26148 5.19310   8
  -1 -11   7-3.29420 5.01653   2
  -1 -11   8 9.72172 5.61295   8
  -1  11   8 0.16306 4.29411  14
  -1 -11   9 18.8623 6.23479   8
  -1 -11  10 15.3940 6.63519   8
  -1  12  -8 7.76420 5.70288  16
  -1  12  -8 14.1951 9.10339   4
  -1  12  -7 15.8994 5.71114  16
  -1  12  -7 10.3623 8.39822   4
  -1  12  -6 7.33180 7.28981  17
  -1  12  -6 0.75788 5.56975  16
  -1  12  -6 14.0814 7.94838   4
  -1 -12  -6 13.8195 8.07565   5
  -1  12  -5 4.50995 6.98154  17
  -1  12  -5 5.33026 5.63768  16
  -1 -12  -5-10.7467 7.75673   5
  -1  12  -5 2.73919 7.23520   4
  -1  12  -4 20.8840 6.92169  17
  -1  12  -4 21.7727 5.64170  16
  -1 -12  -4 14.6652 7.13404   5
  -1  12  -4 20.0572 6.78027   4
  -1  12  -3 48.5421 7.23986  17
  -1  12  -3 37.7056 6.10587  16
  -1  12  -3 33.1060 6.47870   4
  -1 -12  -3 36.5863 7.39783   5
  -1  12  -2 35.2733 5.84270  16
  -1  12  -2 32.3354 6.97366  17
  -1  12  -2 34.3196 6.02153   4
  -1 -12  -2 44.0278 7.21807   5
  -1  12  -1 31.2111 5.85940  16
  -1  12  -1 27.2639 6.68025  17
  -1  12  -1 28.2062 5.45220   4
  -1 -12  -1 18.6072 6.17710   5
  -1  12   0 31.1335 6.06998  16
  -1  12   0 35.5582 5.22156   4
  -1 -12   0 25.4765 2.85016   9
  -1 -12   1 18.9470 5.33376  11
  -1  12   1 5.82720 4.19531   4
  -1 -12   2 8.37777 5.04059  11
  -1 -12   3 54.3747 6.44052  11
  -1  12   3 41.4512 5.09214   7
  -1  12   4 37.6245 6.18214  10
  -1 -12   4 63.3669 7.05170  11
  -1 -12   4 38.9748 5.96496   2
  -1  12   4 44.5407 5.17795   7
  -1 -12   4 50.2205 4.85802   8
  -1 -12   5 56.2066 6.51749   2
  -1 -12   5 86.6813 5.87778   8
  -1 -12   6-1.05599 5.23276   2
  -1 -12   6-7.86741 4.87858   8
  -1 -12   7 4.85051 5.23658   8
  -1 -12   8 42.3358 6.49139   8
  -1 -12   9 40.0177 6.70130   8
  -1  13  -8-3.08572 6.17253  16
  -1  13  -7 0.94099 8.98959   4
  -1  13  -7 21.4264 8.57396  17
  -1  13  -7 16.6369 6.13569  16
  -1  13  -6 10.9565 8.37700   4
  -1 -13  -6 12.5021 8.56518   5
  -1  13  -6 17.4903 8.00605  17
  -1  13  -6 3.51171 6.17938  16
  -1 -13  -5 4.49662 7.96546   5
  -1  13  -5 10.9819 7.82630   4
  -1  13  -5 6.69709 7.71428  17
  -1  13  -5 13.0251 6.18582  16
  -1 -13  -4 4.34611 7.74524   5
  -1  13  -4-2.81063 7.22176   4
  -1  13  -4 14.4701 7.41257  17
  -1  13  -4 15.1348 5.90128  16
  -1 -13  -3 1.80357 7.01564   5
  -1  13  -3 4.98468 6.64569   4
  -1  13  -3 5.70980 7.11653  17
  -1  13  -3 5.30375 6.00383  16
  -1  13  -2 8.41188 6.19955   4
  -1 -13  -2 11.1149 6.98532   5
  -1  13  -2 15.0034 7.16513  17
  -1  13  -2 12.2154 6.02813  16
  -1  13  -1 24.0614 5.74624   4
  -1 -13  -1 21.5674 7.10637   5
  -1  13  -1 29.2864 6.81564  16
  -1  13   0 38.7562 5.59056   4
  -1  13   0 42.3672 7.12409  16
  -1 -13   1 29.0977 6.32364  11
  -1 -13   2 22.7703 6.15394  11
  -1  13   2 6.37953 4.69191   7
  -1  13   3 14.3706 6.54063  10
  -1 -13   3 16.7346 6.00482  11
  -1 -13   4 5.57295 6.39622  11
  -1 -13   4 6.35767 5.32462   2
  -1 -13   5 16.7030 7.00839  11
  -1 -13   5 7.12150 5.52718   2
  -1  14  -7-1.69025 6.62509  16
  -1  14  -6 0.29401 8.98532   4
  -1 -14  -6-4.35158 9.13239   5
  -1  14  -6 11.3421 6.58996  16
  -1 -14  -5 2.65050 8.58909   5
  -1  14  -5-3.22882 8.53396   4
  -1  14  -5-0.39799 8.25758  17
  -1  14  -5-3.01825 6.64873  16
  -1 -14  -4 24.7770 8.69047   5
  -1  14  -4 5.10747 7.74087   4
  -1  14  -4 13.7276 6.84815  16
  -1  14  -4 25.0896 8.39887  17
  -1 -14  -3 28.6223 8.79163   5
  -1  14  -3 29.4423 7.41293   4
  -1  14  -3 18.4127 6.87808  16
  -1  14  -3 24.9458 8.29895  17
  -1 -14  -2 5.64493 7.70870   5
  -1  14  -2 27.2224 6.74213   4
  -1  14  -2 20.7800 7.00693  16
  -1  14  -1 5.72061 5.90845   4
  -1 -14  -1-0.89907 7.25083   5
  -1  14  -1 9.36509 6.68279  16
  -1 -14   0 5.70889 6.96427   5
  -1 -14   1 9.15750 6.52409  11
  -1 -14   2 11.1755 6.64875  11
  -1  14   2 12.1192 7.13933  10
  -1 -14   3 16.9539 6.04480   2
  -1 -14   3 38.4185 7.56055  11
  -1 -14   4 27.7487 7.37230  11
  -1 -14   5 13.2461 7.33427  11
  -1 -14   6 4.02748 8.15722  11
  -1  15  -5 4.82908 7.08758  16
  -1  15  -5-0.54115 8.60050   4
  -1  15  -4 12.5336 7.24649  16
  -1 -15  -4-2.72430 9.56354   5
  -1  15  -4 6.86597 7.94656   4
  -1  15  -3 18.6084 7.58329  16
  -1  15  -3 22.3735 8.25500  17
  -1 -15  -3 30.1160 9.07414   5
  -1  15  -2 8.98802 7.23778  16
  -1 -15  -2 2.03082 8.16963   5
  -1 -15  -1 1.47119 7.88911   5
  -1 -15   0 17.2047 7.78131   5
  -1 -15   1-2.39685 8.04076   5
  -1  15   1 15.2969 8.34931  10
  -1 -15   2 5.01029 7.05712  11
  -1 -15   3 8.98611 7.32260  11
  -1 -15   4-5.32427 7.63690  11
  -1  16   0 1.77959 8.87739  10
   0   0 -10 8.08277 3.68606  10
   0   0  -9 1.01763 3.28173  10
   0   0  -5 0.29488 2.98556   4
   0   0  -5 1.08815 2.78190  15
   0   0  -5-0.42104 2.95788   2
   0   0  -4 776.612 26.2345   4
   0   0  -4 792.489 26.6051   2
   0   0  -4 798.883 26.4412  15
   0   0  -3 0.16330 2.24417   4
   0   0  -3-1.03922 2.24897   2
   0   0  -3-0.80316 2.08363  15
   0   0  -2 4257.30 135.143   4
   0   0  -2 4098.07 135.363   2
   0   0   4 770.826 25.9359   2
   0   0   6 909.926 30.7314   2
   0   0   6 893.189 30.6616  15
   0   0   7 1.36223 3.23087   2
   0   0   8 201.294 9.24388   2
   0   0   9-0.98180 3.89610   2
   0   0  10 1.89310 4.27187   2
   0   0  11-4.66978 5.37633   8
   0   0  11-1.79754 4.61939   2
   0   0  12 9.27155 5.88912   8
   0   0  12 10.6718 5.31121   2
   0   0  13 12.4514 6.66505  14
   0   0  13 0.54870 6.28207   8
   0   0  14 13.6321 6.60258   8
   0   1 -11-4.73155 4.45488  10
   0   1 -10 0.15689 4.14308  10
   0  -1  -9 11.1557 2.65247  10
   0  -1  -8 6.51961 2.58328  10
   0  -1  -7 47.7169 3.23923  10
   0   1  -7 64.4181 5.58168   4
   0   1  -6 6.27912 3.76135   4
   0   1  -6 4.91221 3.53188   2
   0   1  -5 249.492 9.47924   4
   0   1  -5 244.207 9.66715   2
   0  -1  -5 247.458 9.85885   2
   0   1  -4 46.7768 3.57216   2
   0  -1  -4 42.8069 3.65717   2
   0   1  -3 142.334 5.24846   4
   0   1  -3 129.425 5.35602   2
   0  -1  -3 113.836 5.32338   2
   0  -1  -2 120.199 5.14577   7
   0   1  -2 147.138 5.37558   2
   0  -1  -2 130.352 5.29290   2
   0   1   2 135.561 5.04742   4
   0  -1   3 126.803 5.16701   2
   0   1   3 121.890 4.76821   4
   0   1   4 40.8616 3.16308  15
   0  -1   4 47.8932 3.25549   2
   0   1   5 242.612 9.28033  15
   0  -1   6 4.67232 1.65153  13
   0   1   6 4.18075 2.74086   2
   0  -1   6 0.96603 2.81136   2
   0   1   6 6.34143 2.86372  15
   0  -1   7 73.1239 4.86927   2
   0   1   7 60.5406 4.85832   2
   0   1   7 68.9890 4.94157  15
   0  -1   8 8.14896 3.64274   2
   0   1   8 1.81652 3.61636   2
   0  -1   9 7.42641 3.95819   2
   0   1   9 12.7761 4.24424   2
   0  -1  10 3.41646 4.21052   2
   0   1  10 6.84820 4.31456   2
   0  -1  11 4.58275 4.74501   2
   0   1  11-0.93635 4.79343   2
   0   1  11 2.61302 5.05501   8
   0  -1  11 6.45102 5.60124   8
   0  -1  12-0.93504 5.18628   2
   0  -1  12 1.37232 6.13092   8
   0   1  12 6.69205 5.59246   8
   0   1  13 14.9194 5.94784   8
   0  -1  13-1.17200 6.56086   8
   0   1  13 6.67301 6.62497  14
   0  -1  14 1.21260 6.87183   8
   0   1  14-14.1740 6.57719   8
   0   2 -11 20.7977 5.28931  10
   0   2  -8 27.0550 5.66363   4
   0   2  -7 380.981 14.6762   4
   0   2  -6 16.0740 4.02891   4
   0   2  -6 15.8513 3.46158   2
   0   2  -5 70.7835 4.20576   2
   0  -2  -5 65.9927 4.53132   2
   0  -2  -5 67.6856 4.38835   7
   0   2  -4 2867.20 89.5085   2
   0  -2  -4 2742.61 89.7369   2
   0  -2  -4 2810.28 89.4287   7
   0  -2  -4 2691.66 88.8085  12
   0  -2  -3 2086.01 67.9048   7
   0   2  -3 2085.57 67.9297   2
   0  -2  -3 2101.98 68.1563   2
   0  -2  -2 6383.66 203.510   5
   0  -2  -2 6263.97 203.066   7
   0  -2  -2 6310.77 203.328   2
   0  -2  -1 13212.7 424.973   5
   0  -2   0 63.7607 2.52345   3
   0  -2   0 62.8752 2.30960  14
   0   2   0 63.5715 3.03369  17
   0  -2   1 13147.6 422.635   3
   0  -2   2 6877.04 210.426   3
   0  -2   2 6677.19 210.518   2
   0  -2   3 2072.83 67.2708   2
   0   2   3 2085.57 67.1346  15
   0   2   3 2062.84 67.5428   5
   0   2   3 2056.49 66.7621   4
   0  -2   4 2841.76 93.1905   2
   0   2   4 2816.44 93.0196  15
   0   2   4 2926.39 92.5714   4
   0   2   4 2802.62 93.4616   5
   0   2   5 65.3974 3.91500  15
   0   2   6 11.0410 3.07054  15
   0  -2   7 352.649 13.5126   2
   0   2   7 339.140 13.7269   2
   0   2   7 365.545 13.5127  15
   0   2   8 14.9532 4.06431   2
   0  -2   8 18.4706 3.89574   2
   0  -2   8 11.7384 2.16941  13
   0   2   8 15.6870 4.12715  15
   0  -2   9 11.2618 4.01976   2
   0   2   9 11.3838 4.26966   2
   0  -2  10 14.1343 4.41030   2
   0   2  10 11.3794 4.64201   2
   0   2  10 14.1412 4.36563   8
   0  -2  11 35.1229 5.27982   2
   0   2  11 37.0255 5.51118   8
   0  -2  11 33.0255 6.18856   8
   0  -2  12 5.71446 5.26358   2
   0   2  12 1.74992 5.19486   8
   0  -2  12 6.31581 6.33345   8
   0  -2  13 16.4743 5.81967   2
   0   2  13 3.93145 5.49231   8
   0  -2  13 7.70081 6.70879   8
   0   2  14 2.40935 5.81127   8
   0   3 -11 12.8168 5.68689  10
   0   3  -8 15.8515 5.56063   4
   0   3  -7 51.0933 5.67961   4
   0   3  -6 197.694 8.34658   2
   0   3  -6 201.622 8.77820   4
   0   3  -5 89.8927 4.72488   2
   0  -3  -5 92.3288 5.06882   7
   0  -3  -5 91.7354 3.86230  12
   0  -3  -4 137.806 5.78711   7
   0   3  -4 129.614 5.57546   2
   0  -3  -4 127.256 6.10422   2
   0  -3  -3 126.272 5.86671   5
   0  -3  -3 123.104 5.12512   7
   0  -3  -3 112.252 5.47836   2
   0  -3  -2 320.405 11.5752   5
   0  -3  -1 52.2494 2.92048  11
   0  -3   0 62.3435 2.69722   3
   0   3   0 64.4970 2.68668   3
   0  -3   0 67.7367 3.08541  16
   0   3   0 65.3770 3.30680  17
   0  -3   0 62.8012 2.39348  14
   0   3   1 53.3129 2.05370   3
   0  -3   1 50.0530 2.55919   3
   0   3   1 49.0251 2.27349  14
   0   3   1 46.4359 3.01331  16
   0   3   2 329.465 11.0876  14
   0   3   2 313.559 11.3411  11
   0   3   2 333.709 11.1450   7
   0  -3   2 325.638 11.2829   2
   0  -3   2 321.474 11.1529   3
   0   3   3 123.181 4.46414   4
   0  -3   3 128.275 5.04002   3
   0   3   3 125.365 5.45939   5
   0   3   3 108.302 4.19942  10
   0  -3   3 117.639 5.10950   2
   0   3   4 138.417 5.70995  15
   0  -3   4 123.428 5.79935   2
   0   3   4 139.816 5.19338   4
   0  -3   4 139.976 5.78814   3
   0   3   5 97.4929 4.81375  15
   0   3   5 90.4517 5.47316   5
   0   3   6 209.875 8.60373  15
   0  -3   7 44.3727 4.20048   2
   0   3   7 37.9081 4.23641  15
   0  -3   8 12.1511 3.71208   2
   0   3   8 7.96957 3.88294   2
   0   3   8 10.9511 4.13571  15
   0  -3   9 12.6756 2.64008  13
   0   3   9 11.4271 3.74391   8
   0  -3   9 14.8615 4.13672   2
   0   3  10 5.08606 4.08605   8
   0  -3  10-7.07318 4.50403   2
   0   3  11 17.0179 4.75927   8
   0  -3  11 19.4103 6.21940   8
   0  -3  11 18.7210 5.15571   2
   0   3  12 1.77994 4.85485   8
   0  -3  12 8.05925 6.53408   8
   0  -3  12 3.44649 4.98007   2
   0   3  12 4.60193 6.27405  14
   0   3  13-2.11149 5.09393   8
   0  -3  13 18.2047 6.98406   8
   0  -3  13 8.78438 5.47294   2
   0   3  13 7.17223 6.71829  14
   0   4 -12 8.03214 6.38167  10
   0   4 -11 1.92105 6.02226  10
   0   4  -9 5.70727 6.29609   4
   0   4  -8 44.6885 6.24368   4
   0   4  -7 53.5154 5.76337   4
   0   4  -6 94.6199 5.84141   4
   0  -4  -6 84.1006 4.04066  12
   0  -4  -5 844.778 27.7293   7
   0   4  -5 804.865 27.9307   4
   0  -4  -5 814.482 27.3738  12
   0  -4  -4 1640.12 53.9261   5
   0   4  -4 1594.18 53.1080  15
   0  -4  -3 3587.27 116.903   5
   0  -4  -2 39.4884 3.32461   5
   0   4  -2 41.8426 2.81517  16
   0  -4  -1 262.671 9.51603  11
   0  -4   0 338.724 11.1911  14
   0  -4   0 343.030 11.3987   3
   0   4   0 336.368 11.4144   3
   0  -4   0 338.572 11.8287  11
   0  -4   0 344.930 11.7306  16
   0   4   0 349.290 12.0144  17
   0  -4   0 338.350 11.2529   8
   0  -4   1 245.124 8.69662   3
   0   4   1 257.419 8.35945   3
   0  -4   1 239.930 8.86225  16
   0   4   1 246.361 8.45092  14
   0   4   2 38.5357 2.83957  11
   0  -4   2 38.7770 2.83027   3
   0   4   2 41.4286 1.85768   3
   0   4   2 43.0097 2.83163   7
   0   4   2 39.0933 2.39876  14
   0   4   3 3450.04 111.937  14
   0   4   3 3527.86 111.934   7
   0  -4   3 3564.63 111.945   3
   0   4   3 3332.76 111.652  10
   0  -4   3 3500.80 112.197   2
   0  -4   4 1710.13 56.0186   2
   0   4   4 1668.30 55.7521  15
   0   4   4 1698.21 55.7421  14
   0   4   4 1717.15 55.1214   4
   0   4   5 799.792 27.0469  15
   0   4   6 107.301 5.61288  15
   0  -4   7 55.2000 4.56144   2
   0   4   7 52.3522 4.69252  15
   0   4   8 36.1852 3.69135   8
   0  -4   8 42.8658 4.41836   2
   0   4   8 36.9195 4.66012  15
   0   4   9 1.42713 3.49132   8
   0  -4   9-0.44934 4.00588   2
   0   4   9 2.26663 4.36090  14
   0   4   9 0.90167 4.31867  15
   0   4  10 42.4300 4.51155   8
   0  -4  10 45.4421 5.20992   2
   0   4  10 41.0420 5.82479  14
   0   4  11 4.92740 4.27980   8
   0  -4  11 5.01071 4.80917   2
   0   4  11 4.51176 5.51328  14
   0   4  12 15.7655 4.80966   8
   0  -4  12 15.9078 6.84006   8
   0  -4  12 15.6569 5.42707   2
   0   4  12 8.82220 6.19528  14
   0  -4  13 4.90286 6.92122   8
   0   4  13 8.98286 6.58283  14
   0   5 -12-0.94614 6.85311  10
   0   5  -9 110.873 8.52414   4
   0   5  -8 31.8456 6.20863   4
   0   5  -7 28.2149 5.46956   4
   0   5  -6 43.2847 5.28610   4
   0  -5  -6 40.1191 3.43243  12
   0  -5  -4 86.5092 5.78556   5
   0  -5  -3 180.308 7.88140   5
   0   5  -3 180.807 6.83569  16
   0  -5  -3 148.863 7.16025   2
   0  -5  -2 207.916 8.56492   5
   0   5  -2 213.829 7.91875  16
   0  -5  -2 210.181 8.19856   2
   0   5  -1 96.5645 4.51148  16
   0  -5  -1 107.107 4.91286  11
   0  -5   0 178.371 6.24073  14
   0   5   0 174.184 6.63649   3
   0  -5   0 184.336 6.56883   3
   0  -5   0 188.107 7.12379  11
   0  -5   0 188.584 7.03720  16
   0   5   0 185.627 7.45029  17
   0  -5   0 187.556 6.34852   8
   0   5   1 97.3656 3.87202   3
   0  -5   1 104.743 4.29804   3
   0  -5   1 100.304 4.62301  16
   0   5   1 103.094 3.91910  14
   0   5   2 212.240 7.17366   3
   0  -5   2 212.320 7.81900   3
   0   5   2 213.233 7.54449  14
   0  -5   3 168.568 6.75606   3
   0   5   3 169.284 5.81942   3
   0   5   3 166.490 6.49803  14
   0   5   3 180.658 6.80280   7
   0  -5   3 175.675 6.95892   2
   0   5   4 76.5769 2.96328   8
   0   5   4 78.8885 3.33612   4
   0   5   4 77.3364 3.53473  10
   0   5   4 78.0226 4.10046  14
   0  -5   4 83.9531 4.38167   2
   0   5   5 45.7190 3.66404  15
   0   5   5 39.1453 3.60537  14
   0   5   5 33.7565 2.30186   8
   0   5   6 50.5661 4.18569  15
   0   5   6 37.7062 4.04619  14
   0   5   6 38.5319 2.86025   8
   0   5   7 32.3982 2.91617   3
   0  -5   7 42.9800 4.34623   2
   0   5   7 35.2437 3.07895   8
   0   5   7 37.5113 4.20848  15
   0   5   7 35.8714 4.39782  14
   0  -5   8 35.9538 4.42672   2
   0   5   8 33.9389 3.08066   3
   0   5   8 37.3284 4.77775  14
   0   5   8 29.8920 4.58571  15
   0   5   8 40.2245 3.37914   8
   0   5   9 103.543 6.94731  14
   0   5   9 119.948 6.96919  15
   0   5   9 106.520 5.50560   8
   0  -5   9 106.195 6.62459   2
   0  -5  10 14.0958 5.54355   8
   0   5  10 18.1820 3.91615   8
   0  -5  10 22.8735 4.80962   2
   0   5  10 25.5644 5.47812  14
   0   5  11 13.2397 4.15739   8
   0  -5  11 18.9364 5.00212   2
   0   5  11 21.2606 5.78335  14
   0  -5  12 5.21918 5.14233   2
   0   5  12 16.1837 6.41571  14
   0   5  13-0.94977 6.69099  14
   0   6 -12 9.47030 7.62769  10
   0   6  -9 21.9785 7.11322   4
   0   6  -8 177.351 10.1023   4
   0  -6  -7 64.0221 4.16100  12
   0  -6  -6 207.784 8.60452  12
   0  -6  -5 537.374 20.5355   5
   0   6  -5 537.338 18.9028  16
   0   6  -4 473.186 16.9946   4
   0  -6  -4 454.178 17.9814   5
   0   6  -4 483.500 16.6905  16
   0   6  -3 173.256 7.38326   4
   0  -6  -3 162.921 8.05766   5
   0   6  -3 178.527 7.09537  16
   0  -6  -2 51.9534 4.15758   5
   0   6  -2 54.1125 3.50288  16
   0  -6  -2 52.3241 3.72936   2
   0   6  -1 286.875 10.8704  16
   0  -6  -1 305.158 10.8687  16
   0   6  -1 308.718 11.3619  17
   0  -6   0 231.653 7.91652  14
   0  -6   0 231.787 8.27972   3
   0  -6   0 244.514 9.05691  11
   0  -6   0 228.548 8.01792   8
   0   6   0 241.217 9.03245  16
   0  -6   0 240.291 8.81933  16
   0   6   0 241.496 9.33499  17
   0   6   1 295.557 10.0568   3
   0  -6   1 300.283 10.3457   3
   0  -6   1 294.010 10.6912  16
   0  -6   1 291.384 9.83287  14
   0  -6   1 290.516 10.1797   8
   0   6   2 55.8559 2.84580  14
   0  -6   2 59.8675 3.46449   3
   0   6   2 51.5583 2.43179   3
   0   6   3 162.866 5.67092   3
   0   6   3 177.274 6.82141   7
   0  -6   3 164.854 7.01917   2
   0   6   3 171.366 6.45696  14
   0   6   4 439.160 13.5592   3
   0   6   4 459.960 14.6271  14
   0   6   4 431.195 14.3654  10
   0   6   5 542.059 18.5056  14
   0   6   5 535.414 18.5564  15
   0   6   5 524.864 17.2815   8
   0  -6   6 210.622 9.13797   2
   0   6   6 209.866 7.56512   8
   0   6   6 217.395 9.00172  14
   0   6   6 233.285 9.05322  15
   0   6   7 66.9022 3.25699   3
   0  -6   7 73.7269 5.27772   2
   0   6   7 73.0839 5.08098  15
   0   6   7 66.1966 5.10140  14
   0   6   7 70.6513 3.59140   8
   0   6   8 181.709 8.79664  14
   0   6   8 211.772 8.87920  15
   0   6   8 178.947 7.23256   8
   0  -6   8 187.376 8.70404   2
   0   6   9 15.3317 4.87089  14
   0   6   9 18.3277 4.70230  15
   0  -6   9 19.4452 4.43634   2
   0   6   9 14.2920 3.14056   8
   0  -6   9 15.6508 5.21942   8
   0   6  10 5.07519 5.18861  14
   0  -6  10-0.23290 4.50354   2
   0  -6  10-5.04346 5.75673   8
   0   6  10 3.42111 3.49310   8
   0   6  11 15.8090 5.90045  14
   0  -6  11 21.5106 5.21056   2
   0  -6  11 13.1925 6.34870   8
   0  -6  12-1.58244 6.76054   8
   0   6  12 11.8950 6.26094  14
   0   7 -12 9.24516 8.12399  10
   0   7  -9 21.3611 7.33559   4
   0   7  -8 30.2186 4.92265  16
   0   7  -7 34.1901 4.43204  16
   0  -7  -7 30.0462 4.02042  12
   0   7  -6 54.6779 4.61785  16
   0   7  -5 52.2139 4.37285  16
   0   7  -5 51.7571 5.70297   4
   0  -7  -5 69.7681 6.64609   5
   0   7  -4 47.4747 4.03100  16
   0   7  -4 43.9185 5.00352   4
   0  -7  -4 41.0562 5.58134   5
   0   7  -3 76.6437 4.48786  16
   0  -7  -3 58.5582 5.41445   5
   0   7  -3 71.5899 5.02941   4
   0   7  -2 66.6992 4.26716  16
   0   7  -2 72.4234 4.62318   4
   0  -7  -2 64.9337 4.95123   5
   0  -7  -1 49.4704 3.91081  11
   0   7  -1 35.2547 4.11455  17
   0   7  -1 46.9704 3.66699  16
   0  -7   0 121.604 4.53321  14
   0  -7   0 121.119 5.10981   3
   0  -7   0 136.898 6.12579  11
   0  -7   0 130.603 4.71160   8
   0   7   0 125.318 6.02039  16
   0   7   0 117.682 6.44165  17
   0  -7   1 47.9766 2.17749  14
   0  -7   1 42.7980 3.12441   3
   0  -7   1 45.9706 2.30153   9
   0  -7   1 44.0546 2.87499   8
   0  -7   2 59.4158 2.31890   1
   0   7   2 58.0390 2.36046   1
   0  -7   2 61.4494 3.56524   8
   0   7   2 68.3159 3.20436  14
   0   7   3 67.5743 4.31277   7
   0   7   3 72.8581 3.77775  14
   0   7   4 42.4463 3.97647  10
   0   7   4 51.1744 4.24011   7
   0   7   4 49.0869 3.63957  14
   0   7   5 42.9625 3.79574  14
   0   7   5 46.4640 3.95214  15
   0   7   5 39.3009 3.06029  10
   0   7   6 44.4145 4.18682  15
   0   7   6 41.4289 4.14638  14
   0  -7   6 53.0499 4.60909   2
   0  -7   7 34.1189 4.40721   2
   0   7   7 28.6194 2.01777   8
   0   7   7 35.4061 4.22584  15
   0   7   7 33.9011 4.26605  14
   0  -7   8 40.4367 4.74392   2
   0  -7   8 29.2658 5.16567   8
   0   7   8 34.7967 2.66382   8
   0   7   8 26.7672 4.71662  14
   0   7   8 39.9755 4.70226  15
   0   7   9 30.6756 5.42295  14
   0   7   9 39.2706 5.00355  15
   0  -7   9 28.7904 5.92069   8
   0  -7   9 40.6809 5.00805   2
   0  -7  10 97.5523 7.74962   8
   0  -7  10 95.2008 6.67829   2
   0   7  10 94.3077 7.22687  14
   0  -7  11 20.9585 6.67901   8
   0   7  11 24.9335 6.01556  14
   0  -7  12 10.5146 6.68199   8
   0   7  12 11.4378 6.35308  14
   0   8 -12-4.59497 8.81726  10
   0   8 -11 8.19708 5.21661  16
   0   8 -10 20.2046 5.30186  16
   0   8  -9 73.6229 6.08527  16
   0   8  -8 85.5074 6.15101  16
   0   8  -7 216.296 9.10816  16
   0   8  -7 184.060 10.5189   4
   0  -8  -7 185.212 8.90004  12
   0   8  -6 19.6171 4.07913  16
   0   8  -6 25.6262 5.80485   4
   0  -8  -6 26.9256 6.41985   5
   0   8  -5 28.2495 4.05170  16
   0  -8  -5 32.2043 5.96701   5
   0   8  -5 26.2496 5.43514   4
   0   8  -4 34.7292 4.03046  16
   0   8  -4 24.3151 4.96459   4
   0  -8  -4 31.1228 5.84615   5
   0   8  -3 23.0842 3.73282  16
   0   8  -3 20.7091 4.56316   4
   0  -8  -3 24.7501 4.82431   5
   0   8  -2 116.476 6.00806  16
   0   8  -2 111.011 6.14269   4
   0  -8  -2 112.676 6.91742   5
   0   8  -1 142.530 7.14923  16
   0   8  -1 162.673 6.90619   4
   0  -8  -1 151.974 7.55224  11
   0  -8   0 8.61571 3.23785  11
   0   8   0 5.56810 3.58650  16
   0  -8   0 9.18235 1.85490   8
   0   8   1 151.642 7.61906  16
   0  -8   1 154.008 5.31571  14
   0  -8   1 140.511 5.50032   9
   0  -8   1 156.861 6.00209   8
   0  -8   1 159.114 7.21882  11
   0  -8   2 118.299 5.38587   8
   0  -8   2 116.483 4.47559  14
   0   8   3 20.0169 1.79184   1
   0  -8   3 22.4856 1.79381   1
   0  -8   3 20.2757 3.32499   8
   0   8   3 18.1642 3.53063   7
   0   8   3 21.9809 2.69584  14
   0  -8   4 26.0519 3.89426   8
   0   8   4 27.7199 3.84763   7
   0   8   4 27.8502 4.21811  10
   0  -8   4 28.6959 3.77748   2
   0   8   4 36.7192 3.30790  14
   0  -8   5 18.8053 4.01998   8
   0   8   5 18.2683 3.11514  10
   0  -8   5 17.9418 3.71900   2
   0   8   5 20.8521 3.54840  15
   0   8   5 21.7094 3.40188  14
   0  -8   6 21.1496 4.07421   2
   0  -8   6 26.3121 4.52331   8
   0   8   6 31.1955 3.86594  14
   0   8   6 29.1441 3.92205  15
   0  -8   7 227.142 9.61763   2
   0  -8   7 185.531 9.68605   8
   0   8   7 224.428 9.36706  14
   0   8   7 216.933 9.13153  15
   0   8   8 94.5509 6.03882  15
   0  -8   8 96.8574 6.35248   2
   0  -8   8 85.6590 6.82256   8
   0   8   8 90.4651 6.28187  14
   0  -8   9 84.8954 6.18901   2
   0   8   9 67.7685 5.88134  15
   0   8   9 76.0279 6.44213  14
   0  -8   9 82.2807 7.09480   8
   0   8  10 13.4781 5.58037  14
   0  -8  10 18.3638 6.20374   8
   0   8  11 7.05611 5.79028  14
   0  -8  11 4.26107 6.27189   8
   0   8  12 11.5850 6.16205  14
   0   9 -10 9.25794 5.18437  16
   0   9  -9 13.6910 5.04721  16
   0   9  -8 20.1562 7.89051   4
   0   9  -8 18.2982 4.91703  16
   0   9  -7 25.1310 7.15192   4
   0  -9  -7 18.6798 4.92137  12
   0  -9  -6 117.609 9.46320   5
   0   9  -6 110.253 8.46249   4
   0   9  -6 131.242 6.89835  16
   0  -9  -5 1.50854 5.60809   5
   0   9  -5 9.67347 5.62113   4
   0   9  -5 6.84384 3.90827  16
   0   9  -4 13.9651 5.06454   4
   0  -9  -4 16.1459 5.54207   5
   0   9  -4 16.0705 3.91153  16
   0   9  -3 46.8031 5.22059   4
   0  -9  -3 32.5334 5.61032   5
   0   9  -3 45.3745 4.46558  16
   0   9  -2 15.9292 4.60291   4
   0  -9  -2 23.8137 4.93467   5
   0   9  -2 16.7072 3.88348  16
   0   9  -1 25.2374 4.39268   4
   0   9  -1 33.5872 4.35757  16
   0  -9  -1 38.4689 4.73941  11
   0   9   0-1.62533 3.93496  16
   0  -9   0 0.44093 3.53382  11
   0  -9   1 35.5022 4.35768  11
   0  -9   1 29.2183 2.14249   9
   0  -9   1 37.8887 2.85356   8
   0   9   1 31.0136 4.78963  16
   0   9   2 19.4105 2.86578   4
   0  -9   2 21.7824 1.73196  14
   0  -9   2 22.1417 3.09319   8
   0  -9   3 45.8903 3.73644   8
   0   9   3 46.3923 3.87015   7
   0   9   3 38.3242 3.10333  14
   0  -9   3 51.2903 2.55314  14
   0   9   4 16.3889 3.06727  14
   0  -9   4 18.1481 3.83364   8
   0   9   4 20.9055 3.77497   7
   0   9   4 19.6166 2.04017   1
   0  -9   4 17.5376 2.04957   1
   0   9   4 17.1976 4.38149  10
   0  -9   4 17.6764 3.82109   2
   0   9   5 8.37939 3.35928  15
   0   9   5 4.16314 3.17419  14
   0   9   5 4.98626 3.46878  10
   0  -9   5-0.76516 3.56128   2
   0  -9   5 8.87414 3.86944   8
   0  -9   6 124.317 7.13307   8
   0  -9   6 118.786 6.83291   2
   0   9   6 127.606 6.41772  14
   0   9   6 127.232 6.28183  15
   0  -9   7 32.9021 5.32378   8
   0   9   7 36.8492 4.19783  15
   0   9   7 23.3545 4.42585  14
   0  -9   7 35.2162 4.73861   2
   0  -9   8 24.6679 5.70668   8
   0  -9   8 24.8293 4.90098   2
   0   9   8 21.2527 4.77039  14
   0   9   8 27.0025 4.43849  15
   0  -9   9 10.6425 5.97591   8
   0   9   9 19.8860 5.19311  14
   0  -9  10 27.8918 6.50872   8
   0   9  10 11.5355 5.40624  14
   0  -9  11 5.83818 6.75537   8
   0   9  11 21.8087 5.77213  14
   0  10 -11 0.96005 9.47285  10
   0  10  -9 29.0164 5.60316  16
   0  10  -8 56.9930 5.92929  16
   0  10  -8 60.7916 8.74622   4
   0  10  -7 26.4548 5.06656  16
   0 -10  -7 11.5434 5.48216  12
   0  10  -7 19.9940 7.60872   4
   0  10  -6 16.9047 4.80873  16
   0  10  -6 11.2754 6.59865   4
   0 -10  -6 18.8858 6.97763   5
   0  10  -5 9.07765 4.33928  16
   0 -10  -5 1.23401 6.15151   5
   0  10  -5 9.73385 5.91460   4
   0  10  -4 17.2253 4.24541  16
   0 -10  -4 8.37089 5.93368   5
   0  10  -4 9.71255 5.54077   4
   0  10  -3 20.2649 4.34335  16
   0  10  -3 19.8970 5.01548   4
   0 -10  -3 17.8582 5.66483   5
   0  10  -2 25.9939 4.46691  16
   0  10  -2 24.2071 4.89622   4
   0 -10  -2 25.6340 5.50706   5
   0  10  -1 10.4947 4.17224  16
   0 -10  -1 14.1634 4.56682  11
   0  10  -1 11.0362 4.18017   4
   0  10   0 31.5866 4.97775  16
   0  10   0 31.0174 4.04366   4
   0 -10   0 45.2199 5.07134  11
   0 -10   1 12.1912 2.52795   8
   0 -10   1 9.96050 4.15983  11
   0  10   2 21.4195 3.03014   4
   0 -10   2 31.2637 3.40014   8
   0 -10   2 32.9521 4.62394  11
   0  10   3 17.9244 5.06144  10
   0 -10   3 22.1918 3.62232   8
   0  10   3 24.1992 3.84327   7
   0  10   4 14.3678 3.09511  14
   0 -10   4 10.7988 3.87862   8
   0  10   4 17.7728 3.78164   7
   0  10   4 12.1817 1.48439   1
   0  10   4 18.3200 4.72214  10
   0 -10   4 14.1150 3.92903   2
   0  10   5 18.1395 3.42937  14
   0  10   5 8.81046 3.38336  15
   0 -10   5 10.4268 4.07386   8
   0  10   5 5.86048 2.17614   1
   0  10   5 6.27727 4.15433  10
   0 -10   5 8.29349 4.03381   2
   0 -10   6 19.9080 4.86731   8
   0 -10   6 8.57081 4.26282   2
   0  10   6 13.6087 2.86250   1
   0  10   6 15.5075 3.62622  15
   0  10   6 16.8175 3.85054  14
   0 -10   7 27.4337 4.81827   2
   0  10   7 30.1827 4.47004  14
   0  10   7 14.9825 3.85572  15
   0 -10   7 25.2871 5.40613   8
   0  10   8 61.9494 5.64850  14
   0 -10   8 67.7701 6.88006   8
   0  10   9 31.6024 5.39782  14
   0 -10   9 44.4119 6.63634   8
   0  10  10 27.3627 5.59435  14
   0 -10  10 23.0930 6.58485   8
   0  10  11 10.3411 5.89647  14
   0  11  -9 3.29730 5.31106  16
   0  11  -8 19.6142 5.47245  16
   0  11  -8 17.0386 8.62438   4
   0  11  -7 46.4144 5.91092  16
   0  11  -7 44.5997 8.58843   4
   0  11  -6 8.90717 4.87894  16
   0 -11  -6 10.6252 7.95904   5
   0  11  -6 7.27475 7.19831   4
   0  11  -5 9.27332 4.78971  16
   0 -11  -5 7.60567 6.95683   5
   0  11  -5 9.92981 6.50246   4
   0  11  -4 37.7802 5.26429  16
   0 -11  -4 32.2292 7.14182   5
   0  11  -4 35.0077 6.57717   4
   0  11  -3 24.7124 5.00471  16
   0  11  -3 22.5296 5.67634   4
   0 -11  -3 21.7688 6.26177   5
   0  11  -2 8.14414 4.66912  16
   0  11  -2 9.14353 4.98882   4
   0 -11  -2 1.05835 5.50578   5
   0  11  -1-1.24849 4.89080  16
   0  11  -1 7.73327 4.62740   4
   0 -11  -1 9.74963 5.26595   5
   0 -11   0 12.4017 4.91680  11
   0  11   0 15.8306 5.30137  16
   0 -11   0 8.90195 2.43626   9
   0  11   0 10.4188 4.13494   4
   0 -11   1 8.58705 4.77366  11
   0 -11   1 10.6448 2.57832   8
   0 -11   2 9.39780 4.55987  11
   0  11   2 7.73043 2.98945   4
   0 -11   2 13.2120 3.10274   8
   0  11   3 13.6976 5.54188  10
   0 -11   3 34.0846 4.02230   8
   0  11   3 23.9626 4.01216   7
   0 -11   3 24.4052 5.35958  11
   0 -11   4 38.2901 4.48996   8
   0  11   4 28.1201 5.53497  10
   0 -11   4 27.1490 4.57106   2
   0 -11   5 8.05495 4.24689   2
   0 -11   5 3.05610 4.37567   8
   0  11   5 10.8958 3.52260  14
   0 -11   6 3.73853 4.45613   2
   0  11   6 18.6590 4.04511  14
   0 -11   6 9.79712 4.96744   8
   0  11   7 55.9196 5.10551  14
   0 -11   7 46.6408 6.14305   8
   0  11   8 20.7915 4.77398  14
   0 -11   8 16.6467 6.05568   8
   0  11   9-1.20025 4.88408  14
   0 -11   9 8.52387 6.12684   8
   0 -11  10-10.0276 6.87670   8
   0  12  -8 1.59655 5.48620  16
   0  12  -7 9.04346 5.34712  16
   0  12  -7 4.19337 8.21458   4
   0  12  -6 8.01609 5.31301  16
   0 -12  -6 9.27686 7.80085   5
   0  12  -6 1.36104 7.61190   4
   0  12  -5 11.0429 5.28476  16
   0 -12  -5 5.80131 7.40108   5
   0  12  -5 12.9862 7.22040   4
   0  12  -4-7.63393 5.42452  16
   0 -12  -4 3.65712 7.07467   5
   0  12  -4 8.48623 6.59133   4
   0  12  -3 11.4139 5.31057  16
   0 -12  -3 13.1024 6.60295   5
   0  12  -3 11.6473 6.05680   4
   0  12  -2 1.33214 5.24926  16
   0  12  -2 2.31452 5.37946   4
   0 -12  -2-3.94606 6.20135   5
   0  12  -1 7.24137 5.50266  16
   0  12  -1-0.70120 4.90645   4
   0 -12  -1 2.25146 5.71665   5
   0 -12   0 0.65164 5.29254  11
   0  12   0 7.11647 4.42604   4
   0 -12   0 2.45880 2.31847   9
   0 -12   1 6.78546 5.20253  11
   0  12   2 6.17556 5.93878  10
   0 -12   2 10.3687 5.26536  11
   0  12   2 2.68086 3.86533   7
   0  12   3 7.50708 5.84541  10
   0 -12   3 14.0296 3.92217   8
   0  12   3 7.93830 3.90520   7
   0 -12   3 5.33268 5.74348  11
   0 -12   4 4.36404 4.40350   2
   0 -12   4 8.43011 4.15660   8
   0 -12   4 0.35332 5.81457  11
   0 -12   5 20.6720 4.78904   8
   0 -12   5 5.90665 4.60685   2
   0 -12   6 10.8467 5.11205   8
   0 -12   7 12.5601 5.56693   8
   0 -12   8 18.6380 6.23555   8
   0 -12   9 15.1653 6.33684   8
   0  13  -7 3.00843 5.71467  16
   0 -13  -6 3.36900 7.05025  12
   0  13  -6 12.3924 8.16246   4
   0 -13  -6 19.6267 8.89154   5
   0  13  -6 9.55029 5.86361  16
   0 -13  -5 10.3743 8.51142   5
   0  13  -5 9.41835 7.39958   4
   0  13  -5 13.3176 5.97184  16
   0 -13  -4-6.98578 7.76251   5
   0  13  -4 1.82194 6.80716   4
   0  13  -4-1.91906 5.84655  16
   0 -13  -3 4.63875 7.40989   5
   0  13  -3 4.01816 6.38961   4
   0  13  -3 5.42907 5.80066  16
   0 -13  -2 27.3216 7.39569   5
   0  13  -2 21.9359 6.19942   4
   0  13  -2 35.5677 6.47035  16
   0  13  -1 8.36015 5.41355   4
   0 -13  -1 17.0168 6.72869   5
   0  13  -1-1.91943 5.91645  16
   0 -13   0-1.80786 5.74676  11
   0  13   0 3.29232 4.70212   4
   0 -13   0 6.18809 6.78677   5
   0 -13   1 15.1098 6.12125  11
   0  13   1 11.7475 6.89190  10
   0 -13   2 30.0138 6.73087  11
   0  13   2 22.4018 6.98705  10
   0 -13   3-4.12665 6.17185  11
   0 -13   3 9.92279 5.03360   2
   0  13   3-0.87997 6.25558  10
   0 -13   4 3.55561 4.77488   2
   0 -13   4 1.94750 6.56092  11
   0 -13   5 20.5744 7.03721  11
   0 -13   6 8.75441 7.35343  11
   0  14  -6-6.10877 6.58879  16
   0 -14  -6 19.4141 9.15276   5
   0  14  -5 1.16179 6.41452  16
   0 -14  -5-6.07300 8.92418   5
   0  14  -4-3.64776 6.60180  16
   0 -14  -4 9.11392 8.49977   5
   0  14  -4 8.64191 7.40398   4
   0  14  -3-3.57872 6.83741  16
   0 -14  -3 8.61252 8.14996   5
   0  14  -3-0.41195 6.74544   4
   0  14  -2 3.02207 6.38951  16
   0 -14  -2-8.23997 7.89076   5
   0 -14  -1 5.54532 7.36425   5
   0  14   0 6.81273 7.94183  10
   0 -14   0 4.51096 6.84606   5
   0 -14   1 6.75057 6.77577  11
   0  14   1-3.35082 7.24107  10
   0 -14   2 11.2883 6.88586  11
   0  14   2 7.92349 6.97149  10
   0 -14   3-2.48775 6.90684  11
   0 -14   4 2.15300 7.27657  11
   0 -14   5 16.9747 7.55158  11
   0 -14   6 4.62542 7.75759  11
   0  15  -5-5.07559 7.08753  16
   0 -15  -4-0.56631 9.02235   5
   0  15  -4 2.34582 6.94320  16
   0  15  -4-10.6520 9.72564  10
   0  15  -3-17.8301 10.1011  10
   0 -15  -3 18.5898 9.02527   5
   0  15  -2 8.23281 9.19108  10
   0 -15  -2-8.37519 8.39032   5
   0  15  -1-6.84350 8.81585  10
   0 -15  -1 16.1507 8.21787   5
   0  15   0 18.7870 8.63498  10
   0 -15   0-2.92545 7.97764   5
   0  15   1 16.6222 8.12126  10
   0 -15   1 1.97379 8.32522   5
   0 -15   2-11.8213 7.59881  11
   0 -15   3 18.0391 7.89500  11
   0 -15   4 0.46574 7.92126  11
   0  16  -1 6.72638 9.15240  10
   0  16   0 11.2516 8.90303  10
   1   0 -10 88.6556 5.45020  10
   1   0  -9 6.83519 3.52806  10
   1   0  -8 35.9888 3.84718  10
   1   0  -7-1.77743 2.98072  10
   1   0  -6 68.5212 3.89303  10
   1   0  -5 0.46916 2.20393  10
   1   0  -5-1.78371 3.09076   2
   1   0  -4 155.415 6.02180  10
   1   0  -4 157.024 6.76472   2
   1   0  -3-0.42366 1.76869  10
   1   0  -3-0.28474 2.38858   2
   1   0  -2 1748.20 56.1361  13
   1   0  -2 1708.80 56.3374   2
   1   0   1 0.42250 1.33937  14
   1   0   3-0.44314 1.65902   2
   1   0   3-0.73096 1.70626   3
   1   0   4 38.6701 2.79930   2
   1   0   4 40.5966 2.76358   3
   1   0   5 1.82395 2.29386   3
   1   0   6 16.1015 2.86036   2
   1   0   7 3.06709 3.09965   2
   1   0   8 37.6481 4.57465   8
   1   0   8 44.0437 4.38401   2
   1   0   9-1.55024 4.26595   8
   1   0   9 3.10350 3.80812   2
   1   0  10-1.10453 4.85673   8
   1   0  10 0.79869 4.43955   2
   1   0  11-3.17485 5.37621   8
   1   0  11 2.94439 5.82435  14
   1   0  12 9.76404 6.00383   8
   1   0  12 3.22841 6.25642  14
   1   0  13-2.24282 6.31030   8
   1   0  13-6.87653 6.88868  14
   1   1 -11 39.2333 5.24066  10
   1   1 -10 98.2090 6.21846  10
   1  -1  -9 8.70034 2.69279  10
   1   1  -9 5.45078 4.04991  10
   1   1  -8 170.726 7.91284  10
   1  -1  -8 175.946 6.92768  10
   1  -1  -7 160.694 6.42485  10
   1  -1  -6 159.964 6.19208  10
   1  -1  -5 12.2973 3.22859   7
   1  -1  -5 10.3023 1.93736  10
   1   1  -5 16.7778 3.24858   2
   1  -1  -5 13.4417 3.32250   2
   1  -1  -4 85.0104 4.64882   7
   1  -1  -4 83.1419 3.60728  13
   1  -1  -4 79.9492 3.52443  10
   1   1  -4 90.3055 4.63520   2
   1  -1  -4 89.1880 4.80901   2
   1  -1  -3 2508.26 81.8404   7
   1  -1  -3 2566.96 81.4165  10
   1  -1  -3 2476.16 81.5996  13
   1   1  -3 2536.18 81.9630   2
   1  -1  -3 2490.95 82.0433   2
   1  -1  -2 6269.80 204.525  12
   1  -1  -2 6401.60 204.563   7
   1   1  -2 6367.34 204.663   2
   1  -1  -2 6380.96 204.729   2
   1   1  -1 2617.17 85.5574  10
   1  -1  -1 2612.26 85.5274   5
   1  -1  -1 2701.62 85.4854  12
   1  -1   1 502.226 16.5380   8
   1   1   2 2248.24 73.8804  14
   1   1   2 2284.73 74.0116   5
   1   1   2 2298.96 73.5655   3
   1  -1   2 2290.43 73.7299   2
   1  -1   2 2269.51 73.8169   8
   1   1   3 1489.28 48.4538   3
   1  -1   3 1503.24 48.7435   2
   1   1   3 1499.22 48.5917   8
   1  -1   4 1370.29 45.2902   2
   1   1   4 1385.67 45.4944   2
   1   1   4 1393.53 44.9019   3
   1  -1   4 1365.86 45.0588   3
   1  -1   5 734.950 25.8200  12
   1  -1   5 813.189 26.2208   3
   1   1   5 831.419 26.0324   3
   1   1   6 331.509 11.8814   2
   1  -1   6 289.768 10.2987  12
   1   1   6 336.819 11.0202   3
   1  -1   7 100.046 5.62659   2
   1   1   7 98.2637 5.87164   2
   1   1   7 105.488 5.56179   8
   1  -1   8 101.702 5.92256   2
   1   1   8 105.382 6.29439   2
   1   1   8 102.466 5.97809   8
   1  -1   8 102.633 6.24054   8
   1  -1   9 20.0213 4.08644   2
   1   1   9 10.0782 4.05481   2
   1   1   9 7.61407 4.17209   8
   1  -1   9 13.8246 4.57557   8
   1   1  10 13.1409 5.13006  14
   1  -1  10 13.7184 4.44344   2
   1   1  10 15.1423 4.71470   8
   1  -1  10 12.2014 5.17729   8
   1   1  11 10.5532 5.82732  14
   1   1  11 12.8139 5.24029   8
   1  -1  11 15.3788 5.82605   8
   1  -1  12 2.92479 6.35621  14
   1   1  12 9.91036 6.20703  14
   1  -1  12 11.2678 6.10598   8
   1   1  12 6.83264 5.70524   8
   1   1  13 8.11848 6.62244  14
   1  -1  13 6.26263 7.14064  14
   1   1  13-0.77682 5.92340   8
   1  -1  13-1.19938 6.47297   8
   1   1  14 7.46969 6.15361   8
   1   2 -11 21.1772 5.45497  10
   1   2 -10 7.96208 4.79169  10
   1   2  -9 16.9089 4.61632  10
   1  -2  -5 16.8943 3.56807   2
   1  -2  -5 18.2628 3.52422   7
   1   2  -5 15.4538 3.05848   2
   1  -2  -5 15.4521 1.89839  13
   1  -2  -4 19.8877 3.26206   2
   1   2  -4 14.0770 2.82223   2
   1  -2  -4 9.76284 3.16473   7
   1  -2  -3 308.338 10.5527  12
   1  -2  -3 295.881 10.7443   7
   1   2  -3 300.233 10.7655   2
   1   2  -2 143.440 4.97363   9
   1  -2  -2 138.219 6.02248   5
   1  -2  -2 153.785 5.69733  12
   1  -2  -1 419.819 13.8146   5
   1   2  -1 394.315 13.2858  16
   1  -2  -1 408.076 13.3319   6
   1  -2   0 407.301 13.8443   1
   1  -2   0 422.227 14.1208  11
   1   2   0 439.546 14.3828  10
   1  -2   0 423.595 13.9433   8
   1  -2   0 433.043 13.8682   2
   1   2   1 183.671 6.53304  11
   1   2   1 190.458 6.87993  10
   1  -2   1 186.151 6.67637   3
   1  -2   1 192.546 6.66430   8
   1  -2   2 57.1520 2.61733   2
   1   2   2 61.1016 3.18297   5
   1   2   2 58.6809 2.20136   3
   1  -2   2 59.7445 2.99706   3
   1   2   2 61.5523 2.63963  15
   1   2   2 62.2761 2.49740   8
   1   2   2 65.2306 2.96963  10
   1  -2   2 55.2367 2.94119   8
   1   2   3 82.4934 3.61465  15
   1  -2   3 84.6974 3.62727   2
   1   2   3 84.2258 3.42679   8
   1   2   3 77.5550 4.31055   5
   1   2   3 78.6001 3.17892   3
   1   2   4 102.337 4.54221  15
   1   2   4 99.0076 5.09166   5
   1   2   4 98.4799 4.00392   3
   1   2   4 101.405 4.28415   8
   1  -2   4 100.475 4.47605   2
   1   2   5 20.4998 2.53523   8
   1   2   5 23.0260 2.81870  15
   1  -2   5 21.9192 2.54461   2
   1   2   5 22.6226 2.27938   3
   1   2   6 42.7907 3.06876   3
   1   2   6 39.6235 3.38890   8
   1   2   6 43.8100 3.84591   2
   1  -2   7-0.49445 2.23410  12
   1  -2   7 0.16668 3.11663   2
   1   2   7-0.60919 3.25880   8
   1  -2   8 0.37424 1.32374  13
   1   2   8 4.33833 3.68196   8
   1  -2   8 2.29769 3.36354   2
   1   2   9 9.66226 4.00205   8
   1  -2   9 13.6779 4.70323   8
   1  -2   9 7.51799 3.65108   2
   1   2  10 21.8565 4.79643   8
   1  -2  10 16.5419 5.55977   8
   1  -2  10 18.8719 4.55429   2
   1  -2  11 3.28967 5.79872   8
   1   2  11 1.65051 4.68355   8
   1  -2  11 4.80601 4.71479   2
   1   2  12 2.46181 5.20816   8
   1  -2  12 8.31373 6.53161   8
   1  -2  12 12.3110 6.57326  14
   1   2  13 9.03412 5.92421   8
   1  -2  13 0.63359 6.70038   8
   1  -2  13-5.22076 7.14839  14
   1   2  14 1.70462 5.85124   8
   1   3 -11 83.4241 7.33896  10
   1   3 -10 16.7310 5.40529  10
   1   3  -6 254.332 9.80622   4
   1  -3  -6 224.628 8.37352  13
   1  -3  -5 201.184 7.67255  12
   1   3  -5 200.128 8.21239   2
   1  -3  -5 213.783 8.34986   7
   1  -3  -4 585.250 19.8181  12
   1   3  -3 991.169 33.0641   9
   1  -3  -3 1073.80 34.4713   5
   1   3  -3 1081.56 33.7365  15
   1   3  -2 481.410 15.3841  15
   1   3  -2 444.374 15.1049  16
   1  -3  -2 438.751 15.8719   5
   1   3  -1 315.859 11.1138   4
   1   3  -1 336.078 11.0605  16
   1   3  -1 345.145 11.0131  15
   1  -3  -1 319.461 11.4089  11
   1  -3  -1 320.388 10.8456   6
   1  -3  -1 319.858 11.1916   2
   1  -3   0 527.860 17.4202  11
   1  -3   0 529.258 17.0708   8
   1  -3   0 535.186 17.1291   9
   1   3   0 494.830 17.0118   4
   1   3   1 5284.29 169.848   7
   1  -3   1 5306.79 170.149   8
   1   3   1 5250.24 170.125  14
   1  -3   1 5223.60 170.169   3
   1   3   1 5304.30 170.143  11
   1   3   1 5364.37 170.400  10
   1  -3   1 5281.05 169.937   1
   1   3   1 5271.66 169.933   1
   1  -3   2 1644.14 52.4170   8
   1   3   2 1642.07 52.3913  14
   1   3   2 1600.59 52.1303  15
   1  -3   2 1618.58 52.3692   3
   1   3   2 1583.67 52.4196  11
   1   3   2 1594.41 51.9714   8
   1   3   2 1659.37 52.4126  10
   1  -3   2 1583.80 52.2296   2
   1  -3   3 421.978 13.8513   3
   1   3   3 390.623 13.1537   3
   1   3   3 403.703 14.1214   5
   1  -3   3 405.147 13.7165   2
   1   3   3 402.092 13.3708   8
   1   3   3 420.893 13.6386  15
   1   3   4 513.194 17.0905  15
   1  -3   4 516.711 17.1699   2
   1   3   4 495.538 16.7618   8
   1   3   4 495.886 16.5408   3
   1   3   5 237.869 9.01813  15
   1   3   5 226.777 8.59493   8
   1  -3   5 238.219 8.99832   2
   1   3   5 244.551 8.31533   3
   1   3   6 3.82293 3.02462  15
   1   3   6 2.65787 2.27621   3
   1   3   6 3.28049 2.58639   8
   1   3   7 110.532 4.92811   3
   1   3   7 108.104 5.46423   8
   1  -3   7 105.992 5.72945   2
   1  -3   8 52.7311 4.31394   2
   1   3   8 49.1179 4.18895   8
   1  -3   8 39.8300 3.49805  12
   1   3   9 59.6547 4.74656   8
   1  -3   9 68.3184 5.07529   2
   1  -3   9 43.3473 3.14686  12
   1  -3  10 7.44401 5.32067   8
   1   3  10 9.69673 4.21334   8
   1  -3  10 12.6234 4.21958   2
   1   3  11 17.7340 4.79792   8
   1  -3  11 16.8141 6.33472   8
   1  -3  11 34.5755 5.17533   2
   1  -3  12 4.93458 6.41540   8
   1   3  12 4.72067 5.08393   8
   1  -3  12 8.01433 6.55701  14
   1   3  13-15.9817 5.84162   8
   1  -3  13-4.92327 7.21291   8
   1  -3  13-0.34310 7.31251  14
   1   4 -12 1.16961 6.37473  10
   1   4 -11 43.8713 6.92302  10
   1   4 -10 9.28524 5.75928  10
   1   4  -7 61.1416 5.72802   4
   1  -4  -7 44.6637 3.00047  13
   1   4  -6 302.126 12.1087   4
   1  -4  -5 101.750 4.89227  12
   1  -4  -4 58.1825 4.64463   5
   1  -4  -4 65.5420 3.83309  12
   1   4  -4 56.1504 2.39243   9
   1  -4  -4 50.5264 3.75652  16
   1  -4  -3 24.9757 3.67602   5
   1  -4  -3 27.5844 3.07546   2
   1   4  -3 29.6629 2.36277  16
   1   4  -2 174.166 6.56891   4
   1  -4  -2 167.276 7.12225   5
   1  -4  -2 164.265 6.65443   2
   1   4  -2 163.531 6.39420  15
   1   4  -2 167.079 6.19053  16
   1   4  -1 196.049 6.91222  16
   1  -4  -1 189.934 7.27268  11
   1   4  -1 197.701 6.88861   4
   1  -4  -1 181.369 6.90106   2
   1  -4  -1 179.571 6.44441   6
   1  -4   0 15.5089 1.96591   3
   1   4   0 16.6295 1.97169   4
   1  -4   0 16.4044 2.10701  11
   1   4   0 17.6470 2.53585  16
   1  -4   0 17.7360 1.65212   8
   1  -4   1 87.3847 3.64325   8
   1   4   1 83.8051 3.57322  14
   1  -4   1 78.2045 3.74171   3
   1   4   1 88.4498 4.35696  10
   1  -4   1 81.1940 3.10554   1
   1   4   1 81.7583 3.09897   1
   1  -4   2 171.400 6.64370   8
   1   4   2 176.653 6.53810  14
   1  -4   2 175.020 6.66640   3
   1   4   2 167.842 6.60577  11
   1   4   2 177.388 6.82437  10
   1  -4   2 177.707 6.39256   2
   1  -4   3 30.7448 2.75913   8
   1   4   3 30.8743 2.69220  14
   1   4   3 30.7914 2.25782  15
   1   4   3 30.6883 2.69279  11
   1   4   3 31.8072 1.74431   8
   1   4   3 31.9955 2.55349  10
   1  -4   3 34.4389 2.46107   2
   1  -4   3 29.9675 2.88122   3
   1   4   4 48.3991 2.07320   3
   1  -4   4 51.0711 3.17939   2
   1   4   4 45.9193 2.52315   8
   1   4   4 57.7691 3.54240  14
   1   4   4 55.4102 3.07799  15
   1   4   5 31.1546 3.56705  14
   1   4   5 38.0654 3.25382  15
   1   4   5 37.9876 2.16652   3
   1  -4   5 42.2694 3.26876   2
   1   4   5 36.5853 2.66933   8
   1   4   6 65.6632 3.17691   3
   1   4   6 61.4867 4.29538  15
   1   4   6 55.8195 4.51671  14
   1   4   6 57.9471 3.58892   8
   1   4   7 32.9167 2.73001   3
   1  -4   7 35.3253 3.73623   2
   1   4   7 28.9275 4.28306  14
   1   4   7 29.9409 3.20356   8
   1  -4   7 30.8959 4.46948   8
   1   4   8 22.8099 4.49580  14
   1   4   8 17.4494 3.33626   8
   1  -4   8 11.3132 4.37787   8
   1  -4   8 21.7606 3.75776   2
   1   4   8 22.1574 2.78281   3
   1  -4   9 3.50677 3.15798  12
   1   4   9 7.10168 3.45974   8
   1  -4   9 7.49847 3.80681   2
   1   4   9 3.55793 4.55908  14
   1   4  10 6.66805 4.04526   8
   1  -4  10 13.8184 4.27260   2
   1   4  10 0.26269 5.30008  14
   1   4  11 7.56148 4.39679   8
   1  -4  11-1.67933 4.60825   2
   1   4  11-1.71300 5.78977  14
   1  -4  12 11.0781 6.78601   8
   1   4  12 8.15120 4.63102   8
   1  -4  12 5.62873 6.69092  14
   1   4  12 19.6381 6.31574  14
   1  -4  13 5.73817 7.20294   8
   1   4  13 14.2171 6.70941  14
   1  -4  13 4.33374 7.09452  14
   1   5 -12 1.97093 6.92816  10
   1   5 -11 7.06567 6.69629  10
   1   5 -10 78.5357 7.77192  10
   1  -5  -8 18.2834 2.30261  13
   1   5  -7 99.4031 7.08716   4
   1  -5  -6 488.003 17.2585  12
   1  -5  -5 224.025 8.81266  12
   1  -5  -5 201.215 10.0575   5
   1  -5  -4 109.560 6.62354   5
   1   5  -4 117.288 5.04803  16
   1  -5  -3 115.289 6.17351   5
   1  -5  -3 119.740 5.58632   2
   1   5  -3 118.055 4.92911  16
   1  -5  -2 238.191 9.48611   5
   1   5  -2 249.693 8.57421  16
   1   5  -2 221.774 8.53890  15
   1  -5  -2 231.033 8.85487   2
   1  -5  -1 727.529 24.6979  11
   1   5  -1 733.259 24.0960   4
   1   5  -1 738.332 24.3402  16
   1  -5  -1 708.987 24.3070   2
   1   5   0 1525.39 48.6206   4
   1  -5   0 1465.01 49.2748  11
   1  -5   0 1473.16 48.6246   8
   1   5   0 1528.58 49.3254  16
   1  -5   1 295.507 10.4040   3
   1   5   1 297.635 9.89089   4
   1  -5   1 292.458 9.81953   1
   1   5   1 294.062 9.81454   1
   1   5   1 300.414 10.2923  14
   1  -5   1 300.651 10.2954   8
   1   5   2 684.052 22.5197  14
   1  -5   2 677.108 22.1823   1
   1  -5   2 682.735 22.6384   3
   1   5   2 660.161 22.9542  10
   1   5   2 676.382 22.2609   7
   1  -5   2 667.681 22.6160   8
   1   5   3 253.282 8.93422  14
   1   5   3 227.559 8.53425  15
   1   5   3 234.400 8.91166  10
   1  -5   3 243.068 8.78296   2
   1  -5   3 249.940 9.02064   8
   1   5   4 30.7862 3.13245  14
   1   5   4 39.4013 2.91885  15
   1  -5   4 38.7691 3.33911   8
   1   5   4 34.9134 1.96170   8
   1   5   4 36.1214 2.72195  10
   1  -5   4 38.0078 2.99702   2
   1  -5   5 119.756 5.30036   2
   1   5   5 116.495 5.17816  15
   1   5   5 100.077 3.82471   3
   1  -5   5 104.875 5.65421   8
   1   5   5 114.865 4.38316   8
   1   5   5 119.567 5.65177  14
   1   5   6 33.8559 2.11316   3
   1   5   6 33.7229 4.01640  14
   1   5   6 38.8060 3.72627  15
   1   5   6 31.7402 2.74412   8
   1  -5   6 32.2012 4.26118   8
   1  -5   7 21.7039 3.48170   2
   1   5   7 31.1393 3.91949  15
   1   5   7 23.3855 4.17142  14
   1  -5   7 20.1078 4.33654   8
   1   5   7 20.1189 2.83336   8
   1   5   7 21.0198 2.16838   3
   1   5   8 29.8734 4.69378  14
   1  -5   8 25.7473 3.90373   2
   1   5   8 35.6340 3.39010   8
   1  -5   8 33.5760 4.92457   8
   1   5   9 28.4063 5.19290  14
   1  -5   9 32.7669 4.32692   2
   1  -5   9 29.8386 5.48304   8
   1   5   9 28.7438 3.73451   8
   1   5  10 29.8598 5.73115  14
   1  -5  10 32.1044 4.69315   2
   1  -5  10 30.3136 6.27170   8
   1   5  10 29.8495 4.22750   8
   1   5  11 8.55098 5.70577  14
   1  -5  11-0.22224 4.46506   2
   1   5  11 13.9220 4.21988   8
   1  -5  12-1.50270 6.63727  14
   1   5  12-0.30520 6.15131  14
   1  -5  13 14.9831 7.27285  14
   1   6 -12 16.7573 7.34510  10
   1   6 -11 4.98213 7.32102  10
   1   6  -8 17.0556 2.09596   9
   1  -6  -7 27.9400 3.77144  12
   1   6  -6 50.1241 4.10307  16
   1  -6  -6 41.0311 4.24457  12
   1   6  -5 309.053 11.3550  16
   1  -6  -5 297.161 13.4205   5
   1   6  -4 366.825 12.9704  16
   1   6  -4 368.262 13.5600   4
   1  -6  -4 351.234 14.5903   5
   1   6  -3 116.449 5.06864  16
   1   6  -3 108.404 5.74258   4
   1  -6  -3 106.688 6.32729   5
   1   6  -2 14.9359 2.46849  16
   1  -6  -2 10.5844 2.72253   2
   1  -6  -2 12.5675 3.22690   5
   1  -6  -1 149.294 6.78423  11
   1   6  -1 166.422 6.50872  16
   1  -6  -1 143.514 6.28353   2
   1   6  -1 160.255 6.23241   4
   1  -6   0 22.9493 2.77218  11
   1  -6   0 19.5355 2.91075  16
   1   6   0 26.3521 3.29481  16
   1   6   0 21.2072 2.53351   4
   1  -6   0 19.3626 2.00240   8
   1   6   1 21.4229 2.12742   4
   1  -6   1 24.6341 2.57679   3
   1   6   1 18.1409 1.30248   1
   1  -6   1 21.1825 2.28334   8
   1   6   2 40.3381 2.85482  14
   1   6   2 41.4851 2.70479   7
   1  -6   2 43.1272 3.12663   8
   1   6   2 33.4533 3.81390  10
   1  -6   2 44.9142 2.17980   1
   1   6   2 43.9020 2.19741   1
   1  -6   3 63.5507 3.94993   8
   1   6   3 62.4657 3.82165  11
   1   6   3 61.6988 4.24265  10
   1   6   3 62.4987 3.69939  14
   1  -6   3 60.0457 3.55061   2
   1   6   4 46.4269 3.61173  14
   1   6   4 36.2986 3.10380  15
   1   6   4 43.3612 3.41339  10
   1  -6   4 40.9494 3.37323   2
   1  -6   4 36.7979 3.87509   8
   1  -6   5 8.40700 3.73130   8
   1  -6   5 5.39072 2.76128   2
   1   6   5 7.59162 2.71168  15
   1   6   5 4.69349 3.19218  14
   1   6   6 3.82884 1.97320   8
   1  -6   6-0.17348 3.90654   8
   1   6   6 7.87770 3.64719  14
   1   6   6 6.71048 3.11978  15
   1  -6   7 53.1792 4.23977   2
   1   6   7 45.7168 4.72843  14
   1   6   7 50.9091 4.33802  15
   1   6   7 45.5020 2.12107   3
   1   6   7 49.7458 3.13747   8
   1  -6   7 52.3889 5.20266   8
   1  -6   8 25.0751 4.95033   8
   1   6   8 23.7547 3.02347   8
   1  -6   8 26.6174 3.89532   2
   1   6   8 20.7267 4.59446  14
   1  -6   9 14.9433 5.57907   8
   1   6   9 11.5920 3.19188   8
   1  -6   9 11.8577 3.94945   2
   1   6   9 13.2860 5.08529  14
   1  -6  10 19.3145 5.91221   8
   1   6  10 7.58112 3.53516   8
   1  -6  10 10.9083 4.26970   2
   1   6  10 6.28124 5.36068  14
   1  -6  11 5.47537 6.27480   8
   1   6  11-2.84759 5.75256  14
   1  -6  12 4.85009 6.32197  14
   1   6  12 3.04308 6.19071  14
   1   7 -12 12.3129 8.13667  10
   1   7 -11 18.4248 5.04149  16
   1   7 -11 10.9483 7.92820  10
   1   7 -10 13.3928 4.84242  16
   1   7  -9 63.2312 5.38425  16
   1   7  -8 37.3339 4.47515  16
   1  -7  -7 135.610 7.14267  12
   1   7  -7 152.905 7.01083  16
   1  -7  -6 7.30764 3.88130  12
   1   7  -6 14.0793 3.47032  16
   1   7  -6 6.44742 5.23566   4
   1  -7  -6 3.30002 5.77715   5
   1   7  -5 15.5531 3.36166  16
   1  -7  -5 13.6920 5.24297   5
   1   7  -5 17.2788 4.94655   4
   1   7  -4 61.0783 4.24959  16
   1  -7  -4 63.8557 6.09700   5
   1   7  -4 67.2678 5.50315   4
   1   7  -3 592.716 20.4455  16
   1   7  -3 600.820 20.7446   4
   1  -7  -3 589.116 21.8799   5
   1   7  -2 332.875 12.2435  16
   1  -7  -2 339.312 13.2788   5
   1   7  -1 96.0354 5.08409  16
   1  -7  -1 98.9965 5.31307  11
   1  -7  -1 86.8991 3.62810   6
   1  -7  -1 90.1928 4.70685   2
   1   7   0 139.897 5.75389   4
   1  -7   0 139.145 5.39416   8
   1   7   0 145.190 6.83997  16
   1  -7   0 137.367 6.53756  11
   1  -7   1 292.902 11.0858  11
   1  -7   1 288.131 10.1596   8
   1   7   1 282.619 9.83227   4
   1  -7   1 275.028 10.3007   3
   1  -7   2 33.9053 1.98445   1
   1   7   2 34.3561 1.96631   1
   1  -7   2 33.4286 3.13591   8
   1   7   2 31.4781 2.77124   7
   1   7   2 40.3652 4.62459  10
   1   7   2 38.3331 3.02697  14
   1   7   3 49.2743 3.57952  14
   1  -7   3 61.5314 4.03453   8
   1   7   3 50.1379 2.82391   1
   1  -7   3 54.0006 2.78890   1
   1   7   3 48.5065 4.57253  10
   1  -7   3 45.0881 3.52787   2
   1  -7   4 18.4416 3.72405   8
   1   7   4 20.0333 3.54948  10
   1  -7   4 24.5329 3.01692   2
   1   7   4 18.1796 2.85135  15
   1   7   4 22.6441 3.28705  14
   1  -7   5 46.5276 4.69485   8
   1   7   5 48.3472 3.54479  15
   1   7   5 44.7539 4.08274  14
   1   7   6 102.534 5.03235  15
   1  -7   6 75.7512 5.77306   8
   1   7   6 87.2437 5.56090  14
   1  -7   7 14.9180 4.50827   8
   1  -7   7 15.6828 3.59341   2
   1   7   7 9.84379 4.02282  14
   1   7   7 17.2121 3.57367  15
   1  -7   8 8.71839 5.02291   8
   1  -7   8 10.9920 3.74595   2
   1   7   8 6.42923 4.56368  14
   1  -7   9-5.49085 5.56465   8
   1  -7   9 3.79647 3.84536   2
   1   7   9 5.03253 5.04741  14
   1  -7  10-1.14206 6.14772   8
   1   7  10 7.92189 5.50772  14
   1  -7  11 3.71442 6.60649   8
   1   7  11 11.4487 6.07135  14
   1  -7  11-2.23404 5.71948  14
   1  -7  12 14.2006 7.01588   8
   1   7  12 3.65793 6.45466  14
   1  -7  12 12.2640 6.13172  14
   1   8 -12 12.0499 8.68906  10
   1   8 -11 25.0939 8.72699  10
   1   8 -10 3.70720 7.98626  10
   1   8 -10 5.70171 4.70816  16
   1   8  -9 51.9002 5.22549  16
   1   8  -8 154.968 7.65085  16
   1   8  -7 62.6355 7.21726   4
   1   8  -7 72.2075 5.07232  16
   1  -8  -7 57.0390 5.36209  12
   1   8  -6 75.8285 7.06543   4
   1  -8  -6 78.4492 7.94506   5
   1   8  -6 86.8087 5.30136  16
   1  -8  -6 82.5572 6.11310  12
   1  -8  -5 64.6847 6.92442   5
   1   8  -5 77.3442 6.47034   4
   1   8  -5 67.5605 4.66849  16
   1  -8  -4 68.0670 6.39513   5
   1   8  -4 57.4263 5.78852   4
   1   8  -4 62.1861 4.49422  16
   1  -8  -3 99.9428 6.96140   5
   1   8  -3 104.516 6.24584   4
   1   8  -3 88.3931 5.19388  16
   1   8  -2 337.137 12.3398   4
   1  -8  -2 347.057 13.5427   5
   1   8  -2 336.490 12.3725  16
   1   8  -2 299.789 11.8007  15
   1  -8  -1 37.2395 4.30228  11
   1   8  -1 30.5437 4.17672  16
   1  -8  -1 35.2116 2.25123   6
   1   8   0 84.3868 5.75783  16
   1  -8   0 79.5990 5.36297  11
   1  -8   0 83.6067 4.07269   9
   1  -8   0 86.2151 4.62702   2
   1   8   1 24.1649 2.95134   4
   1  -8   1 21.3609 2.83308   8
   1  -8   1 22.4363 3.73287  11
   1   8   2 39.1470 5.21639  10
   1  -8   2 42.7444 3.54898   8
   1   8   2 38.8033 3.21123   7
   1  -8   3 2.12543 3.15130   8
   1   8   3 4.91478 4.15497  10
   1  -8   3 4.75619 1.78463   1
   1   8   3 7.61410 1.80496   1
   1   8   3 5.45089 2.76065  14
   1  -8   4 13.5253 3.57104   8
   1   8   4 8.26343 3.69041  10
   1   8   4 13.6950 2.31069   1
   1  -8   4 13.2807 2.27788   1
   1   8   4 15.6991 2.72441  15
   1   8   4 16.2358 3.23161  14
   1   8   5 14.1068 3.22989  10
   1  -8   5 10.2388 3.89751   8
   1   8   5 14.0004 2.83106  15
   1   8   5 17.8713 3.45444  14
   1  -8   6-4.67462 4.26569   8
   1   8   6-3.63288 3.72505  14
   1   8   6 4.43166 2.95572  15
   1  -8   7 9.66188 4.86297   8
   1  -8   7 13.7824 3.61545   2
   1   8   7 11.8073 3.36692  15
   1   8   7 8.27878 4.18420  14
   1  -8   8 11.9396 5.14480   8
   1  -8   8 16.7448 3.87556   2
   1   8   8 16.3543 4.73148  14
   1  -8   9 3.76049 5.62764   8
   1   8   9 16.5965 5.21717  14
   1  -8  10 17.5563 6.22146   8
   1   8  10 19.4891 5.54337  14
   1  -8  11 29.3104 7.21401   8
   1   8  11 12.0027 6.16811  14
   1   9 -12-2.76662 9.12160  10
   1   9 -11 5.50864 8.58520  10
   1   9 -10 17.9330 8.87592  10
   1   9 -10 33.0243 5.16603  16
   1   9  -9 27.8773 4.90344  16
   1   9  -8 6.47582 4.34187  16
   1   9  -7 1.86115 4.01475  16
   1  -9  -7 2.37249 4.65577  12
   1   9  -7-2.83941 6.76785   4
   1   9  -6 31.1485 4.25170  16
   1  -9  -6 37.2794 5.59833  12
   1   9  -6 37.9267 6.47716   4
   1  -9  -6 32.7429 6.86681   5
   1   9  -5 18.3657 3.95122  16
   1  -9  -5 25.2926 6.38994   5
   1   9  -5 29.0286 5.88100   4
   1   9  -4 249.332 10.0592  16
   1   9  -4 236.720 10.9181   4
   1  -9  -4 259.036 12.4444   5
   1   9  -3 60.3294 4.77376  16
   1  -9  -3 69.2170 6.52489   5
   1   9  -3 57.5473 5.72058   4
   1   9  -2 117.111 6.58656  16
   1   9  -2 124.620 6.79845   4
   1  -9  -2 131.494 7.87333   5
   1  -9  -1 9.87911 4.07024  11
   1   9  -1 5.45943 3.98664   4
   1   9  -1 7.87331 3.92072  16
   1  -9  -1 3.49628 1.65075   6
   1  -9   0 78.4133 4.00726   9
   1   9   0 82.7750 6.11064  16
   1  -9   0 74.8330 5.67072  11
   1  -9   1 74.1147 5.51695  11
   1  -9   1 72.3824 4.07611   8
   1  -9   2 75.0045 5.47807  11
   1   9   2 61.9587 6.10346  10
   1  -9   2 70.1191 4.27622   8
   1   9   2 53.4479 3.76866   7
   1  -9   3 18.0174 3.50154   8
   1   9   3 17.5802 4.82777  10
   1  -9   3 14.5009 1.72519   1
   1   9   3 12.7322 1.69855   1
   1  -9   3 20.7213 1.57451  14
   1   9   3 18.0906 3.20442  14
   1  -9   4 17.2750 3.83873   8
   1   9   4 14.8131 4.31652  10
   1  -9   4 21.0440 2.38584   1
   1   9   4 15.5960 2.24611   1
   1   9   4 21.4577 3.42061  14
   1   9   4 16.6305 2.69359  15
   1  -9   5 17.5148 4.10317   8
   1   9   5 12.0894 3.60659  10
   1   9   5 4.83948 2.52991   1
   1  -9   5 11.0399 2.62512   1
   1   9   5 13.7772 2.69070  15
   1   9   5 12.4078 3.61785  14
   1  -9   6 19.9213 4.72289   8
   1   9   6 12.9077 3.08108   1
   1  -9   6 23.5960 3.16056   1
   1   9   6 12.2908 3.92030  14
   1   9   6 16.8374 3.06050  15
   1  -9   7 11.1712 5.00025   8
   1  -9   7 13.4041 3.81484   2
   1  -9   7 18.0610 3.60467   1
   1   9   7 10.8954 4.40824  14
   1  -9   8-4.29040 5.35650   8
   1   9   8 7.36712 4.68151  14
   1  -9   9 4.70347 5.86586   8
   1   9   9 11.4220 5.19429  14
   1  -9  10 16.1597 6.43469   8
   1   9  10 10.9215 5.67139  14
   1  -9  11-3.51752 6.86596   8
   1   9  11-1.08704 5.95595  14
   1  10 -11 9.84502 9.14382  10
   1  10 -10 7.25978 9.18042  10
   1  10  -9 90.5111 6.57296  16
   1  10  -8 21.1121 4.99959  16
   1 -10  -7 67.3434 6.76866  12
   1  10  -7 90.3643 5.97982  16
   1  10  -7 65.0766 8.54199   4
   1 -10  -6 69.1194 7.07500  12
   1  10  -6 89.3804 5.95459  16
   1 -10  -6 88.1614 9.08085   5
   1  10  -6 75.1667 7.96946   4
   1  10  -5 55.6864 4.96778  16
   1 -10  -5 49.3040 7.39653   5
   1  10  -5 46.8441 6.81052   4
   1  10  -4 11.3762 4.10070  16
   1 -10  -4 9.33053 5.81402   5
   1  10  -4 14.6968 5.68537   4
   1  10  -3 12.2149 4.10715  16
   1 -10  -3 5.28181 5.47022   5
   1  10  -3 18.0799 5.24579   4
   1  10  -2 9.08820 4.26159  16
   1  10  -2 20.3349 4.88542   4
   1 -10  -2 19.6880 5.28991   5
   1 -10  -1 241.146 10.8982  11
   1  10  -1 218.940 10.3081  16
   1  10  -1 230.505 9.50239   4
   1 -10   0 79.9379 4.12672   9
   1 -10   0 83.2243 6.28400  11
   1  10   1 19.1885 5.86163  10
   1 -10   1 11.8131 2.88117   8
   1 -10   1 9.10317 4.31096  11
   1  10   2 14.8618 5.45601  10
   1  10   2 12.3513 2.97070   7
   1 -10   2 17.3168 3.25759   8
   1 -10   2 12.0104 4.27961  11
   1  10   3 42.0462 5.78705  10
   1 -10   3 48.5596 4.26775   8
   1 -10   3 30.8081 3.92359   2
   1  10   4 5.49351 2.42354  15
   1  10   4 1.20244 3.42398  14
   1 -10   4 5.89682 3.91190   8
   1  10   4 8.41879 1.86485   1
   1  10   4 1.01243 4.53466  10
   1 -10   4 2.21746 3.29095   2
   1  10   5 2.87632 2.40234   1
   1 -10   5-2.06091 4.23935   8
   1  10   5 2.54574 3.65580  14
   1  10   5-1.47337 2.37749  15
   1 -10   5 1.09125 3.54241   2
   1  10   6-0.47093 2.79674   1
   1 -10   6 9.30497 4.82062   8
   1  10   6 7.06028 3.93635  14
   1 -10   6 0.88802 3.62357   2
   1 -10   7-4.47440 5.18753   8
   1  10   7-0.57844 3.30011   1
   1  10   7 1.49496 4.32238  14
   1  10   8 8.34264 3.91416   1
   1  10   8 17.1755 4.95598  14
   1 -10   9 14.1505 6.09519   8
   1  10   9 4.98974 5.20476  14
   1 -10  10 10.3848 6.76789   8
   1  10  10 24.7138 5.72430  14
   1  10  11 14.2679 5.82331  14
   1  11 -10 17.0402 9.40976  10
   1  11  -9 3.02819 9.12141  10
   1  11  -8 18.1244 4.92938  16
   1 -11  -7 7.56887 5.78716  12
   1  11  -7 2.33771 4.71797  16
   1 -11  -6 62.2984 7.27989  12
   1 -11  -6 62.3266 9.15687   5
   1  11  -6 55.3279 8.02341   4
   1  11  -6 48.0285 5.60467  16
   1 -11  -5 34.6086 7.58807   5
   1  11  -5 31.0156 6.80429   4
   1  11  -5 34.1602 5.19107  16
   1 -11  -4 5.98815 6.42947   5
   1  11  -4 12.3907 6.05296   4
   1  11  -4 14.0749 4.66692  16
   1 -11  -3 56.3206 6.86331   5
   1  11  -3 36.6689 6.07018   4
   1  11  -3 43.4892 5.26491  16
   1 -11  -2 15.9974 5.77411   5
   1  11  -2 13.2087 5.15471   4
   1  11  -2 13.1641 4.80933  16
   1  11  -1 24.8407 5.27629  16
   1 -11  -1 13.9614 3.04431   9
   1 -11  -1 18.0044 5.58715   5
   1  11  -1 23.2371 4.63299   4
   1 -11   0 64.1924 3.74600   9
   1 -11   0 68.9611 6.35241  11
   1  11   1 49.1426 6.90812  10
   1 -11   1 52.8227 6.00534  11
   1  11   2 42.1932 6.42323  10
   1 -11   2 44.0555 3.94452   8
   1  11   2 25.8013 3.42325   7
   1 -11   2 33.9337 5.45735  11
   1 -11   3 6.90871 3.76473   8
   1  11   3 8.45820 5.58739  10
   1 -11   3 7.71849 3.73999   2
   1 -11   3 20.9283 5.21592  11
   1  11   4 9.52774 5.10209  10
   1 -11   4-5.57729 3.63168   2
   1 -11   4 7.91822 4.10474   8
   1  11   5 15.9896 4.05890  14
   1 -11   5 12.0074 4.66599   8
   1 -11   6 12.4289 5.12701   8
   1  11   6 8.83308 4.29592  14
   1 -11   7 7.52394 5.47011   8
   1  11   7 2.23810 4.44706  14
   1 -11   8 10.6434 5.92937   8
   1  11   8 5.09511 4.65907  14
   1 -11   9 11.2159 6.59489   8
   1  11   9 6.16042 5.29846  14
   1  12  -9 32.8773 10.4403  10
   1  12  -8 19.3843 9.98809  10
   1  12  -7 7.92340 5.23418  16
   1  12  -7 11.1009 7.49302  17
   1 -12  -7 4.46645 8.47425   5
   1 -12  -6 7.66172 6.78845  12
   1 -12  -6 5.85640 8.27399   5
   1  12  -6 6.59261 5.08117  16
   1  12  -6 5.13074 7.01220  17
   1 -12  -5 85.4267 9.81301   5
   1  12  -5 88.8740 8.51764  17
   1  12  -5 66.6762 6.55166  16
   1 -12  -4 50.9491 8.36813   5
   1  12  -4 44.6578 7.02795   4
   1  12  -4 44.6622 5.87063  16
   1 -12  -3 53.5558 7.72630   5
   1  12  -3 36.9544 6.41988   4
   1  12  -3 41.9741 6.00493  16
   1  12  -2 8.63421 5.26383  16
   1 -12  -2 9.33968 6.31977   5
   1 -12  -2 3.72688 3.44118   9
   1 -12  -1 3.85798 6.14888   5
   1 -12  -1 5.88902 2.98318   9
   1  12   0 39.2070 7.40913  10
   1 -12   0 41.7232 6.25656  11
   1  12   1 12.4258 6.49759  10
   1 -12   1 25.6311 5.81980  11
   1  12   2 30.4978 6.72674  10
   1 -12   2 42.3857 6.26992  11
   1 -12   3 41.5489 6.49680  11
   1 -12   3 46.9456 4.55870   8
   1  12   3 26.0021 6.62715  10
   1 -12   3 27.2244 4.52797   2
   1 -12   4 14.1255 6.12337  11
   1 -12   4 11.9321 4.06690   2
   1 -12   4 16.3551 4.50331   8
   1 -12   5-4.12245 4.94503   8
   1 -12   5 4.64749 6.23786  11
   1 -12   6 12.3439 5.23361   8
   1 -12   7 1.95164 5.73414   8
   1 -12   8 10.6448 6.32008   8
   1 -12   9 0.57143 6.66220   8
   1  13  -7 9.42856 8.08658  17
   1 -13  -6 2.78403 7.22959  12
   1 -13  -6 6.21163 9.03028   5
   1  13  -6-0.36488 7.47253  17
   1  13  -6 3.85244 5.50873  16
   1  13  -6 9.90904 9.03170  10
   1  13  -5 6.39949 7.34798  17
   1  13  -5 13.4491 5.75306  16
   1 -13  -5 12.8448 8.53416   5
   1  13  -4 11.2947 7.28983  17
   1  13  -4 3.74142 5.74635  16
   1 -13  -4 9.26392 8.25270   5
   1 -13  -3 11.4537 7.34738   5
   1  13  -3 1.42482 5.80055  16
   1  13  -3-3.50816 7.08709  17
   1 -13  -3 0.18756 3.98358   9
   1 -13  -2 1.89861 3.53921   9
   1  13  -2-0.43193 7.67875  10
   1 -13  -2 6.33881 6.99837   5
   1  13  -1 22.5010 7.94245  10
   1 -13  -1 17.6078 7.03628   5
   1  13   0 44.6970 8.00082  10
   1 -13   0 71.4108 7.46333  11
   1 -13   0 49.8792 7.80566   5
   1  13   1 15.8940 7.21954  10
   1 -13   1 23.3010 6.41746  11
   1  13   2 6.13598 6.80519  10
   1 -13   2 20.1477 6.40342  11
   1 -13   3 10.0963 6.56265  11
   1 -13   4 10.0493 6.65824  11
   1 -13   5-2.51352 7.00179  11
   1 -13   6 18.9075 7.74767  11
   1 -14  -6 7.69322 9.59839   5
   1  14  -6 20.5497 10.3199  10
   1  14  -6 13.5459 8.23657  17
   1 -14  -5 14.4161 8.17332  12
   1 -14  -5 15.9069 8.90617   5
   1  14  -5-1.42629 6.23627  16
   1  14  -5 3.45460 7.88400  17
   1  14  -5-10.7110 9.79827  10
   1 -14  -4 37.0421 9.07028   5
   1  14  -4 24.9547 6.82578  16
   1  14  -4 37.6836 8.25991  17
   1  14  -4 34.3987 9.57898  10
   1 -14  -3 19.7994 8.50841   5
   1  14  -3 32.2129 8.37997  17
   1  14  -3 31.3589 9.43682  10
   1  14  -2 7.89577 8.77682  10
   1 -14  -2-2.48837 8.03508   5
   1  14  -1 9.66633 7.89127  10
   1 -14  -1 6.16175 7.24369   5
   1  14   0 17.7440 8.04815  10
   1 -14   0-1.38693 7.22286   5
   1  14   1 6.62408 7.47792  10
   1 -14   1-1.24274 6.67231  11
   1  14   2 24.5476 7.59546  10
   1 -14   2 5.86583 6.94730  11
   1 -14   3 32.4356 7.66786  11
   1 -14   4 16.8585 7.74091  11
   1 -14   5 7.34242 7.51792  11
   1 -15  -5 4.76916 8.22540  12
   1 -15  -4-23.8887 10.3658   5
   1  15  -4-2.85639 8.29082  17
   1  15  -4-13.0107 9.97190  10
   1  15  -3-2.07741 9.57177  10
   1 -15  -3 5.01353 8.67696   5
   1  15  -2 10.8627 8.71072  10
   1 -15  -2 2.68620 8.36003   5
   1  15  -1 13.9408 8.76595  10
   1 -15  -1-14.4936 8.77553   5
   1  15   0 1.32415 8.50752  10
   1 -15   0-10.0695 8.29321   5
   1  15   1 4.95202 8.07156  10
   1 -15   1 15.1487 7.98189   5
   1 -15   2 9.14878 7.81071  11
   1 -15   3 33.2922 8.57320  11
   1  16  -1 30.3954 9.73902  10
   1  16   0 8.27980 8.74908  10
   2   0 -10 361.582 13.6934  10
   2   0  -9-3.62930 3.80453  10
   2   0  -8 73.3303 4.99018  10
   2   0  -7 1.64988 3.26407  10
   2   0  -6 817.674 27.5563  10
   2   0  -5-0.72428 2.58873  10
   2   0  -5-2.21514 3.42019   2
   2   0  -4 571.063 19.3057  10
   2   0  -4 558.940 19.6784   2
   2   0  -3 0.85482 2.31807  10
   2   0  -3 0.94596 2.52683   2
   2   0  -3 0.28147 1.88824  13
   2   0  -2 3101.20 101.356  13
   2   0  -2 3145.07 100.613  16
   2   0  -2 3087.30 100.978   9
   2   0  -1 0.59375 2.33681  13
   2   0   0 236.853 8.16995  14
   2   0   0 232.704 8.24964   6
   2   0   0 239.177 8.17268   1
   2   0   1 0.26465 1.56823   1
   2   0   1-0.85502 1.72062  14
   2   0   2 329.661 11.1155  13
   2   0   2 316.651 10.9009   3
   2   0   2 323.051 11.0702  14
   2   0   3-0.23676 1.52640  13
   2   0   3 0.85421 1.90376   3
   2   0   3 0.16619 2.08088  14
   2   0   4 40.3413 3.04139   8
   2   0   4 42.0737 2.77073   3
   2   0   4 43.0978 2.25931  13
   2   0   4 42.9980 3.09589  14
   2   0   5-1.94766 2.60499  14
   2   0   5 1.12578 2.32228   3
   2   0   5-0.77399 2.50495   8
   2   0   6 23.3006 3.61173   8
   2   0   7 1.47587 3.77204  14
   2   0   7-0.15569 3.66352   8
   2   0   8 47.8116 5.07579  14
   2   0   8 42.5303 4.72648   8
   2   0   9 0.24543 4.65406  14
   2   0   9-2.04392 4.42088   8
   2   0  10 88.2624 7.22538  14
   2   0  10 87.0259 6.75786   8
   2   0  11 5.77707 5.68587  14
   2   0  11-0.25294 5.44595   8
   2   0  12 28.1325 7.08787  14
   2   0  12 9.05701 6.32090   8
   2   0  13 6.91294 7.13054  14
   2   0  13-0.28742 6.59046   8
   2   1 -11 151.628 8.08149  10
   2   1 -10 219.470 9.84733  10
   2   1  -9 465.804 17.2538  10
   2   1  -8 53.6436 5.18265  10
   2  -1  -8 67.7424 4.35050  10
   2  -1  -7 182.756 7.30248  10
   2   1  -7 177.153 7.99977  10
   2   1  -6 219.384 9.01281  10
   2  -1  -6 223.566 8.41204  10
   2   1  -5 112.978 5.63367   2
   2  -1  -5 105.654 5.67940   2
   2   1  -5 101.110 5.19973  10
   2  -1  -5 105.604 4.73550  10
   2  -1  -5 100.881 4.68198  13
   2  -1  -4 172.765 6.89591  13
   2  -1  -4 162.859 6.59201  16
   2   1  -4 189.902 7.31710  10
   2  -1  -4 173.758 6.81289  10
   2   1  -4 184.670 7.36833   2
   2  -1  -4 176.862 7.51308   2
   2  -1  -3 770.897 25.7848  13
   2  -1  -3 712.987 25.2867  16
   2   1  -3 796.475 25.8477   2
   2   1  -2 740.458 22.7219   9
   2  -1  -2 649.190 22.5873  16
   2  -1  -1 368.665 11.8309  17
   2  -1  -1 339.461 12.5530  12
   2  -1  -1 331.772 12.1234   9
   2   1  -1 359.497 12.6186  10
   2  -1  -1 371.953 12.1536   6
   2   1   0 35.6578 2.45662  14
   2   1   0 36.4116 3.25434  10
   2  -1   0 39.1552 2.31172   1
   2   1   1 46.5560 2.50813  14
   2  -1   1 48.4767 2.38969  14
   2   1   1 44.7135 1.91878   5
   2  -1   1 49.2994 2.59332   8
   2  -1   1 47.0894 2.43985   1
   2  -1   2 62.4009 3.24851  12
   2   1   2 60.3662 3.01603   5
   2   1   2 56.7637 2.62737   3
   2   1   2 64.7694 2.90585   8
   2  -1   2 60.9164 3.08001   8
   2   1   2 62.4706 3.03171  14
   2  -1   2 58.3763 2.94480  14
   2   1   3 8.66115 2.09267  14
   2  -1   3 7.31052 2.23231  14
   2  -1   3 8.13590 2.11260  12
   2   1   3 10.4258 2.10450   8
   2   1   3 11.0516 1.84829   3
   2  -1   3 8.30112 2.22678   3
   2   1   4 9.12406 2.30688  14
   2  -1   4 10.3136 1.91610   2
   2   1   4 9.35660 2.14698   8
   2   1   4 11.0113 1.98560   3
   2  -1   4 10.5336 2.27972   3
   2  -1   4 7.72438 2.02276  12
   2   1   5 6.70600 2.72740  14
   2   1   5 6.99690 2.43883   8
   2   1   5 3.53344 2.13798   3
   2   1   6 5.60555 3.35488  14
   2  -1   6 3.98822 1.50411  13
   2   1   6 4.38997 3.15541   8
   2  -1   6 3.83095 3.36421   8
   2   1   6 6.27028 2.67249   3
   2   1   7 0.75074 3.74787  14
   2   1   7-0.43196 3.39749   8
   2  -1   7-1.33007 3.68808   8
   2  -1   7 0.98981 2.95851   2
   2   1   8 6.71275 4.11837  14
   2   1   8 5.51404 3.75954   8
   2  -1   8 1.15253 3.99579   8
   2  -1   8 1.92406 3.28152   2
   2  -1   9 11.4584 4.81525  14
   2   1   9 4.68493 4.62702  14
   2   1   9 6.09689 4.27801   8
   2  -1   9 13.3036 4.66544   8
   2   1  10 15.6330 5.63786  14
   2  -1  10 15.4547 5.49901  14
   2   1  10 15.5944 5.06883   8
   2  -1  10 9.05019 5.35467   8
   2   1  11 21.8487 6.21539  14
   2  -1  11 18.3592 6.29298  14
   2   1  11 21.8979 5.57974   8
   2  -1  11 16.4792 6.12708   8
   2  -1  12-2.63529 6.52653  14
   2   1  12 1.61775 6.51623  14
   2   1  12-5.05934 6.02549   8
   2  -1  12 10.2774 6.36386   8
   2   1  13 23.2054 6.84095  14
   2  -1  13-0.34636 6.72467  14
   2  -1  13 20.3908 7.10940   8
   2   1  13-4.49713 6.03505   8
   2   2 -11 19.5955 5.49901  10
   2   2 -10 55.4398 5.96292  10
   2   2  -9 238.873 10.6795  10
   2   2  -8 91.3974 6.10151  10
   2   2  -7 89.1747 5.88789  10
   2   2  -6 335.961 12.5633  10
   2  -2  -6 318.745 11.6418  13
   2  -2  -5 149.255 6.44642  13
   2   2  -5 163.934 7.20438  10
   2   2  -5 160.333 7.05998   2
   2  -2  -5 152.497 7.24846   2
   2  -2  -5 175.309 7.15856   7
   2   2  -4 7.40449 2.72957   2
   2  -2  -4 4.73313 2.24539  16
   2   2  -4 6.83524 3.15638  10
   2  -2  -4 7.60464 3.01239   7
   2  -2  -3 1247.23 41.1108  12
   2  -2  -3 1252.31 40.6733  16
   2   2  -3 1244.94 40.5639   9
   2  -2  -3 1223.30 41.5284   5
   2  -2  -2 700.219 22.6112  12
   2   2  -2 661.886 21.6577  16
   2  -2  -2 670.210 22.4057   2
   2  -2  -1 608.083 20.0788   2
   2  -2  -1 597.599 19.9610  17
   2   2  -1 603.606 20.6036  10
   2  -2  -1 627.908 20.5944  12
   2   2  -1 582.009 19.9086   7
   2  -2  -1 631.188 20.0420   6
   2  -2   0 14.3186 1.38043   2
   2  -2   0 17.5315 2.65674  12
   2   2   0 13.7508 2.70155  10
   2  -2   0 14.6579 1.75683   1
   2   2   1 504.992 16.4982   6
   2  -2   1 514.160 16.3741  14
   2  -2   1 464.090 16.6010   3
   2   2   1 493.475 16.2575  11
   2   2   1 500.891 17.0187  10
   2  -2   1 493.213 16.6343   8
   2  -2   1 505.602 16.5025   1
   2  -2   2 42.0094 2.45656  14
   2  -2   2 50.2374 3.10638  12
   2  -2   2 46.4198 2.78478   8
   2   2   2 47.3905 2.49235   8
   2   2   2 47.0446 2.56917   5
   2   2   3 42.0569 3.11443   5
   2   2   3 37.4395 2.21484   3
   2  -2   3 43.0362 2.96987   8
   2  -2   3 48.5271 3.22162  12
   2   2   3 52.8210 2.79290   8
   2  -2   3 45.5293 2.25011   2
   2   2   4 16.3941 2.26185   8
   2  -2   4 16.7617 2.66988   8
   2  -2   4 15.3508 2.52489  12
   2   2   4 16.2415 2.75808   5
   2  -2   4 18.7190 1.96448   2
   2   2   4 19.4233 1.86408   3
   2  -2   4 20.0503 2.63360   3
   2  -2   5 51.6628 3.41958  12
   2   2   5 55.4741 3.00440   3
   2   2   5 50.3839 3.43311   8
   2  -2   5 52.8073 3.23811   2
   2   2   6 6.06472 2.94775   8
   2   2   6 2.80805 2.47095   3
   2  -2   6 1.65797 2.48716  12
   2   2   7-1.72694 3.39189   8
   2  -2   7 0.75828 2.89313   2
   2   2   8 4.63244 3.56959   8
   2  -2   8 5.07037 4.26120   8
   2  -2   8 2.50736 3.21737   2
   2   2   9 88.9640 5.92002   8
   2  -2   9 97.5364 6.74277   8
   2   2   9 90.4642 6.73220  14
   2  -2   9 97.0138 6.84845  14
   2  -2  10 28.1183 5.88310   8
   2   2  10 26.4566 4.93699   8
   2   2  10 29.0182 5.83613  14
   2  -2  10 21.3607 5.60814  14
   2   2  11 19.9039 5.37270   8
   2  -2  11 18.5369 6.19273   8
   2  -2  11 19.5004 6.42492  14
   2   2  11 31.7715 6.39754  14
   2   2  12-1.38891 5.41894   8
   2  -2  12 16.3827 6.65227   8
   2  -2  12 9.48905 6.58709  14
   2   2  12 0.95894 6.39039  14
   2   2  13 37.4181 6.30016   8
   2  -2  13 22.2651 7.72300   8
   2   2  13 36.6962 7.50280  14
   2  -2  13 35.1509 7.71009  14
   2   3 -12 29.2187 6.47459  10
   2   3 -11 14.3024 5.89718  10
   2   3 -10 109.478 7.75283  10
   2   3  -9 225.142 10.6730  10
   2   3  -8 507.533 19.1186  10
   2  -3  -7 322.849 11.5239  13
   2   3  -7 309.068 13.0381  10
   2   3  -6 54.4204 5.12819  10
   2  -3  -6 66.1420 3.88527  13
   2   3  -4 9.29410 1.58441   9
   2  -3  -4 8.25862 2.57287  12
   2   3  -3 444.410 14.5620  15
   2  -3  -3 415.427 15.3069   5
   2  -3  -3 431.599 14.9340  12
   2  -3  -3 399.505 14.3637  16
   2   3  -3 414.740 13.8526  16
   2  -3  -3 420.231 14.8992   2
   2   3  -2 489.893 16.9033  15
   2  -3  -2 531.978 17.5719  12
   2   3  -2 514.634 17.6959  10
   2  -3  -2 494.547 17.1727   2
   2   3  -2 517.754 16.5894  16
   2  -3  -2 472.095 17.0114  17
   2  -3  -1 308.769 10.4183   2
   2  -3  -1 284.895 10.4440  17
   2   3  -1 291.479 10.4283  17
   2  -3  -1 327.005 10.5142   9
   2   3  -1 295.206 11.0518  10
   2  -3  -1 296.365 10.2871   6
   2  -3   0 204.782 6.88477   2
   2  -3   0 198.576 7.14751   8
   2  -3   0 202.340 7.15407   9
   2   3   0 212.785 7.97380  10
   2  -3   0 192.164 6.99600   1
   2   3   0 194.752 6.99309   1
   2   3   1 205.577 7.71108   6
   2  -3   1 233.686 7.57774  14
   2  -3   1 219.667 8.07130   3
   2   3   1 238.714 8.65629  10
   2  -3   1 231.900 8.05351   8
   2  -3   1 225.636 7.80084   1
   2   3   1 224.083 7.77952   1
   2  -3   2 57.6632 3.35429   8
   2  -3   2 57.7273 2.87091  14
   2   3   2 62.7162 2.99011  11
   2   3   2 62.7220 3.73545  10
   2  -3   2 62.9564 3.03474   1
   2   3   2 62.1539 3.00064   1
   2  -3   2 65.5698 3.47965   3
   2  -3   3 6.54459 1.32550   2
   2  -3   3 4.30357 2.16114   8
   2   3   3 3.73335 1.80050   8
   2   3   3 7.72616 2.21410   5
   2  -3   4 1.11130 1.62406   2
   2  -3   4-0.92154 2.43460   8
   2   3   4 0.54209 1.98118   8
   2   3   4 0.91903 1.34330   3
   2   3   4 0.90780 2.36128   5
   2  -3   5 4.91611 2.90149   8
   2   3   5 2.45660 2.27929   8
   2  -3   5 2.90323 2.14025   2
   2   3   5 2.11322 1.76768   3
   2   3   6 6.48405 2.86064   8
   2   3   6 8.41661 2.30542   3
   2  -3   6 7.03400 3.21928  12
   2   3   7 17.1427 3.43499   8
   2  -3   7 17.1332 3.10607   2
   2   3   7 18.2868 2.74450   3
   2  -3   7 17.2884 3.06390  12
   2  -3   8 3.29764 2.69792  12
   2  -3   8 2.98424 3.10169   2
   2   3   8 3.41040 3.49038   8
   2  -3   9 0.03216 1.20312  13
   2   3   9 1.78293 3.81815   8
   2  -3   9 1.14870 3.39335   2
   2   3  10-0.18089 4.28975   8
   2  -3  10-2.68865 5.90353   8
   2  -3  10 3.50084 5.55499  14
   2   3  11 3.55464 4.81211   8
   2  -3  11 0.59394 6.35102   8
   2  -3  11 5.68990 6.19639  14
   2   3  12 13.9101 5.33910   8
   2  -3  12 21.5808 7.05076   8
   2  -3  12 8.39384 6.60199  14
   2  -3  13 37.8242 8.03159   8
   2  -3  13 21.9073 7.21312  14
   2   4 -12 3.09936 6.43136  10
   2   4 -11 24.0065 6.86481  10
   2   4 -10 13.3003 5.94030  10
   2   4  -9 123.768 8.24081  10
   2   4  -8 30.6062 5.40036  10
   2  -4  -8 30.1648 2.90602  13
   2  -4  -7 112.297 5.47587  13
   2   4  -6 107.656 4.61082   9
   2   4  -5 284.829 9.93982   9
   2  -4  -5 293.369 11.0311  12
   2  -4  -4 106.826 6.02445   5
   2  -4  -4 95.5897 5.06331  12
   2   4  -4 92.6444 4.04120  16
   2  -4  -4 111.598 5.38747   2
   2   4  -3 44.6706 3.10394  15
   2  -4  -3 42.3019 3.97006   5
   2  -4  -3 51.0816 3.87228  12
   2   4  -3 45.4852 2.42861  16
   2  -4  -3 48.8398 3.56010   2
   2   4  -2 416.363 14.6414  15
   2  -4  -2 415.747 15.4819   5
   2   4  -2 451.295 14.5506  16
   2  -4  -2 427.359 14.9636   2
   2  -4  -1 50.6286 2.90086   2
   2   4  -1 45.3150 2.52926  15
   2  -4  -1 47.0845 3.26857  11
   2   4  -1 51.7543 4.14425  10
   2  -4  -1 48.7032 2.91273   9
   2  -4  -1 43.9867 2.66139   6
   2   4  -1 52.3812 3.31441  17
   2   4   0 169.962 6.93353  17
   2  -4   0 176.225 6.47218   9
   2  -4   0 175.878 6.47308   8
   2   4   0 183.519 7.44717  10
   2  -4   0 172.336 6.25260   2
   2  -4   1 138.904 4.84810   2
   2   4   1 141.791 5.56462  14
   2  -4   1 141.065 4.77814  14
   2  -4   1 137.669 5.65963   3
   2  -4   1 144.189 5.57263   8
   2   4   1 146.134 6.28754  10
   2   4   1 134.221 5.17015   1
   2  -4   1 134.193 5.15549   1
   2   4   2 379.175 12.8796   1
   2  -4   2 404.504 12.9048   1
   2   4   2 374.517 12.6666   6
   2  -4   2 403.114 13.2871   8
   2   4   2 392.048 13.2120  14
   2  -4   2 363.858 12.7343  14
   2  -4   2 372.500 13.2020   3
   2   4   2 393.123 12.9873  11
   2   4   2 390.889 13.5855  10
   2  -4   2 366.490 12.5305   2
   2   4   3 57.6556 3.47552  14
   2  -4   3 55.4590 3.57883   8
   2   4   3 52.4055 3.23126  11
   2   4   3 59.6921 3.61710  10
   2  -4   3 60.1657 2.61036   2
   2   4   4 16.3490 2.83450  14
   2  -4   4 17.7594 1.94693   2
   2  -4   4 14.2509 2.82028   8
   2   4   4 18.2963 2.11351   8
   2   4   5 6.01073 3.11809  14
   2  -4   5 3.53918 2.15056   2
   2  -4   5 3.92895 3.19104   8
   2   4   5 6.40155 2.28945   8
   2   4   5 10.6982 3.31364   5
   2   4   5 4.10162 1.51821   3
   2   4   6 19.7638 3.62479  14
   2   4   6 19.5443 2.13682   3
   2  -4   6 22.4788 3.91501   8
   2   4   6 14.8426 2.78973   8
   2  -4   6 19.0437 2.66492   2
   2   4   7 19.1151 4.00984  14
   2  -4   7 18.8171 3.75375  12
   2   4   7 15.2530 3.19439   8
   2  -4   7 9.91327 4.21840   8
   2   4   7 22.8793 2.44906   3
   2  -4   8 36.9475 3.95310  12
   2   4   8 39.4679 3.84160   8
   2   4   8 28.4807 4.74418  14
   2  -4   8 39.0738 3.70806   2
   2  -4   9 14.7699 3.40196  12
   2   4   9 12.5215 5.03391  14
   2  -4   9 27.6649 3.87841   2
   2   4   9 30.3015 4.05648   8
   2   4  10 36.0641 4.76753   8
   2  -4  10 44.7595 6.43924  14
   2   4  10 48.1829 6.15873  14
   2  -4  11 11.3143 6.57593   8
   2   4  11 12.1915 4.63380   8
   2   4  11 15.8713 6.01230  14
   2  -4  11 16.8420 6.39538  14
   2  -4  12 6.28903 6.85656   8
   2   4  12 2.87312 4.88432   8
   2  -4  12 19.0351 6.52506  14
   2   4  12 3.45453 6.49161  14
   2   5 -12 66.4853 8.57233  10
   2   5 -11 14.2458 7.02692  10
   2   5 -10 16.1285 6.54184  10
   2   5  -9 10.3271 6.07159  10
   2   5  -9 11.5963 2.81079   9
   2   5  -8 77.9032 7.22553  10
   2   5  -8 87.8196 4.28222   9
   2  -5  -8 82.4192 4.66921  13
   2   5  -7 291.336 10.3296   9
   2   5  -6 642.828 21.8396   9
   2  -5  -6 672.634 23.1775  12
   2   5  -6 685.437 22.3554  16
   2  -5  -5 412.827 15.2998  12
   2   5  -5 413.725 14.3239  16
   2  -5  -5 429.801 16.6276   5
   2  -5  -4 161.473 7.38150  12
   2   5  -4 159.909 6.05864  16
   2   5  -4 153.216 6.76534  15
   2  -5  -4 155.827 7.96962   5
   2   5  -4 161.955 7.19976   4
   2   5  -3 105.277 4.36553  16
   2  -5  -3 99.1083 5.28761  17
   2  -5  -3 109.597 5.26118   2
   2  -5  -3 91.9475 5.78031   5
   2   5  -2 123.153 5.13130  15
   2  -5  -2 117.987 6.10772   5
   2   5  -2 137.011 5.30765  16
   2  -5  -2 123.395 5.51387   2
   2  -5  -1 208.562 7.75495   2
   2   5  -1 194.286 7.34427  15
   2   5  -1 222.114 8.07447  16
   2   5  -1 217.275 8.20812  17
   2  -5  -1 208.221 8.29679  11
   2   5  -1 212.091 9.03906  10
   2  -5  -1 212.592 7.50975   6
   2   5   0 153.589 6.51924  17
   2   5   0 133.338 5.22885  15
   2  -5   0 160.139 6.40016  11
   2  -5   0 163.224 5.84128   9
   2  -5   0 165.470 5.83802   8
   2   5   0 154.810 7.06273  10
   2  -5   0 157.599 5.67666   2
   2   5   1 183.094 7.07098  14
   2  -5   1 184.378 6.49293   2
   2  -5   1 180.177 7.08253   3
   2   5   1 190.342 7.90990  10
   2  -5   1 197.426 7.04642   8
   2  -5   1 181.393 6.55565   1
   2   5   1 182.118 6.53928   1
   2   5   2 139.330 5.40727  14
   2  -5   2 124.441 4.60655  14
   2  -5   2 116.974 4.67474   2
   2  -5   2 129.861 5.50310   3
   2   5   2 124.774 5.98145  10
   2  -5   2 129.253 5.47348   8
   2  -5   2 133.642 4.92652   1
   2   5   2 125.544 4.88364   1
   2   5   3 43.8506 2.37088   6
   2  -5   3 48.5513 3.54992   8
   2  -5   3 47.1042 2.93760   1
   2   5   3 50.6367 2.96380   1
   2   5   3 53.2870 3.40998  14
   2   5   3 49.5227 3.71832  10
   2  -5   3 49.5196 2.53809   2
   2  -5   4 22.1706 3.39848   8
   2  -5   4 18.4601 2.15853   2
   2   5   4 23.5514 3.17280  14
   2  -5   5 4.47456 3.41944   8
   2   5   5 3.54465 2.25363   8
   2  -5   5-0.81126 2.26297   2
   2   5   5 7.01068 3.49307  14
   2  -5   6 0.89222 3.67042   8
   2   5   6 0.48906 2.51347   8
   2  -5   6 2.12599 2.41975   2
   2   5   6 2.57095 3.65779  14
   2   5   7 8.42389 3.97898  14
   2  -5   7 7.10197 4.17625   8
   2   5   7 9.22919 2.86367   8
   2  -5   8 20.7376 4.23311  12
   2   5   8 22.2914 3.39975   8
   2  -5   8 24.3167 4.79198   8
   2   5   8 19.9158 4.53335  14
   2  -5   8 25.4584 3.34194   2
   2  -5   9 6.87092 3.72548  12
   2  -5   9 7.45523 5.35789   8
   2   5   9 11.7890 3.69002   8
   2  -5   9 10.9698 3.53083   2
   2   5   9 11.6055 4.95553  14
   2  -5   9 6.66391 4.76921  14
   2   5  10 4.29011 3.83633   8
   2  -5  10-1.50753 5.49194  14
   2   5  10-4.34649 5.54193  14
   2   5  11-0.48627 4.23657   8
   2   5  11 7.65645 6.02114  14
   2  -5  11-0.55435 5.80072  14
   2   5  12-10.4026 6.92653  14
   2  -5  12 16.8530 6.51346  14
   2   6 -12 11.9285 7.72924  10
   2   6 -11 21.3200 7.62701  10
   2   6 -10 24.9545 7.24607  10
   2   6  -9 23.2917 6.72814  10
   2   6  -9 13.3319 3.82263  16
   2  -6  -8 16.5567 3.44880  13
   2   6  -8 26.5049 3.67833  16
   2  -6  -7 5.40168 3.71206  12
   2   6  -7 9.70467 3.10330  16
   2  -6  -6 129.539 7.17200  12
   2   6  -6 151.136 6.26239  16
   2  -6  -5 149.001 7.62921  12
   2  -6  -5 162.548 8.99497   5
   2   6  -5 164.016 7.97221   4
   2   6  -5 150.623 6.33915  16
   2  -6  -4 124.216 6.60649  12
   2   6  -4 116.116 5.09277  16
   2  -6  -4 118.882 7.19487   5
   2   6  -4 112.302 6.44222   4
   2   6  -3 31.6056 2.79349  16
   2  -6  -3 29.6569 4.14717   5
   2   6  -3 28.6475 3.99309   4
   2   6  -2 78.7453 3.87369  15
   2  -6  -2 85.5353 5.20491   5
   2   6  -2 85.1299 4.33184  16
   2   6  -2 79.4524 4.75330  17
   2  -6  -2 73.5774 4.33784   2
   2   6  -1 0.40673 2.94666  17
   2   6  -1-0.12775 2.85603  16
   2   6  -1 1.52044 1.73062  15
   2  -6  -1 4.21862 2.64831  11
   2  -6  -1 1.95638 1.88728   6
   2   6  -1 3.24451 3.75143  10
   2  -6  -1 2.78592 2.22032   2
   2   6   0 48.1174 2.32684  15
   2   6   0 40.7555 4.01317  17
   2  -6   0 50.7434 3.58078  11
   2  -6   0 49.8913 2.90091   9
   2   6   0 45.6888 4.49017  10
   2  -6   0 53.3915 2.88831   2
   2  -6   1 195.085 7.04498   2
   2  -6   1 194.905 7.61481   3
   2  -6   1 207.158 8.11273  11
   2   6   1 209.499 8.82240  10
   2  -6   1 196.620 7.43902   8
   2  -6   1 195.748 6.93972   1
   2   6   1 187.505 6.88433   1
   2  -6   2 175.536 7.06203   8
   2   6   2 186.838 7.95264  10
   2  -6   2 172.323 6.36820   1
   2   6   2 174.533 6.36249   1
   2   6   2 169.666 6.99622  14
   2  -6   2 172.450 5.97090  14
   2  -6   3 41.9366 3.76545   8
   2  -6   3 46.1794 2.95623   1
   2   6   3 50.3054 2.94575   1
   2   6   3 51.3963 3.59355  14
   2  -6   3 42.5229 2.64421  14
   2   6   3 50.6155 4.01464  10
   2  -6   3 42.6986 2.75533   2
   2  -6   4 3.56855 3.35454   8
   2  -6   4 1.17687 2.59905   1
   2   6   4 5.33798 3.20728  10
   2   6   4 5.28699 3.07479  14
   2  -6   4 2.31091 2.13721   2
   2   6   5 34.7737 3.95548  14
   2  -6   5 35.8547 2.91586   2
   2  -6   5 37.5829 4.21566   8
   2   6   6 34.5609 4.40308  14
   2  -6   6 40.6544 3.18174   2
   2  -6   6 41.2890 4.56645   8
   2   6   7 41.0626 4.84059  14
   2  -6   7 47.6192 5.16906   8
   2   6   8 9.95417 4.39414  14
   2  -6   8 1.67445 4.91007   8
   2   6   8 7.00289 2.99035   8
   2  -6   9 9.59058 4.68132  12
   2   6   9 8.69498 3.44598   8
   2  -6   9 0.79888 5.32629   8
   2  -6   9 14.7643 3.38747   2
   2   6   9 10.8092 5.11802  14
   2  -6   9 6.34923 4.76639  14
   2  -6  10 0.87995 6.00241   8
   2   6  10 6.61424 5.65656  14
   2  -6  10 1.66939 5.20683  14
   2  -6  11 17.2569 6.76235   8
   2   6  11 16.0976 6.32867  14
   2  -6  11 18.0688 6.02565  14
   2   6  12 31.3632 7.07404  14
   2  -6  12 44.7497 6.78893  14
   2   7 -12 6.71658 8.03156  10
   2   7 -11 13.4496 7.72706  10
   2   7 -10 70.1797 5.20157  16
   2   7 -10 41.8998 8.56556  10
   2   7  -9 16.8649 3.87683  16
   2   7  -9 5.95939 6.95465  10
   2   7  -8 7.16135 3.56993  16
   2   7  -7 12.8392 3.23904  16
   2  -7  -7 9.01048 4.00718  12
   2  -7  -6 193.627 10.5723   5
   2   7  -6 171.898 7.33400  16
   2  -7  -6 175.582 8.69314  12
   2  -7  -5 456.176 18.4972   5
   2   7  -5 454.217 17.1842   4
   2   7  -5 453.388 15.9578  16
   2  -7  -5 465.977 17.4311  12
   2   7  -4 428.893 15.2350  16
   2  -7  -4 427.757 17.4003   5
   2   7  -4 448.603 16.2030   4
   2   7  -3 296.549 10.9450  16
   2   7  -3 294.551 11.4626   4
   2  -7  -3 286.249 12.4624   5
   2   7  -2 143.892 6.49308  16
   2   7  -2 139.748 6.92921  17
   2  -7  -2 142.026 6.39981   2
   2  -7  -2 138.517 7.34648   5
   2  -7  -1 109.335 5.10055   2
   2  -7  -1 106.104 5.85238  11
   2   7  -1 102.933 5.79931  16
   2   7  -1 107.938 4.50875  15
   2   7  -1 106.983 5.95445  17
   2  -7  -1 105.910 4.93190   9
   2  -7  -1 104.382 4.53414   6
   2   7   0 54.6317 2.77859  15
   2  -7   0 58.8381 4.31615  11
   2  -7   0 55.7904 3.38250   2
   2   7   0 59.8553 5.57231  10
   2  -7   0 61.7253 3.30417   9
   2  -7   1 75.3101 4.66853  11
   2   7   1 74.7641 5.78091  10
   2  -7   1 71.6436 3.98392   8
   2  -7   1 67.4614 3.49743   2
   2   7   2 58.3522 5.18776  10
   2  -7   2 57.9186 4.02916   8
   2  -7   2 54.7049 2.97199   1
   2   7   2 54.7554 2.96322   1
   2   7   2 62.2805 3.91280  14
   2  -7   3 75.8476 3.68087   1
   2   7   3 74.6226 3.66387   1
   2   7   3 75.4062 4.48345  14
   2  -7   3 69.8084 3.24794  14
   2   7   3 74.7881 5.34538  10
   2  -7   3 73.3750 4.72418   8
   2  -7   3 68.6629 3.69404   2
   2  -7   4 20.9266 3.79996   8
   2   7   4 16.7336 2.71006   1
   2  -7   4 20.4222 2.76121   1
   2  -7   4 15.9444 2.48320  14
   2   7   4 17.7502 3.45521  14
   2   7   4 23.2538 3.76878  10
   2  -7   4 19.3487 2.53807   2
   2  -7   5 26.3671 4.22855   8
   2  -7   5 26.4906 2.85343   2
   2  -7   5 21.5271 3.12670   1
   2   7   5 19.6769 3.09820   1
   2   7   5 20.9382 3.81763  14
   2   7   6 3.79940 1.35505   6
   2  -7   6 1.78633 4.12021   8
   2  -7   6 7.44812 2.50279   2
   2   7   6 0.71606 3.75126  14
   2  -7   7 13.8393 4.74029   8
   2  -7   7 22.3381 2.53330   2
   2   7   7 12.9514 4.30224  14
   2  -7   8 8.87887 4.24989  14
   2   7   8-2.48803 4.77208  14
   2  -7   8 5.46779 5.01096   8
   2  -7   9 25.7887 5.05371  14
   2   7   9 21.8371 5.41526  14
   2  -7   9 19.5048 6.05224   8
   2  -7   9 17.8016 5.58968  12
   2  -7  10 21.6012 6.64858   8
   2  -7  10 9.61195 5.20683  14
   2   7  10 12.6013 5.89790  14
   2  -7  11 3.57354 6.86114   8
   2  -7  11 6.76641 5.44810  14
   2   7  11-7.92027 6.08641  14
   2   7  12 1.97436 5.82078   1
   2  -7  12 11.6654 5.74150   1
   2   8 -12 11.7371 8.71505  10
   2   8 -11 9.28703 8.19309  10
   2   8 -10 2.79799 4.10212  16
   2   8 -10-0.42702 7.54654  10
   2   8  -9 14.7297 4.04877  16
   2   8  -9 8.58325 7.53811  10
   2  -8  -8 6.67543 4.56161  12
   2   8  -8 17.0929 3.74042  16
   2   8  -8 15.8887 7.17449  10
   2  -8  -7 13.9396 4.64312  12
   2   8  -7 19.2897 3.68216  16
   2  -8  -6 15.1043 4.62190  12
   2   8  -6 24.0745 3.47923  16
   2  -8  -6 22.6060 6.48671   5
   2  -8  -5 94.6134 6.90046  12
   2   8  -5 92.3375 5.02035  16
   2  -8  -5 81.5467 7.54559   5
   2   8  -4 5.47704 3.12238  16
   2  -8  -4 4.96148 5.21991   5
   2   8  -4 2.85041 4.83621   4
   2   8  -3 17.9583 3.58735  16
   2   8  -3 15.9523 4.57682  17
   2  -8  -3 18.3668 4.70379   5
   2   8  -3 20.9228 4.79943   4
   2   8  -2 25.3999 4.66665  17
   2   8  -2 19.2420 3.82856  16
   2  -8  -2 13.6724 4.44019   5
   2  -8  -1 123.737 5.77265   2
   2  -8  -1 124.142 6.85592  11
   2   8  -1 104.332 4.96123  15
   2   8  -1 123.416 6.84128  17
   2  -8  -1 119.003 5.59622   9
   2   8  -1 119.285 8.15246  10
   2  -8  -1 123.408 4.99931   6
   2   8   0 88.2834 4.14752  15
   2  -8   0 108.499 4.73174   9
   2   8   0 104.961 7.49442  10
   2  -8   0 104.471 4.90587   2
   2  -8   0 112.192 6.23042  11
   2  -8   1 83.0471 4.18765   8
   2   8   1 72.7885 6.32317  10
   2  -8   1 64.5104 3.54287   2
   2  -8   1 73.6167 4.96579  11
   2   8   2 60.0973 5.91373  10
   2  -8   2 60.6364 4.31292   8
   2  -8   2 54.2025 2.93394   1
   2   8   2 57.8818 2.93146   1
   2  -8   3 1.40963 3.26630   8
   2   8   3 2.19787 2.10603   1
   2  -8   3-0.13647 2.14222   1
   2  -8   3 0.76898 1.35773  14
   2   8   3-1.18385 3.18946  14
   2   8   3-0.59836 4.31120  10
   2  -8   3 2.40084 2.37251   2
   2  -8   4 60.3091 3.54402   1
   2   8   4 55.8445 3.43321   1
   2   8   4 51.9600 4.40039  14
   2  -8   4 52.0785 3.05401  14
   2   8   4 49.9497 4.60344  10
   2  -8   4 56.9474 4.79055   8
   2  -8   4 51.4181 3.46457   2
   2  -8   5 15.0261 4.10257   8
   2   8   5 11.8443 3.75361  14
   2  -8   5 15.0965 2.74352  14
   2   8   5 10.3688 2.85629   1
   2  -8   5 19.3390 2.86913   2
   2  -8   5 14.7390 2.89488   1
   2   8   6 81.6423 5.54049  14
   2  -8   6 74.5089 4.61115  14
   2  -8   6 74.3772 6.06487   8
   2  -8   6 78.3248 4.06462   2
   2  -8   6 77.4885 4.69430   1
   2   8   6 76.7431 4.75379   1
   2  -8   7-3.27259 4.92651   8
   2  -8   7 0.32737 2.49421   2
   2  -8   7 7.53599 3.74076   1
   2   8   7-1.59740 3.64548   1
   2  -8   7 2.07004 3.51190  14
   2   8   7-5.11897 4.36346  14
   2  -8   8-2.58515 5.44901   8
   2   8   8 6.83708 4.79045  14
   2  -8   8 2.59946 4.02466  14
   2  -8   8 2.99314 4.00060   1
   2  -8   9 11.0539 6.28532  12
   2  -8   9 12.4997 6.11917   8
   2  -8   9 8.04136 4.52754   1
   2  -8   9 2.97322 4.61455  14
   2   8   9 17.0535 5.43270  14
   2  -8  10 0.30814 6.40309   8
   2   8  10 2.26899 4.79400   1
   2  -8  10 1.64915 4.82128   1
   2   8  10 6.80559 5.75793  14
   2  -8  11 9.86010 7.03337   8
   2  -8  11-6.22768 5.65538   1
   2   8  11 11.1122 5.15331   1
   2   8  11-1.45128 6.19038  14
   2   9 -12-1.93028 9.03131  10
   2   9 -11-0.47571 8.62159  10
   2   9 -10-5.55535 8.36029  10
   2   9  -9 23.3291 4.32850  16
   2   9  -9 13.8041 8.19760  10
   2  -9  -8 46.7874 5.86028  12
   2   9  -8 48.3951 4.67520  16
   2   9  -8 39.6311 8.60095  10
   2  -9  -7 8.51591 4.91785  12
   2   9  -7 5.24732 3.59400  16
   2  -9  -6 7.33641 5.03936  12
   2   9  -6 8.92516 3.51120  16
   2  -9  -6 12.8475 6.80873   5
   2  -9  -5 5.55790 4.88433  12
   2   9  -5 2.55116 3.42136  16
   2  -9  -5 0.40124 5.94674   5
   2   9  -4 209.172 8.71079  16
   2   9  -4 206.945 9.95899  17
   2  -9  -4 195.250 11.0249   5
   2   9  -3 255.025 10.3353  16
   2   9  -3 255.182 11.2277  17
   2  -9  -3 246.266 12.0933   5
   2   9  -2 268.326 11.9191  16
   2   9  -2 309.388 12.5659  17
   2  -9  -2 323.461 13.2311   5
   2  -9  -1 153.405 7.96648  11
   2   9  -1 158.421 8.18960  17
   2   9  -1 142.747 9.27160  10
   2  -9  -1 145.305 6.44326   9
   2  -9  -1 142.205 5.79964   6
   2  -9   0 93.2299 4.30057   9
   2   9   0 91.9907 7.44865  10
   2  -9   0 82.2712 5.97318  11
   2   9   0 67.4116 3.68635  15
   2  -9   1 39.6630 3.24913   2
   2   9   1 30.2625 2.14408  15
   2  -9   1 45.3792 3.57793   8
   2   9   1 47.0692 6.10685  10
   2   9   1 27.4135 2.44824   7
   2  -9   1 44.6734 4.65897  11
   2  -9   2 10.3023 2.50317   2
   2  -9   2 9.29283 3.89936  11
   2   9   2 9.82685 5.31923  10
   2  -9   2 7.15388 3.26443   8
   2  -9   3 31.5897 3.97286   8
   2  -9   3 19.4890 2.35282   1
   2   9   3 18.6821 2.22402   1
   2   9   3 16.4803 3.54780  14
   2   9   3 20.8345 5.12790  10
   2  -9   3 18.1045 2.74386   2
   2  -9   4 52.0795 4.84468   8
   2  -9   4 57.0162 3.49114   1
   2   9   4 49.4833 3.34819   1
   2   9   4 54.9083 4.53612  14
   2  -9   4 53.8305 2.64110  14
   2   9   4 52.1844 5.18034  10
   2  -9   4 46.8504 3.56934   2
   2  -9   5 7.79921 4.41609   8
   2   9   5 7.28171 2.79421   1
   2  -9   5 8.07230 2.86347   1
   2   9   5 12.3156 3.96327  14
   2  -9   5 3.21371 2.39832  14
   2   9   5 5.88825 3.83786  10
   2  -9   5 3.16871 2.73129   2
   2  -9   6 4.59809 4.78691   8
   2  -9   6 7.67425 3.20842   1
   2   9   6 3.96436 3.11476   1
   2  -9   6-1.62913 2.45753   2
[truncated: 7,622,533 more chars]
