# Supplementary material for: Additive-driven microwave crystallization of tyramine polymorphs and salts: a quantum crystallography perspective
Source: IUCrJ. 2025 Apr 28;12(Pt 3):403–16. doi: 10.1107/S2052252525002210 (PMC12044854; doi:10.1107/S2052252525002210)
Supplement: Supplementary file 2 [file m-12-00403-T1sup2.hkl]

data_T1                                                                         
_shelx_title ' shelxt_a.res in Pc'                                              
_shelx_refln_list_code          4                                               
_shelx_F_calc_maximum      109.79                                               
_exptl_crystal_F_000       296.00                                               
_reflns_d_resolution_high  0.5878                                               
                                                                                
loop_                                                                           
 _space_group_symop_operation_xyz                                               
 'x, y, z'                                                                      
 'x, -y, z+1/2'                                                                 
                                                                                
_cell_length_a     9.1243                                                       
_cell_length_b     9.6491                                                       
_cell_length_c     8.7744                                                       
_cell_angle_alpha  90.000                                                       
_cell_angle_beta  104.232                                                       
_cell_angle_gamma  90.000                                                       
                                                                                
_shelx_F_squared_multiplier     1.000                                           
                                                                                
loop_                                                                           
 _refln_index_h                                                                 
 _refln_index_k                                                                 
 _refln_index_l                                                                 
 _refln_F_squared_calc                                                          
 _refln_F_squared_meas                                                          
 _refln_F_squared_sigma                                                         
 _refln_observed_status                                                         
   4   0 -14          4.82          6.86         5.28 o                         
   5   0 -14         34.47         23.70         6.20 o                         
   6   0 -14          2.73         -4.09         6.00 o                         
   7   0 -14          6.46          6.47         5.67 o                         
   8   0 -14         23.95         21.98         6.47 o                         
   5   1 -14          8.17         11.80         5.86 o                         
   6   1 -14          2.52          4.99         5.70 o                         
   7   1 -14          2.83          2.40         5.76 o                         
   5   2 -14          8.26          4.95         5.87 o                         
   6   2 -14          1.63         -0.35         6.01 o                         
   5   3 -14          5.29          0.34         6.07 o                         
   4   1 -13          1.31          5.88         4.88 o                         
   5   1 -13          8.16          6.29         3.64 o                         
   6   1 -13          6.63          8.63         3.83 o                         
   7   1 -13          8.16         10.23         4.44 o                         
   8   1 -13          1.62          6.28         3.94 o                         
   9   1 -13         82.82         72.66         7.82 o                         
   4   2 -13          3.25         -0.97         4.74 o                         
   5   2 -13         17.57         18.12         3.85 o                         
   6   2 -13          9.36          9.80         3.84 o                         
   7   2 -13          3.62          6.37         5.83 o                         
   8   2 -13          0.11         -1.10         5.79 o                         
   9   2 -13          5.80          4.24         6.25 o                         
   6   3 -13          7.23          1.76         5.60 o                         
   7   3 -13          4.25          2.95         5.85 o                         
   8   3 -13          2.47          6.13         5.91 o                         
   6   4 -13          0.31         -3.28         5.94 o                         
   7   4 -13          1.94          6.89         6.19 o                         
   8   4 -13          1.80          9.13         6.50 o                         
   6   5 -13          5.34         10.95         6.14 o                         
   5   6 -13          7.44          1.19         7.67 o                         
   6   6 -13          3.45          2.92         7.98 o                         
   7   6 -13         11.70          3.48         7.91 o                         
   4   7 -13         18.43         16.21         7.78 o                         
   5   7 -13          3.20          3.43         7.79 o                         
   6   7 -13          0.62         -7.20         8.52 o                         
   7   7 -13         10.00         13.01         8.49 o                         
   3   8 -13         59.40         23.31         9.12 o                         
   4   8 -13          9.87          9.87         8.08 o                         
   5   0 -12          2.91          1.62         4.71 o                         
   6   0 -12         17.08         19.45         5.36 o                         
   7   0 -12         50.51         40.54         6.08 o                         
   8   0 -12         13.39          5.17         5.45 o                         
   5   1 -12          1.54          2.25         3.37 o                         
   6   1 -12         19.81         21.99         3.84 o                         
   7   1 -12         14.73         13.64         3.85 o                         
   8   1 -12          7.95         12.08         5.81 o                         
   9   1 -12          4.35          3.96         5.75 o                         
   4   2 -12          7.52          6.14         3.56 o                         
   5   2 -12          3.75          4.86         5.08 o                         
   6   2 -12          1.13          1.85         3.08 o                         
   7   2 -12          5.87          9.18         3.73 o                         
   8   2 -12         15.89         14.64         5.95 o                         
   9   2 -12          0.82          0.76         5.93 o                         
   2   3 -12         39.55         27.04         5.99 o                         
   3   3 -12          9.07          4.67         3.34 o                         
   4   3 -12         25.77         25.96         3.70 o                         
   5   3 -12          4.94          6.30         3.47 o                         
   6   3 -12          7.05          5.71         3.04 o                         
   7   3 -12         11.26         11.66         4.61 o                         
   8   3 -12         10.10         10.48         5.89 o                         
   9   3 -12         81.54         96.13         8.67 o                         
   0   4 -12         14.85          7.43         5.91 o                         
   1   4 -12         11.64          1.08         5.90 o                         
   2   4 -12          0.69          2.87         5.95 o                         
   3   4 -12          6.06          4.22         6.05 o                         
   4   4 -12          1.06          3.50         6.38 o                         
   5   4 -12          8.08          2.39         6.60 o                         
   6   4 -12         10.80          7.09         4.40 o                         
   7   4 -12         22.17         19.84         4.82 o                         
   8   4 -12         41.08         39.20         6.12 o                         
   9   4 -12          9.82          9.82         6.44 o                         
   0   5 -12          4.13         -0.88         6.34 o                         
   1   5 -12          2.24          1.82         6.41 o                         
   2   5 -12        105.85         61.52         7.93 o                         
   3   5 -12         28.07         10.17         6.96 o                         
   4   5 -12         37.98         33.07         7.34 o                         
   5   5 -12         14.61         19.07         7.26 o                         
   6   5 -12          1.28          5.34         4.39 o                         
   7   5 -12          8.35          3.97         4.83 o                         
   8   5 -12          9.79          9.58         4.99 o                         
   9   5 -12         19.03         23.34         5.53 o                         
   0   6 -12          4.92          8.76         7.06 o                         
   1   6 -12         20.58         15.51         6.80 o                         
   2   6 -12          6.66         11.04         7.15 o                         
   3   6 -12         39.96         32.62         7.51 o                         
   4   6 -12          3.43         -1.96         7.38 o                         
   5   6 -12          0.37          0.82         7.53 o                         
   6   6 -12          8.25          4.96         4.78 o                         
   7   6 -12         29.36         25.85         5.51 o                         
   8   6 -12          7.69          8.55         5.15 o                         
   9   6 -12         11.61          7.45         8.95 o                         
   0   7 -12          9.32          8.56         7.52 o                         
   1   7 -12          7.07         11.39         7.53 o                         
   2   7 -12          4.56          6.22         7.43 o                         
   3   7 -12          2.07         16.38         7.76 o                         
   4   7 -12          1.72         -1.28         7.57 o                         
   5   7 -12          1.74         -0.88         8.23 o                         
   6   7 -12          0.89          6.31         5.06 o                         
   7   7 -12         12.05          7.78         5.10 o                         
   8   7 -12          9.14          2.51         9.07 o                         
   0   8 -12          1.22         -4.25         8.16 o                         
   1   8 -12         13.85         11.15         8.04 o                         
   2   8 -12          6.45         10.86         8.06 o                         
   3   8 -12         23.16         17.95         8.38 o                         
   4   8 -12         28.56         15.53         8.43 o                         
   5   8 -12          0.16         -6.15         8.59 o                         
   6   8 -12          2.51          6.83         8.29 o                         
   7   8 -12         14.44          9.70         8.78 o                         
   1   9 -12          2.22         -2.56         8.44 o                         
   2   9 -12          3.26         -1.79         8.36 o                         
   3   9 -12          4.45          9.34         8.72 o                         
   4   9 -12         17.12         15.02         8.97 o                         
   5   9 -12          0.03         -0.50         8.70 o                         
  -5   1 -11         48.95         47.38         8.11 o                         
   0   1 -11          3.19         -4.12         4.12 o                         
   1   1 -11         42.80         36.31         4.85 o                         
   2   1 -11        160.04        140.31         7.48 o                         
   3   1 -11          4.84          6.22         4.94 o                         
   4   1 -11         13.17         13.53         5.17 o                         
   5   1 -11          0.11         -3.35         3.35 o                         
   6   1 -11         10.53         12.57         3.30 o                         
   7   1 -11         79.36         70.47         7.44 o                         
   8   1 -11         18.56         23.26         3.81 o                         
   9   1 -11         17.31         21.58         5.87 o                         
  -6   2 -11          4.88         11.54         7.62 o                         
  -5   2 -11          0.44         -2.26         7.63 o                         
  -4   2 -11         45.67         57.62         8.01 o                         
   0   2 -11         30.12         19.25         4.89 o                         
   1   2 -11         34.71         19.60         5.05 o                         
   2   2 -11         21.22         18.13         5.09 o                         
   3   2 -11        137.65        116.29         7.50 o                         
   4   2 -11          0.79          2.23         3.05 o                         
   5   2 -11          0.83          7.02         3.91 o                         
   6   2 -11          4.93          3.42         2.84 o                         
   7   2 -11         58.47         56.11         3.71 o                         
   8   2 -11         70.98         79.50         7.25 o                         
   9   2 -11         18.12         22.07         6.22 o                         
  -6   3 -11         23.70         34.23         8.39 o                         
  -5   3 -11         10.47         14.66         7.70 o                         
  -4   3 -11          7.44         15.18         7.70 o                         
  -3   3 -11         36.71         29.60         7.61 o                         
   0   3 -11         17.03         11.86         5.26 o                         
   1   3 -11        102.46         77.20         6.79 o                         
   2   3 -11          9.08         13.24         5.46 o                         
   3   3 -11         46.71         32.97         6.03 o                         
   4   3 -11         45.18         46.71         3.79 o                         
   5   3 -11         10.89         10.89         3.35 o                         
   6   3 -11          5.81          7.06         2.91 o                         
   7   3 -11          1.02          3.29         4.08 o                         
   8   3 -11         22.05         30.61         4.93 o                         
   9   3 -11         73.95         87.20         8.14 o                         
  -6   4 -11         11.13         16.99         8.30 o                         
  -5   4 -11         15.57         18.82         8.14 o                         
  -4   4 -11          4.46         15.71         8.14 o                         
  -3   4 -11         37.55         36.45         7.88 o                         
   0   4 -11          5.73          1.78         5.57 o                         
   1   4 -11         42.68         40.60         6.41 o                         
   2   4 -11         19.88         22.22         6.35 o                         
   3   4 -11          9.10          6.84         3.13 o                         
   4   4 -11          1.77          4.39         3.10 o                         
   5   4 -11         13.82         15.76         3.91 o                         
   6   4 -11          9.66          4.89         4.15 o                         
   7   4 -11         36.65         33.60         4.87 o                         
   8   4 -11          8.82         12.17         4.76 o                         
   9   4 -11          8.80          3.29         4.83 o                         
  10   4 -11         43.54         43.97         7.56 o                         
  -5   5 -11          4.92          9.38         8.42 o                         
  -4   5 -11          3.14         10.29         8.24 o                         
  -3   5 -11         34.70         27.32         8.20 o                         
  -2   5 -11          2.15          4.42         7.82 o                         
   1   5 -11          6.70          6.54         6.20 o                         
   2   5 -11         10.80         13.18         6.50 o                         
   3   5 -11         19.16         24.35         6.78 o                         
   4   5 -11         45.44         49.02         7.43 o                         
   5   5 -11          9.73          8.65         6.87 o                         
   6   5 -11          1.64          0.37         4.37 o                         
   7   5 -11          8.79          8.39         4.57 o                         
   8   5 -11          9.17          7.92         4.88 o                         
   9   5 -11         64.25         68.29         6.20 o                         
  10   5 -11          4.06          0.67         5.33 o                         
  -4   6 -11         91.06         96.38        10.07 o                         
  -3   6 -11         11.00          0.92         8.16 o                         
  -2   6 -11          6.10         -2.77         8.31 o                         
   1   6 -11          7.15          4.61         6.77 o                         
   2   6 -11         14.96         19.73         7.06 o                         
   3   6 -11          5.19          4.04         6.75 o                         
   4   6 -11          2.29         -0.78         7.43 o                         
   5   6 -11         26.35         15.62         7.62 o                         
   6   6 -11          7.81          1.11         4.58 o                         
   7   6 -11         14.41         20.79         8.47 o                         
   8   6 -11         55.26         52.52        11.16 o                         
   9   6 -11          7.57          7.27         5.19 o                         
  10   6 -11         30.63         46.83         9.83 o                         
  -3   7 -11         76.87         69.24         9.77 o                         
  -2   7 -11          1.53         -0.64         8.36 o                         
   1   7 -11         15.10         14.68         3.94 o                         
   2   7 -11         21.81         12.45         7.15 o                         
   3   7 -11          2.22          0.80         7.28 o                         
   4   7 -11         26.28         19.91         7.59 o                         
   5   7 -11         18.32         16.83         8.01 o                         
   6   7 -11          2.92          1.52         6.00 o                         
   7   7 -11         17.13         13.24         5.31 o                         
   8   7 -11         40.34         31.72         5.69 o                         
   9   7 -11          2.76          0.95         5.40 o                         
  -3   8 -11          1.18          0.89         6.32 o                         
  -2   8 -11          5.74          7.13         9.07 o                         
  -1   8 -11         16.20         18.56         5.58 o                         
   0   8 -11          1.74          7.59         4.83 o                         
   1   8 -11         35.96         23.22         8.08 o                         
   2   8 -11          9.95          8.59         7.58 o                         
   3   8 -11         30.02         26.67         8.23 o                         
   4   8 -11          4.32          0.46         8.14 o                         
   5   8 -11          1.16         -4.25         8.02 o                         
   6   8 -11          1.84          0.49         8.33 o                         
   7   8 -11         26.64         12.38         9.01 o                         
   8   8 -11         21.34          1.61         9.27 o                         
  -2   9 -11         12.20          4.85         5.89 o                         
  -1   9 -11          1.23          0.46         5.47 o                         
   1   9 -11          7.80          5.10         7.94 o                         
   2   9 -11          8.65         -0.44         7.98 o                         
   3   9 -11         16.19         -0.46         8.47 o                         
   4   9 -11         20.54         23.36         9.11 o                         
   5   9 -11          5.15         -8.92         8.92 o                         
   6   9 -11          2.63          5.91         5.16 o                         
   7   9 -11         13.13          5.93         8.92 o                         
   0  10 -11          8.31          0.89         8.77 o                         
   1  10 -11          3.83          9.11         8.46 o                         
   2  10 -11          3.41          1.89         8.73 o                         
   3  10 -11         29.19         24.50         9.20 o                         
   4  10 -11         24.21          5.15         9.17 o                         
   5  10 -11          2.18          6.87         8.78 o                         
  -6   0 -10         22.45         24.13         6.73 o                         
  -5   0 -10         44.61         47.02         7.16 o                         
  -4   0 -10          1.13          2.64         6.03 o                         
  -1   0 -10          4.24         -0.52         3.41 o                         
   0   0 -10          5.20          7.48         3.41 o                         
   1   0 -10        101.73         82.04         5.04 o                         
   2   0 -10        347.52        334.60        12.67 o                         
   3   0 -10        139.05        151.04         7.53 o                         
   4   0 -10          6.27          7.69         4.73 o                         
   5   0 -10          0.80         -1.85         4.20 o                         
   6   0 -10         25.23         26.00         4.74 o                         
   7   0 -10         65.82         55.33         5.57 o                         
   8   0 -10         28.69         22.16         5.09 o                         
  -6   1 -10         69.03         67.15         7.81 o                         
  -5   1 -10         25.55         27.71         4.82 o                         
  -4   1 -10         21.83         34.88         7.04 o                         
  -3   1 -10         13.32         17.69         6.30 o                         
   0   1 -10          3.15          0.15         3.83 o                         
   1   1 -10         93.50         90.88         5.75 o                         
   2   1 -10        212.13        203.09         9.11 o                         
   3   1 -10          8.77          8.18         4.52 o                         
   4   1 -10         14.28         16.58         4.86 o                         
   5   1 -10          2.44          3.25         3.08 o                         
   6   1 -10         56.78         53.67         3.26 o                         
   7   1 -10         17.21         16.74         3.31 o                         
   8   1 -10         35.06         28.70         3.75 o                         
   9   1 -10         50.47         51.71         6.48 o                         
  -7   2 -10          7.51          0.24         7.19 o                         
  -6   2 -10         20.46         21.94         7.33 o                         
  -5   2 -10         29.46         31.03         7.23 o                         
  -4   2 -10         20.63         15.89         6.94 o                         
  -3   2 -10          8.26          6.20         6.48 o                         
  -2   2 -10         25.53         29.14         6.68 o                         
   1   2 -10         13.85          7.37         4.43 o                         
   2   2 -10         54.13         51.30         5.52 o                         
   3   2 -10         83.81         79.55         6.26 o                         
   4   2 -10          1.18          3.37         2.85 o                         
   5   2 -10          1.58          6.05         5.38 o                         
   6   2 -10          7.36          6.06         2.65 o                         
   7   2 -10         26.41         29.05         4.70 o                         
   8   2 -10         10.71         10.86         5.20 o                         
   9   2 -10         19.03         21.30         5.63 o                         
  -7   3 -10          1.42          8.77         7.48 o                         
  -6   3 -10          6.71          2.73         7.44 o                         
  -5   3 -10         33.03         48.93         7.72 o                         
  -4   3 -10          5.96         18.28         6.92 o                         
  -3   3 -10         12.32         18.25         6.79 o                         
  -2   3 -10          0.01         -2.42         6.54 o                         
   1   3 -10         11.63         15.48         5.00 o                         
   2   3 -10        124.29        101.31         7.17 o                         
   3   3 -10         34.91         30.66         5.68 o                         
   4   3 -10         11.91         13.14         3.00 o                         
   5   3 -10          0.78          3.42         3.08 o                         
   6   3 -10          2.27          2.94         2.65 o                         
   7   3 -10         94.18         96.40         5.57 o                         
   8   3 -10         18.51         22.52         4.48 o                         
   9   3 -10          8.87         10.12         5.67 o                         
  -7   4 -10          2.04         17.61         7.80 o                         
  -6   4 -10          4.39          6.28         7.49 o                         
  -5   4 -10         77.49         89.48         8.71 o                         
  -4   4 -10         54.86         50.43         7.87 o                         
  -3   4 -10         29.60         23.58         7.36 o                         
  -2   4 -10         45.41         33.78         7.36 o                         
  -1   4 -10          2.73          6.41         6.57 o                         
   1   4 -10          9.25          8.59         5.33 o                         
   2   4 -10         17.44         12.31         5.50 o                         
   3   4 -10         17.19         16.75         2.96 o                         
   4   4 -10          4.16          5.15         2.87 o                         
   5   4 -10         13.04         13.14         3.15 o                         
   6   4 -10          3.08          5.29         3.90 o                         
   7   4 -10         25.43         24.48         4.54 o                         
   8   4 -10        140.76        147.69        14.41 o                         
   9   4 -10         11.28         10.87         4.70 o                         
  -6   5 -10         26.72         17.92         8.15 o                         
  -5   5 -10         18.18          5.46         7.68 o                         
  -4   5 -10          0.21         23.81         7.77 o                         
  -3   5 -10         66.52         85.44         8.73 o                         
  -2   5 -10          2.21          9.15         7.14 o                         
  -1   5 -10         27.30         27.97         7.19 o                         
   1   5 -10         81.41         72.68         7.19 o                         
   2   5 -10         25.59         14.93         6.05 o                         
   3   5 -10          6.10         10.28         6.17 o                         
   4   5 -10         10.56         11.36         4.88 o                         
   5   5 -10          9.10         17.10         6.85 o                         
   6   5 -10         10.04         12.32         3.10 o                         
   7   5 -10          8.02          9.94         3.29 o                         
   8   5 -10         66.82         60.96         4.29 o                         
   9   5 -10        172.94        180.18         8.01 o                         
  10   5 -10          9.37          6.06         5.61 o                         
  11   5 -10          5.59         -6.09         6.67 o                         
  -6   6 -10          3.93         -8.70         8.70 o                         
  -5   6 -10          4.55          6.59         8.05 o                         
  -4   6 -10         93.21         99.72         9.38 o                         
  -3   6 -10          7.94          9.60         7.71 o                         
  -2   6 -10          1.43         -2.83         7.52 o                         
  -1   6 -10          9.53          3.67         7.13 o                         
   2   6 -10         28.68         23.09         6.71 o                         
   3   6 -10          0.63          5.42         2.83 o                         
   4   6 -10         29.86         24.71         7.06 o                         
   5   6 -10         16.08          2.43         7.05 o                         
   6   6 -10          3.41          9.67         8.32 o                         
   7   6 -10         35.30         33.08         3.88 o                         
   8   6 -10         20.54         15.81         4.01 o                         
   9   6 -10          0.24         -0.95         3.86 o                         
  10   6 -10         10.13          8.08         4.23 o                         
  11   6 -10          1.14          4.78         6.88 o                         
  -5   7 -10         17.68         17.38         8.40 o                         
  -4   7 -10          2.19         11.30         8.10 o                         
  -3   7 -10         41.63         46.72         8.53 o                         
  -2   7 -10         11.27         20.72         8.02 o                         
  -1   7 -10          2.61         -0.59         7.37 o                         
   1   7 -10         15.14         12.39         4.48 o                         
   2   7 -10         58.56         60.22        13.08 o                         
   3   7 -10         10.22         12.27         6.92 o                         
   4   7 -10         13.03          8.61         7.44 o                         
   5   7 -10          2.80          6.51         7.52 o                         
   6   7 -10          4.74          2.28         7.35 o                         
   7   7 -10          2.18         -2.42         7.87 o                         
   8   7 -10         14.39          5.13         8.61 o                         
   9   7 -10         58.06         43.22         5.82 o                         
  10   7 -10         17.53         17.95         6.16 o                         
  11   7 -10          1.28          4.47         7.22 o                         
  -5   8 -10          1.79          5.51         6.89 o                         
  -4   8 -10         25.04         29.22         5.46 o                         
  -3   8 -10          1.18          4.26         4.91 o                         
  -2   8 -10          2.98          6.59         4.87 o                         
  -1   8 -10          8.35          4.64         4.28 o                         
   0   8 -10         16.25         18.70         4.91 o                         
   1   8 -10          7.25          4.59         3.75 o                         
   2   8 -10          2.32          1.54         3.34 o                         
   3   8 -10          2.94          6.67         7.62 o                         
   4   8 -10          7.12          0.88         7.40 o                         
   5   8 -10         43.76         37.75         8.71 o                         
   6   8 -10          2.67          6.84         8.32 o                         
   7   8 -10         18.02          7.70         5.05 o                         
   8   8 -10         36.20         27.03         5.64 o                         
   9   8 -10          2.54          3.98         5.44 o                         
  -4   9 -10          2.63          5.86         6.61 o                         
  -3   9 -10         73.15         85.84         6.12 o                         
  -2   9 -10          7.23          2.78         5.45 o                         
  -1   9 -10          6.57         11.98         5.27 o                         
   0   9 -10         14.57          8.57         4.80 o                         
   1   9 -10         30.17         27.56         6.98 o                         
   2   9 -10          0.76         -5.14         7.74 o                         
   3   9 -10         13.69          9.89         8.27 o                         
   4   9 -10         19.05          8.96         8.16 o                         
   5   9 -10          1.69         -1.00         8.71 o                         
   6   9 -10          2.53          1.09         4.84 o                         
   7   9 -10         24.37         23.69         9.79 o                         
   8   9 -10          0.72          9.72         5.21 o                         
  -3  10 -10          7.67         14.29         6.26 o                         
  -2  10 -10          0.86          9.74         5.66 o                         
  -1  10 -10          9.02          7.82         5.32 o                         
   1  10 -10         23.13          6.72         8.50 o                         
   2  10 -10          5.33          3.69         8.20 o                         
   3  10 -10          9.88         -0.96         8.29 o                         
   4  10 -10          3.80         11.05         8.64 o                         
   5  10 -10          6.02          4.20         7.64 o                         
   6  10 -10          0.71         -3.61         5.03 o                         
   7  10 -10          0.19          4.02         5.26 o                         
  -2  11 -10          2.15         11.74         5.71 o                         
   1  11 -10          6.83         15.77         8.71 o                         
   2  11 -10          9.32          9.81         8.70 o                         
   3  11 -10         29.51         18.47         9.38 o                         
   4  11 -10         25.35         -0.54         9.46 o                         
   5  11 -10          2.30          4.48         6.29 o                         
   6  11 -10          0.92          3.88         6.82 o                         
   7  11 -10          2.33         15.03         6.73 o                         
  -8   1  -9          2.48         -0.42         6.61 o                         
  -7   1  -9          5.17          5.69         6.30 o                         
  -6   1  -9          6.40          7.58         4.28 o                         
  -5   1  -9        100.06         98.84         5.32 o                         
  -4   1  -9          8.48         13.08         4.09 o                         
  -3   1  -9          6.86          1.72         5.47 o                         
  -2   1  -9          4.73          0.19         5.62 o                         
  -1   1  -9          7.49          3.84         2.46 o                         
   0   1  -9         10.71         10.32         2.45 o                         
   1   1  -9          6.85          6.90         2.08 o                         
   2   1  -9        452.60        431.05        15.97 o                         
   3   1  -9         34.54         38.16         4.71 o                         
   4   1  -9          6.77          8.15         4.40 o                         
   5   1  -9          0.06          2.72         1.99 o                         
   6   1  -9         94.49         87.06         3.31 o                         
   7   1  -9         82.00         75.49         4.14 o                         
   8   1  -9          0.49         -4.73         4.73 o                         
  -8   2  -9          0.98          5.20         6.97 o                         
  -7   2  -9          5.15          7.50         6.70 o                         
  -6   2  -9         16.71         25.99         6.64 o                         
  -5   2  -9        192.87        189.56         6.92 o                         
  -4   2  -9          2.01         -1.85         5.97 o                         
  -3   2  -9          9.64          4.88         5.81 o                         
  -2   2  -9         95.70         86.11         6.94 o                         
  -1   2  -9          9.59          1.63         5.50 o                         
   1   2  -9         11.93         15.65         4.27 o                         
   2   2  -9        239.90        221.05         9.88 o                         
   3   2  -9         35.96         33.35         4.97 o                         
   4   2  -9          0.80          1.75         3.37 o                         
   5   2  -9          3.30          2.26         1.64 o                         
   6   2  -9         30.31         25.62         2.67 o                         
   7   2  -9         38.56         41.90         4.05 o                         
   8   2  -9          4.45          5.16         3.67 o                         
   9   2  -9          8.76          9.81         5.30 o                         
  -9   3  -9         17.69         27.45         7.90 o                         
  -8   3  -9          1.78          8.68         7.22 o                         
  -7   3  -9          1.17          7.08         7.07 o                         
  -6   3  -9         66.26         70.04         7.73 o                         
  -5   3  -9         54.33         46.25         7.17 o                         
  -4   3  -9         16.55         11.82         6.28 o                         
  -3   3  -9         39.36         34.29         6.50 o                         
  -2   3  -9          0.54         -6.04         6.04 o                         
  -1   3  -9         60.31         55.97         6.47 o                         
   2   3  -9        222.54        208.34         9.88 o                         
   3   3  -9         45.73         41.42         5.55 o                         
   4   3  -9          9.84          8.29         2.67 o                         
   5   3  -9          0.68          2.08         1.20 o                         
   6   3  -9         59.13         48.94         3.10 o                         
   7   3  -9         62.79         66.72         3.79 o                         
   8   3  -9         34.42         35.13         3.54 o                         
   9   3  -9         54.43         57.28         4.19 o                         
  -8   4  -9         10.34         11.99         7.72 o                         
  -7   4  -9         17.29         24.25         7.47 o                         
  -6   4  -9          2.82          8.53         7.12 o                         
  -5   4  -9         80.71         67.10         7.70 o                         
  -4   4  -9         60.12         45.47         7.12 o                         
  -3   4  -9          0.29          7.10         6.23 o                         
  -2   4  -9         23.82         28.48         6.15 o                         
  -1   4  -9          4.50         11.65         6.05 o                         
   0   4  -9          2.42          5.28         5.83 o                         
   2   4  -9        131.21        114.53         7.63 o                         
   3   4  -9        177.72        179.40         5.95 o                         
   4   4  -9          8.04          7.79         2.04 o                         
   5   4  -9          0.56          0.42         2.19 o                         
   6   4  -9          6.72          8.51         3.60 o                         
   7   4  -9        121.94        118.12         4.74 o                         
   8   4  -9         16.28         14.87         3.39 o                         
   9   4  -9          3.45          2.16         3.48 o                         
  10   4  -9         12.55          4.49         6.12 o                         
  11   4  -9          1.16          8.29         6.74 o                         
  -8   5  -9          5.34          5.92         8.06 o                         
  -7   5  -9          0.14          5.28         7.72 o                         
  -6   5  -9         16.22         17.28         7.42 o                         
  -5   5  -9         19.40          9.73         7.01 o                         
  -4   5  -9         14.26         13.46         6.70 o                         
  -3   5  -9          0.37         -2.18         6.55 o                         
  -2   5  -9          5.64         11.79         6.49 o                         
  -1   5  -9         19.83         25.59         6.49 o                         
   0   5  -9         94.99        102.60         7.89 o                         
   2   5  -9         12.68         10.44         2.36 o                         
   3   5  -9         11.11          9.13         1.85 o                         
   4   5  -9         31.35         29.59         2.03 o                         
   5   5  -9          0.41          0.08         3.75 o                         
   6   5  -9          3.84          5.58         2.99 o                         
   7   5  -9         30.96         34.70         3.67 o                         
   8   5  -9         45.50         45.34         4.04 o                         
   9   5  -9         98.89        112.61         5.38 o                         
  10   5  -9          4.55          6.30         5.15 o                         
  11   5  -9          6.96         13.23         7.15 o                         
  12   5  -9          2.53          7.99         7.32 o                         
  -7   6  -9          2.11         -8.05         8.25 o                         
  -6   6  -9         18.56         36.68         8.07 o                         
  -5   6  -9         26.00         30.80         7.57 o                         
  -4   6  -9          6.00          8.54         7.01 o                         
  -3   6  -9          0.76          9.75         6.88 o                         
  -2   6  -9          8.55          7.37         6.67 o                         
  -1   6  -9         13.61         12.72         6.58 o                         
   0   6  -9         13.80         20.34         6.58 o                         
   2   6  -9         13.36         15.66         4.61 o                         
   3   6  -9         49.07         35.52         5.18 o                         
   4   6  -9         10.21         10.57         2.41 o                         
   5   6  -9         32.00         26.61         3.82 o                         
   6   6  -9          3.42          2.29         3.11 o                         
   7   6  -9        101.65         92.35         5.92 o                         
   8   6  -9         68.77         53.49         5.40 o                         
   9   6  -9          0.33          5.04         4.80 o                         
  10   6  -9         11.86         17.64         5.44 o                         
  11   6  -9          0.34         -7.40         7.40 o                         
  12   6  -9          4.56         12.07         7.63 o                         
  -6   7  -9          0.80          5.96         7.87 o                         
  -5   7  -9         11.39         23.26         7.66 o                         
  -4   7  -9         43.74         26.44         7.86 o                         
  -3   7  -9         98.25         96.31         8.97 o                         
  -2   7  -9         16.16         16.61         7.21 o                         
  -1   7  -9          0.79          7.77         6.87 o                         
   0   7  -9         28.03         19.77         6.79 o                         
   1   7  -9         53.19         58.51         4.98 o                         
   2   7  -9          8.70         12.80         5.05 o                         
   3   7  -9         23.44         25.67        10.70 o                         
   4   7  -9         27.76         25.36         3.90 o                         
   5   7  -9         27.13         26.90         4.16 o                         
   6   7  -9          6.41          7.46         4.10 o                         
   7   7  -9         10.71          5.87         4.48 o                         
   8   7  -9          0.69         -4.49         4.76 o                         
   9   7  -9        144.20        146.66         7.89 o                         
  10   7  -9         12.84         10.73         5.43 o                         
  11   7  -9          5.02          2.66         5.53 o                         
  -6   8  -9          3.11         -0.19         5.33 o                         
  -5   8  -9         10.21          0.66         5.16 o                         
  -4   8  -9        121.79        149.20        25.98 o                         
  -3   8  -9          7.82          8.83         5.33 o                         
  -2   8  -9          6.11         19.45         4.42 o                         
  -1   8  -9          5.31          9.30         4.89 o                         
   0   8  -9         66.30         68.13         5.63 o                         
   1   8  -9         42.12         48.03         4.84 o                         
   2   8  -9         14.32         11.88         3.30 o                         
   3   8  -9          4.60          2.73         2.80 o                         
   4   8  -9         33.83         17.01         7.37 o                         
   5   8  -9          2.95          5.53         3.97 o                         
   6   8  -9          1.34         -1.13         3.37 o                         
   7   8  -9          5.84         13.27         3.76 o                         
   8   8  -9         32.29         26.66         4.20 o                         
   9   8  -9          5.68          3.55         4.05 o                         
  10   8  -9         18.18         16.91         8.33 o                         
  11   8  -9          0.87         -4.77         7.19 o                         
  -5   9  -9          0.78          5.47        13.78 o                         
  -4   9  -9          1.27         15.21        13.52 o                         
  -3   9  -9         33.05         44.21         6.62 o                         
  -2   9  -9          3.95          4.66         5.18 o                         
  -1   9  -9          1.24         -3.08         4.84 o                         
   0   9  -9          5.95         12.67         4.67 o                         
   1   9  -9         28.19         25.80         4.54 o                         
   2   9  -9         17.92         19.59         4.41 o                         
   3   9  -9          8.79         19.00         8.32 o                         
   4   9  -9          9.27          7.35         7.76 o                         
   5   9  -9         10.49          7.79         7.97 o                         
   6   9  -9          0.05          1.78         3.49 o                         
   7   9  -9          0.41         -3.77         3.77 o                         
   8   9  -9         10.04          8.63         3.25 o                         
   9   9  -9          5.04          7.18         4.21 o                         
  10   9  -9          6.10         13.53         7.19 o                         
  -4  10  -9          1.59          4.75         6.33 o                         
  -3  10  -9         20.47         20.67         6.01 o                         
  -2  10  -9          1.56          5.68         5.45 o                         
  -1  10  -9          2.68          4.84         4.25 o                         
   0  10  -9         37.61         26.85         5.19 o                         
   1  10  -9         77.33         83.76         6.08 o                         
   2  10  -9          1.90          2.68         7.86 o                         
   3  10  -9          8.64          6.05         8.09 o                         
   4  10  -9          5.04          9.86         8.31 o                         
   5  10  -9         17.49         12.60         5.89 o                         
   6  10  -9          0.13          8.06         4.93 o                         
   7  10  -9          0.87         -3.20         3.86 o                         
   8  10  -9         18.71          5.92         3.99 o                         
   9  10  -9          4.55          2.39         7.30 o                         
  -3  11  -9         10.84         16.34         5.96 o                         
  -2  11  -9          3.68          1.15         4.75 o                         
  -1  11  -9         10.42         22.01         5.85 o                         
   0  11  -9          4.68          3.05         4.91 o                         
   1  11  -9          4.60          2.80         8.44 o                         
   2  11  -9          1.88          1.92         8.56 o                         
   3  11  -9          8.77         14.52         8.61 o                         
   4  11  -9         25.43         28.81         9.05 o                         
   5  11  -9         16.56         14.10         5.15 o                         
   6  11  -9          2.25          3.15         4.03 o                         
   7  11  -9          2.23          4.12         4.19 o                         
  -2  12  -9          0.70         -1.75         5.71 o                         
   1  12  -9         25.97         30.42         9.66 o                         
   2  12  -9          2.56         -2.05         8.84 o                         
   3  12  -9         19.47         22.35         9.65 o                         
   4  12  -9         20.25         20.23         4.34 o                         
   5  12  -9          6.46         14.06         4.83 o                         
   6  12  -9          0.67         15.63         7.13 o                         
  -8   0  -8          2.20         11.26         6.15 o                         
  -7   0  -8         10.28         16.59         5.82 o                         
  -6   0  -8         67.76         57.98         6.18 o                         
  -5   0  -8        314.97        317.46        12.81 o                         
  -4   0  -8        126.59        118.42         7.09 o                         
  -3   0  -8         78.86         78.90         6.05 o                         
  -2   0  -8         47.62         43.63         5.40 o                         
   1   0  -8         31.96         33.30         3.56 o                         
   2   0  -8         74.54         67.86         4.62 o                         
   3   0  -8        134.86        137.74         6.87 o                         
   4   0  -8          2.10          0.56         4.04 o                         
   5   0  -8          2.60          7.07         1.66 o                         
   6   0  -8         67.16         62.35         5.83 o                         
   7   0  -8        226.32        209.86         9.63 o                         
  -9   1  -8          4.64          6.57         6.57 o                         
  -8   1  -8          2.80          9.32         6.29 o                         
  -7   1  -8          3.27          9.45         5.98 o                         
  -6   1  -8         59.80         54.72         4.38 o                         
  -5   1  -8         17.93         14.65         3.70 o                         
  -4   1  -8         32.31         27.95         3.75 o                         
  -3   1  -8         91.87         84.66         4.39 o                         
  -2   1  -8          4.62          5.07         3.34 o                         
  -1   1  -8         87.11         81.59         6.14 o                         
   0   1  -8          6.24          6.03         2.39 o                         
   1   1  -8        171.55        160.76         4.82 o                         
   2   1  -8         58.19         58.01         6.52 o                         
   3   1  -8        161.77        168.47         8.00 o                         
   4   1  -8         14.01         14.32         2.43 o                         
   5   1  -8          1.07          2.87         1.41 o                         
   6   1  -8         98.03         89.51         3.51 o                         
   7   1  -8         34.06         30.50         2.74 o                         
   8   1  -8          7.80          1.96         4.31 o                         
  -7   2  -8         18.61         16.23         6.33 o                         
  -6   2  -8          4.37          7.56         3.91 o                         
  -5   2  -8         98.17         94.15         4.73 o                         
  -4   2  -8         26.05         25.29         3.65 o                         
  -3   2  -8         21.84         13.77         2.88 o                         
  -2   2  -8          3.33          4.92         2.35 o                         
  -1   2  -8          3.21          1.42         4.98 o                         
   0   2  -8         18.30         25.04         5.24 o                         
   2   2  -8         86.97         84.58         5.65 o                         
   3   2  -8        253.25        275.32        11.59 o                         
   4   2  -8          0.24         -1.37         2.49 o                         
   5   2  -8          4.38          3.88         1.56 o                         
   6   2  -8         33.64         30.43         2.27 o                         
   7   2  -8        265.01        254.58         6.80 o                         
   8   2  -8         32.91         32.27         3.25 o                         
   9   2  -8          1.33          4.74         5.06 o                         
  -7   3  -8          0.94          5.29         6.38 o                         
  -6   3  -8         66.60         57.77         7.03 o                         
  -5   3  -8         61.20         58.09         4.29 o                         
  -4   3  -8         19.42         15.42         5.51 o                         
  -3   3  -8         56.89         59.86         6.06 o                         
  -2   3  -8          3.03          5.26         5.05 o                         
  -1   3  -8         43.68         45.47         5.66 o                         
   0   3  -8         10.41         14.67         5.15 o                         
   2   3  -8        482.06        469.66        17.69 o                         
   3   3  -8          9.25          8.83         4.64 o                         
   4   3  -8         15.27         18.33         2.07 o                         
   5   3  -8          1.23          0.77         2.06 o                         
   6   3  -8         56.76         58.51         3.37 o                         
   7   3  -8         69.63         76.18         3.83 o                         
   8   3  -8         95.62        103.96         4.58 o                         
   9   3  -8          0.73          2.94         3.31 o                         
  10   3  -8          4.80          6.82         5.97 o                         
  11   3  -8         18.68         31.24         7.28 o                         
  -6   4  -8         30.29         29.04         6.93 o                         
  -5   4  -8         28.38         24.42         6.43 o                         
  -4   4  -8          4.01         12.11         5.71 o                         
  -3   4  -8         11.86          8.67         5.46 o                         
  -2   4  -8         39.41         42.56         5.91 o                         
  -1   4  -8         16.06         11.76         5.40 o                         
   0   4  -8         33.23         41.35         5.78 o                         
   2   4  -8         30.88         28.01         2.37 o                         
   3   4  -8        105.01         95.33         3.13 o                         
   4   4  -8          7.40          7.41         1.95 o                         
   5   4  -8          0.57          0.57         3.07 o                         
   6   4  -8         19.29         17.54         2.82 o                         
   7   4  -8        135.47        134.23         5.00 o                         
   8   4  -8         16.38         26.56         3.42 o                         
   9   4  -8          0.07          0.36         3.42 o                         
  10   4  -8         18.50         18.00         7.02 o                         
  11   4  -8          4.83          3.62         6.64 o                         
  12   4  -8          9.65          9.25         6.94 o                         
  13   4  -8         21.04         23.94         7.84 o                         
  -7   5  -8          1.58         -4.99         7.09 o                         
  -6   5  -8          8.13          7.42         6.75 o                         
  -5   5  -8        121.67        117.41         8.57 o                         
  -4   5  -8         94.75         90.19         7.73 o                         
  -3   5  -8         52.18         55.63         6.58 o                         
  -2   5  -8         16.45         10.43         5.63 o                         
  -1   5  -8         23.13         20.34         5.60 o                         
   0   5  -8         33.18         29.47         5.75 o                         
   1   5  -8         26.59         16.92         2.13 o                         
   2   5  -8         93.39         78.03         2.68 o                         
   3   5  -8         38.11         36.36         3.20 o                         
   4   5  -8         27.50         28.86         1.85 o                         
   5   5  -8          9.79          9.99         3.31 o                         
   6   5  -8          3.73          5.33         2.81 o                         
   7   5  -8        144.76        135.43         5.13 o                         
   8   5  -8         24.90         19.48         4.97 o                         
   9   5  -8         26.19         27.54         3.89 o                         
  10   5  -8          1.12          2.54         4.96 o                         
  11   5  -8          8.93         24.71         7.50 o                         
  12   5  -8          6.81          1.71         7.27 o                         
  13   5  -8         15.44         13.91         8.01 o                         
  -7   6  -8          6.95         18.18         7.48 o                         
  -6   6  -8          4.41         -2.03         6.99 o                         
  -5   6  -8          9.51         12.71         6.86 o                         
  -4   6  -8         75.80         65.34         7.36 o                         
  -3   6  -8          6.97         17.37         6.09 o                         
  -2   6  -8          9.96          7.24         5.93 o                         
  -1   6  -8         22.03         27.46         5.89 o                         
   0   6  -8        165.73        164.12         9.35 o                         
   1   6  -8         26.25         15.78         1.94 o                         
   2   6  -8         17.03         20.70         4.60 o                         
   3   6  -8         62.51         46.23         3.75 o                         
   4   6  -8         19.53         17.74         1.79 o                         
   5   6  -8          4.89         -1.03         3.46 o                         
   6   6  -8          0.29         -0.63         3.60 o                         
   7   6  -8         97.48         91.98         5.77 o                         
   8   6  -8         91.61         92.75         7.53 o                         
   9   6  -8         12.78          5.97         4.82 o                         
  10   6  -8         27.60         17.74         5.34 o                         
  11   6  -8          0.76          1.31         5.51 o                         
  12   6  -8          2.63         -5.21         7.51 o                         
  -7   7  -8          5.17         13.01         7.66 o                         
  -6   7  -8          9.31         22.21         7.46 o                         
  -5   7  -8         28.52         40.18         7.53 o                         
  -4   7  -8         14.54         11.58         6.84 o                         
  -3   7  -8          7.75         14.80         6.62 o                         
  -2   7  -8          6.28          6.97         6.20 o                         
  -1   7  -8          8.69         -0.24         6.26 o                         
   0   7  -8         25.50         27.96         4.56 o                         
   1   7  -8         32.89         34.55         4.14 o                         
   2   7  -8          2.81          6.63         3.30 o                         
   3   7  -8         11.73         14.66         8.81 o                         
   4   7  -8         70.71         62.65         3.09 o                         
   5   7  -8          1.77          4.51         3.75 o                         
   6   7  -8          0.19          3.95         3.14 o                         
   7   7  -8         28.00         31.66         3.80 o                         
   8   7  -8          1.70          1.45         3.56 o                         
   9   7  -8         94.40         99.17         4.63 o                         
  10   7  -8          1.05          0.39         5.24 o                         
  11   7  -8          6.79         10.58         5.56 o                         
  12   7  -8          8.78          1.16         7.36 o                         
  -7   8  -8          4.54         10.14         5.44 o                         
  -6   8  -8          6.15          8.22         5.17 o                         
  -5   8  -8          6.73         15.75         4.98 o                         
  -4   8  -8         52.31         60.25         5.30 o                         
  -3   8  -8         24.20         18.55         4.46 o                         
  -2   8  -8          5.17          9.48         5.03 o                         
  -1   8  -8         12.41         15.26         4.59 o                         
   0   8  -8         81.02         79.13         5.69 o                         
   1   8  -8        125.06        143.40         7.08 o                         
   2   8  -8         13.73         12.86         2.71 o                         
   3   8  -8         11.73         11.11         2.71 o                         
   4   8  -8          2.85          4.20         2.41 o                         
   5   8  -8         45.81         44.96         8.06 o                         
   6   8  -8          5.81         11.05         3.32 o                         
   7   8  -8          4.21          6.12         3.48 o                         
   8   8  -8          0.06          0.17         2.99 o                         
   9   8  -8         45.04         51.36         4.76 o                         
  10   8  -8         24.28         22.38         5.84 o                         
  11   8  -8          2.12          4.89         6.75 o                         
  -6   9  -8          3.42          6.63        15.44 o                         
  -5   9  -8         12.08         12.71         4.95 o                         
  -4   9  -8         34.81         42.68         6.52 o                         
  -3   9  -8         60.73         82.70         7.07 o                         
  -2   9  -8          5.20         16.00         5.21 o                         
  -1   9  -8          2.58          7.43         4.59 o                         
   0   9  -8         17.20         17.51         3.86 o                         
   1   9  -8          6.30          5.99         4.02 o                         
   2   9  -8         49.52         43.23         3.11 o                         
   3   9  -8         11.33          8.87         2.51 o                         
   4   9  -8         23.32          8.82         7.32 o                         
   5   9  -8         23.90         20.23         4.63 o                         
   6   9  -8          1.90          3.01         4.39 o                         
   7   9  -8          5.21          4.46         3.03 o                         
   8   9  -8         43.81         47.68         4.34 o                         
   9   9  -8         59.77         50.68         4.75 o                         
  10   9  -8          2.98          0.18         5.75 o                         
  11   9  -8          0.71          2.23         7.39 o                         
  -5  10  -8          0.25         13.56         6.64 o                         
  -4  10  -8         59.04         67.04         7.40 o                         
  -3  10  -8         14.34         30.21         6.07 o                         
  -2  10  -8         22.15         23.08         6.72 o                         
  -1  10  -8         12.40         10.46         4.16 o                         
   0  10  -8         54.00         53.90         4.54 o                         
   1  10  -8         17.01         19.54         4.63 o                         
   2  10  -8          4.63          2.46         4.79 o                         
   3  10  -8         10.41         13.39         6.18 o                         
   4  10  -8          3.64          9.09         4.64 o                         
   5  10  -8         15.51         18.58         4.73 o                         
   6  10  -8          8.12          5.89         3.68 o                         
   7  10  -8          4.17          1.04         3.20 o                         
   8  10  -8          5.25          2.38         3.21 o                         
   9  10  -8          2.26          4.94         5.59 o                         
  10  10  -8         14.09         15.02         7.34 o                         
  -4  11  -8          3.79         13.07        12.91 o                         
  -3  11  -8         36.51         51.76         5.29 o                         
  -2  11  -8          3.13          5.06         4.50 o                         
  -1  11  -8          0.65         10.39         4.26 o                         
   0  11  -8         15.57         17.32         4.28 o                         
   1  11  -8          6.54         16.77         4.56 o                         
   2  11  -8          0.51          0.47         7.98 o                         
   3  11  -8          0.89          7.28         8.53 o                         
   4  11  -8          1.99          0.51         8.60 o                         
   5  11  -8         30.34         26.85         4.12 o                         
   6  11  -8          3.66         -3.29         3.94 o                         
   7  11  -8          5.82          6.01         4.85 o                         
   8  11  -8          1.33         -4.90         4.90 o                         
   9  11  -8          1.29          5.65         7.41 o                         
  -3  12  -8         21.06         23.94         6.32 o                         
  -2  12  -8          0.27          2.01         4.76 o                         
  -1  12  -8          6.74          9.48         4.47 o                         
   0  12  -8          6.00          1.48         5.08 o                         
   1  12  -8         26.51         17.94         9.24 o                         
   2  12  -8         11.93          5.94         5.37 o                         
   3  12  -8         15.02         11.19        10.48 o                         
   4  12  -8         29.40         29.90         4.33 o                         
   5  12  -8         16.95         15.40         5.65 o                         
   6  12  -8          4.69          0.34         4.54 o                         
   7  12  -8          0.51          0.80         8.03 o                         
   8  12  -8         14.95         -2.95         7.81 o                         
  -2  13  -8          4.74          7.63         5.82 o                         
  -1  13  -8          0.89         -2.86         5.71 o                         
   2  13  -8         11.51         23.68         7.57 o                         
   3  13  -8          1.67          9.14         7.24 o                         
   4  13  -8         25.20         27.45         4.93 o                         
   5  13  -8         11.90          2.73         6.07 o                         
  -6   1  -7        136.51        127.71         7.08 o                         
  -5   1  -7        134.06        131.54         6.91 o                         
  -4   1  -7         47.48         46.03         5.54 o                         
  -3   1  -7         58.42         46.24         3.40 o                         
  -2   1  -7          0.09         -0.12         2.95 o                         
  -1   1  -7         88.99         99.87         6.11 o                         
   0   1  -7         61.51         48.99         7.73 o                         
   1   1  -7        172.96        148.70         5.95 o                         
   2   1  -7        162.76        166.80         4.99 o                         
   3   1  -7          1.30          1.90         2.45 o                         
   4   1  -7         43.86         55.92         2.24 o                         
   5   1  -7          2.54          1.47         1.23 o                         
   6   1  -7         44.80         38.88         1.90 o                         
   7   1  -7         39.02         40.12         2.98 o                         
  -7   2  -7         32.34         29.67         5.04 o                         
  -6   2  -7          7.40          9.08         4.45 o                         
  -5   2  -7         83.16         74.76         5.30 o                         
  -4   2  -7         96.73         88.45         4.17 o                         
  -3   2  -7         45.84         37.16         2.54 o                         
  -2   2  -7          2.38          2.87         2.39 o                         
  -1   2  -7          1.69          1.36         4.47 o                         
   0   2  -7        323.09        352.55        13.58 o                         
   2   2  -7         81.55         82.52         5.45 o                         
   3   2  -7         14.00         16.11         4.30 o                         
   4   2  -7          6.09          6.08         1.52 o                         
   5   2  -7          1.75          1.31         1.73 o                         
   6   2  -7         32.68         33.46         2.87 o                         
   7   2  -7        111.31        116.18         4.32 o                         
   8   2  -7        231.93        233.37         9.68 o                         
   9   2  -7         13.20         22.13         5.63 o                         
  10   2  -7         23.16         35.22         6.48 o                         
  11   2  -7          2.55         12.32         6.16 o                         
  -6   3  -7        190.80        173.97         7.93 o                         
  -5   3  -7         54.15         51.22         4.77 o                         
  -4   3  -7         43.57         38.07         3.43 o                         
  -3   3  -7        113.91         86.15        13.97 o                         
  -2   3  -7         16.97         15.15         2.74 o                         
  -1   3  -7         91.11         88.00         6.23 o                         
   0   3  -7         40.91         47.28         5.26 o                         
   2   3  -7        289.21        293.30         7.99 o                         
   3   3  -7         55.13         57.09         2.42 o                         
   4   3  -7          4.59          2.59         1.83 o                         
   5   3  -7          3.15          6.16         2.56 o                         
   6   3  -7         32.97         31.26         2.84 o                         
   7   3  -7        194.59        179.48         5.56 o                         
   8   3  -7        134.92        132.56         4.95 o                         
   9   3  -7         92.68         98.23        12.09 o                         
  10   3  -7          3.12          2.42         6.06 o                         
  11   3  -7          2.24          8.76         6.59 o                         
  12   3  -7          1.01          7.60         6.82 o                         
  13   3  -7          9.35          9.75         7.33 o                         
  -4   4  -7         12.42         11.43         5.03 o                         
  -3   4  -7         17.63         15.79         5.07 o                         
  -2   4  -7         22.58         16.49         2.64 o                         
  -1   4  -7         27.90         32.35         5.09 o                         
   0   4  -7         44.89         49.52         5.33 o                         
   1   4  -7         53.82         45.49         7.62 o                         
   2   4  -7        121.07        103.92         5.07 o                         
   3   4  -7        192.91        195.29         4.83 o                         
   4   4  -7          7.88          6.95         1.22 o                         
   5   4  -7         37.04         41.46         5.06 o                         
   6   4  -7         51.13         41.98         3.14 o                         
   7   4  -7        398.31        359.66         8.96 o                         
   8   4  -7          2.96          1.01         2.94 o                         
   9   4  -7          3.21         10.31         4.42 o                         
  10   4  -7         40.92         51.02         7.36 o                         
  11   4  -7          0.50          3.75         6.52 o                         
  12   4  -7          9.45         13.69         7.52 o                         
  13   4  -7          3.20         -1.17         7.41 o                         
  -4   5  -7         21.50         29.76         5.85 o                         
  -3   5  -7        114.23         91.26         6.93 o                         
  -2   5  -7          8.90         10.98         4.84 o                         
  -1   5  -7         19.91         10.89         1.38 o                         
   0   5  -7         35.73         26.11         5.06 o                         
   1   5  -7         86.08         91.99         6.56 o                         
   2   5  -7        298.65        269.60         9.56 o                         
   3   5  -7         43.37         44.95         2.71 o                         
   4   5  -7          8.38          9.20         1.47 o                         
   5   5  -7         16.00         15.18         3.37 o                         
   6   5  -7         22.04         19.51         6.15 o                         
   7   5  -7          2.53          7.44         3.85 o                         
   8   5  -7          0.39          2.72         4.03 o                         
   9   5  -7          5.07          8.03         2.71 o                         
  10   5  -7          5.60         11.07         4.97 o                         
  11   5  -7         21.15         23.63         7.27 o                         
  12   5  -7          1.94          7.56         7.47 o                         
  13   5  -7         11.99         11.60         7.83 o                         
  -4   6  -7         22.09         20.65         6.05 o                         
  -3   6  -7         20.30         25.77         5.70 o                         
  -2   6  -7         42.72         31.10         4.12 o                         
  -1   6  -7         43.83         40.41         2.72 o                         
   0   6  -7         64.65         59.24         3.85 o                         
   1   6  -7         26.03         25.86         3.49 o                         
   2   6  -7          7.35          7.21         2.20 o                         
   3   6  -7         87.46         84.13         8.94 o                         
   4   6  -7         12.90         11.97         2.42 o                         
   5   6  -7         53.37         51.08         6.87 o                         
   6   6  -7          8.48          6.47         3.56 o                         
   7   6  -7          9.40          5.16         3.95 o                         
   8   6  -7         17.03         16.73         4.54 o                         
   9   6  -7         26.53         28.81         3.10 o                         
  10   6  -7          0.19         -2.28         4.86 o                         
  11   6  -7          1.11         -4.90         7.01 o                         
  12   6  -7          4.02         -6.44         7.38 o                         
  13   6  -7         13.57         19.28         8.50 o                         
  -4   7  -7         35.13         35.32         6.53 o                         
  -3   7  -7          6.85          5.52         5.78 o                         
  -1   7  -7         11.72          3.83         2.99 o                         
   0   7  -7         24.37         29.66         2.76 o                         
   1   7  -7        136.49        134.12         8.00 o                         
   2   7  -7          7.30         10.54         2.33 o                         
   3   7  -7         14.51         15.29         2.57 o                         
   4   7  -7         57.48         52.74         2.87 o                         
   5   7  -7         16.74          9.41         6.26 o                         
   6   7  -7          9.99         11.24         4.02 o                         
   7   7  -7         65.37         69.67         4.39 o                         
   8   7  -7         62.03         55.30         3.75 o                         
   9   7  -7         69.19         68.47         3.98 o                         
  10   7  -7          1.96          8.93         5.29 o                         
  11   7  -7          8.64          4.03         5.43 o                         
  12   7  -7          4.15          4.71         7.51 o                         
  -8   8  -7         12.84         21.93         7.48 o                         
  -7   8  -7          1.54          3.27         6.87 o                         
  -6   8  -7         14.57         14.64         6.56 o                         
  -5   8  -7         18.19         19.52         4.66 o                         
  -4   8  -7         55.46         44.44         4.77 o                         
  -3   8  -7          6.71          5.25         4.92 o                         
  -2   8  -7          0.84          4.65         4.40 o                         
  -1   8  -7          7.92         10.73         3.01 o                         
   0   8  -7        195.32        182.47         9.64 o                         
   1   8  -7         57.35         60.40         3.88 o                         
   2   8  -7         17.61         16.30         2.67 o                         
   3   8  -7          1.87          2.99         2.67 o                         
   4   8  -7         12.82         11.03         2.22 o                         
   5   8  -7         11.56          6.61         3.74 o                         
   6   8  -7         16.34         17.34         4.27 o                         
   7   8  -7          7.52          9.35         3.18 o                         
   8   8  -7         80.26         78.96         3.74 o                         
   9   8  -7          7.82          7.70         3.83 o                         
  10   8  -7         38.65         32.32         7.78 o                         
  11   8  -7          1.94         -4.53         7.38 o                         
  12   8  -7         24.27          5.94         8.05 o                         
  -7   9  -7          8.36         15.78         7.13 o                         
  -6   9  -7         10.11         10.44         5.00 o                         
  -5   9  -7         20.15         27.74         6.43 o                         
  -4   9  -7         20.71         20.25         5.77 o                         
  -3   9  -7         79.36         87.42         6.83 o                         
  -2   9  -7         10.81         10.80         4.76 o                         
  -1   9  -7         12.53         11.11         2.81 o                         
   0   9  -7         28.94         19.61         3.75 o                         
   1   9  -7          1.69          0.84         2.57 o                         
   2   9  -7          5.15          6.13         2.69 o                         
   3   9  -7         15.54         18.33         2.62 o                         
   4   9  -7         77.87         66.35         6.94 o                         
   5   9  -7         38.99         35.33         3.68 o                         
   6   9  -7          3.64          3.82         5.05 o                         
   7   9  -7          7.16          9.00         3.71 o                         
   8   9  -7         25.40         25.05         3.45 o                         
   9   9  -7         62.21         49.91         7.91 o                         
  10   9  -7          8.06         13.56         7.17 o                         
  11   9  -7          3.22         -2.89         7.73 o                         
  -6  10  -7          5.30          3.67         6.61 o                         
  -5  10  -7          2.36         -1.23         6.14 o                         
  -4  10  -7         90.66        106.49         7.94 o                         
  -3  10  -7         31.12         34.19        11.50 o                         
  -2  10  -7          5.49          9.57         8.68 o                         
  -1  10  -7          0.28          6.60         3.88 o                         
   0  10  -7         21.38         19.46         3.48 o                         
   1  10  -7         74.24         72.95         8.02 o                         
   2  10  -7         17.39         14.09         2.67 o                         
   3  10  -7          1.75          1.17         2.68 o                         
   4  10  -7          1.29          4.02         4.39 o                         
   5  10  -7          5.46         14.16         3.30 o                         
   6  10  -7         24.48         23.43         4.27 o                         
   7  10  -7          4.72         12.63         3.90 o                         
   8  10  -7         19.92         17.66         4.06 o                         
   9  10  -7         37.38         28.04         7.76 o                         
  10  10  -7          6.14         16.64         7.28 o                         
  -5  11  -7          2.01          6.25         4.92 o                         
  -4  11  -7          0.95          2.73         7.82 o                         
  -3  11  -7         34.88         43.38         5.01 o                         
  -2  11  -7          0.08          4.10         4.21 o                         
  -1  11  -7          2.63          1.13         7.26 o                         
   0  11  -7         40.73         42.43         4.51 o                         
   1  11  -7          0.96          4.34         3.38 o                         
   2  11  -7         18.43         20.93         5.01 o                         
   3  11  -7          4.94          6.80         3.36 o                         
   4  11  -7          1.75          6.90         3.05 o                         
   5  11  -7          0.10          2.35         3.36 o                         
   6  11  -7         14.35         15.38         3.58 o                         
   7  11  -7          6.04         13.27         4.14 o                         
   8  11  -7          5.52          7.79         5.16 o                         
   9  11  -7          6.70         -5.45         5.81 o                         
  -4  12  -7          9.45         20.97         5.86 o                         
  -3  12  -7          0.72          2.35         5.03 o                         
  -2  12  -7          9.79         11.12         7.22 o                         
  -1  12  -7          8.44         12.64         4.37 o                         
   0  12  -7          5.31          6.60         4.15 o                         
   1  12  -7          3.82          7.37         3.54 o                         
   2  12  -7          1.76          3.85         2.94 o                         
   3  12  -7         13.25         13.81         4.05 o                         
   4  12  -7          3.69          0.44         3.28 o                         
   5  12  -7         16.37         10.47         3.43 o                         
   6  12  -7          8.81          8.83         3.50 o                         
   7  12  -7          2.68          2.28         5.27 o                         
  -3  13  -7          4.66         -0.27         6.06 o                         
  -2  13  -7          4.83          5.96         4.81 o                         
  -1  13  -7          9.30         12.58         5.13 o                         
   0  13  -7          4.50          2.78         5.29 o                         
   1  13  -7         17.37          8.73         7.48 o                         
   2  13  -7          0.12         -2.39         5.52 o                         
   3  13  -7         13.94         12.12         3.69 o                         
   4  13  -7          4.37          7.46         3.53 o                         
   5  13  -7          0.46          2.30         3.22 o                         
   6  13  -7         10.53         16.08         3.86 o                         
   7  13  -7          1.33         -5.26         5.26 o                         
  -1  14  -7          8.60         -1.56         6.13 o                         
   3  14  -7         10.20          1.49         5.74 o                         
   4  14  -7         12.11         27.50         6.14 o                         
   5  14  -7         19.38         25.52         6.05 o                         
  -3   0  -6          5.75          4.54         3.81 o                         
  -2   0  -6         14.12         17.26         3.80 o                         
  -1   0  -6         15.51         13.25         3.55 o                         
   1   0  -6         70.14         63.41         3.60 o                         
   2   0  -6        718.59        756.66        25.50 o                         
   3   0  -6        854.04        965.89        32.52 o                         
   4   0  -6         10.68         10.70         1.73 o                         
   5   0  -6         59.30         52.32         2.02 o                         
   6   0  -6         22.71         18.60         3.36 o                         
   9   0  -6         15.22         15.36         1.44 o                         
 -10   1  -6          7.68         11.05         5.55 o                         
  -9   1  -6         10.29         15.12         5.13 o                         
  -8   1  -6          9.60          6.53         4.80 o                         
  -4   1  -6         35.78         35.29         2.87 o                         
  -3   1  -6          7.96          5.16         2.11 o                         
  -2   1  -6          4.99          7.55         2.15 o                         
  -1   1  -6        280.76        310.23         6.71 o                         
   0   1  -6          4.52          5.16         2.38 o                         
   1   1  -6        175.40        148.03         5.73 o                         
   2   1  -6        197.41        205.10         5.69 o                         
   3   1  -6         97.76        110.19         3.99 o                         
   4   1  -6          6.64         13.48         1.08 o                         
   5   1  -6          2.81          1.46         1.24 o                         
   6   1  -6        153.85        148.07         5.63 o                         
   7   1  -6         54.80         58.44         3.65 o                         
   8   1  -6        344.99        346.87        15.12 o                         
   9   1  -6         30.57         26.34         5.70 o                         
  10   1  -6          2.65          4.43         5.74 o                         
 -11   2  -6          2.91         -5.50         6.33 o                         
 -10   2  -6          4.11          4.79         5.69 o                         
  -9   2  -6         15.19          7.75         5.37 o                         
  -8   2  -6          7.62          8.43         4.98 o                         
  -7   2  -6          2.93          2.44         4.41 o                         
  -5   2  -6         47.30         53.18         4.45 o                         
  -4   2  -6         72.17         69.13         3.21 o                         
  -3   2  -6          0.11          2.76         2.14 o                         
  -2   2  -6          2.54          2.59         1.59 o                         
  -1   2  -6         34.84         34.72         4.48 o                         
   0   2  -6          8.33         14.76         2.43 o                         
   2   2  -6        296.28        302.53         7.97 o                         
   3   2  -6         23.34         25.17         2.38 o                         
   4   2  -6         10.88         11.54         1.13 o                         
   5   2  -6         16.41         16.45         1.80 o                         
   6   2  -6         44.11         45.45         2.84 o                         
   7   2  -6        238.38        236.05         6.36 o                         
   8   2  -6         12.23         11.92         4.10 o                         
   9   2  -6          2.11          5.98         5.51 o                         
  10   2  -6         50.08         50.93         6.99 o                         
  11   2  -6          0.23         -1.49         6.12 o                         
  12   2  -6         27.78         44.91         7.67 o                         
 -11   3  -6         20.22         10.99         6.56 o                         
 -10   3  -6         18.12         15.36         6.07 o                         
  -9   3  -6         10.84          6.93         5.63 o                         
  -8   3  -6          0.73          3.89         5.10 o                         
  -7   3  -6          0.32          1.82         4.57 o                         
  -6   3  -6          2.84          2.63         3.82 o                         
  -5   3  -6        106.02        107.16         5.52 o                         
  -4   3  -6         59.82         60.68         2.85 o                         
  -3   3  -6         72.10         59.98         2.75 o                         
  -2   3  -6          5.47          4.66         1.41 o                         
  -1   3  -6          1.52          1.49         1.89 o                         
   0   3  -6        176.88        184.69         5.60 o                         
   1   3  -6        222.30        220.30        13.74 o                         
   2   3  -6         61.34         57.73         5.42 o                         
   3   3  -6         41.33         45.08         2.94 o                         
   4   3  -6          5.28          4.94         0.89 o                         
   5   3  -6          6.90          8.51         2.24 o                         
   6   3  -6         45.51         46.60         3.01 o                         
   7   3  -6         12.84         11.57         2.61 o                         
   8   3  -6          1.05          1.55         2.73 o                         
   9   3  -6         72.19         60.96         7.67 o                         
  10   3  -6          0.90          0.96         5.63 o                         
  11   3  -6         19.90         29.69         7.07 o                         
  12   3  -6         10.20          2.23         6.71 o                         
  13   3  -6         25.97         36.53         7.84 o                         
 -11   4  -6         23.54         31.40         6.97 o                         
 -10   4  -6         22.42         22.44         6.60 o                         
  -9   4  -6         24.73         19.43         6.00 o                         
  -8   4  -6         13.05         16.29         5.69 o                         
  -7   4  -6         91.79         84.47         6.81 o                         
  -6   4  -6          5.74          4.14         3.61 o                         
  -5   4  -6         55.79         53.31         5.18 o                         
  -4   4  -6         14.45         29.90         3.83 o                         
  -3   4  -6          6.63          9.96         3.96 o                         
  -2   4  -6         18.92         10.04         2.07 o                         
  -1   4  -6         54.79         52.91         4.76 o                         
   0   4  -6         80.02         81.23         4.87 o                         
   1   4  -6        301.37        279.58        11.21 o                         
   2   4  -6         92.01         99.62         4.27 o                         
   3   4  -6         35.32         36.39         2.41 o                         
   4   4  -6         19.77         16.86         1.51 o                         
   5   4  -6         76.34         67.75         3.41 o                         
   6   4  -6          8.57          6.87         2.52 o                         
   7   4  -6         15.37         15.97         2.81 o                         
   8   4  -6         61.97         61.49         3.76 o                         
   9   4  -6         26.07         23.33         5.81 o                         
  10   4  -6         74.99         73.74         8.04 o                         
  11   4  -6          0.22          1.59         6.48 o                         
  12   4  -6         41.35         40.51         8.27 o                         
  13   4  -6         17.38         24.05         8.01 o                         
 -10   5  -6         37.98         46.80         7.21 o                         
  -9   5  -6          0.05         13.65         6.22 o                         
  -8   5  -6         24.69         29.96         6.24 o                         
  -3   5  -6         34.38         25.14         2.26 o                         
  -2   5  -6          2.05          2.09         1.69 o                         
  -1   5  -6         28.69         30.28         4.70 o                         
   0   5  -6         40.40         38.04         2.66 o                         
   1   5  -6        455.38        451.59        15.97 o                         
   2   5  -6        620.52        617.17        11.99 o                         
   3   5  -6         17.29         16.53         1.77 o                         
   4   5  -6         13.55         13.17         1.61 o                         
   5   5  -6          5.33          5.05         5.16 o                         
   6   5  -6         99.36         77.18         4.77 o                         
   7   5  -6        143.68        125.08         6.16 o                         
   8   5  -6         19.43         23.54         4.31 o                         
   9   5  -6         45.80         39.88         3.38 o                         
  10   5  -6          5.34          5.60         9.17 o                         
  11   5  -6          0.19         -2.15         6.85 o                         
  12   5  -6          4.52         15.12         7.36 o                         
  13   5  -6         57.33         64.03         9.34 o                         
  -2   6  -6         47.09         27.42         5.07 o                         
   0   6  -6        206.01        192.28         7.96 o                         
   1   6  -6         41.93         42.74         4.21 o                         
   2   6  -6        131.22        131.96         9.99 o                         
   3   6  -6         48.35         44.07         3.89 o                         
   4   6  -6         12.51         14.42         2.76 o                         
   5   6  -6        121.08        122.16        12.16 o                         
   6   6  -6         38.40         30.12         3.91 o                         
   7   6  -6         12.07         14.22         3.01 o                         
   8   6  -6          8.58         10.85         2.55 o                         
   9   6  -6         18.51         14.31         3.06 o                         
  10   6  -6          9.47          5.07         6.24 o                         
  11   6  -6          4.52         -1.64         6.97 o                         
  12   6  -6         10.32          3.52         7.21 o                         
  13   6  -6         22.14         26.15         8.29 o                         
  -9   7  -6          8.56          3.39         7.03 o                         
  -1   7  -6         74.21         87.38         5.54 o                         
   0   7  -6         41.08         50.60         4.27 o                         
   1   7  -6         11.96          8.39         2.03 o                         
   2   7  -6        175.96        164.97         5.33 o                         
   3   7  -6         15.52         16.63         1.90 o                         
   4   7  -6         23.39         20.94         1.97 o                         
   5   7  -6          5.93          4.09         3.07 o                         
   6   7  -6          2.79          4.26         4.38 o                         
   7   7  -6         27.22         31.26         3.32 o                         
   8   7  -6         86.87         86.69         5.96 o                         
   9   7  -6         26.19         25.33         3.54 o                         
  10   7  -6          6.87          2.61         6.56 o                         
  11   7  -6          4.05          7.88         7.16 o                         
  12   7  -6          3.82          3.56         7.73 o                         
  -7   8  -6         28.45         31.12         7.21 o                         
  -6   8  -6          0.83          4.21         6.17 o                         
  -5   8  -6         12.09         20.25         5.86 o                         
  -4   8  -6         50.93         62.38         6.19 o                         
  -3   8  -6         14.27         10.23         4.42 o                         
  -2   8  -6         77.39         84.38         5.95 o                         
  -1   8  -6          1.74          1.65         3.03 o                         
   0   8  -6         22.16         21.49         2.74 o                         
   1   8  -6         75.66         76.14         2.95 o                         
   2   8  -6         19.85         20.24         2.36 o                         
   3   8  -6          8.65          8.24         2.15 o                         
   4   8  -6          7.26         11.46         2.27 o                         
   5   8  -6         51.98         47.46         6.01 o                         
   6   8  -6         21.77         28.99         4.37 o                         
   7   8  -6         19.98         23.48         3.05 o                         
   8   8  -6         54.32         54.88         4.10 o                         
   9   8  -6          6.60          6.90         3.62 o                         
  10   8  -6          0.59          3.74         6.80 o                         
  11   8  -6          2.26          0.58         7.10 o                         
  12   8  -6         20.62         13.94         7.79 o                         
  -7   9  -6         28.07         28.37         7.18 o                         
  -6   9  -6         51.70         54.11         7.24 o                         
  -5   9  -6          2.22         -2.04         5.53 o                         
  -4   9  -6          0.71          4.71         5.05 o                         
  -3   9  -6         16.40         20.14         3.96 o                         
  -2   9  -6          2.32         -0.07         3.44 o                         
  -1   9  -6         12.43         16.70         3.78 o                         
   0   9  -6        110.32        113.17         5.60 o                         
   1   9  -6         31.16         31.80         2.54 o                         
   2   9  -6          7.78          8.64         2.46 o                         
   3   9  -6          7.96          7.28         2.45 o                         
   4   9  -6         12.18         10.99         4.02 o                         
   5   9  -6          4.42          3.78         2.82 o                         
   6   9  -6         47.70         52.09         5.51 o                         
   7   9  -6          8.06         10.29         3.14 o                         
   8   9  -6          2.13         -2.84         5.34 o                         
   9   9  -6        110.21        106.92         7.40 o                         
  10   9  -6          8.87          5.69         5.62 o                         
  11   9  -6          5.22         15.95        12.08 o                         
  -8  10  -6          6.75          6.56         6.61 o                         
  -7  10  -6         11.83         12.53         7.03 o                         
  -6  10  -6          3.97          6.47         6.22 o                         
  -5  10  -6         25.22         23.56         4.88 o                         
  -4  10  -6         47.03         48.19         4.90 o                         
  -3  10  -6         14.88         16.69         4.12 o                         
  -2  10  -6         20.17         17.11         3.86 o                         
  -1  10  -6          0.07          0.98         3.14 o                         
   0  10  -6         11.13         14.67         3.14 o                         
   1  10  -6         66.94         75.78         4.44 o                         
   2  10  -6         26.20         27.05         3.00 o                         
   3  10  -6          4.69          6.99         2.72 o                         
   4  10  -6         47.69         47.06         3.92 o                         
   5  10  -6         39.61         41.22         3.60 o                         
   6  10  -6          8.25         10.14         4.06 o                         
   7  10  -6          6.08         11.02         4.20 o                         
   8  10  -6         11.07         15.38         5.31 o                         
   9  10  -6          8.76          6.88         5.59 o                         
  10  10  -6         30.78         32.37         7.20 o                         
  -7  11  -6         16.75         20.62         7.36 o                         
  -6  11  -6         15.63         18.19         4.22 o                         
  -5  11  -6         16.13         20.15         4.94 o                         
  -4  11  -6         13.08         11.08         5.31 o                         
  -3  11  -6         72.48         88.03         8.37 o                         
  -2  11  -6         15.06         18.14         3.61 o                         
  -1  11  -6          5.05          7.83         3.45 o                         
   0  11  -6          6.13          8.22         3.33 o                         
   1  11  -6         48.85         51.68         3.31 o                         
   2  11  -6         31.59         27.34         3.27 o                         
   3  11  -6         11.52         11.22         2.54 o                         
   4  11  -6         24.17         25.53         2.91 o                         
   5  11  -6         47.27         51.94         3.57 o                         
   6  11  -6         29.76         26.37         3.35 o                         
   7  11  -6          5.63         12.35         3.43 o                         
   8  11  -6         10.83          6.75         6.10 o                         
   9  11  -6         42.27         45.63        10.82 o                         
  -5  12  -6          0.00          3.87         4.52 o                         
  -4  12  -6         58.25         66.41         5.22 o                         
  -3  12  -6          4.52          7.15         4.42 o                         
  -2  12  -6         12.43         15.78         3.39 o                         
  -1  12  -6          1.42          7.56         3.23 o                         
   0  12  -6          3.67          5.95         3.52 o                         
   1  12  -6          0.80          5.89         3.00 o                         
   2  12  -6          3.78          8.44         2.83 o                         
   3  12  -6          1.26          6.76         4.30 o                         
   4  12  -6          9.92          8.77         2.92 o                         
   5  12  -6          8.74          7.34         3.04 o                         
   6  12  -6          1.87          8.00         3.30 o                         
   7  12  -6          3.13         -1.51         4.30 o                         
   8  12  -6          4.24          3.58         6.62 o                         
  -4  13  -6          4.36          8.37         5.01 o                         
  -3  13  -6         28.77         36.81         6.28 o                         
  -2  13  -6          8.00          7.28         3.90 o                         
  -1  13  -6         10.27          9.77         3.51 o                         
   0  13  -6          6.35          9.86         3.34 o                         
   1  13  -6          3.90          3.87         3.01 o                         
   2  13  -6          3.74          0.04         3.03 o                         
   3  13  -6          8.71          7.22         3.04 o                         
   4  13  -6          7.87          5.03         3.12 o                         
   5  13  -6         17.45         17.83         3.26 o                         
   6  13  -6         21.23         27.30         3.98 o                         
   7  13  -6         18.37         13.38         8.40 o                         
  -2  14  -6          9.33          8.92         8.22 o                         
  -1  14  -6          9.87          3.17         4.25 o                         
   0  14  -6          0.52          4.23        11.81 o                         
   1  14  -6         11.95         12.73         4.95 o                         
   2  14  -6          5.37          7.37         3.16 o                         
   3  14  -6         21.17         25.68         3.39 o                         
   4  14  -6          1.33          3.92         5.37 o                         
   5  14  -6          5.91          1.27         3.77 o                         
 -12   1  -5         13.69         13.19         6.07 o                         
 -11   1  -5          7.67         13.68         5.43 o                         
 -10   1  -5          7.79          8.80         4.10 o                         
  -9   1  -5         13.83         18.78         3.20 o                         
  -8   1  -5          3.13          3.35         2.81 o                         
  -7   1  -5          0.59         -1.69         2.55 o                         
  -6   1  -5        108.00        110.75         5.71 o                         
  -5   1  -5        278.77        283.94         6.18 o                         
  -4   1  -5         58.51         59.75         4.03 o                         
  -3   1  -5          1.44          1.56         1.59 o                         
  -2   1  -5          4.48          4.75         1.34 o                         
  -1   1  -5        698.23        760.10        10.46 o                         
   0   1  -5        203.96        228.66         5.16 o                         
   1   1  -5         14.56         11.80         1.25 o                         
   2   1  -5         81.61         97.16         2.12 o                         
   3   1  -5        181.56        225.49         3.95 o                         
   4   1  -5          6.85          8.79         0.80 o                         
   5   1  -5          0.26         -0.12         1.10 o                         
   6   1  -5          5.28          7.94         2.06 o                         
   7   1  -5        330.78        360.93        15.19 o                         
   8   1  -5         54.40         57.23         6.67 o                         
   9   1  -5         30.31         34.84         5.92 o                         
  10   1  -5          0.21          3.54         5.43 o                         
  11   1  -5         40.75         55.07         7.56 o                         
 -12   2  -5        111.45         99.96         8.14 o                         
 -11   2  -5          0.49         -0.23         5.79 o                         
 -10   2  -5          6.60          9.07         5.23 o                         
  -9   2  -5         56.33         53.90         5.58 o                         
  -8   2  -5         17.16         16.13         2.87 o                         
  -7   2  -5          3.74          1.29         2.49 o                         
  -6   2  -5          5.43          4.56         2.32 o                         
  -5   2  -5        831.80        796.03        19.44 o                         
  -4   2  -5         71.15         68.11         2.47 o                         
  -3   2  -5         15.03         14.71         1.13 o                         
  -2   2  -5         46.61         51.57         2.09 o                         
  -1   2  -5         19.37         21.52         2.99 o                         
   0   2  -5         63.50         63.23         2.33 o                         
   1   2  -5         13.93         14.94         1.26 o                         
   2   2  -5        147.71        148.37         3.47 o                         
   3   2  -5        775.08        905.31        15.24 o                         
   4   2  -5          6.93          6.67         1.23 o                         
   5   2  -5        108.13        112.49         3.78 o                         
   6   2  -5          3.24          2.16         2.04 o                         
   7   2  -5        891.44        877.47        15.36 o                         
   8   2  -5        120.26        116.49         4.38 o                         
   9   2  -5         13.52         19.65         5.40 o                         
  10   2  -5         17.95         18.76         5.94 o                         
  11   2  -5          0.87          1.52         6.10 o                         
  12   2  -5        101.38         94.33         9.02 o                         
  13   2  -5         10.51          6.25         6.98 o                         
 -12   3  -5          4.29         -6.44         6.44 o                         
 -11   3  -5         44.82         53.01         6.71 o                         
 -10   3  -5          8.23          6.47         5.67 o                         
  -9   3  -5          4.38          7.76         5.16 o                         
  -8   3  -5         58.79         53.71         3.42 o                         
  -7   3  -5          1.38          4.41         4.08 o                         
  -6   3  -5          5.36         10.46         4.06 o                         
  -5   3  -5         50.73         49.87         2.94 o                         
  -4   3  -5        140.51        132.91         3.30 o                         
  -3   3  -5         20.07         18.40         1.93 o                         
  -2   3  -5          2.14          2.56         0.97 o                         
  -1   3  -5        211.03        221.98         4.97 o                         
   0   3  -5         92.37         84.53         2.38 o                         
   1   3  -5        171.11        189.65         4.31 o                         
   3   3  -5        161.42        169.31         5.03 o                         
   4   3  -5          3.87          1.27         2.27 o                         
   5   3  -5          9.94          9.12         2.03 o                         
   6   3  -5        367.80        331.18         7.91 o                         
   7   3  -5         16.87         19.53         2.72 o                         
   8   3  -5          4.04          6.79         1.81 o                         
   9   3  -5         18.91         18.52         5.50 o                         
  10   3  -5          1.10          5.65         5.76 o                         
  11   3  -5          4.44          6.80         6.24 o                         
  12   3  -5          4.69         12.55         6.86 o                         
  13   3  -5         46.22         48.06         8.45 o                         
  14   3  -5        106.63        142.70        11.66 o                         
 -11   4  -5         22.17         20.91         6.53 o                         
 -10   4  -5          4.44         14.06         5.73 o                         
  -9   4  -5         10.51          6.47         5.49 o                         
  -8   4  -5         22.70         18.01         5.22 o                         
  -7   4  -5         19.34         14.02         4.57 o                         
  -6   4  -5         14.25         15.77         4.18 o                         
  -5   4  -5        277.73        291.25         9.96 o                         
  -4   4  -5         73.88         70.34         2.45 o                         
  -3   4  -5         15.40         16.76         1.70 o                         
  -2   4  -5          4.53          5.23         3.21 o                         
  -1   4  -5         32.17         35.70         2.60 o                         
   0   4  -5        693.53        760.43        14.79 o                         
   1   4  -5         93.14         94.16         4.53 o                         
   2   4  -5        279.85        267.17         6.83 o                         
   3   4  -5          4.81          5.70         1.25 o                         
   4   4  -5         31.41         29.92         4.71 o                         
   5   4  -5        147.18        165.08         8.95 o                         
   6   4  -5         34.80         26.81         5.44 o                         
   7   4  -5         20.94         20.30         4.91 o                         
   8   4  -5         18.60         18.18         2.58 o                         
   9   4  -5         23.81         24.63         5.89 o                         
  10   4  -5         73.76         69.66         7.91 o                         
  11   4  -5          1.24          1.05         6.23 o                         
  12   4  -5          0.01          1.15         7.16 o                         
  13   4  -5          4.76          6.79         7.75 o                         
  14   4  -5         19.76         39.76         8.94 o                         
 -11   5  -5         21.72         11.59         6.73 o                         
 -10   5  -5          1.00          3.93         5.92 o                         
  -9   5  -5          8.85          8.88         5.54 o                         
  -8   5  -5          7.15         13.79         5.43 o                         
  -7   5  -5         40.09         33.18         5.33 o                         
  -6   5  -5         43.26         37.50         4.91 o                         
  -5   5  -5         14.83         14.28         4.22 o                         
  -4   5  -5         47.05         41.47         3.36 o                         
  -3   5  -5        102.03         86.26         3.26 o                         
   1   5  -5        189.77        198.69        10.55 o                         
   2   5  -5        376.67        386.91         8.19 o                         
   3   5  -5          5.01          7.25         1.45 o                         
   4   5  -5         64.11         64.35         5.27 o                         
   7   5  -5         49.35         28.03         5.25 o                         
   8   5  -5        109.18        104.01         4.27 o                         
   9   5  -5         39.69         36.50         6.38 o                         
  10   5  -5          1.00         -2.95         5.86 o                         
  11   5  -5         10.57          9.06         6.69 o                         
  12   5  -5         18.06         23.68         7.40 o                         
  13   5  -5         44.18         61.88         9.32 o                         
 -11   6  -5         10.73         13.87         7.02 o                         
 -10   6  -5         13.18         13.80         6.53 o                         
  -9   6  -5          4.24         -3.40         5.80 o                         
  -8   6  -5         12.22         13.73         5.63 o                         
  -7   6  -5         37.03         40.83         5.86 o                         
  -6   6  -5         29.20         29.58         5.15 o                         
  -5   6  -5          4.54          4.03         4.29 o                         
  -1   6  -5          6.69          3.24         2.04 o                         
   0   6  -5        473.79        497.26        12.87 o                         
   1   6  -5        278.96        281.51         8.02 o                         
   2   6  -5        144.43        144.00         3.60 o                         
   3   6  -5         36.61         35.62         2.12 o                         
   4   6  -5         20.22         17.39         4.49 o                         
   5   6  -5         77.36         78.68         7.35 o                         
   6   6  -5         19.68         12.14         3.30 o                         
   7   6  -5         23.70         21.44         2.56 o                         
   8   6  -5         15.28         15.62         2.87 o                         
   9   6  -5          2.91          6.43         5.52 o                         
  10   6  -5         66.12         60.77         7.99 o                         
  11   6  -5          0.90         10.43         6.95 o                         
  12   6  -5         43.15         56.27         8.73 o                         
  13   6  -5          9.29         19.94         8.32 o                         
 -10   7  -5         59.66         63.81         5.76 o                         
  -9   7  -5          6.83          0.12         4.53 o                         
  -8   7  -5          3.18          1.31         5.77 o                         
  -7   7  -5         19.62         27.18         5.75 o                         
  -6   7  -5        139.57        153.03         8.85 o                         
  -3   7  -5         85.08         81.04         5.66 o                         
  -2   7  -5         20.38         23.54         4.45 o                         
  -1   7  -5         44.66         46.41         3.41 o                         
   0   7  -5         47.10         52.55         4.93 o                         
   1   7  -5         16.62         14.45         2.27 o                         
   2   7  -5        432.73        423.19         7.96 o                         
   3   7  -5         13.30         12.24         2.45 o                         
   4   7  -5         12.46         12.65         3.92 o                         
   5   7  -5         36.88         41.61         4.12 o                         
   6   7  -5        103.66         94.92         3.36 o                         
   7   7  -5         15.07          9.78         2.56 o                         
   8   7  -5         34.63         33.13         3.25 o                         
   9   7  -5         26.58         24.39         5.10 o                         
  10   7  -5          3.41          1.77         4.83 o                         
  11   7  -5          6.01          7.91         6.92 o                         
  12   7  -5          3.05         -1.20         7.22 o                         
  13   7  -5         77.77         88.05        10.20 o                         
  -9   8  -5          2.07         -0.17        12.49 o                         
  -8   8  -5          5.23          6.41         6.34 o                         
  -7   8  -5         72.60         63.10         7.16 o                         
  -6   8  -5          3.99          8.78         5.92 o                         
  -5   8  -5         28.64         20.68         5.37 o                         
  -4   8  -5          9.83          5.81         4.50 o                         
  -3   8  -5         56.19         61.02         4.05 o                         
  -2   8  -5         16.49         10.83         2.62 o                         
  -1   8  -5         11.71         10.35         2.51 o                         
   0   8  -5         19.28         26.62         2.64 o                         
   1   8  -5         61.33         64.61         3.25 o                         
   2   8  -5         85.86         84.02         3.31 o                         
   3   8  -5         29.20         27.83         2.75 o                         
   4   8  -5         32.19         27.78         3.33 o                         
   5   8  -5         37.68         41.64         3.62 o                         
   6   8  -5          1.97          3.38         2.18 o                         
   7   8  -5         25.03         30.08         2.78 o                         
   8   8  -5         15.06         17.38         3.28 o                         
   9   8  -5         15.23         24.85         5.27 o                         
  10   8  -5          0.42          0.39         7.79 o                         
  11   8  -5          1.85          5.44         5.71 o                         
  12   8  -5         11.16          3.68         7.99 o                         
  -9   9  -5          1.67         -2.94         7.28 o                         
  -8   9  -5          0.21          1.80         6.05 o                         
  -6   9  -5         11.22         16.01         5.68 o                         
  -5   9  -5         16.01         25.72         5.65 o                         
  -4   9  -5          7.87         19.05         5.04 o                         
  -3   9  -5          4.73          6.68         3.37 o                         
  -2   9  -5          4.29          2.79         2.76 o                         
  -1   9  -5          7.32          9.92         2.71 o                         
   0   9  -5          4.12          5.66         2.58 o                         
   1   9  -5         20.23         21.64         2.74 o                         
   2   9  -5          1.66          2.71         2.35 o                         
   3   9  -5         14.01         16.67         2.37 o                         
   4   9  -5         38.27         38.30         2.54 o                         
   5   9  -5         66.99         68.97         3.28 o                         
   6   9  -5         50.11         51.32         2.87 o                         
   7   9  -5         28.80         26.84         2.73 o                         
   8   9  -5         16.44         15.54         3.54 o                         
   9   9  -5         73.55         86.08         9.13 o                         
  10   9  -5         17.60         12.30         5.65 o                         
  11   9  -5          2.44          1.04         5.83 o                         
  -8  10  -5         12.40         10.65         6.75 o                         
  -7  10  -5         19.24         15.51         6.80 o                         
  -6  10  -5         37.22         57.13         7.13 o                         
  -5  10  -5          1.86          5.91         5.54 o                         
  -4  10  -5         50.51         56.93         6.03 o                         
  -3  10  -5          6.90         11.42         3.22 o                         
  -2  10  -5         17.28         17.51         3.21 o                         
  -1  10  -5          0.38         -1.33         2.95 o                         
   0  10  -5          6.96          6.48         2.81 o                         
   1  10  -5         53.16         48.27         3.26 o                         
   2  10  -5          0.61          4.31         2.31 o                         
   3  10  -5          0.80          2.79         2.21 o                         
   4  10  -5         18.36         16.03         2.50 o                         
   5  10  -5          8.50          8.79         2.76 o                         
   6  10  -5          3.82          6.32         2.66 o                         
   7  10  -5          6.39         10.77         2.75 o                         
   8  10  -5         55.09         66.16         6.78 o                         
   9  10  -5          4.47          2.67         5.93 o                         
  10  10  -5          4.05          4.44         6.54 o                         
  11  10  -5          4.28          3.60         6.13 o                         
  -8  11  -5         13.96         19.28         7.02 o                         
  -7  11  -5         17.40         19.44         4.85 o                         
  -6  11  -5         26.31         30.46         4.89 o                         
  -5  11  -5         12.61         16.17         5.50 o                         
  -4  11  -5          8.86          4.87         3.10 o                         
  -3  11  -5         58.22         58.91         3.58 o                         
  -2  11  -5         13.00         14.76         3.51 o                         
  -1  11  -5          3.84          6.29         2.84 o                         
   0  11  -5          9.36          8.33         3.12 o                         
   1  11  -5         27.43         30.94         3.36 o                         
   2  11  -5          0.33          5.71         2.45 o                         
   3  11  -5          5.80          8.80         2.51 o                         
   4  11  -5         28.85         25.98         2.81 o                         
   5  11  -5         10.20         10.96         2.96 o                         
   6  11  -5         59.08         57.44         4.41 o                         
   7  11  -5          7.35          9.54         3.52 o                         
   8  11  -5         16.93         21.17         6.54 o                         
   9  11  -5         46.20         49.16         7.15 o                         
  10  11  -5          4.31          6.32         5.97 o                         
  -7  12  -5         11.39         20.58         7.35 o                         
  -6  12  -5         11.64         18.71        12.26 o                         
  -5  12  -5          8.69          7.79         6.29 o                         
  -4  12  -5         41.45         51.00         4.49 o                         
  -3  12  -5         10.75         10.82         3.32 o                         
  -2  12  -5         37.27         41.70         3.58 o                         
  -1  12  -5          1.24          0.92         3.12 o                         
   0  12  -5         11.43          9.34         3.42 o                         
   1  12  -5         66.52         72.77         6.32 o                         
   2  12  -5         15.02         15.61         2.81 o                         
   3  12  -5          0.11          2.10         2.67 o                         
   4  12  -5         15.38         25.44         3.12 o                         
   5  12  -5         32.10         31.82         3.41 o                         
   6  12  -5          9.02          5.79         3.18 o                         
   7  12  -5          1.20          3.24         5.78 o                         
   8  12  -5          1.62          0.20         7.07 o                         
   9  12  -5          0.04          0.54         8.60 o                         
  -5  13  -5          0.68          2.76         4.14 o                         
  -4  13  -5         12.38         14.00         4.18 o                         
  -3  13  -5         21.23         25.98         3.67 o                         
  -2  13  -5          5.16          3.43         3.43 o                         
  -1  13  -5          7.44          8.40         3.38 o                         
   0  13  -5          7.51         10.40         3.77 o                         
   1  13  -5         10.83         10.21         3.70 o                         
   2  13  -5          8.85          5.37         2.98 o                         
   3  13  -5          4.55          4.46         2.89 o                         
   4  13  -5          0.85          4.50         3.22 o                         
   5  13  -5         30.33         22.50         3.21 o                         
   6  13  -5         15.32          8.81         4.34 o                         
   7  13  -5          0.93         -4.93         5.11 o                         
  -3  14  -5          4.71          3.99         4.92 o                         
  -2  14  -5         19.07         26.22         3.82 o                         
  -1  14  -5          2.49         -1.05         3.64 o                         
   0  14  -5          0.72         -1.72         4.82 o                         
   1  14  -5          3.67          3.95         4.00 o                         
   2  14  -5          2.14          4.80         3.36 o                         
   3  14  -5          4.50          3.41         3.08 o                         
   4  14  -5          5.79          9.62         4.12 o                         
   5  14  -5         15.07         16.42         6.21 o                         
   6  14  -5          8.01         16.45         8.49 o                         
  -1  15  -5         10.71          2.22         5.06 o                         
   0  15  -5          2.35         -4.70         6.56 o                         
   1  15  -5          2.00          4.41         7.61 o                         
   2  15  -5          0.76          0.46         8.02 o                         
   3  15  -5          6.26          9.95         8.18 o                         
 -12   0  -4        161.38        159.01         8.92 o                         
 -11   0  -4          9.80         14.02         4.93 o                         
 -10   0  -4        105.51        117.88         6.96 o                         
  -9   0  -4         45.44         54.20         4.98 o                         
  -8   0  -4         33.46         28.15         3.99 o                         
  -7   0  -4        126.36        120.88         6.04 o                         
  -6   0  -4         10.57         11.47         2.39 o                         
  -5   0  -4        661.62        629.19        15.13 o                         
  -4   0  -4         99.41         98.32         3.29 o                         
  -3   0  -4         63.82         59.33         2.00 o                         
  -2   0  -4         40.54         40.32         2.08 o                         
  -1   0  -4         30.69         35.73         1.75 o                         
   0   0  -4        703.60        730.46        14.12 o                         
   1   0  -4        132.57        144.48         4.16 o                         
   2   0  -4        476.78        523.01        12.75 o                         
   3   0  -4       1185.60       1498.01        24.85 o                         
   4   0  -4         11.24         10.84         1.02 o                         
   5   0  -4         28.83         27.90         2.22 o                         
   6   0  -4          8.63         10.39         3.58 o                         
   7   0  -4       3098.26       3153.68        73.80 o                         
   8   0  -4        131.98        152.52         8.80 o                         
   9   0  -4          7.81         11.12         4.80 o                         
  10   0  -4         27.74         11.92         5.37 o                         
 -13   1  -4          8.93          0.45         5.95 o                         
 -12   1  -4          4.44          8.57         5.61 o                         
 -11   1  -4          7.90          6.05         3.50 o                         
 -10   1  -4         22.55         20.70         3.32 o                         
  -9   1  -4         13.18         11.66         2.88 o                         
  -8   1  -4         39.97         38.71         3.95 o                         
  -7   1  -4          0.00          3.28         3.10 o                         
  -6   1  -4        364.11        350.88         6.33 o                         
  -5   1  -4         40.99         36.22         1.64 o                         
  -4   1  -4        295.28        289.29         4.81 o                         
  -3   1  -4         30.43         28.28         1.17 o                         
  -2   1  -4          7.62          7.68         1.16 o                         
  -1   1  -4       1203.39       1289.30        18.91 o                         
   0   1  -4         37.95         41.57         2.36 o                         
   1   1  -4         79.07         78.44         1.71 o                         
   2   1  -4        145.13        163.40         2.90 o                         
   3   1  -4        415.97        469.68         6.62 o                         
   4   1  -4         16.43         17.95         1.03 o                         
   5   1  -4          3.62          4.16         1.44 o                         
   6   1  -4          7.39         11.79         4.23 o                         
   7   1  -4        319.67        328.76         8.59 o                         
   8   1  -4        120.05        127.77         8.29 o                         
   9   1  -4          4.43         -1.23         5.15 o                         
  10   1  -4          1.14          1.34         5.24 o                         
  11   1  -4         71.35         93.61         8.27 o                         
  12   1  -4          2.68          2.07         6.28 o                         
 -13   2  -4          5.75          7.30         6.20 o                         
 -12   2  -4         71.51         67.53         7.13 o                         
 -11   2  -4          3.53         11.81         5.34 o                         
 -10   2  -4         28.89         29.98         3.43 o                         
  -9   2  -4          1.22          3.97         2.77 o                         
  -8   2  -4         17.85         19.40         2.65 o                         
  -7   2  -4         29.10         25.97         2.49 o                         
  -6   2  -4         26.23         24.12         1.56 o                         
  -5   2  -4        442.91        442.06         6.87 o                         
  -4   2  -4        178.70        178.74         3.13 o                         
  -3   2  -4         20.74         22.16         1.20 o                         
  -2   2  -4         14.90         16.08         1.06 o                         
  -1   2  -4         95.60         88.61         4.16 o                         
   0   2  -4       2430.25       2571.87        41.35 o                         
   1   2  -4         13.26         14.36         2.52 o                         
   2   2  -4          3.53          6.03         1.26 o                         
   3   2  -4        440.81        471.89         8.21 o                         
   4   2  -4         35.00         40.43         3.19 o                         
   5   2  -4         30.22         32.96         2.14 o                         
   6   2  -4          0.65          1.22         1.40 o                         
   7   2  -4         28.71         26.03         2.06 o                         
   8   2  -4        199.92        188.50        10.06 o                         
   9   2  -4         11.47         12.66         5.09 o                         
  10   2  -4          1.24         -0.46         5.67 o                         
  11   2  -4          0.11         -0.51         5.91 o                         
  12   2  -4          7.59         -2.15         6.28 o                         
 -12   3  -4          7.97         11.03         5.90 o                         
 -11   3  -4         14.27         11.86         5.44 o                         
 -10   3  -4         18.97         21.70         5.48 o                         
  -9   3  -4         14.82         19.52         2.86 o                         
  -8   3  -4         22.69         20.05         3.69 o                         
  -7   3  -4         13.65         11.16         2.27 o                         
  -6   3  -4         26.14         25.50         1.87 o                         
  -5   3  -4        323.85        309.40         8.14 o                         
  -4   3  -4         89.79         85.46         2.57 o                         
  -3   3  -4         22.84         25.57         1.44 o                         
  -2   3  -4          0.60          1.09         0.92 o                         
  -1   3  -4        424.57        470.38        11.47 o                         
   0   3  -4        111.25        121.97         3.10 o                         
   1   3  -4        479.18        541.58        18.34 o                         
   2   3  -4         10.64          8.36         1.25 o                         
   3   3  -4         45.91         47.16         1.59 o                         
   4   3  -4        167.11        178.85         5.34 o                         
   5   3  -4         35.50         29.91         2.71 o                         
   6   3  -4         35.37         25.95         4.24 o                         
   7   3  -4        137.47        133.31         4.35 o                         
   8   3  -4         21.09         27.80         5.35 o                         
   9   3  -4          5.44          3.75         5.08 o                         
  10   3  -4          1.06         -1.85         5.54 o                         
  11   3  -4         47.80         33.46         6.87 o                         
  12   3  -4         23.78         25.95         7.32 o                         
  13   3  -4         25.15         29.51         8.13 o                         
 -12   4  -4         44.00         47.50         7.14 o                         
 -11   4  -4          3.53          7.54         5.88 o                         
 -10   4  -4         30.64         27.99         5.81 o                         
  -9   4  -4         26.81         24.62         5.29 o                         
  -8   4  -4         26.83         29.93         2.74 o                         
  -7   4  -4          9.81          9.74         2.20 o                         
  -6   4  -4          2.19          2.48         1.95 o                         
  -5   4  -4         82.53         73.83         4.50 o                         
  -4   4  -4         78.53         71.57         4.67 o                         
  -3   4  -4         15.05         15.47         1.41 o                         
  -2   4  -4         14.82         21.96         2.72 o                         
  -1   4  -4         51.10         52.26         2.64 o                         
   0   4  -4       1555.47       1496.46        35.02 o                         
   1   4  -4         60.64         53.19         2.28 o                         
   2   4  -4         88.75         92.91         4.03 o                         
   3   4  -4         83.52        106.35         2.27 o                         
   4   4  -4         41.05         44.55         2.18 o                         
   5   4  -4         77.19         68.89         5.55 o                         
   6   4  -4         44.75         47.11         5.31 o                         
   7   4  -4         59.45         60.13         3.00 o                         
   8   4  -4         14.66          9.13         4.97 o                         
   9   4  -4         14.74          6.00         5.48 o                         
  10   4  -4         34.61         24.66         6.22 o                         
  11   4  -4          1.20         -0.52         6.15 o                         
  12   4  -4         58.09         79.82         9.28 o                         
  13   4  -4          2.73          4.28         7.63 o                         
 -12   5  -4         19.69         17.49         4.92 o                         
 -11   5  -4         89.58         88.88         7.94 o                         
 -10   5  -4         11.73         18.20         5.89 o                         
  -9   5  -4         12.33         17.84         5.42 o                         
  -8   5  -4         37.50         33.33         5.27 o                         
  -7   5  -4         22.57         26.13         4.64 o                         
  -6   5  -4         15.22          9.69         3.84 o                         
  -5   5  -4         45.52         32.86         5.16 o                         
  -4   5  -4        157.30        155.16         7.67 o                         
  -3   5  -4         71.01         67.00         4.62 o                         
  -2   5  -4         17.51         10.46         3.50 o                         
  -1   5  -4         35.33         34.10         4.02 o                         
   0   5  -4         71.85         80.05         5.35 o                         
   1   5  -4        114.21        106.02         3.72 o                         
   2   5  -4        157.02        146.76         2.89 o                         
   3   5  -4          7.11          7.50         1.42 o                         
   4   5  -4         61.01         57.72         4.92 o                         
   5   5  -4         27.87         35.06         3.19 o                         
   6   5  -4        208.11        188.15         5.42 o                         
   7   5  -4         37.62         35.94         2.25 o                         
   8   5  -4        203.23        172.96         7.27 o                         
   9   5  -4         26.99         29.37         4.75 o                         
  10   5  -4          1.62          9.29         5.94 o                         
  11   5  -4          1.17         -2.13         6.78 o                         
  12   5  -4          1.42         -7.35         7.35 o                         
  13   5  -4         24.50         24.61         8.23 o                         
 -11   6  -4         22.95         34.68         5.04 o                         
 -10   6  -4          9.39         15.71         5.93 o                         
  -9   6  -4         11.40         13.01         5.70 o                         
  -8   6  -4         14.32          5.02         5.10 o                         
  -7   6  -4        204.44        199.88         9.46 o                         
  -6   6  -4         17.60         21.11         4.50 o                         
  -5   6  -4         15.26         16.48         3.97 o                         
  -4   6  -4         12.51          8.89         2.54 o                         
  -3   6  -4         48.95         38.24         4.86 o                         
  -2   6  -4          2.38          3.82         2.17 o                         
  -1   6  -4         38.48         35.54         2.84 o                         
   0   6  -4        405.15        436.17         9.19 o                         
   1   6  -4        346.01        335.83         7.30 o                         
   2   6  -4         99.12        108.88         2.86 o                         
   3   6  -4         47.28         44.46         2.27 o                         
   4   6  -4         29.75         30.33         4.64 o                         
   5   6  -4         33.01         36.41         2.19 o                         
   6   6  -4         15.74         13.75         1.93 o                         
   7   6  -4         51.73         49.72         2.59 o                         
   8   6  -4         25.01         19.39         4.18 o                         
   9   6  -4         13.09         17.98         4.46 o                         
  10   6  -4         58.35         59.67         5.79 o                         
  11   6  -4          0.89         -3.29         6.65 o                         
  12   6  -4         74.37         81.91         9.62 o                         
  13   6  -4         15.67          8.06         7.85 o                         
 -11   7  -4         23.51         36.39         6.12 o                         
 -10   7  -4         12.76         22.87         4.79 o                         
  -9   7  -4          4.40          5.96         4.27 o                         
  -8   7  -4         17.37         18.52         4.18 o                         
  -7   7  -4         24.52         28.71         3.99 o                         
  -6   7  -4         26.29         24.16         4.93 o                         
  -4   7  -4          3.83          0.12         2.87 o                         
  -3   7  -4         93.34         84.70         4.48 o                         
  -2   7  -4         17.93         24.33         2.94 o                         
  -1   7  -4         15.14         21.89         2.38 o                         
   0   7  -4         44.15         41.66         2.53 o                         
   1   7  -4         56.81         58.86         2.73 o                         
   2   7  -4        400.44        402.86         8.66 o                         
   3   7  -4          9.68          6.86         1.88 o                         
   4   7  -4         43.80         40.77         2.88 o                         
   5   7  -4         48.24         44.06         3.23 o                         
   6   7  -4         35.36         35.96         2.32 o                         
   7   7  -4         73.96         66.25         2.73 o                         
   8   7  -4          8.66          7.79         4.28 o                         
   9   7  -4          8.24          8.18         3.71 o                         
  10   7  -4          0.92          3.15         5.23 o                         
  11   7  -4          2.95          2.82         7.08 o                         
  12   7  -4          2.48          7.84         7.50 o                         
  13   7  -4         55.01         45.96         9.13 o                         
 -10   8  -4          0.61          4.75         4.68 o                         
  -9   8  -4          6.06         10.29         3.45 o                         
  -8   8  -4         19.27         13.67         4.30 o                         
  -5   8  -4         24.39         20.23         5.03 o                         
  -4   8  -4         20.71         19.92         8.33 o                         
  -3   8  -4         31.93         33.83         3.33 o                         
  -2   8  -4         61.37         46.28         3.48 o                         
  -1   8  -4         12.76         13.46         2.57 o                         
   0   8  -4         26.24         29.03         2.55 o                         
   1   8  -4         58.67         57.78         2.87 o                         
   2   8  -4          5.29          4.24         2.17 o                         
   3   8  -4         55.63         50.95         2.60 o                         
   4   8  -4          2.75          0.77         2.09 o                         
   5   8  -4         67.84         72.13         4.55 o                         
   6   8  -4         79.02         76.18         5.43 o                         
   7   8  -4          5.27          2.87         2.22 o                         
   8   8  -4          1.91          9.01         4.99 o                         
   9   8  -4         32.10         35.88         5.37 o                         
  10   8  -4         17.43         23.33         4.30 o                         
  11   8  -4          3.70         -0.58         6.93 o                         
  12   8  -4         43.16         49.46         9.03 o                         
  -9   9  -4          1.36          8.53         6.95 o                         
  -8   9  -4          0.41          0.27         4.46 o                         
  -7   9  -4         34.06         33.79         6.01 o                         
  -5   9  -4          6.98          8.62         4.41 o                         
  -4   9  -4         29.05         29.41         3.63 o                         
  -3   9  -4         40.05         37.25         5.87 o                         
  -2   9  -4         51.77         59.63         4.52 o                         
  -1   9  -4         15.33         21.25         2.66 o                         
   0   9  -4         17.11         14.36         2.50 o                         
   1   9  -4        225.54        229.40         5.88 o                         
   2   9  -4        194.88        189.69         5.21 o                         
   3   9  -4         10.19          9.12         2.06 o                         
   4   9  -4          0.95         -1.50         2.08 o                         
   5   9  -4         36.44         39.72         2.82 o                         
   6   9  -4         63.70         59.15         2.88 o                         
   7   9  -4          3.42          5.79         2.89 o                         
   8   9  -4         17.85         16.22         5.14 o                         
   9   9  -4         20.05         24.62        11.16 o                         
  10   9  -4          4.53          5.12         4.28 o                         
  11   9  -4          1.84          2.05         5.83 o                         
  -9  10  -4          1.79         -6.47         7.10 o                         
  -8  10  -4         20.61         26.57         6.54 o                         
  -7  10  -4         59.59         65.99         7.28 o                         
  -6  10  -4          2.09          4.82         4.14 o                         
  -5  10  -4          9.62         10.89         3.16 o                         
  -4  10  -4         27.34         34.16         3.36 o                         
  -3  10  -4         33.41         32.68         3.87 o                         
  -2  10  -4         59.46         54.56         5.86 o                         
  -1  10  -4          5.39          4.43         2.42 o                         
   0  10  -4         12.73         11.99         2.71 o                         
   1  10  -4         13.09         10.89         2.67 o                         
   2  10  -4          2.33         -0.31         2.51 o                         
   3  10  -4          7.63          8.65         2.25 o                         
   4  10  -4          0.15          1.10         2.25 o                         
   5  10  -4        112.43        117.27         4.07 o                         
   6  10  -4         21.49         22.46         2.70 o                         
   7  10  -4         24.47         26.41         4.41 o                         
   8  10  -4         26.53         38.33         6.38 o                         
   9  10  -4         18.64         21.25         5.97 o                         
  10  10  -4         13.21         16.14         6.00 o                         
  11  10  -4          1.65         -2.83         6.10 o                         
  -8  11  -4          3.86          2.52         6.47 o                         
  -7  11  -4          3.36          0.32         6.55 o                         
  -6  11  -4         25.45         15.59         4.45 o                         
  -5  11  -4          3.89          6.34         4.99 o                         
  -4  11  -4          6.41          4.61         3.26 o                         
  -3  11  -4          1.46          1.34         2.83 o                         
  -2  11  -4         12.18         11.30         3.23 o                         
  -1  11  -4          1.29          1.54         2.65 o                         
   0  11  -4         30.61         33.06         3.30 o                         
   1  11  -4         12.68         10.37         2.97 o                         
   2  11  -4          8.13          7.14         2.85 o                         
   3  11  -4          6.03          7.07         2.39 o                         
   4  11  -4         22.53         25.77         2.71 o                         
   5  11  -4         58.23         54.73         4.08 o                         
   6  11  -4         50.26         50.29         3.70 o                         
   7  11  -4          3.48          5.37         4.38 o                         
   8  11  -4         13.80         20.10         4.73 o                         
   9  11  -4         64.96         43.94         6.65 o                         
  10  11  -4         16.35         15.35         6.50 o                         
  -8  12  -4          4.38          8.65         7.14 o                         
  -7  12  -4          5.93         -0.03         8.50 o                         
  -6  12  -4         16.28         17.74         4.80 o                         
  -5  12  -4          2.30          5.38         4.44 o                         
  -4  12  -4         36.52         39.82         3.51 o                         
  -3  12  -4         18.43         17.46         3.21 o                         
  -2  12  -4         39.33         48.66         3.84 o                         
  -1  12  -4         12.44         18.22         3.02 o                         
   0  12  -4          3.24          0.77         4.13 o                         
   1  12  -4         41.59         42.77         3.67 o                         
   2  12  -4         14.56         15.87         3.43 o                         
   3  12  -4          4.15          9.18         2.59 o                         
   4  12  -4         12.61         18.00         2.76 o                         
   5  12  -4         13.27         17.08         3.67 o                         
   6  12  -4         51.61         59.30         5.32 o                         
   7  12  -4          2.43          2.91         5.05 o                         
   8  12  -4          9.49          9.29         5.02 o                         
   9  12  -4         21.81         25.91        12.77 o                         
  -6  13  -4          9.32         17.06         7.52 o                         
  -5  13  -4         21.78         25.37         4.27 o                         
  -4  13  -4          3.17          3.76         4.58 o                         
  -3  13  -4         80.73         86.77         6.90 o                         
  -2  13  -4         11.04         14.86         3.34 o                         
  -1  13  -4          4.95          7.59         3.75 o                         
   0  13  -4          0.93         -1.99         3.56 o                         
   1  13  -4          5.01          7.11         3.66 o                         
   2  13  -4          3.78          3.35         2.92 o                         
   3  13  -4         14.72         18.25         3.11 o                         
   4  13  -4         15.39         12.78         2.89 o                         
   5  13  -4          2.36          7.42         3.55 o                         
   6  13  -4         11.52          7.78         4.94 o                         
   7  13  -4          0.13         10.27         4.89 o                         
   8  13  -4         14.78          6.68         5.13 o                         
  -4  14  -4         14.35         17.64         4.34 o                         
  -3  14  -4         17.75         24.14         3.74 o                         
  -2  14  -4          4.13          7.41         3.58 o                         
  -1  14  -4         20.15         15.45         4.14 o                         
   0  14  -4          1.51          3.86         3.94 o                         
   1  14  -4         21.95         30.84         3.80 o                         
   2  14  -4          2.12          9.80         3.96 o                         
   3  14  -4          0.61          1.12         4.14 o                         
   4  14  -4         10.01          3.35         4.88 o                         
   5  14  -4          1.55          1.51         6.10 o                         
   6  14  -4          8.16          3.91         8.60 o                         
  -3  15  -4         11.88         13.26         8.03 o                         
  -2  15  -4         17.09          7.09         4.42 o                         
  -1  15  -4          9.54          5.80         4.32 o                         
   0  15  -4          1.67         -2.12         4.43 o                         
   1  15  -4          1.68         -5.03         5.03 o                         
   2  15  -4          0.77         -0.87         4.21 o                         
   3  15  -4          5.33          0.50         7.91 o                         
 -13   1  -3         56.05         58.36         6.91 o                         
 -12   1  -3          6.67          4.95         3.61 o                         
 -11   1  -3         43.49         44.40         3.84 o                         
 -10   1  -3         21.74         21.95         3.17 o                         
  -9   1  -3          5.63          8.39         2.73 o                         
  -8   1  -3         41.52         32.49         2.71 o                         
  -7   1  -3          2.80          1.84         1.58 o                         
  -6   1  -3        323.26        312.11         5.69 o                         
  -5   1  -3        170.92        161.09         2.99 o                         
  -4   1  -3         61.18         69.92         1.47 o                         
  -3   1  -3         16.01         16.32         0.85 o                         
  -2   1  -3          8.18          8.77         0.86 o                         
  -1   1  -3       1307.13       1362.15        22.10 o                         
   0   1  -3        103.13        120.04         6.28 o                         
   1   1  -3       2132.97       2328.44        33.84 o                         
   2   1  -3        685.40        704.28        20.35 o                         
   3   1  -3         10.34         14.15         0.92 o                         
   4   1  -3          2.98          5.69         1.39 o                         
   5   1  -3         16.13         18.98         1.63 o                         
   6   1  -3        233.40        223.09         9.89 o                         
   7   1  -3        338.37        358.24        14.67 o                         
   8   1  -3         30.26         35.05         5.19 o                         
   9   1  -3         14.58         15.92         5.20 o                         
  10   1  -3          1.75          0.44         5.44 o                         
 -13   2  -3         20.23         32.29         6.36 o                         
 -12   2  -3         30.04         23.07         5.82 o                         
 -11   2  -3          4.69          2.91         3.30 o                         
 -10   2  -3        108.54        118.59         4.79 o                         
  -9   2  -3          9.52          9.35         2.70 o                         
  -8   2  -3         34.94         31.74         2.00 o                         
  -7   2  -3        179.13        158.63         6.88 o                         
  -6   2  -3          7.96          8.52         1.40 o                         
  -5   2  -3         61.50         60.81         2.79 o                         
  -4   2  -3         11.72         14.64         0.86 o                         
  -3   2  -3          6.86          6.87         0.72 o                         
  -2   2  -3         35.24         39.73         1.18 o                         
  -1   2  -3         73.13         70.00         2.94 o                         
   0   2  -3       1834.18       1935.15        36.33 o                         
   1   2  -3        259.76        279.15         5.71 o                         
   2   2  -3       1052.66       1149.52        18.95 o                         
   3   2  -3        248.11        290.08         6.65 o                         
   4   2  -3         47.40         53.49         1.54 o                         
   5   2  -3        444.68        504.57         8.80 o                         
   6   2  -3          4.66          3.83         1.13 o                         
   7   2  -3        595.20        581.62        22.00 o                         
   8   2  -3        141.25        146.77         8.67 o                         
   9   2  -3         17.93         12.81         4.98 o                         
  10   2  -3         23.48         18.53         5.77 o                         
 -13   3  -3         65.17         70.68         7.41 o                         
 -12   3  -3         15.86         20.95         6.03 o                         
 -11   3  -3          6.23          1.86         5.32 o                         
 -10   3  -3         38.38         45.14         3.44 o                         
  -9   3  -3         12.70         12.20         2.67 o                         
  -8   3  -3         64.37         61.45         3.18 o                         
  -7   3  -3         30.70         28.99         3.19 o                         
  -6   3  -3        886.23        824.60        15.94 o                         
  -5   3  -3         93.19         97.61         3.47 o                         
  -4   3  -3        219.28        217.45         3.95 o                         
  -3   3  -3          7.55          8.69         1.31 o                         
  -2   3  -3          4.22          2.88         0.92 o                         
  -1   3  -3        348.18        381.77         7.76 o                         
   0   3  -3        109.40        111.70         3.58 o                         
   1   3  -3        957.73        971.03        25.05 o                         
   2   3  -3        335.79        389.83         5.53 o                         
   3   3  -3         54.16         53.14         1.75 o                         
   4   3  -3        141.75        151.65         2.91 o                         
   5   3  -3         20.56         23.22         1.65 o                         
   6   3  -3         68.72         71.51         2.13 o                         
   7   3  -3         43.71         43.13         4.49 o                         
   8   3  -3        466.25        406.04        17.06 o                         
   9   3  -3         21.71         11.09         5.19 o                         
  10   3  -3          0.56         -4.11         5.57 o                         
  14   3  -3         10.79          8.38         7.61 o                         
 -13   4  -3          8.08         13.79         6.89 o                         
 -12   4  -3         35.84         31.07         6.35 o                         
 -11   4  -3          2.59          8.55         5.50 o                         
 -10   4  -3         37.81         47.00         5.80 o                         
  -9   4  -3          8.03         11.36         2.68 o                         
  -8   4  -3         29.86         29.35         2.52 o                         
  -7   4  -3         10.33          8.95         2.05 o                         
  -6   4  -3         15.82         13.24         2.09 o                         
  -5   4  -3        617.19        579.70        13.61 o                         
  -4   4  -3        106.71        102.38         4.49 o                         
  -3   4  -3         39.73         30.37         2.78 o                         
  -2   4  -3         54.98         53.52         2.92 o                         
  -1   4  -3         33.20         28.07         3.13 o                         
   0   4  -3       3047.50       3319.59       108.18 o                         
   1   4  -3         25.14         26.10         1.54 o                         
   2   4  -3         36.68         42.91         1.33 o                         
   3   4  -3        201.51        230.97         5.05 o                         
   4   4  -3         58.87         59.10         2.09 o                         
   5   4  -3         81.97         96.25         2.94 o                         
   6   4  -3         35.83         37.00         1.67 o                         
   7   4  -3         33.94         30.32         3.66 o                         
   8   4  -3        230.17        202.51         7.80 o                         
   9   4  -3          0.90          0.42         4.97 o                         
  10   4  -3          5.34         -1.41         5.64 o                         
  11   4  -3          1.28          3.08         6.38 o                         
  14   4  -3         17.25         12.43         8.11 o                         
 -12   5  -3         16.40         27.39         7.45 o                         
 -11   5  -3          3.37         11.00         5.90 o                         
 -10   5  -3         28.53         23.42         5.64 o                         
  -9   5  -3          4.26          3.31         4.69 o                         
  -8   5  -3         28.45         30.31         2.46 o                         
  -7   5  -3         21.07         23.08         2.09 o                         
  -6   5  -3         63.59         53.02         2.35 o                         
  -5   5  -3        179.04        169.58         4.96 o                         
  -4   5  -3         40.31         39.60         2.37 o                         
  -3   5  -3         33.91         35.35         2.06 o                         
  -2   5  -3         50.90         42.36         5.17 o                         
  -1   5  -3        219.11        231.31         6.44 o                         
   0   5  -3        168.62        158.31         8.98 o                         
   1   5  -3        100.41        109.10         2.93 o                         
   2   5  -3         98.65         94.99         3.18 o                         
   3   5  -3          5.92          4.44         1.18 o                         
   4   5  -3        212.42        208.07         7.55 o                         
   5   5  -3         54.36         55.91         1.85 o                         
   6   5  -3         64.30         63.55         2.39 o                         
   7   5  -3         28.14         26.42         3.73 o                         
   8   5  -3         43.05         37.94         3.35 o                         
   9   5  -3         36.50         35.17         9.31 o                         
  10   5  -3          2.40          4.35         5.68 o                         
  11   5  -3         14.77         22.30         6.82 o                         
 -12   6  -3         29.33         44.24         5.24 o                         
 -11   6  -3         14.73         13.34         4.50 o                         
 -10   6  -3         18.57         19.49         4.31 o                         
  -9   6  -3          6.23          9.76         5.44 o                         
  -8   6  -3         19.01         12.26         4.56 o                         
  -7   6  -3         23.44         23.43         4.43 o                         
  -6   6  -3          9.95         12.42         4.05 o                         
  -5   6  -3          7.90          6.14         2.22 o                         
  -4   6  -3         28.46         25.23         2.19 o                         
  -3   6  -3         66.95         63.78         6.66 o                         
  -2   6  -3         50.71         46.21         2.81 o                         
  -1   6  -3         54.57         54.83         2.87 o                         
   0   6  -3        157.35        159.60         4.00 o                         
   1   6  -3        107.61        103.13         3.01 o                         
   2   6  -3         23.23         28.19         1.85 o                         
   3   6  -3          3.36          3.28         1.43 o                         
   4   6  -3         29.26         29.96         1.88 o                         
   5   6  -3          5.28          6.13         1.54 o                         
   6   6  -3        120.05        118.28         3.84 o                         
   7   6  -3         70.78         56.99         3.68 o                         
   8   6  -3         14.63         10.61         4.45 o                         
   9   6  -3         21.61         19.38         3.45 o                         
  10   6  -3         48.33         47.43         7.49 o                         
  11   6  -3          4.61         16.34         6.87 o                         
 -11   7  -3         78.44         87.99        19.05 o                         
 -10   7  -3          0.21          5.44         4.17 o                         
  -9   7  -3          1.57          1.20         3.54 o                         
  -8   7  -3          6.21          8.40         3.72 o                         
  -7   7  -3         57.19         56.81         6.18 o                         
  -6   7  -3         67.77         61.22         5.86 o                         
  -5   7  -3          1.45          6.33         3.62 o                         
  -4   7  -3         43.13         42.62         4.51 o                         
  -3   7  -3        143.17        134.14         5.12 o                         
  -2   7  -3         69.96         66.93         3.65 o                         
  -1   7  -3         44.19         51.30         3.08 o                         
   0   7  -3         64.77         65.52         4.12 o                         
   1   7  -3        549.80        550.06        11.22 o                         
   2   7  -3        285.62        271.11         6.18 o                         
   3   7  -3         23.38         19.87         1.79 o                         
   4   7  -3         49.72         46.32         3.21 o                         
   5   7  -3         37.67         42.96         2.23 o                         
   6   7  -3         57.30         57.67         2.49 o                         
   7   7  -3         59.07         54.04         6.61 o                         
   8   7  -3         47.34         36.27         4.53 o                         
   9   7  -3         43.18         47.86         5.07 o                         
  10   7  -3         22.39         25.12         4.88 o                         
  11   7  -3          2.97          6.74         6.69 o                         
  12   7  -3          2.75         -4.82         8.11 o                         
 -11   8  -3          9.89         14.33         4.80 o                         
 -10   8  -3          0.76          2.71         4.53 o                         
  -9   8  -3          1.14         10.36         5.87 o                         
  -8   8  -3         33.78         40.92         4.24 o                         
  -7   8  -3        202.32        208.00         7.17 o                         
  -6   8  -3         17.97         14.81         3.99 o                         
  -5   8  -3         41.36         36.78         3.30 o                         
  -4   8  -3          3.28          3.33         2.30 o                         
  -3   8  -3         11.09         10.52         2.28 o                         
  -2   8  -3          2.61          3.15         2.61 o                         
  -1   8  -3          4.95          7.91         2.61 o                         
   0   8  -3         22.02         21.21         2.29 o                         
   1   8  -3         98.73         89.53         4.21 o                         
   2   8  -3         14.95         16.98         2.00 o                         
   3   8  -3         67.85         61.75         2.67 o                         
   4   8  -3          6.95          8.67         2.10 o                         
   5   8  -3        137.22        125.37         3.41 o                         
   6   8  -3          7.55          6.82         2.05 o                         
   7   8  -3         93.31         94.43         5.33 o                         
   8   8  -3         13.45         11.88         4.34 o                         
   9   8  -3          9.74         16.09         4.70 o                         
  10   8  -3          8.47         11.62         4.10 o                         
  11   8  -3          2.77         -2.90         7.65 o                         
  12   8  -3         36.68         24.12         8.31 o                         
 -10   9  -3         55.47         74.44         8.13 o                         
  -9   9  -3          9.38          7.61         4.33 o                         
  -8   9  -3          5.73         11.88         4.14 o                         
  -7   9  -3         32.17         34.04         9.27 o                         
  -6   9  -3         16.23         21.35         2.93 o                         
  -5   9  -3          4.16          3.61         2.67 o                         
  -4   9  -3          9.98         13.66         2.27 o                         
  -3   9  -3        102.98         94.25         4.49 o                         
  -2   9  -3         17.99         17.29         3.07 o                         
  -1   9  -3         18.64         16.03         2.15 o                         
   0   9  -3         40.91         40.00         3.58 o                         
   1   9  -3         59.34         57.29         2.96 o                         
   2   9  -3        244.91        233.80         5.96 o                         
   3   9  -3         10.73         11.65         2.12 o                         
   4   9  -3         19.19         25.37         2.41 o                         
   5   9  -3         30.31         32.41         2.61 o                         
   6   9  -3         29.53         30.03         2.96 o                         
   7   9  -3          2.25          5.15         3.58 o                         
   8   9  -3         20.18         20.61         4.64 o                         
   9   9  -3          5.68         11.90         8.45 o                         
  10   9  -3         27.08         35.71         5.84 o                         
  11   9  -3          6.81          4.95         5.15 o                         
  12   9  -3          4.24          1.90         7.91 o                         
  -9  10  -3          9.47         11.16         4.71 o                         
  -8  10  -3          5.79          6.71         3.56 o                         
  -7  10  -3         41.55         49.36         4.64 o                         
  -6  10  -3         49.00         49.06         4.54 o                         
  -5  10  -3         17.18         20.78         2.68 o                         
  -4  10  -3         12.84          8.88         2.82 o                         
  -3  10  -3         21.98         20.98         2.92 o                         
  -2  10  -3          9.77          6.96         2.65 o                         
  -1  10  -3         34.67         33.70         2.55 o                         
   0  10  -3         19.64         18.13         2.63 o                         
   1  10  -3         11.43         11.33         2.80 o                         
   2  10  -3         39.07         33.52         3.99 o                         
   3  10  -3         12.36         13.01         2.33 o                         
   4  10  -3          4.81          3.52         2.35 o                         
   5  10  -3         86.00         87.39         3.54 o                         
   6  10  -3        111.03        102.41         5.19 o                         
   7  10  -3          5.91          6.42         3.97 o                         
   8  10  -3          7.60         15.71         4.33 o                         
   9  10  -3         20.68         25.40         5.84 o                         
  10  10  -3          1.61          0.87         5.76 o                         
  11  10  -3          2.24          1.78         5.40 o                         
  -8  11  -3          0.03         -4.54         4.54 o                         
  -7  11  -3         16.89         26.18         4.65 o                         
  -6  11  -3          1.90          9.06         6.17 o                         
  -5  11  -3         11.14         13.37         3.21 o                         
  -4  11  -3         14.05         12.50         3.49 o                         
  -3  11  -3         12.14         18.27         3.14 o                         
  -2  11  -3          4.39          6.04         2.57 o                         
  -1  11  -3          6.73          8.01         2.55 o                         
   0  11  -3         22.40         21.56         2.98 o                         
   1  11  -3         40.54         42.35         4.78 o                         
   2  11  -3         20.73         11.62         2.71 o                         
   3  11  -3         15.69         15.06         2.60 o                         
   4  11  -3         10.59         16.10         2.69 o                         
   5  11  -3          3.84          0.05         2.68 o                         
   6  11  -3         11.22          8.92         4.13 o                         
   7  11  -3          9.38         13.66         6.22 o                         
   8  11  -3          2.87          5.94         4.64 o                         
   9  11  -3         43.12         47.46        15.38 o                         
  10  11  -3          2.67         -6.23         6.23 o                         
  11  11  -3          3.56         20.04         7.48 o                         
  -8  12  -3          3.89         26.54         7.05 o                         
  -7  12  -3         20.91         23.01         7.06 o                         
  -6  12  -3          4.55         11.91         4.55 o                         
  -5  12  -3          0.16          0.07         4.17 o                         
  -4  12  -3         29.07         35.20         4.39 o                         
  -3  12  -3          2.97          5.31         2.98 o                         
  -2  12  -3         34.32         34.62         3.15 o                         
  -1  12  -3         34.79         36.43         3.12 o                         
   0  12  -3          8.39         11.10         3.16 o                         
   1  12  -3         38.51         40.68         4.06 o                         
   2  12  -3         16.62         19.34         2.75 o                         
   3  12  -3          5.26          5.59         2.43 o                         
   4  12  -3          3.39          4.32         2.51 o                         
   5  12  -3         55.36         56.42         6.21 o                         
   6  12  -3          9.05         11.72         4.44 o                         
   7  12  -3          1.51          6.61         4.62 o                         
   8  12  -3         17.58         22.57         7.30 o                         
   9  12  -3          8.01         11.77         5.16 o                         
  10  12  -3          4.86         -0.49         7.83 o                         
  -7  13  -3          5.66          6.85         7.12 o                         
  -6  13  -3         16.79          6.86         4.90 o                         
  -5  13  -3          9.63          9.69         4.75 o                         
  -4  13  -3          2.48          4.54         3.56 o                         
  -3  13  -3          7.11          6.63         3.25 o                         
  -2  13  -3         10.45         12.83         3.22 o                         
  -1  13  -3          2.14          4.15         3.08 o                         
   0  13  -3          2.05          4.37         3.44 o                         
   1  13  -3          6.11          1.79         2.56 o                         
   2  13  -3          0.55          7.54         2.78 o                         
   3  13  -3         19.25         22.70         2.79 o                         
   4  13  -3         17.71         18.60         3.14 o                         
   5  13  -3          4.23         -1.40         5.64 o                         
   6  13  -3         10.14          4.57         4.66 o                         
   7  13  -3          6.17          6.88         4.94 o                         
   8  13  -3          1.82          6.66         6.63 o                         
  -5  14  -3          6.91          9.43         4.21 o                         
  -4  14  -3         27.30         31.11         4.30 o                         
  -3  14  -3          0.94          0.52         3.51 o                         
  -2  14  -3         18.12         17.97         4.45 o                         
  -1  14  -3         24.67         23.58         3.58 o                         
   0  14  -3          2.50          1.05         3.83 o                         
   1  14  -3         29.01         26.09         4.67 o                         
   2  14  -3         13.74          9.93         5.56 o                         
   3  14  -3          0.06         -2.91         4.54 o                         
   4  14  -3          2.66          1.09         4.69 o                         
   5  14  -3          7.43          0.10         5.91 o                         
   6  14  -3          3.87         -2.42         6.13 o                         
  -4  15  -3          2.73         -4.65         7.63 o                         
  -3  15  -3         23.81         12.15         4.35 o                         
  -2  15  -3         15.33         12.13         4.30 o                         
  -1  15  -3         14.55         21.81         4.40 o                         
   0  15  -3          5.42          1.30        16.85 o                         
   1  15  -3          3.48          1.52         5.95 o                         
   2  15  -3          4.08          7.61         4.83 o                         
   3  15  -3          5.85          4.87         4.92 o                         
   4  15  -3          4.78         -0.68         6.31 o                         
 -14   0  -2          5.02          4.48         5.66 o                         
 -13   0  -2         41.38         43.35         6.34 o                         
 -12   0  -2        311.25        342.61        14.02 o                         
 -11   0  -2         23.10         22.97         5.05 o                         
 -10   0  -2         33.70         36.36         4.81 o                         
  -9   0  -2          3.89          3.97         3.66 o                         
  -8   0  -2         85.59         79.47         5.03 o                         
  -7   0  -2        492.50        430.43        15.38 o                         
  -6   0  -2          4.36          4.39         2.67 o                         
  -5   0  -2       1367.63       1450.69        57.92 o                         
  -4   0  -2        405.43        436.45        10.10 o                         
  -3   0  -2         38.17         40.22         1.91 o                         
  -2   0  -2        320.89        300.83         6.01 o                         
  -1   0  -2        291.41        319.72         6.23 o                         
   0   0  -2       3328.20       3867.48        88.50 o                         
   1   0  -2       1422.12       1599.80        36.80 o                         
   2   0  -2       2569.06       2879.32        53.95 o                         
   3   0  -2        160.70        164.95         4.58 o                         
   4   0  -2         47.52         46.19         3.73 o                         
   5   0  -2       2208.25       2536.94        83.58 o                         
   6   0  -2         20.86         23.77         3.79 o                         
   7   0  -2        155.28        138.20         7.70 o                         
 -14   1  -2          3.90          4.31         5.94 o                         
 -13   1  -2        125.85        141.80        12.61 o                         
 -12   1  -2          1.66         -1.91         3.65 o                         
 -11   1  -2         62.96         68.17         4.19 o                         
 -10   1  -2          8.54         11.90         2.27 o                         
  -9   1  -2         12.32         11.74         2.21 o                         
  -8   1  -2         90.62         78.74         6.00 o                         
  -7   1  -2         19.52         16.52         2.30 o                         
  -6   1  -2        337.77        339.19         7.18 o                         
  -5   1  -2         25.45         26.00         1.32 o                         
  -4   1  -2        169.46        177.79         7.06 o                         
  -3   1  -2         32.82         34.33         0.98 o                         
  -2   1  -2         56.63         55.71         1.44 o                         
  -1   1  -2       2061.97       2088.77        33.61 o                         
   0   1  -2        116.94        123.18         6.48 o                         
   1   1  -2       5493.31       5881.09        94.68 o                         
   2   1  -2        626.70        645.50        42.23 o                         
   3   1  -2        143.04        147.69         3.43 o                         
   4   1  -2        193.45        208.15         3.99 o                         
   5   1  -2         31.34         33.27         2.50 o                         
   6   1  -2        488.43        488.49        12.94 o                         
   7   1  -2         61.16         55.28         5.17 o                         
  11   1  -2          4.79          7.97         5.68 o                         
  12   1  -2          6.48         15.62         6.65 o                         
 -13   2  -2         21.91         19.41         6.25 o                         
 -12   2  -2         15.16         17.86         3.66 o                         
 -11   2  -2          8.07         16.69         3.40 o                         
 -10   2  -2          4.40          3.65         3.02 o                         
  -9   2  -2          1.81          3.52         1.91 o                         
  -8   2  -2         31.27         26.17         2.10 o                         
  -7   2  -2         22.24         22.15         1.76 o                         
  -6   2  -2          0.66          1.91         3.29 o                         
  -5   2  -2        967.38        980.85        13.17 o                         
  -4   2  -2         54.38         59.51         1.94 o                         
  -3   2  -2         10.94          9.69         0.75 o                         
  -2   2  -2         45.99         40.95         1.57 o                         
  -1   2  -2         57.92         50.56         2.30 o                         
   0   2  -2       5776.16       5848.19       108.62 o                         
   1   2  -2        126.43        134.61         3.84 o                         
   2   2  -2        623.56        626.80        11.87 o                         
   3   2  -2        281.25        298.16         4.31 o                         
   4   2  -2        115.16        119.63         2.64 o                         
   5   2  -2        429.00        446.22         7.01 o                         
   6   2  -2          2.32          3.06         1.90 o                         
   7   2  -2        475.80        438.99        17.39 o                         
  11   2  -2          3.55          8.91         6.43 o                         
  12   2  -2        183.50        213.10        12.89 o                         
  13   2  -2         15.86         24.88         7.57 o                         
 -13   3  -2          6.34          4.96         6.22 o                         
 -12   3  -2         15.60         20.31         5.92 o                         
 -11   3  -2         30.77         32.31         3.52 o                         
 -10   3  -2         37.46         45.93         3.46 o                         
  -9   3  -2          8.97         11.69         2.71 o                         
  -8   3  -2          2.18          2.65         1.51 o                         
  -7   3  -2         24.83         18.15         2.90 o                         
  -6   3  -2        461.86        417.59        10.38 o                         
  -5   3  -2         49.15         47.45         1.58 o                         
  -4   3  -2        174.10        179.60         3.55 o                         
  -3   3  -2          8.86          7.03         0.69 o                         
  -2   3  -2         60.21         55.15         1.28 o                         
  -1   3  -2       1459.83       1508.23        49.41 o                         
   0   3  -2        309.55        296.50        10.71 o                         
   1   3  -2        377.88        421.81        11.80 o                         
   2   3  -2        439.40        466.34         7.44 o                         
   3   3  -2         44.18         50.55         1.36 o                         
   4   3  -2        164.77        193.94         2.87 o                         
   5   3  -2         29.41         32.69         1.73 o                         
   6   3  -2        204.29        196.75         5.02 o                         
   7   3  -2        256.36        250.00         6.55 o                         
   8   3  -2        210.28        189.89         6.75 o                         
  12   3  -2          3.60          9.86         6.67 o                         
  13   3  -2         95.93         96.85         9.81 o                         
  14   3  -2          0.45          8.85         7.66 o                         
 -13   4  -2          3.12         -1.53         4.48 o                         
 -12   4  -2         30.31         38.15         5.45 o                         
 -11   4  -2          0.13          4.91         5.37 o                         
 -10   4  -2         48.47         57.53         3.63 o                         
  -9   4  -2          3.51          7.95         2.56 o                         
  -8   4  -2         24.74         23.36         2.56 o                         
  -7   4  -2         26.16         26.52         1.89 o                         
  -6   4  -2         34.55         33.46         1.49 o                         
  -5   4  -2        109.20        106.45         4.67 o                         
  -4   4  -2         39.87         33.69         1.12 o                         
  -3   4  -2         40.51         35.42         1.46 o                         
  -2   4  -2        351.99        351.56        12.74 o                         
  -1   4  -2        154.80        152.96        11.49 o                         
   0   4  -2         40.55         37.84         1.99 o                         
   1   4  -2        153.36        154.83         2.72 o                         
   2   4  -2        344.71        396.61         6.89 o                         
   3   4  -2        463.59        509.30         7.15 o                         
   4   4  -2         91.98         96.25         1.98 o                         
   5   4  -2        413.72        437.34         5.96 o                         
   6   4  -2          5.07          3.89         1.57 o                         
   7   4  -2         34.65         31.44         3.87 o                         
   8   4  -2        120.12        114.35         3.99 o                         
  12   4  -2          7.74          4.43         6.46 o                         
  13   4  -2          9.95          4.18         7.43 o                         
  14   4  -2          0.35         -3.71         7.60 o                         
 -13   5  -2         65.33         67.87         7.77 o                         
 -12   5  -2          3.94          4.93         4.34 o                         
 -11   5  -2          4.90          4.78         4.45 o                         
 -10   5  -2         14.22         16.69         3.92 o                         
  -9   5  -2          5.32          5.02         2.03 o                         
  -8   5  -2         17.71         15.39         2.25 o                         
  -7   5  -2         51.39         53.38         2.65 o                         
  -6   5  -2        462.90        451.67        11.13 o                         
  -5   5  -2        283.89        265.81         4.84 o                         
  -4   5  -2         92.78         78.15         4.07 o                         
  -3   5  -2          9.97         10.33         0.90 o                         
  -2   5  -2        121.67        117.22         2.65 o                         
  -1   5  -2        590.78        646.05        15.58 o                         
   0   5  -2        190.83        195.09         4.39 o                         
   1   5  -2        222.43        217.96         4.69 o                         
   2   5  -2        110.95        116.84         3.34 o                         
   3   5  -2         56.31         56.42         1.52 o                         
   4   5  -2         26.92         23.77         1.07 o                         
   5   5  -2         29.85         28.85         1.33 o                         
   6   5  -2        188.43        189.52         3.87 o                         
   7   5  -2         30.47         28.86         2.71 o                         
   8   5  -2         94.02         86.93         3.77 o                         
   9   5  -2         24.77         23.80         6.21 o                         
  12   5  -2         17.85         28.66         7.91 o                         
  13   5  -2         83.74         67.24         9.35 o                         
 -12   6  -2         34.45         34.18         4.83 o                         
 -11   6  -2          5.30          8.15         4.13 o                         
 -10   6  -2          4.49          5.58         9.12 o                         
  -9   6  -2         20.57         25.11         2.86 o                         
  -8   6  -2         41.54         42.63         2.75 o                         
  -7   6  -2         83.15         86.86         4.81 o                         
  -6   6  -2         17.50         16.48         1.38 o                         
  -5   6  -2        426.91        397.76         8.25 o                         
  -4   6  -2          2.95          5.30         2.30 o                         
  -3   6  -2         37.94         39.00         1.72 o                         
  -2   6  -2        159.87        168.15         7.61 o                         
  -1   6  -2         38.21         40.46         2.39 o                         
   0   6  -2         45.32         48.98         2.01 o                         
   1   6  -2         13.55         12.17         1.47 o                         
   2   6  -2         73.36         74.35         1.84 o                         
   3   6  -2         34.41         42.33         1.56 o                         
   4   6  -2         12.26         13.93         1.17 o                         
   5   6  -2         55.96         48.70         1.92 o                         
   6   6  -2         27.60         26.76         1.87 o                         
   7   6  -2         25.65         28.63         2.54 o                         
   8   6  -2         31.88         28.02         3.02 o                         
   9   6  -2         19.97         15.42         2.76 o                         
  10   6  -2          2.28          2.28         5.14 o                         
  13   6  -2          1.06         -4.26         7.58 o                         
 -12   7  -2          2.24          5.69        13.67 o                         
 -11   7  -2          4.67          7.10         6.74 o                         
 -10   7  -2          8.30         10.57         4.11 o                         
  -9   7  -2          3.74          4.32         2.85 o                         
  -8   7  -2         68.29         75.87         5.63 o                         
  -7   7  -2        151.26        157.47         6.61 o                         
  -6   7  -2         21.39         21.72         3.43 o                         
  -5   7  -2         67.95         60.96         2.30 o                         
  -4   7  -2         14.32         15.18         1.41 o                         
  -3   7  -2         50.11         47.96         2.91 o                         
  -2   7  -2         51.59         53.63         2.41 o                         
  -1   7  -2         39.41         30.63         2.52 o                         
   0   7  -2         61.75         63.13         2.45 o                         
   1   7  -2        303.01        310.80         8.33 o                         
   2   7  -2        130.63        130.73         3.13 o                         
   3   7  -2         21.82         22.01         1.46 o                         
   4   7  -2         19.33         18.00         1.34 o                         
   5   7  -2         67.77         64.87         1.91 o                         
   6   7  -2        162.02        159.45         5.13 o                         
   7   7  -2         31.19         33.67         3.14 o                         
   8   7  -2         16.86         21.12         2.80 o                         
   9   7  -2         25.98         35.67         8.42 o                         
  10   7  -2          4.33         -0.32         5.44 o                         
  11   7  -2          8.01          6.53         5.71 o                         
  13   7  -2          0.88         11.22         8.17 o                         
 -11   8  -2         43.91         38.06         5.48 o                         
 -10   8  -2          4.99         19.25         6.36 o                         
  -9   8  -2         21.39         25.68         3.95 o                         
  -8   8  -2         25.89         29.39         3.81 o                         
  -7   8  -2         25.67         25.66         3.59 o                         
  -6   8  -2          9.72          9.60         2.07 o                         
  -5   8  -2         36.81         39.33         2.65 o                         
  -4   8  -2          2.15          1.47         2.13 o                         
  -3   8  -2         84.14         85.38         3.55 o                         
  -2   8  -2         57.95         59.16         2.82 o                         
  -1   8  -2         37.26         44.03         2.65 o                         
   0   8  -2        100.15        105.07         3.38 o                         
   1   8  -2        315.09        305.08         8.22 o                         
   2   8  -2         17.49         18.77         2.79 o                         
   3   8  -2          9.80         11.76         2.20 o                         
   4   8  -2          3.30          3.65         1.41 o                         
   5   8  -2         83.91         84.05         2.31 o                         
   6   8  -2        116.51        115.26         4.81 o                         
   7   8  -2         32.68         32.18         2.95 o                         
   8   8  -2          1.90          0.88         2.69 o                         
   9   8  -2          3.49          6.44         4.50 o                         
  10   8  -2         84.07         86.16         8.05 o                         
  11   8  -2          1.43          0.69         5.98 o                         
 -11   9  -2         19.22         12.50         7.04 o                         
 -10   9  -2          0.71          5.61         6.46 o                         
  -9   9  -2          1.26          7.49         8.27 o                         
  -8   9  -2          5.20          5.01         3.09 o                         
  -7   9  -2         62.57         59.42         3.58 o                         
  -6   9  -2         92.42         85.87         3.63 o                         
  -5   9  -2          3.23         -1.23         2.44 o                         
  -4   9  -2         12.20          8.00         2.44 o                         
  -3   9  -2         42.30         36.47         2.33 o                         
  -2   9  -2         10.41          9.71         2.36 o                         
  -1   9  -2         63.37         58.90         2.98 o                         
   0   9  -2         17.77         17.54         2.35 o                         
   1   9  -2        119.20        114.62         3.75 o                         
   2   9  -2        269.12        277.93        14.00 o                         
   3   9  -2         14.39          9.96         2.06 o                         
   4   9  -2         28.03         22.36         2.64 o                         
   5   9  -2         71.16         82.88         4.30 o                         
   6   9  -2        192.61        189.24         6.29 o                         
   7   9  -2         68.26         56.15         4.25 o                         
   8   9  -2         15.39         17.00         4.31 o                         
   9   9  -2          6.60          4.60         4.88 o                         
  10   9  -2         25.79         15.03         5.44 o                         
  11   9  -2          3.86          5.25         6.72 o                         
 -10  10  -2         28.38         31.61         5.00 o                         
  -9  10  -2          5.07         15.07         4.46 o                         
  -8  10  -2          3.28          5.78         3.38 o                         
  -7  10  -2         31.01         32.35         4.74 o                         
  -6  10  -2         47.92         47.51         3.40 o                         
  -5  10  -2         12.81         14.61         2.82 o                         
  -4  10  -2          5.94          5.89         2.30 o                         
  -3  10  -2         13.66         15.14         2.71 o                         
  -2  10  -2         51.97         53.35         3.16 o                         
  -1  10  -2         12.98         11.90         2.22 o                         
   0  10  -2         28.12         23.44         2.62 o                         
   1  10  -2         17.35         15.39         3.12 o                         
   2  10  -2         59.70         57.10         2.42 o                         
   3  10  -2         61.98         60.93         2.85 o                         
   4  10  -2          9.92          9.44         3.52 o                         
   5  10  -2         82.41         73.49         4.47 o                         
   6  10  -2         10.41         15.28         3.71 o                         
   7  10  -2          9.49         17.79         5.66 o                         
   8  10  -2          2.84         10.27         4.13 o                         
   9  10  -2          7.94          9.62         4.27 o                         
  10  10  -2          2.38         -3.69         5.94 o                         
  11  10  -2          8.02         -1.21         7.05 o                         
  -9  11  -2         13.98         20.94         6.67 o                         
  -8  11  -2          3.43          9.05         3.60 o                         
  -7  11  -2          1.76          2.81         4.19 o                         
  -6  11  -2         53.67         60.15        11.55 o                         
  -5  11  -2          9.21         14.01         2.70 o                         
  -4  11  -2         12.27         12.95         3.50 o                         
  -3  11  -2         63.78         66.84         4.21 o                         
  -2  11  -2         38.37         46.50         3.34 o                         
  -1  11  -2         40.28         40.05         2.73 o                         
   0  11  -2         11.47          5.85         2.68 o                         
   1  11  -2         13.58         12.99         2.78 o                         
   2  11  -2         87.50         80.45         3.92 o                         
   3  11  -2         32.06         33.00         2.67 o                         
   4  11  -2         14.66         20.30         2.97 o                         
   5  11  -2         44.58         39.87         4.30 o                         
   6  11  -2         11.16         13.12         4.06 o                         
   7  11  -2          1.44          5.47         4.01 o                         
   8  11  -2         18.95         20.43         5.48 o                         
   9  11  -2          7.35          6.26         5.48 o                         
  10  11  -2         21.25         25.63         6.07 o                         
  11  11  -2          1.06          6.05         7.46 o                         
  -8  12  -2          0.59          4.92         4.12 o                         
  -7  12  -2         14.66         15.99         4.68 o                         
  -6  12  -2          6.57         -3.61         6.68 o                         
  -5  12  -2          2.03         10.05         3.38 o                         
  -4  12  -2         24.80         25.26         5.86 o                         
  -3  12  -2         19.37         14.28         3.33 o                         
  -2  12  -2          4.76          4.23         2.80 o                         
  -1  12  -2         37.29         33.85         2.98 o                         
   0  12  -2          1.47          0.08         2.97 o                         
   1  12  -2          7.04          6.09         2.43 o                         
   2  12  -2         42.07         43.41         5.38 o                         
   3  12  -2          0.21          4.15         2.73 o                         
   4  12  -2          2.66          3.68         5.18 o                         
   5  12  -2         24.59         26.05        13.16 o                         
   6  12  -2          0.78          9.03         4.27 o                         
   7  12  -2          8.69          6.02         4.49 o                         
   8  12  -2         18.14         16.47         4.90 o                         
   9  12  -2          3.19         -0.01         4.92 o                         
  10  12  -2          7.48          9.82         8.07 o                         
  -6  13  -2          4.80          8.37         4.68 o                         
  -5  13  -2          4.24          4.65         4.54 o                         
  -4  13  -2          4.32          6.88         4.50 o                         
  -3  13  -2         19.69         25.72         3.30 o                         
  -2  13  -2         72.72         76.20         4.49 o                         
  -1  13  -2         11.42         10.72         3.03 o                         
   0  13  -2         29.13         27.18         3.54 o                         
   1  13  -2          3.62          2.31         2.70 o                         
   2  13  -2          4.21          6.13         2.73 o                         
   3  13  -2          8.69          4.70         5.10 o                         
   4  13  -2          4.15         10.23         5.39 o                         
   5  13  -2         14.98         19.67         5.86 o                         
   6  13  -2          1.78          3.49         4.57 o                         
   7  13  -2         10.04          7.98         6.25 o                         
   8  13  -2          1.40          3.14         7.47 o                         
  -5  14  -2          2.98          6.28         6.52 o                         
  -4  14  -2         44.88         37.68         3.80 o                         
  -3  14  -2          1.20         10.39         5.75 o                         
  -2  14  -2          9.07         15.54         3.36 o                         
  -1  14  -2         12.49         17.90         5.02 o                         
   0  14  -2          1.38         -1.87         5.21 o                         
   1  14  -2         11.77          2.29         5.48 o                         
   2  14  -2          8.98         18.67         5.54 o                         
   3  14  -2          0.83          5.03         4.43 o                         
   4  14  -2         11.17         14.59         8.79 o                         
   5  14  -2          1.95          3.43         6.00 o                         
   6  14  -2          3.32         15.33         7.94 o                         
   7  14  -2          1.91          2.29         9.56 o                         
  -5  15  -2          4.81          4.32         7.67 o                         
  -4  15  -2          3.33          7.05         7.33 o                         
  -3  15  -2         14.45         10.09         5.22 o                         
  -2  15  -2          4.50          1.11         5.08 o                         
  -1  15  -2          6.88          5.29         5.01 o                         
   0  15  -2          0.12         -0.42         7.68 o                         
   1  15  -2          5.44          6.19         5.58 o                         
   2  15  -2          5.82          4.24         5.75 o                         
   3  15  -2         13.39          9.99         4.94 o                         
   4  15  -2         15.14         14.37         6.34 o                         
   5  15  -2          0.05         13.24         9.38 o                         
 -14   1  -1          2.59          4.89         4.03 o                         
 -13   1  -1         58.21         76.81         4.87 o                         
 -12   1  -1          8.49         12.08         4.33 o                         
 -11   1  -1         79.68         81.30         3.61 o                         
 -10   1  -1          2.96          2.64         2.22 o                         
  -9   1  -1         15.55         14.89         2.11 o                         
  -8   1  -1        194.09        158.77         4.80 o                         
  -7   1  -1          2.84          4.27         3.24 o                         
  -6   1  -1         38.19         33.23         3.20 o                         
  -5   1  -1         30.24         31.45         1.71 o                         
  -4   1  -1       1218.33       1369.68        24.10 o                         
  -3   1  -1         95.53         97.26         1.88 o                         
  -2   1  -1         46.20         41.51         1.49 o                         
  -1   1  -1        446.66        461.39         7.59 o                         
   1   1  -1       2372.18       2447.03        45.69 o                         
   2   1  -1        321.78        328.74         6.81 o                         
   3   1  -1          4.12          4.98         0.65 o                         
   4   1  -1        474.97        522.25         9.09 o                         
   5   1  -1         19.53         20.38         1.88 o                         
   6   1  -1        568.86        586.98        20.47 o                         
   7   1  -1         14.45         14.36         3.54 o                         
   8   1  -1        153.33        122.85        13.33 o                         
   9   1  -1          7.53          0.87         3.19 o                         
  10   1  -1          0.88         -0.86         5.10 o                         
  11   1  -1         17.25         18.08         6.05 o                         
  12   1  -1          0.75          3.93         6.13 o                         
 -14   2  -1          2.24          4.09         5.06 o                         
 -13   2  -1          8.08          9.45         3.98 o                         
 -12   2  -1        300.77        317.59        13.50 o                         
 -11   2  -1          8.33          7.93         3.21 o                         
 -10   2  -1          9.76         12.83         2.27 o                         
  -9   2  -1         12.57          9.32         1.44 o                         
  -8   2  -1        119.53        102.16         3.85 o                         
  -7   2  -1         71.33         60.52         2.10 o                         
  -6   2  -1          1.60          2.97         1.62 o                         
  -5   2  -1        336.96        375.43         7.93 o                         
  -4   2  -1        323.48        354.22         6.27 o                         
  -3   2  -1        139.50        141.76         3.40 o                         
  -2   2  -1        455.78        460.41        10.95 o                         
  -1   2  -1        175.23        167.98         5.54 o                         
   0   2  -1      12053.05      12226.79       393.26 o                         
   1   2  -1        365.13        376.95         7.20 o                         
   2   2  -1        559.85        563.25         7.63 o                         
   3   2  -1        172.51        181.23         2.78 o                         
   4   2  -1        115.37        133.49         3.00 o                         
   5   2  -1       1351.29       1434.74        27.51 o                         
   6   2  -1         12.28         11.22         2.02 o                         
   7   2  -1        297.60        303.40         8.20 o                         
   8   2  -1         12.62          8.29         3.87 o                         
   9   2  -1          5.25          2.58         3.28 o                         
  10   2  -1          1.86          4.76         3.60 o                         
  11   2  -1          0.74         -0.97         5.76 o                         
  12   2  -1         32.79         44.65         7.70 o                         
  13   2  -1         42.35         51.90         8.13 o                         
 -14   3  -1          0.40          2.74         6.01 o                         
 -13   3  -1          7.98         12.24         6.40 o                         
 -12   3  -1          3.02          6.91         3.62 o                         
 -11   3  -1         51.39         54.61         3.84 o                         
 -10   3  -1          2.33          6.51         2.86 o                         
  -9   3  -1         10.97          9.85         1.45 o                         
  -8   3  -1         39.32         31.09         2.37 o                         
  -7   3  -1         17.24         17.89         1.48 o                         
  -6   3  -1         75.36         73.06         2.54 o                         
  -5   3  -1        132.64        123.36         4.72 o                         
  -4   3  -1        276.13        297.12         7.28 o                         
  -3   3  -1          9.39          8.57         1.11 o                         
  -2   3  -1        221.62        210.41         3.04 o                         
  -1   3  -1       4897.10       4849.61        78.24 o                         
   0   3  -1         50.12         48.35         2.70 o                         
   1   3  -1        280.76        302.21         4.19 o                         
   2   3  -1        276.82        278.79         4.85 o                         
   3   3  -1        146.89        154.59         2.29 o                         
   4   3  -1         69.81         69.50         1.76 o                         
   5   3  -1         44.30         47.38         2.40 o                         
   6   3  -1        232.94        239.30         5.71 o                         
   7   3  -1        290.25        279.62         7.84 o                         
   8   3  -1         61.66         52.82         3.38 o                         
   9   3  -1         10.20          5.19         3.33 o                         
  10   3  -1          2.21          3.43         3.61 o                         
  11   3  -1         67.30         89.47         8.48 o                         
  12   3  -1          5.35          0.54         6.84 o                         
  13   3  -1        201.35        233.82        14.23 o                         
  14   3  -1          1.76          4.59         7.36 o                         
 -14   4  -1          9.50          5.83         6.28 o                         
 -13   4  -1         10.77         11.93         4.01 o                         
 -12   4  -1         73.68         84.53         5.22 o                         
 -11   4  -1          2.60          2.33         2.70 o                         
 -10   4  -1         22.61         25.38         3.14 o                         
  -9   4  -1          1.85          2.52         1.72 o                         
  -8   4  -1         41.00         41.81         2.20 o                         
  -7   4  -1        188.67        184.10         4.22 o                         
  -6   4  -1         98.98         90.28         2.54 o                         
  -5   4  -1        806.21        762.35        11.13 o                         
  -4   4  -1          0.04          1.23         0.83 o                         
  -3   4  -1         67.94         69.71         1.80 o                         
  -2   4  -1        148.94        131.01         2.62 o                         
  -1   4  -1         75.96         75.09         2.34 o                         
   0   4  -1        238.33        243.07         8.81 o                         
   1   4  -1        163.24        174.84         3.13 o                         
   2   4  -1         53.36         44.52         1.05 o                         
   3   4  -1        403.58        430.51         6.92 o                         
   4   4  -1         55.14         55.79         1.47 o                         
   5   4  -1          8.98          9.87         1.22 o                         
   6   4  -1          8.55          9.16         1.99 o                         
   7   4  -1        663.24        613.01        12.82 o                         
   8   4  -1        130.23        117.62         4.69 o                         
   9   4  -1         21.13         14.85         3.07 o                         
  10   4  -1         30.77         33.50         4.26 o                         
  11   4  -1          8.65          6.78         4.20 o                         
  12   4  -1        159.66        185.66        12.33 o                         
  13   4  -1          7.00         20.48         7.90 o                         
  14   4  -1          3.75         -3.01         7.86 o                         
 -13   5  -1         12.79         18.07         4.54 o                         
 -12   5  -1          9.82         17.31         4.26 o                         
 -11   5  -1         29.99         39.45         4.71 o                         
 -10   5  -1         40.28         52.29         3.34 o                         
  -9   5  -1          2.26          3.71         1.79 o                         
  -8   5  -1         49.47         54.03         2.73 o                         
  -7   5  -1        166.18        167.47         4.42 o                         
  -6   5  -1        419.55        379.93         7.76 o                         
  -5   5  -1         68.32         65.46         1.72 o                         
  -4   5  -1         10.38         12.85         0.92 o                         
  -3   5  -1         47.82         50.61         1.69 o                         
  -2   5  -1        179.19        173.12         2.88 o                         
  -1   5  -1        238.78        275.99         5.65 o                         
   0   5  -1         87.34         94.07         4.88 o                         
   1   5  -1        664.05        672.95        11.27 o                         
   2   5  -1        178.70        194.85         2.79 o                         
   3   5  -1         76.76         77.36         2.55 o                         
   4   5  -1         11.94         14.13         1.05 o                         
   5   5  -1         96.23         92.19         2.31 o                         
   6   5  -1        213.20        209.31         4.77 o                         
   7   5  -1         99.33         97.15         3.66 o                         
   8   5  -1         45.03         40.68         3.45 o                         
   9   5  -1          5.03          6.16         3.13 o                         
  10   5  -1          3.37          2.28         2.89 o                         
  11   5  -1          3.41          7.03         4.34 o                         
  12   5  -1         15.61         10.55         7.18 o                         
  13   5  -1          0.39          7.08         7.49 o                         
 -13   6  -1          1.32         -0.30         6.27 o                         
 -12   6  -1         20.59         31.95         4.52 o                         
 -11   6  -1          1.10          1.39         3.90 o                         
 -10   6  -1          1.02         -2.28         3.76 o                         
  -9   6  -1          9.94         15.46         1.94 o                         
  -8   6  -1         55.18         52.05         2.20 o                         
  -7   6  -1        191.21        182.89         9.91 o                         
  -6   6  -1         72.23         65.62         2.58 o                         
  -5   6  -1        381.85        383.89         6.12 o                         
  -4   6  -1         15.44         15.44         1.47 o                         
  -3   6  -1        102.91        109.53         3.20 o                         
  -2   6  -1        182.31        188.69         3.30 o                         
  -1   6  -1         19.84         20.29         1.11 o                         
   0   6  -1        270.59        277.90         5.89 o                         
   1   6  -1        143.40        143.82         4.52 o                         
   2   6  -1          0.00          1.83         0.82 o                         
   3   6  -1        172.12        181.77         3.32 o                         
   4   6  -1          1.57          2.23         1.08 o                         
   5   6  -1         95.22         93.52         2.73 o                         
   6   6  -1         12.76         14.87         2.13 o                         
   7   6  -1        174.67        161.90         4.89 o                         
   8   6  -1         63.14         62.90         6.04 o                         
   9   6  -1          2.21         11.32         3.39 o                         
  10   6  -1         55.78         58.55         3.84 o                         
  11   6  -1          3.37          8.06         5.91 o                         
  12   6  -1          1.83         10.86         7.12 o                         
  13   6  -1          6.35          5.99         7.53 o                         
 -12   7  -1          2.83         14.88         4.37 o                         
 -11   7  -1         19.70         14.38         4.21 o                         
 -10   7  -1         32.11         35.15         5.52 o                         
  -9   7  -1         12.93         10.81         3.26 o                         
  -8   7  -1         20.05         24.68         4.55 o                         
  -7   7  -1         76.32         74.26         3.39 o                         
  -6   7  -1         38.89         34.87         2.35 o                         
  -5   7  -1        143.11        136.14         2.87 o                         
  -4   7  -1          2.57          2.59         0.69 o                         
  -3   7  -1          7.39          7.71         1.19 o                         
  -2   7  -1         65.53         66.69         2.01 o                         
  -1   7  -1        271.16        264.77         4.42 o                         
   0   7  -1         39.94         41.75         3.50 o                         
   1   7  -1         79.29         85.06         2.40 o                         
   2   7  -1        102.28         98.41         1.80 o                         
   3   7  -1         14.60         15.39         1.25 o                         
   4   7  -1         55.46         51.15         1.77 o                         
   5   7  -1        143.26        136.92         3.18 o                         
   6   7  -1        483.51        464.69         7.77 o                         
   7   7  -1          5.76          2.40         2.64 o                         
   8   7  -1         11.73          6.98         3.29 o                         
   9   7  -1         31.15         33.79         5.19 o                         
  10   7  -1         44.71         46.27         3.87 o                         
  11   7  -1         20.42         22.18         4.84 o                         
  12   7  -1          6.07         -1.78         7.35 o                         
  13   7  -1          3.42         -8.36         8.36 o                         
 -12   8  -1         22.02         17.86         6.66 o                         
 -11   8  -1          9.03          9.24         6.07 o                         
 -10   8  -1         24.43         26.41         6.11 o                         
  -9   8  -1          5.41         11.52         3.58 o                         
  -8   8  -1         25.81         30.95         4.69 o                         
  -7   8  -1         13.08         12.06         2.05 o                         
  -6   8  -1          7.23          4.61         1.91 o                         
  -5   8  -1        171.37        161.54         3.87 o                         
  -4   8  -1          3.73          4.22         1.25 o                         
  -3   8  -1         57.72         61.07         3.35 o                         
  -2   8  -1         66.40         69.40         2.00 o                         
  -1   8  -1         22.05         18.89         2.11 o                         
   0   8  -1        149.11        141.69         4.64 o                         
   1   8  -1         34.59         32.23         1.67 o                         
   2   8  -1        118.89        110.23         2.07 o                         
   3   8  -1          3.48          2.10         1.26 o                         
   4   8  -1          5.13          8.21         1.84 o                         
   5   8  -1         52.85         51.36         2.58 o                         
   6   8  -1         17.60         16.71         1.77 o                         
   7   8  -1         11.04         10.83         2.58 o                         
   8   8  -1          0.26          0.11         5.61 o                         
   9   8  -1         10.74         14.31         3.47 o                         
  10   8  -1         11.38         11.23         4.13 o                         
  11   8  -1          7.82         10.72         4.68 o                         
  12   8  -1         13.23         -1.22         7.56 o                         
 -11   9  -1          2.07         -1.60         6.21 o                         
 -10   9  -1          2.56          7.13         6.03 o                         
  -9   9  -1         15.06         13.60         3.17 o                         
  -8   9  -1         16.73         15.14         3.04 o                         
  -7   9  -1         11.05         12.74         2.83 o                         
  -6   9  -1          9.28          9.04         2.17 o                         
  -5   9  -1          6.19          6.02         2.48 o                         
  -4   9  -1         18.46         17.37         2.41 o                         
  -3   9  -1         95.66         87.61         4.06 o                         
  -2   9  -1         41.12         48.40         2.66 o                         
  -1   9  -1         70.23         65.60         2.94 o                         
   0   9  -1         30.10         30.59         3.00 o                         
   1   9  -1          3.52          5.40         1.24 o                         
   2   9  -1        141.61        136.63         2.98 o                         
   3   9  -1         45.26         40.58         1.88 o                         
   4   9  -1         27.03         29.05         2.15 o                         
   5   9  -1        113.35        108.71         3.79 o                         
   6   9  -1         30.02         31.46         2.71 o                         
   7   9  -1         32.43         32.41         3.54 o                         
   8   9  -1          5.39         10.77         3.29 o                         
   9   9  -1         10.68         15.88         3.81 o                         
  10   9  -1          8.37          3.17         4.27 o                         
  11   9  -1          1.49          0.06         4.90 o                         
 -10  10  -1          0.96          8.33         4.46 o                         
  -9  10  -1          1.17          4.56         4.23 o                         
  -8  10  -1          1.13          2.70         3.19 o                         
  -7  10  -1         38.90         38.77         3.44 o                         
  -6  10  -1         33.37         30.30         2.62 o                         
  -5  10  -1         11.08         12.38         2.70 o                         
  -4  10  -1          0.43         -0.69         2.80 o                         
  -3  10  -1          6.53          7.81         2.17 o                         
  -2  10  -1         28.57         27.63         3.39 o                         
  -1  10  -1         12.28          7.35         3.02 o                         
   0  10  -1          7.10         10.97         2.29 o                         
   1  10  -1        217.84        213.00         5.44 o                         
   2  10  -1         40.19         38.09         2.03 o                         
   3  10  -1          7.18          7.06         2.28 o                         
   4  10  -1          0.88          3.07         2.52 o                         
   5  10  -1         25.38         28.72         3.34 o                         
   6  10  -1          9.75          8.12         3.72 o                         
   7  10  -1          7.83         10.33         2.94 o                         
   8  10  -1          2.84          5.25         3.46 o                         
   9  10  -1          1.53          4.63         3.68 o                         
  10  10  -1         25.03         20.21         7.00 o                         
  11  10  -1          4.70          5.11         7.40 o                         
  -9  11  -1          3.12          6.84         4.47 o                         
  -8  11  -1          3.63         12.15         6.84 o                         
  -7  11  -1         11.04          9.91         4.04 o                         
  -6  11  -1         23.04         20.40         3.33 o                         
  -5  11  -1          2.31          3.06         2.94 o                         
  -4  11  -1          6.94          7.17         2.63 o                         
  -3  11  -1         34.35         30.87         4.87 o                         
  -2  11  -1         80.76         86.18         4.20 o                         
  -1  11  -1         51.21         50.90         2.81 o                         
   0  11  -1          7.10          4.95         2.92 o                         
   1  11  -1         18.40         17.95         2.15 o                         
   2  11  -1         74.51         63.98         5.39 o                         
   3  11  -1         16.61         12.15         4.16 o                         
   4  11  -1          7.49          7.25         2.67 o                         
   5  11  -1         14.20          9.98         2.68 o                         
   6  11  -1         22.84         23.34         3.05 o                         
   7  11  -1         24.42         29.76         3.33 o                         
   8  11  -1          6.70          8.60         3.68 o                         
   9  11  -1          4.64          1.22         5.48 o                         
  10  11  -1          9.02         22.65         7.46 o                         
  11  11  -1         14.56         22.28         7.55 o                         
  -9  12  -1         21.84         31.79         7.26 o                         
  -8  12  -1          1.62          9.41         4.36 o                         
  -7  12  -1          5.69          9.69         5.99 o                         
  -6  12  -1         45.70         44.61         4.81 o                         
  -5  12  -1          9.32         10.39         4.45 o                         
  -4  12  -1          3.36          5.34         3.25 o                         
  -3  12  -1          2.82          2.73         3.16 o                         
  -2  12  -1         12.29          8.67         2.70 o                         
  -1  12  -1         22.01         25.31         2.77 o                         
   0  12  -1          4.87          2.59         2.85 o                         
   1  12  -1          4.22          4.84         2.48 o                         
   2  12  -1         37.81         33.34         4.54 o                         
   3  12  -1         15.92         17.79         4.73 o                         
   4  12  -1         13.76         20.48         5.27 o                         
   5  12  -1          8.65          5.16         4.05 o                         
   6  12  -1         28.00         32.24         4.57 o                         
   7  12  -1         18.60         22.30         7.21 o                         
   8  12  -1         13.46         17.52         4.77 o                         
   9  12  -1         14.96          6.04         5.83 o                         
  10  12  -1          2.55          3.59         7.71 o                         
  -8  13  -1          4.07         11.15         6.83 o                         
  -7  13  -1          4.83          3.87         6.46 o                         
  -5  13  -1          0.78          0.26         6.20 o                         
  -4  13  -1          1.69          2.12         5.10 o                         
  -3  13  -1          0.13          3.82         4.93 o                         
  -2  13  -1         56.65         57.84         4.54 o                         
  -1  13  -1         20.59         23.42         3.46 o                         
   0  13  -1         10.37          6.91         4.33 o                         
   1  13  -1         20.48         18.42         4.87 o                         
   2  13  -1          9.20         19.01         4.95 o                         
   3  13  -1         18.63          7.14         4.96 o                         
   4  13  -1         19.60         26.61         8.04 o                         
   5  13  -1          7.14          9.98         4.47 o                         
   6  13  -1         18.62         12.52         4.57 o                         
   7  13  -1          7.67         11.65         4.73 o                         
   8  13  -1          3.20          7.14         5.07 o                         
  -6  14  -1         10.11          8.28         6.85 o                         
  -5  14  -1          0.84         14.21         6.77 o                         
  -4  14  -1         22.96         29.26         4.05 o                         
  -3  14  -1         23.13         15.73         4.26 o                         
  -2  14  -1         26.69         29.71         3.82 o                         
  -1  14  -1          0.01          4.55         3.50 o                         
   0  14  -1          6.83          5.13         6.81 o                         
   1  14  -1          2.57          7.25         4.94 o                         
   2  14  -1         10.17          4.53         5.20 o                         
   3  14  -1          5.13          6.71         5.34 o                         
   4  14  -1          2.72          2.73         8.90 o                         
   5  14  -1          8.65          6.89         6.63 o                         
   6  14  -1         14.79         15.70         4.90 o                         
   7  14  -1          0.60         -3.23         9.41 o                         
  -4  15  -1          6.52          2.32         5.12 o                         
  -3  15  -1          4.06         -2.66         6.49 o                         
  -2  15  -1         16.92          5.27         5.15 o                         
  -1  15  -1          6.95          1.36         7.30 o                         
   0  15  -1         11.45          4.68        10.64 o                         
   1  15  -1          2.30         -0.25        13.16 o                         
   2  15  -1          1.34          6.37         5.55 o                         
   3  15  -1          0.33          2.75         5.51 o                         
   4  15  -1          7.92          8.57         6.18 o                         
   5  15  -1          4.33          4.51         8.81 o                         
   0  16  -1          3.56          6.22         8.47 o                         
   1  16  -1         11.03         28.13         9.01 o                         
 -14   0   0         29.93         40.95         6.27 o                         
 -13   0   0         44.54         51.13         6.39 o                         
 -12   0   0        339.93        359.29        34.54 o                         
 -11   0   0          7.86          9.06         3.84 o                         
 -10   0   0          6.84         12.79         4.04 o                         
  -9   0   0         29.73         28.42         4.01 o                         
  -8   0   0        325.66        256.02        10.39 o                         
  -5   0   0        721.63        809.87        27.65 o                         
  -2   0   0        206.98        219.10         7.15 o                         
   2   0   0        207.72        218.66         4.38 o                         
   3   0   0        162.22        170.98        11.82 o                         
   4   0   0        905.27       1041.87        34.34 o                         
   5   0   0        721.09        773.16        26.04 o                         
   6   0   0          1.52          2.47         1.91 o                         
   7   0   0         61.24         75.44         4.46 o                         
   8   0   0        325.77        280.29        11.19 o                         
   9   0   0         29.56         35.46         5.49 o                         
  10   0   0          6.80         10.00         4.93 o                         
 -14   1   0          9.04          4.51         4.16 o                         
 -13   1   0         82.58        102.04         9.26 o                         
 -12   1   0          8.80          7.72         2.99 o                         
 -11   1   0         53.34         54.50         2.98 o                         
 -10   1   0          1.41          2.01         2.29 o                         
  -9   1   0         35.09         40.82         4.25 o                         
  -8   1   0        253.02        232.30         9.47 o                         
  -7   1   0         33.75         30.24         1.50 o                         
  -6   1   0        186.01        199.89         4.46 o                         
  -5   1   0         19.49         24.57         1.67 o                         
  -4   1   0       1338.48       1575.79        29.69 o                         
  -3   1   0         42.32         45.01         1.30 o                         
  -2   1   0         30.76         34.13         1.09 o                         
   2   1   0         30.92         34.56         1.38 o                         
   3   1   0         42.33         45.08         1.35 o                         
   4   1   0       1339.48       1530.77        28.84 o                         
   5   1   0         19.46         19.83         1.47 o                         
   6   1   0        185.57        199.51         5.10 o                         
   7   1   0         33.79         39.05         2.39 o                         
   8   1   0        253.13        209.33         5.23 o                         
   9   1   0         34.86         41.21         7.45 o                         
  10   1   0          1.40          1.26         5.07 o                         
  11   1   0         53.52         57.60         7.04 o                         
  12   1   0          8.82         11.92         6.45 o                         
 -14   2   0          5.71          5.49         4.12 o                         
 -13   2   0          1.31          0.82         2.68 o                         
 -12   2   0        115.51        144.29         5.57 o                         
 -11   2   0          5.34          5.72         2.35 o                         
 -10   2   0         15.17         21.78         5.81 o                         
  -9   2   0          4.15          3.81         2.53 o                         
  -8   2   0         24.47         20.18         1.81 o                         
  -7   2   0        499.86        475.34        26.17 o                         
  -6   2   0         16.32         16.35         1.27 o                         
  -5   2   0          6.01          6.68         0.83 o                         
  -4   2   0        165.78        180.67         2.53 o                         
  -3   2   0         34.74         34.50         0.76 o                         
  -2   2   0         14.82         15.93         0.52 o                         
  -1   2   0        402.71        377.63         4.73 o                         
   0   2   0         58.72         58.62         1.37 o                         
   1   2   0        402.52        393.50         5.81 o                         
   2   2   0         14.88         13.72         0.87 o                         
   3   2   0         34.67         33.37         1.21 o                         
   4   2   0        165.90        176.45         3.07 o                         
   5   2   0          6.07          6.21         1.15 o                         
   6   2   0         16.36         15.05         1.32 o                         
   7   2   0        500.17        462.44         7.53 o                         
   8   2   0         24.45         20.15         3.20 o                         
   9   2   0          4.12          0.98         3.15 o                         
  10   2   0         15.14         16.82         3.69 o                         
  11   2   0          5.32          4.91         5.72 o                         
  12   2   0        115.57        135.14        10.33 o                         
  13   2   0          1.30         -1.05         7.05 o                         
 -14   3   0          6.17         11.83         6.49 o                         
 -13   3   0          8.34          9.77         2.77 o                         
 -12   3   0         12.44         16.98         2.70 o                         
 -11   3   0         48.97         51.30         4.13 o                         
 -10   3   0          1.76          3.40         2.11 o                         
  -9   3   0          3.75          4.87         1.97 o                         
  -8   3   0         71.72         54.39         1.89 o                         
  -7   3   0         89.13         83.32         3.90 o                         
  -6   3   0        101.16         97.63         2.24 o                         
  -5   3   0         45.64         46.44         0.98 o                         
  -4   3   0        275.83        288.34         3.53 o                         
  -3   3   0         92.19         97.04         1.15 o                         
  -2   3   0        187.13        183.05         1.94 o                         
  -1   3   0        498.56        474.00         5.20 o                         
   0   3   0         63.90         59.49         1.15 o                         
   1   3   0        498.57        483.18         7.94 o                         
   2   3   0        187.20        185.69         2.71 o                         
   3   3   0         92.22         95.55         2.06 o                         
   4   3   0        275.77        291.23         5.31 o                         
   5   3   0         45.66         47.77         1.40 o                         
   6   3   0        101.16        100.73         2.60 o                         
   7   3   0         89.11         85.87         2.43 o                         
   8   3   0         71.71         52.41         2.82 o                         
   9   3   0          3.76          5.98         2.32 o                         
  10   3   0          1.78          5.23         3.58 o                         
  11   3   0         48.90         49.83        14.11 o                         
  12   3   0         12.45         23.67         4.93 o                         
  13   3   0          8.31          2.74         7.27 o                         
  14   3   0          6.19          0.55         7.65 o                         
 -14   4   0          0.54          6.16         5.84 o                         
 -13   4   0          8.32          7.97         3.35 o                         
 -12   4   0         36.74         42.96         3.72 o                         
 -11   4   0          0.92          0.64         2.73 o                         
 -10   4   0          6.71         10.66         2.49 o                         
  -9   4   0          8.27          8.57         1.58 o                         
  -8   4   0         34.01         34.33         1.49 o                         
  -7   4   0        583.34        565.49         8.74 o                         
  -6   4   0         11.35         11.41         1.05 o                         
  -5   4   0        328.14        300.02         4.37 o                         
  -4   4   0         51.53         57.51         0.98 o                         
  -3   4   0        128.07        135.13         1.56 o                         
  -2   4   0        144.00        162.17         1.88 o                         
  -1   4   0         14.65         16.77         0.71 o                         
   0   4   0        287.81        315.77         4.04 o                         
   1   4   0         14.61         15.59         0.82 o                         
   2   4   0        143.75        162.29         2.76 o                         
   3   4   0        127.99        137.60         2.71 o                         
   4   4   0         51.51         58.87         1.46 o                         
   5   4   0        327.96        300.12         5.05 o                         
   6   4   0         11.40         10.58         1.44 o                         
   7   4   0        583.06        571.85        14.39 o                         
   8   4   0         33.87         31.06         2.62 o                         
   9   4   0          8.25          8.91         2.51 o                         
  10   4   0          6.73          6.06         3.80 o                         
  11   4   0          0.92          6.36         4.17 o                         
  12   4   0         36.79         32.33         5.08 o                         
  13   4   0          8.30          9.67         7.60 o                         
  14   4   0          0.53         -8.27         8.27 o                         
 -14   5   0          5.56         -0.24         4.47 o                         
 -13   5   0          5.06          0.63         3.58 o                         
 -12   5   0          5.50          6.96         8.87 o                         
 -11   5   0         65.79         72.19         3.49 o                         
 -10   5   0         22.14         26.47         3.59 o                         
  -9   5   0          4.39          4.55         3.04 o                         
  -8   5   0          8.80          6.12         2.04 o                         
  -7   5   0        208.13        192.56         7.66 o                         
  -6   5   0        115.64        108.98         2.97 o                         
  -5   5   0         89.68         85.74         1.99 o                         
  -4   5   0          9.96         13.19         0.85 o                         
  -3   5   0         24.86         26.59         0.74 o                         
  -2   5   0        146.83        146.49         2.32 o                         
  -1   5   0       1302.42       1388.19        18.40 o                         
   0   5   0        178.25        169.99         2.36 o                         
   1   5   0       1302.87       1386.78        22.65 o                         
   2   5   0        146.89        143.79         2.66 o                         
   3   5   0         24.84         27.29         1.79 o                         
   4   5   0         10.01         11.93         1.26 o                         
   5   5   0         89.75         87.98         6.92 o                         
   6   5   0        115.60        106.72         3.04 o                         
   7   5   0        208.30        193.71         5.28 o                         
   8   5   0          8.71         10.94         2.80 o                         
   9   5   0          4.33          5.51         3.43 o                         
  10   5   0         22.14         24.25         3.12 o                         
  11   5   0         65.95         55.48         5.25 o                         
  12   5   0          5.50          6.84         6.88 o                         
  13   5   0          5.05         -1.15         7.52 o                         
 -13   6   0          2.42          5.91         3.59 o                         
 -12   6   0          3.62          8.54         4.04 o                         
 -11   6   0          1.09          5.90         6.43 o                         
 -10   6   0         47.20         48.09         4.10 o                         
  -9   6   0          9.23          6.26         4.44 o                         
  -8   6   0         72.13         67.17         5.97 o                         
  -7   6   0        124.58        115.60         4.71 o                         
  -6   6   0        112.77        111.66         3.31 o                         
  -5   6   0        345.78        334.07         7.93 o                         
  -4   6   0         23.25         22.56         1.15 o                         
  -3   6   0        186.36        198.97         2.66 o                         
  -2   6   0         48.66         49.64         1.35 o                         
  -1   6   0         23.10         21.68         0.98 o                         
   0   6   0        226.38        218.91         3.00 o                         
   1   6   0         23.14         19.91         1.07 o                         
   2   6   0         48.82         45.47         1.34 o                         
   3   6   0        186.02        188.98         5.44 o                         
   4   6   0         23.25         16.95         1.87 o                         
   5   6   0        346.23        346.39         9.70 o                         
   6   6   0        112.73        108.23         3.17 o                         
   7   6   0        124.73        120.51         4.13 o                         
   8   6   0         72.04         65.50         3.94 o                         
   9   6   0          9.23         15.17         7.64 o                         
  10   6   0         47.20         54.72         7.19 o                         
  11   6   0          1.10          2.34         3.79 o                         
  12   6   0          3.64          6.22         4.94 o                         
  13   6   0          2.42          7.59         7.36 o                         
 -13   7   0         14.55         29.98         6.51 o                         
 -12   7   0         21.47         27.31         9.70 o                         
 -11   7   0          6.18          3.29         5.54 o                         
 -10   7   0          9.38         10.72         5.16 o                         
  -9   7   0          1.79          3.69         4.66 o                         
  -8   7   0         17.62         15.33         2.99 o                         
  -7   7   0         19.53         19.35         1.84 o                         
  -6   7   0        195.70        196.20         8.84 o                         
  -5   7   0        131.11        121.99         3.85 o                         
  -4   7   0          2.12          2.42         1.19 o                         
  -3   7   0         24.26         25.59         1.08 o                         
  -2   7   0         51.21         57.78         1.52 o                         
  -1   7   0        115.23        127.46         2.31 o                         
   0   7   0        120.68        116.33         2.29 o                         
   1   7   0        115.08        129.74         2.80 o                         
   2   7   0         51.31         53.37         1.47 o                         
   3   7   0         24.36         22.97         3.32 o                         
   4   7   0          2.12          3.08         1.84 o                         
   5   7   0        131.27        119.26         5.19 o                         
   6   7   0        195.31        181.91         4.52 o                         
   7   7   0         19.51         21.57         2.71 o                         
   8   7   0         17.67         15.84         2.75 o                         
   9   7   0          1.81          5.94         3.42 o                         
  10   7   0          9.40          6.57         3.32 o                         
  11   7   0          6.13          5.26         3.49 o                         
  12   7   0         21.45         18.93         7.18 o                         
 -12   8   0          0.59         16.84         6.23 o                         
 -11   8   0          2.01         11.83         5.88 o                         
 -10   8   0         39.47         55.80         6.44 o                         
  -9   8   0          8.59          4.39         3.61 o                         
  -8   8   0         13.21         15.20         2.71 o                         
  -7   8   0         23.11         23.88         2.08 o                         
  -6   8   0         99.53         95.99         3.49 o                         
  -5   8   0        104.81        100.86         2.88 o                         
  -4   8   0          3.05          3.91         1.22 o                         
  -3   8   0         26.04         28.21         1.27 o                         
  -2   8   0        100.69         97.78         1.99 o                         
  -1   8   0         81.09         79.83         1.66 o                         
   0   8   0          6.00          7.76         1.36 o                         
   1   8   0         81.05         77.46         2.23 o                         
   2   8   0        100.59         94.72         3.22 o                         
   3   8   0         26.00         24.86         2.12 o                         
   4   8   0          3.05          2.13         2.13 o                         
   5   8   0        104.66        100.15         4.61 o                         
   6   8   0         99.58         99.81         3.96 o                         
   7   8   0         23.10         20.42         2.92 o                         
   8   8   0         13.17         12.05         2.82 o                         
   9   8   0          8.61         13.79         3.83 o                         
  10   8   0         39.44         36.74         7.50 o                         
  11   8   0          1.99          2.43         3.63 o                         
  12   8   0          0.60         -4.85         5.10 o                         
 -11   9   0         22.66         31.82         4.59 o                         
 -10   9   0         12.66          9.83         5.58 o                         
  -9   9   0         20.28         15.77         5.51 o                         
  -8   9   0         23.54         20.24         3.76 o                         
  -7   9   0          9.31         11.26         2.17 o                         
  -6   9   0        120.95        121.05         5.53 o                         
  -5   9   0         64.52         64.38         3.14 o                         
  -4   9   0         11.86         12.02         2.65 o                         
  -3   9   0         13.46         14.17         1.46 o                         
  -2   9   0         82.54         84.62         2.33 o                         
  -1   9   0         75.50         71.85         1.80 o                         
   0   9   0          0.13         -0.50         2.43 o                         
   1   9   0         75.38         72.69         2.67 o                         
   2   9   0         82.38         75.98         4.79 o                         
   3   9   0         13.48         10.31         2.09 o                         
   4   9   0         11.82          6.57         2.56 o                         
   5   9   0         64.59         55.96         3.15 o                         
   6   9   0        120.99        126.76         7.10 o                         
   7   9   0          9.27          9.28         3.06 o                         
   8   9   0         23.48         27.43         3.57 o                         
   9   9   0         20.28         17.25         3.62 o                         
  10   9   0         12.66         16.09         4.28 o                         
  11   9   0         22.66         29.83         4.67 o                         
  12   9   0          2.39         -2.69         7.15 o                         
 -11  10   0          9.70          9.79        14.25 o                         
 -10  10   0         33.61         38.32         4.84 o                         
  -9  10   0         27.09         30.67         4.45 o                         
  -8  10   0          3.21          3.33         3.76 o                         
  -7  10   0         16.52         16.04         3.91 o                         
  -6  10   0         31.29         27.28         2.55 o                         
  -5  10   0          3.65          1.99         4.03 o                         
  -4  10   0          0.87          2.00         2.42 o                         
  -3  10   0         11.11         13.61         2.36 o                         
  -2  10   0         78.24         83.57         7.10 o                         
  -1  10   0         80.83         87.63         6.27 o                         
   0  10   0         38.07         33.53         4.11 o                         
   1  10   0         81.08         74.92         3.19 o                         
   2  10   0         78.40         52.59         6.70 o                         
   3  10   0         11.10          6.81         3.45 o                         
   4  10   0          0.86          4.47         6.37 o                         
   5  10   0          3.65          4.33         2.47 o                         
   6  10   0         31.35         32.32         3.35 o                         
   7  10   0         16.49         21.54         3.35 o                         
   8  10   0          3.17          6.31         3.50 o                         
   9  10   0         27.17         33.77         3.97 o                         
  10  10   0         33.58         30.98         4.87 o                         
  11  10   0          9.69          5.75         5.18 o                         
 -10  11   0         10.14          5.57         5.24 o                         
  -9  11   0          1.19          3.76         5.00 o                         
  -8  11   0          0.05          0.89        10.07 o                         
  -7  11   0         33.43         37.45         7.51 o                         
  -6  11   0         28.16         21.08         4.24 o                         
  -5  11   0          8.98          6.53         4.68 o                         
  -4  11   0          7.99          4.09         4.90 o                         
  -3  11   0         40.83         35.37         2.55 o                         
  -2  11   0        162.19        166.57         6.26 o                         
  -1  11   0         61.80         57.01         3.77 o                         
   0  11   0          9.47         10.18         1.68 o                         
   1  11   0         61.84         60.60         2.99 o                         
   2  11   0        162.13        144.23         5.95 o                         
   3  11   0         40.79         39.02         2.80 o                         
   4  11   0          8.01          7.73         2.63 o                         
   5  11   0          8.96          3.87         2.65 o                         
   6  11   0         28.19         31.59         3.50 o                         
   7  11   0         33.40         34.50         3.87 o                         
   8  11   0          0.05          4.71         3.66 o                         
   9  11   0          1.20         -0.38         4.12 o                         
  10  11   0         10.17          7.40         4.71 o                         
  -9  12   0         12.75         12.41         4.68 o                         
  -8  12   0          3.00         -3.04         5.92 o                         
  -7  12   0          8.07          3.15         4.04 o                         
  -6  12   0         22.57         18.66         3.93 o                         
  -5  12   0          5.99          6.00         3.65 o                         
  -4  12   0          2.92          6.98         5.34 o                         
  -3  12   0         31.44         22.62         5.72 o                         
  -2  12   0          5.14          4.12         3.58 o                         
  -1  12   0         39.61         26.71         2.69 o                         
   0  12   0          0.98          3.05         1.77 o                         
   1  12   0         39.69         37.68         4.42 o                         
   2  12   0          5.15          7.47         4.04 o                         
   3  12   0         31.39         36.03         4.88 o                         
   4  12   0          2.91         12.01         5.08 o                         
   5  12   0          5.99          7.93         3.97 o                         
   6  12   0         22.54         29.85         5.43 o                         
   7  12   0          8.06         10.40         5.23 o                         
   8  12   0          3.01          5.25         7.77 o                         
   9  12   0         12.77         28.34         5.26 o                         
  10  12   0          0.56         -8.05         8.05 o                         
  -8  13   0          2.12         13.55         6.26 o                         
  -7  13   0          0.11          2.63         4.41 o                         
  -6  13   0          1.15         12.05         5.72 o                         
  -5  13   0          0.16          4.44         5.94 o                         
  -4  13   0          2.63         -3.56         4.21 o                         
  -3  13   0         19.64         12.77         4.35 o                         
  -2  13   0         31.08         26.05         3.48 o                         
  -1  13   0         39.44         37.21         4.07 o                         
   0  13   0          0.36          2.25         2.97 o                         
   1  13   0         39.42         54.09         7.70 o                         
   2  13   0         31.08         41.21        12.78 o                         
   3  13   0         19.66         22.74         6.64 o                         
   4  13   0          2.63          4.59         5.32 o                         
   5  13   0          0.15          1.29         4.26 o                         
   6  13   0          1.15         -4.62         4.62 o                         
   7  13   0          0.11         -0.11         5.97 o                         
   8  13   0          2.11          0.18         5.67 o                         
  -5  14   0          3.19          1.23         4.68 o                         
  -4  14   0          1.70         10.26         4.77 o                         
  -3  14   0         14.06         24.96         5.04 o                         
  -2  14   0          0.15         -0.22         4.56 o                         
  -1  14   0          4.51          5.28         6.44 o                         
   0  14   0          1.76          5.16         4.80 o                         
   1  14   0          4.49          7.09         8.85 o                         
   2  14   0          0.15          1.73         5.03 o                         
   3  14   0         14.08         17.03         5.30 o                         
   4  14   0          1.70          0.23         5.64 o                         
   5  14   0          3.18          2.58         4.59 o                         
   6  14   0         15.79         17.47         7.72 o                         
   7  14   0          4.32          6.48         8.70 o                         
  -4  15   0          2.85         11.66         4.98 o                         
  -3  15   0         12.76         12.98         5.29 o                         
  -2  15   0          2.89         -0.43         7.15 o                         
  -1  15   0          6.05         15.92         7.20 o                         
   0  15   0          7.26          6.94        10.05 o                         
   1  15   0          6.07         -4.11         5.50 o                         
   2  15   0          2.91          6.87         5.40 o                         
   3  15   0         12.78          7.17         5.78 o                         
   4  15   0          2.85         -3.64         8.28 o                         
  -1  16   0          8.09          1.65         8.21 o                         
   0  16   0          1.11         10.41         8.24 o                         
   1  16   0          8.09          7.66         8.10 o                         
 -15   1   1          2.96          6.22         5.99 o                         
 -14   1   1         11.30         12.83         3.62 o                         
 -13   1   1         70.96         68.66         4.81 o                         
 -12   1   1          0.75          0.51         2.21 o                         
 -11   1   1         17.20         21.96         2.83 o                         
 -10   1   1          0.88          1.49         2.88 o                         
  -9   1   1          7.56          4.58         2.60 o                         
  -8   1   1        153.24        121.94         4.61 o                         
  -7   1   1         14.48         14.96         3.14 o                         
  -6   1   1        568.71        607.24        10.07 o                         
  -5   1   1         19.54         20.38         1.35 o                         
  -4   1   1        475.09        535.70        12.68 o                         
  -3   1   1          4.12          5.40         0.74 o                         
  -2   1   1        321.93        312.45         5.32 o                         
  -1   1   1       2372.97       2468.61        56.31 o                         
   1   1   1        445.95        464.75        15.30 o                         
   2   1   1         46.25         43.47         0.96 o                         
   3   1   1         95.35         96.29         1.81 o                         
   4   1   1       1218.89       1357.13        18.11 o                         
   5   1   1         30.19         30.67         0.91 o                         
   6   1   1         38.26         34.68         1.80 o                         
   7   1   1          2.84          4.52         1.77 o                         
   8   1   1        194.06        161.13         4.73 o                         
   9   1   1         15.47         10.16         2.58 o                         
  10   1   1          2.96          6.19         2.84 o                         
  11   1   1         79.49         77.93         5.35 o                         
 -14   2   1         15.80         28.48         5.81 o                         
 -13   2   1         42.35         49.86         3.15 o                         
 -12   2   1         32.93         33.03         2.79 o                         
 -11   2   1          0.74          2.99         2.03 o                         
 -10   2   1          1.84          1.94         2.34 o                         
  -9   2   1          5.29          2.74         2.67 o                         
  -8   2   1         12.64         12.72         2.96 o                         
  -7   2   1        297.69        322.22         7.93 o                         
  -6   2   1         12.25         14.24         1.36 o                         
  -5   2   1       1352.17       1483.99        18.34 o                         
  -4   2   1        115.22        135.46         1.78 o                         
  -3   2   1        172.89        179.89         2.19 o                         
  -2   2   1        560.35        542.60         8.03 o                         
  -1   2   1        365.36        370.37         6.16 o                         
   0   2   1      12051.10      12166.55       391.10 o                         
   1   2   1        175.05        174.15         3.09 o                         
   2   2   1        455.84        460.04         5.79 o                         
   3   2   1        139.32        139.06         2.45 o                         
   4   2   1        323.67        347.80         4.98 o                         
   5   2   1        337.18        361.06         5.70 o                         
   6   2   1          1.59          1.90         1.06 o                         
   7   2   1         71.21         57.29         1.97 o                         
   8   2   1        119.53        100.19         2.64 o                         
   9   2   1         12.50         12.09         2.30 o                         
  10   2   1          9.62         13.31         3.75 o                         
  11   2   1          8.32          9.27         6.02 o                         
  12   2   1        301.34        321.73        15.80 o                         
  13   2   1          8.06         19.49         7.13 o                         
 -14   3   1          1.74          1.47         6.27 o                         
 -13   3   1        201.49        213.54         8.62 o                         
 -12   3   1          5.35          5.26         3.03 o                         
 -11   3   1         67.30         68.61         3.08 o                         
 -10   3   1          2.20          3.61         2.26 o                         
  -9   3   1         10.27          6.72         2.09 o                         
  -8   3   1         61.93         56.53         2.56 o                         
  -7   3   1        290.13        282.17         5.51 o                         
  -6   3   1        232.67        249.03         5.39 o                         
  -5   3   1         44.32         47.67         1.03 o                         
  -4   3   1         69.49         73.57         1.18 o                         
  -3   3   1        147.20        154.74         1.93 o                         
  -2   3   1        276.75        273.63         3.31 o                         
  -1   3   1        280.65        300.62         5.88 o                         
   0   3   1         50.14         46.66         1.16 o                         
   1   3   1       4896.45       4891.61        55.65 o                         
   2   3   1        221.74        208.86         2.97 o                         
   3   3   1          9.35          8.85         0.78 o                         
   4   3   1        276.03        292.12         4.00 o                         
   5   3   1        132.70        128.34         2.58 o                         
   6   3   1         75.62         69.82         2.16 o                         
   7   3   1         17.25         17.61         1.34 o                         
   8   3   1         39.28         34.01         1.79 o                         
   9   3   1         10.87          9.12         1.80 o                         
  10   3   1          2.31          4.67         3.82 o                         
  11   3   1         51.44         60.55         5.18 o                         
  12   3   1          3.03          1.70         4.66 o                         
  13   3   1          8.01         16.17         7.26 o                         
  14   3   1          0.39          4.72         7.10 o                         
 -14   4   1          3.78         -1.09         4.79 o                         
 -13   4   1          7.03          5.35         2.79 o                         
 -12   4   1        159.44        180.75         6.68 o                         
 -11   4   1          8.67          8.60         2.86 o                         
 -10   4   1         30.69         30.90         2.11 o                         
  -9   4   1         21.21         20.16         1.84 o                         
  -8   4   1        130.50        120.15         2.70 o                         
  -7   4   1        662.51        628.34        12.42 o                         
  -6   4   1          8.54          6.67         1.42 o                         
  -5   4   1          9.06          8.71         0.79 o                         
  -4   4   1         55.02         54.84         0.91 o                         
  -3   4   1        403.76        428.18         4.56 o                         
  -2   4   1         53.24         46.50         0.92 o                         
  -1   4   1        163.08        171.73         2.34 o                         
   0   4   1        238.77        229.15         3.97 o                         
   1   4   1         75.87         76.97         1.33 o                         
   2   4   1        149.30        129.13         1.74 o                         
   3   4   1         67.74         68.06         1.37 o                         
   4   4   1          0.05          0.49         1.09 o                         
   5   4   1        806.85        784.02        11.97 o                         
   6   4   1         99.06         95.92         2.71 o                         
   7   4   1        188.62        187.25         3.66 o                         
   8   4   1         40.92         39.50         2.06 o                         
   9   4   1          1.84          4.29         2.30 o                         
  10   4   1         22.57         23.88         2.81 o                         
  11   4   1          2.60          5.88         4.23 o                         
  12   4   1         73.68         83.74        12.22 o                         
  13   4   1         10.77          5.88         5.59 o                         
 -14   5   1          1.85          1.70         6.84 o                         
 -13   5   1          0.39         -0.47         4.17 o                         
 -12   5   1         15.59         21.58         3.37 o                         
 -11   5   1          3.42          0.80         3.51 o                         
 -10   5   1          3.36          2.01         3.17 o                         
  -9   5   1          5.07          5.38         1.73 o                         
  -8   5   1         45.03         44.73         2.57 o                         
  -7   5   1         99.28        100.58         2.76 o                         
  -6   5   1        213.41        213.87         3.64 o                         
  -5   5   1         96.08         91.28         1.61 o                         
  -4   5   1         12.02         14.50         0.66 o                         
  -3   5   1         76.63         79.03         1.30 o                         
  -2   5   1        178.50        192.20         2.46 o                         
  -1   5   1        664.18        657.52         7.65 o                         
   0   5   1         87.49         93.79         1.92 o                         
   1   5   1        238.44        274.58         3.81 o                         
   2   5   1        179.20        171.58         2.42 o                         
   3   5   1         47.78         49.35         1.53 o                         
   4   5   1         10.33         11.86         1.30 o                         
   5   5   1         68.50         66.16         2.04 o                         
   6   5   1        419.04        388.92         6.63 o                         
   7   5   1        166.22        160.87         3.47 o                         
   8   5   1         49.46         48.45         2.79 o                         
   9   5   1          2.28          4.54         2.89 o                         
  10   5   1         40.33         41.32         4.91 o                         
  11   5   1         29.96         25.15         4.83 o                         
  12   5   1          9.80          2.19         4.80 o                         
  13   5   1         12.82         12.28         5.26 o                         
 -13   6   1          6.31         10.92         3.60 o                         
 -12   6   1          1.82          2.21         3.27 o                         
 -11   6   1          3.38          4.16         3.70 o                         
 -10   6   1         55.83         51.44         5.56 o                         
  -9   6   1          2.16          0.21         4.18 o                         
  -8   6   1         63.19         69.43         5.34 o                         
  -7   6   1        174.85        153.89         5.37 o                         
  -6   6   1         12.75         13.07         1.00 o                         
  -5   6   1         95.33         99.53         1.55 o                         
  -4   6   1          1.55          2.42         0.80 o                         
  -3   6   1        172.27        178.85         2.56 o                         
  -2   6   1          0.00          1.19         0.56 o                         
  -1   6   1        143.43        140.04         2.47 o                         
   0   6   1        270.55        272.36         4.23 o                         
   1   6   1         19.88         18.86         1.11 o                         
   2   6   1        182.12        182.56         2.61 o                         
   3   6   1        102.78        105.33         2.83 o                         
   4   6   1         15.39         12.43         1.45 o                         
   5   6   1        381.85        377.51         6.39 o                         
   6   6   1         72.19         67.73         2.34 o                         
   7   6   1        191.39        182.89         4.35 o                         
   8   6   1         55.02         51.28         3.68 o                         
   9   6   1          9.97         15.86         3.28 o                         
  10   6   1          1.02          6.35         3.97 o                         
  11   6   1          1.11          7.72         4.55 o                         
  12   6   1         20.52         13.93         5.13 o                         
  13   6   1          1.31         -3.38         7.41 o                         
 -13   7   1          3.41          6.40         4.44 o                         
 -12   7   1          6.05          8.73         5.72 o                         
 -11   7   1         20.45         19.94         5.45 o                         
 -10   7   1         44.70         56.82         5.91 o                         
  -9   7   1         31.15         28.04         5.03 o                         
  -8   7   1         11.67         13.95         3.09 o                         
  -7   7   1          5.73          7.81         1.60 o                         
  -6   7   1        483.65        480.01         9.93 o                         
  -5   7   1        143.05        145.23         2.63 o                         
  -4   7   1         55.62         51.00         1.22 o                         
  -3   7   1         14.65         16.51         0.81 o                         
  -2   7   1        102.38        102.94         2.37 o                         
  -1   7   1         79.39         89.18         2.71 o                         
   0   7   1         39.92         42.42         1.17 o                         
   1   7   1        271.04        263.28         4.77 o                         
   2   7   1         65.68         66.10         1.97 o                         
   3   7   1          7.47          4.72         1.44 o                         
   4   7   1          2.57          4.56         2.55 o                         
   5   7   1        143.11        133.93        10.74 o                         
   6   7   1         38.96         36.25         2.98 o                         
   7   7   1         76.40         75.92         2.78 o                         
   8   7   1         20.03         21.46         2.99 o                         
   9   7   1         12.85         19.82         3.67 o                         
  10   7   1         32.11         33.36         3.58 o                         
  11   7   1         19.74         15.58         4.90 o                         
  12   7   1          2.84          6.94         5.13 o                         
 -12   8   1         13.27         16.96         6.10 o                         
 -11   8   1          7.85         18.34         5.81 o                         
 -10   8   1         11.37         13.25         4.33 o                         
  -9   8   1         10.70         14.71         4.39 o                         
  -8   8   1          0.27          3.89         3.19 o                         
  -7   8   1         10.96         10.33         3.24 o                         
  -6   8   1         17.63         26.00         2.17 o                         
  -5   8   1         52.68         51.17         2.03 o                         
  -4   8   1          5.12          7.71         1.22 o                         
  -3   8   1          3.50          3.05         1.29 o                         
  -2   8   1        118.98        118.67         2.61 o                         
  -1   8   1         34.50         33.13         1.36 o                         
   0   8   1        148.90        140.64         2.54 o                         
   1   8   1         22.07         21.02         1.66 o                         
   2   8   1         66.57         67.89         2.59 o                         
   3   8   1         57.58         53.25         9.41 o                         
   4   8   1          3.74          6.40         1.96 o                         
   5   8   1        171.49        169.70         8.54 o                         
   6   8   1          7.25          5.62         2.78 o                         
   7   8   1         13.08         15.60         2.27 o                         
   8   8   1         25.79         20.75         3.19 o                         
   9   8   1          5.46          3.91         3.71 o                         
  10   8   1         24.35         26.00         5.69 o                         
  11   8   1          9.00          1.72         8.05 o                         
  12   8   1         22.03         18.20         5.54 o                         
 -12   9   1          5.71          2.95         6.15 o                         
 -11   9   1          1.49         -0.89         4.24 o                         
 -10   9   1          8.35          8.76         3.99 o                         
  -9   9   1         10.63         16.23         3.84 o                         
  -8   9   1          5.40          4.70         3.43 o                         
  -7   9   1         32.39         29.49         3.51 o                         
  -6   9   1         30.06         28.14         2.35 o                         
  -5   9   1        113.41        101.32         3.41 o                         
  -4   9   1         27.00         29.97         2.24 o                         
  -3   9   1         45.14         42.12         2.02 o                         
  -2   9   1        141.71        144.90         3.07 o                         
  -1   9   1          3.54          2.64         1.58 o                         
   0   9   1         30.08         30.58         1.76 o                         
   1   9   1         70.24         67.56         3.03 o                         
   2   9   1         41.11         33.39         3.24 o                         
   3   9   1         95.63         80.41         8.03 o                         
   4   9   1         18.42         12.02         5.39 o                         
   5   9   1          6.20          6.85         3.33 o                         
   6   9   1          9.31          7.50         3.02 o                         
   7   9   1         11.06         11.90         2.77 o                         
   8   9   1         16.72         20.53         3.45 o                         
   9   9   1         15.09         17.92         3.68 o                         
  10   9   1          2.58          8.87         4.21 o                         
  11   9   1          2.08         -2.98         4.98 o                         
 -11  10   1          4.69          6.67         5.28 o                         
 -10  10   1         25.06         32.63         4.47 o                         
  -9  10   1          1.54         12.26         3.97 o                         
  -8  10   1          2.84          5.57         3.64 o                         
  -7  10   1          7.84          5.00         3.48 o                         
  -6  10   1          9.74         11.48         2.36 o                         
  -5  10   1         25.42         24.74         2.47 o                         
  -4  10   1          0.89          0.52         2.14 o                         
  -3  10   1          7.19         13.76         2.54 o                         
  -2  10   1         40.17         41.79         2.94 o                         
  -1  10   1        217.70        215.67         6.55 o                         
   0  10   1          7.12         10.72         2.00 o                         
   1  10   1         12.25         11.70         2.38 o                         
   2  10   1         28.57         14.18         2.65 o                         
   3  10   1          6.52          4.22         4.06 o                         
   4  10   1          0.44         14.62         5.90 o                         
   5  10   1         11.03         14.60         3.78 o                         
   6  10   1         33.40         34.41         2.71 o                         
   7  10   1         38.80         33.30         2.87 o                         
   8  10   1          1.13         -3.17         3.17 o                         
   9  10   1          1.18          0.63         4.14 o                         
  10  10   1          0.95         -1.48         4.38 o                         
  11  10   1         39.19         28.83         7.73 o                         
 -10  11   1          9.05         15.06         7.25 o                         
  -9  11   1          4.65          5.58         4.20 o                         
  -8  11   1          6.70          5.93         3.88 o                         
  -7  11   1         24.48         18.29         3.93 o                         
  -6  11   1         22.87         23.40         3.78 o                         
  -5  11   1         14.14         11.34         2.60 o                         
  -4  11   1          7.52          6.10         2.84 o                         
  -3  11   1         16.56         14.23         2.83 o                         
  -2  11   1         74.57         70.96         4.27 o                         
  -1  11   1         18.45         23.53         2.52 o                         
   0  11   1          7.14          9.31         2.10 o                         
   1  11   1         51.22         47.48         4.19 o                         
   2  11   1         80.63         87.71         5.86 o                         
   3  11   1         34.37         40.46         4.35 o                         
   4  11   1          6.94         13.58         6.47 o                         
   5  11   1          2.30          0.06         3.56 o                         
   6  11   1         23.06         24.88         2.97 o                         
   7  11   1         11.03         11.62         3.16 o                         
   8  11   1          3.64          5.36         3.37 o                         
   9  11   1          3.13          5.01         4.00 o                         
  10  11   1         10.60         13.30        14.21 o                         
  -9  12   1         14.93         13.18         5.14 o                         
  -8  12   1         13.45         14.85         4.34 o                         
  -7  12   1         18.64         19.66         4.18 o                         
  -6  12   1         27.90         34.51         4.24 o                         
  -5  12   1          8.65         14.15         8.49 o                         
  -4  12   1         13.78         20.79         3.41 o                         
  -3  12   1         15.98         17.71         5.20 o                         
  -2  12   1         37.80         39.90         6.87 o                         
  -1  12   1          4.19         11.25         6.07 o                         
   0  12   1          4.87          6.28         4.81 o                         
   1  12   1         22.11         19.09         6.11 o                         
   2  12   1         12.33         11.79         3.99 o                         
   3  12   1          2.84         -0.11         4.10 o                         
   4  12   1          3.39         -4.65         6.85 o                         
   5  12   1          9.32         13.23         4.75 o                         
   6  12   1         45.74         48.30         5.71 o                         
   7  12   1          5.70          5.11         4.27 o                         
   8  12   1          1.60          8.32         5.51 o                         
   9  12   1         21.81         33.12         7.72 o                         
  -8  13   1          3.18         -1.21         4.48 o                         
  -7  13   1          7.69          9.04         6.95 o                         
  -6  13   1         18.62         15.10         3.70 o                         
  -5  13   1          7.19          8.20         5.09 o                         
  -4  13   1         19.62         27.40         5.63 o                         
  -3  13   1         18.66         12.75         4.11 o                         
  -2  13   1          9.17         12.55         3.10 o                         
  -1  13   1         20.46         26.93         5.85 o                         
   0  13   1         10.31         12.52         4.24 o                         
   1  13   1         20.59         18.66         4.44 o                         
   2  13   1         56.68         58.12        10.55 o                         
   3  13   1          0.13          3.39         4.60 o                         
   4  13   1          1.68          6.39         3.83 o                         
   5  13   1          0.80         -0.62         4.99 o                         
   6  13   1         14.32         18.43         5.34 o                         
   7  13   1          4.82          5.51         4.52 o                         
   8  13   1          4.05         -4.39         7.80 o                         
  -7  14   1          0.59         -1.35         6.14 o                         
  -5  14   1          8.66          0.71         6.83 o                         
  -4  14   1          2.70         12.68         7.05 o                         
  -3  14   1          5.12          9.31         6.80 o                         
  -2  14   1         10.17         11.16         5.94 o                         
  -1  14   1          2.56          8.47         6.04 o                         
   0  14   1          6.82          1.73         4.67 o                         
   1  14   1          0.01          2.28         4.61 o                         
   2  14   1         26.67         34.73         9.49 o                         
   3  14   1         23.10         19.34         5.18 o                         
   4  14   1         22.93         21.48         8.11 o                         
   5  14   1          0.84          4.67        13.53 o                         
   6  14   1         10.12          0.46         7.63 o                         
  -4  15   1          7.93          3.29         5.20 o                         
  -3  15   1          0.33         -4.55         6.95 o                         
  -2  15   1          1.34          1.72         7.25 o                         
  -1  15   1          2.30          5.81         8.19 o                         
   0  15   1         11.43          8.69         6.78 o                         
   1  15   1          6.96          9.33         5.25 o                         
   2  15   1         16.94         23.76         8.30 o                         
 -15   0   2         30.47         28.82         6.72 o                         
 -14   0   2         30.50         39.05         4.88 o                         
 -13   0   2         40.25         42.56         4.65 o                         
 -12   0   2        143.77        146.33         6.35 o                         
 -11   0   2          0.06          2.95         2.43 o                         
 -10   0   2         25.59         30.66         4.81 o                         
  -9   0   2         23.85         21.43         4.26 o                         
  -8   0   2         17.85         20.08         1.92 o                         
  -7   0   2        155.50        159.82         3.76 o                         
  -6   0   2         20.84         21.43         1.90 o                         
  -5   0   2       2208.41       2477.03        57.22 o                         
  -4   0   2         47.63         49.45         2.16 o                         
  -3   0   2        160.67        170.52         3.25 o                         
  -2   0   2       2569.12       2917.87        66.74 o                         
   2   0   2        320.39        299.01         5.89 o                         
   3   0   2         37.90         39.59         1.49 o                         
   4   0   2        405.72        444.99         8.89 o                         
   5   0   2       1366.66       1455.29        27.69 o                         
   6   0   2          4.35          4.28         1.05 o                         
   7   0   2        493.47        431.47         8.34 o                         
   8   0   2         85.45         78.15         5.11 o                         
   9   0   2          3.87          4.28         2.50 o                         
  10   0   2         33.74         31.63         4.39 o                         
  11   0   2         23.10         22.79         4.30 o                         
  12   0   2        311.92        334.52        15.38 o                         
 -15   1   2          3.44          8.17         5.95 o                         
 -14   1   2          7.79         11.74         3.64 o                         
 -13   1   2         93.11         86.77         4.11 o                         
 -12   1   2          6.47         10.22         2.28 o                         
 -11   1   2          4.73          6.89         2.43 o                         
 -10   1   2          0.44          1.44         2.00 o                         
  -9   1   2         38.64         31.43         3.21 o                         
  -8   1   2        138.20        135.33         2.29 o                         
  -7   1   2         61.12         60.26         1.59 o                         
  -6   1   2        487.64        492.19         6.44 o                         
  -5   1   2         31.35         33.77         1.61 o                         
  -4   1   2        193.42        200.14         2.91 o                         
  -3   1   2        143.13        150.49         2.86 o                         
  -2   1   2        626.52        682.89         9.33 o                         
  -1   1   2       5496.90       6048.64        96.97 o                         
   0   1   2        116.94        125.45         4.67 o                         
   1   1   2       2060.52       2108.53        30.54 o                         
   2   1   2         56.56         56.26         1.04 o                         
   3   1   2         32.65         33.45         1.05 o                         
   4   1   2        169.94        175.48         3.45 o                         
   5   1   2         25.44         25.64         0.89 o                         
   6   1   2        337.95        335.03         4.66 o                         
   7   1   2         19.60         15.40         1.10 o                         
   8   1   2         90.47         82.71         6.28 o                         
   9   1   2         12.26         10.43         3.13 o                         
  10   1   2          8.53          7.75         2.97 o                         
  11   1   2         62.70         69.57         5.33 o                         
  12   1   2          1.66          3.48         5.17 o                         
  13   1   2        125.80        105.96         9.59 o                         
 -15   2   2         13.46          9.85         4.64 o                         
 -14   2   2         11.67         12.61         3.60 o                         
 -13   2   2         15.90         24.47         3.84 o                         
 -12   2   2        183.26        188.68         4.77 o                         
 -11   2   2          3.55          6.71         2.27 o                         
 -10   2   2          9.80          7.79         2.07 o                         
  -9   2   2         11.07          8.86         1.94 o                         
  -8   2   2        216.22        201.13         3.33 o                         
  -7   2   2        475.40        452.05         6.66 o                         
  -6   2   2          2.30          2.89         1.21 o                         
  -5   2   2        429.46        446.85         6.30 o                         
  -4   2   2        115.06        119.48         1.79 o                         
  -3   2   2        281.44        314.54         4.90 o                         
  -2   2   2        622.87        647.08         8.75 o                         
  -1   2   2        126.29        132.79         2.97 o                         
   0   2   2       5777.88       6272.82       137.72 o                         
   1   2   2         57.82         55.66         0.88 o                         
   2   2   2         46.07         42.99         1.10 o                         
   3   2   2         11.01         10.37         1.06 o                         
   4   2   2         54.24         58.88         1.55 o                         
   5   2   2        967.85        976.16        16.26 o                         
   6   2   2          0.66          2.25         1.10 o                         
   7   2   2         22.15         22.19         1.29 o                         
   8   2   2         31.28         28.37         1.83 o                         
   9   2   2          1.79          4.10         2.62 o                         
  10   2   2          4.38          7.66         2.57 o                         
  11   2   2          8.10          6.10         2.91 o                         
  12   2   2         15.10         18.22         6.69 o                         
 -14   3   2          0.45          3.33         3.85 o                         
 -13   3   2         95.94         97.64         4.40 o                         
 -12   3   2          3.60          8.52         3.11 o                         
 -11   3   2         27.04         31.98         2.52 o                         
 -10   3   2          0.11          4.79         2.07 o                         
  -9   3   2          0.46         -1.12         1.87 o                         
  -8   3   2        210.18        190.34         4.00 o                         
  -7   3   2        256.22        257.29         9.24 o                         
  -6   3   2        204.41        205.80         4.04 o                         
  -5   3   2         29.41         33.13         1.30 o                         
  -4   3   2        164.87        189.43         2.89 o                         
  -3   3   2         44.12         53.97         1.24 o                         
  -2   3   2        439.39        463.16         6.33 o                         
  -1   3   2        377.71        413.75         8.02 o                         
   0   3   2        309.51        300.75         4.64 o                         
   1   3   2       1459.98       1495.61        17.11 o                         
   2   3   2         60.21         57.01         1.11 o                         
   3   3   2          8.88          8.41         0.74 o                         
   4   3   2        174.15        180.05         2.88 o                         
   5   3   2         49.24         48.07         1.58 o                         
   6   3   2        461.65        417.97         6.13 o                         
   7   3   2         24.85         23.31         1.53 o                         
   8   3   2          2.18          0.09         1.29 o                         
   9   3   2          8.96          6.54         1.65 o                         
  10   3   2         37.49         35.20         2.62 o                         
  11   3   2         30.78         27.91         6.71 o                         
  12   3   2         15.62         12.34         6.97 o                         
  13   3   2          6.33          5.87         6.87 o                         
 -14   4   2          0.36         -0.23         4.94 o                         
 -13   4   2          9.91         11.95         3.38 o                         
 -12   4   2          7.69          9.61         3.09 o                         
 -11   4   2          2.58          6.57         2.40 o                         
 -10   4   2         10.82         16.88         2.13 o                         
  -9   4   2         11.87          7.43         2.06 o                         
  -8   4   2        120.22        116.00         4.17 o                         
  -7   4   2         34.66         31.73         2.49 o                         
  -6   4   2          5.10          2.77         1.36 o                         
  -5   4   2        413.77        437.37         6.17 o                         
  -4   4   2         91.80         94.53         1.61 o                         
  -3   4   2        464.20        505.49         7.63 o                         
  -2   4   2        344.81        397.37         6.03 o                         
  -1   4   2        153.55        146.84         4.15 o                         
   0   4   2         40.58         37.40         1.01 o                         
   1   4   2        154.56        161.41         2.50 o                         
   2   4   2        351.84        355.49         3.92 o                         
   3   4   2         40.41         38.70         0.99 o                         
   4   4   2         39.83         31.96         1.10 o                         
   5   4   2        109.44        110.98         2.18 o                         
   6   4   2         34.46         31.73         1.51 o                         
   7   4   2         26.18         25.79         1.91 o                         
   8   4   2         24.71         20.70         1.63 o                         
   9   4   2          3.52          5.37         1.88 o                         
  10   4   2         48.44         60.66         3.72 o                         
  11   4   2          0.14          0.33         4.26 o                         
  12   4   2         30.25         37.16         5.30 o                         
  13   4   2          3.12          4.85         4.96 o                         
 -14   5   2         12.77         21.81         7.19 o                         
 -13   5   2         83.72         90.08         4.50 o                         
 -12   5   2         17.83         19.17         3.33 o                         
 -11   5   2         44.22         47.74         3.49 o                         
 -10   5   2          7.59          4.71         2.65 o                         
  -9   5   2         24.76         26.96         2.83 o                         
  -8   5   2         94.12         87.34         2.83 o                         
  -7   5   2         30.42         30.08         1.55 o                         
  -6   5   2        188.33        191.00         3.29 o                         
  -5   5   2         29.84         31.73         0.98 o                         
  -4   5   2         26.94         21.69         1.08 o                         
  -3   5   2         56.42         55.42         1.25 o                         
  -2   5   2        110.89        119.92         2.78 o                         
  -1   5   2        222.47        207.27         4.50 o                         
   0   5   2        190.92        196.73         4.01 o                         
   1   5   2        590.47        624.53         8.51 o                         
   2   5   2        121.71        118.31         1.76 o                         
   3   5   2         10.03         10.56         0.85 o                         
   4   5   2         92.46         84.42         1.70 o                         
   5   5   2        283.93        269.22         4.23 o                         
   6   5   2        462.98        459.57         8.42 o                         
   7   5   2         51.45         53.25         2.40 o                         
   8   5   2         17.79         19.55         2.57 o                         
   9   5   2          5.32          6.31         2.03 o                         
  10   5   2         14.22         12.69         2.88 o                         
  11   5   2          4.89         14.04         4.62 o                         
  12   5   2          3.97         -2.58         4.93 o                         
  13   5   2         65.46         58.29         8.78 o                         
 -13   6   2          1.06          1.31         3.54 o                         
 -12   6   2        107.98        100.50        12.31 o                         
 -11   6   2          2.77         12.26         3.89 o                         
 -10   6   2          2.30          7.70         4.58 o                         
  -9   6   2         19.99         17.56         2.52 o                         
  -8   6   2         31.96         30.66         2.13 o                         
  -7   6   2         25.62         27.06         1.39 o                         
  -6   6   2         27.55         25.91         1.24 o                         
  -5   6   2         55.71         49.38         1.83 o                         
  -4   6   2         12.24         13.97         0.88 o                         
  -3   6   2         34.43         44.73         1.24 o                         
  -2   6   2         73.60         76.37         1.40 o                         
  -1   6   2         13.54         13.17         0.95 o                         
   0   6   2         45.52         50.90         2.00 o                         
   1   6   2         38.23         39.36         1.15 o                         
   2   6   2        159.93        161.65         2.53 o                         
   3   6   2         37.87         42.14         1.18 o                         
   4   6   2          2.99          3.20         0.99 o                         
   5   6   2        427.02        401.01         6.12 o                         
   6   6   2         17.54         18.57         2.66 o                         
   7   6   2         83.11         83.76         2.93 o                         
   8   6   2         41.42         40.11         2.36 o                         
   9   6   2         20.62         21.59         2.57 o                         
  10   6   2          4.51          7.92         3.01 o                         
  11   6   2          5.28          8.67         4.51 o                         
  12   6   2         34.37         33.00         5.36 o                         
 -13   7   2          0.89         -3.53         4.40 o                         
 -12   7   2          9.00          7.24         4.20 o                         
 -11   7   2          8.06          6.35         5.12 o                         
 -10   7   2          4.31          5.65         3.62 o                         
  -9   7   2         25.91         23.81         3.45 o                         
  -8   7   2         16.90         17.63         1.75 o                         
  -7   7   2         31.22         27.37         2.03 o                         
  -6   7   2        162.07        161.08         3.75 o                         
  -5   7   2         67.75         67.11         2.04 o                         
  -4   7   2         19.42         21.36         1.40 o                         
  -3   7   2         21.76         22.72         0.88 o                         
  -2   7   2        130.76        123.06         2.22 o                         
  -1   7   2        303.03        302.13         7.82 o                         
   0   7   2         61.67         56.52         1.64 o                         
   1   7   2         39.25         32.07         1.02 o                         
   2   7   2         51.57         52.73         1.48 o                         
   3   7   2         50.11         42.70         2.61 o                         
   4   7   2         14.30         16.17         1.67 o                         
   5   7   2         67.97         69.48         2.27 o                         
   6   7   2         21.36         20.10         1.87 o                         
   7   7   2        151.33        149.79         3.95 o                         
   8   7   2         68.19         71.12         3.47 o                         
   9   7   2          3.73          6.93         3.91 o                         
  10   7   2          8.29          4.89         3.18 o                         
  11   7   2          4.68          0.43         4.70 o                         
  12   7   2          2.24          5.15         4.95 o                         
 -13   8   2          2.64         16.15         5.98 o                         
 -12   8   2         10.30          4.71         3.56 o                         
 -11   8   2          1.42          1.47         3.98 o                         
 -10   8   2         84.13         94.72         5.10 o                         
  -9   8   2          3.49          3.93         3.39 o                         
  -8   8   2          1.90         -0.05         3.13 o                         
  -7   8   2         32.73         30.41         2.22 o                         
  -6   8   2        116.51        116.79         3.53 o                         
  -5   8   2         83.85         88.40         3.19 o                         
  -4   8   2          3.30          4.44         1.11 o                         
  -3   8   2          9.80         11.13         1.54 o                         
  -2   8   2         17.45         16.71         1.62 o                         
  -1   8   2        314.80        331.35        11.37 o                         
   0   8   2        100.10        108.48         3.19 o                         
   1   8   2         37.33         37.40         2.00 o                         
   2   8   2         58.06         53.03         1.65 o                         
   3   8   2         83.98         77.05         4.69 o                         
   4   8   2          2.16          0.84         1.41 o                         
   5   8   2         36.79         35.22         1.94 o                         
   6   8   2          9.77         11.98         2.25 o                         
   7   8   2         25.57         26.97         3.93 o                         
   8   8   2         25.82         26.27         2.80 o                         
   9   8   2         21.48         22.34         6.05 o                         
  10   8   2          4.99          5.24         3.39 o                         
  11   8   2         43.96         43.92        11.30 o                         
 -12   9   2          2.07          4.72         3.68 o                         
 -11   9   2          3.87         12.40         4.17 o                         
 -10   9   2         25.80         33.06         9.29 o                         
  -9   9   2          6.56          6.92         3.62 o                         
  -8   9   2         15.32         15.06         3.51 o                         
  -7   9   2         68.38         63.00         2.92 o                         
  -6   9   2        192.81        185.12         4.89 o                         
  -5   9   2         70.94         79.20         3.07 o                         
  -4   9   2         28.02         26.94         2.04 o                         
  -3   9   2         14.42         18.70         2.48 o                         
  -2   9   2        269.38        278.86         8.89 o                         
  -1   9   2        119.19        122.03         8.01 o                         
   0   9   2         17.71         19.79         1.24 o                         
   1   9   2         63.48         59.84         3.97 o                         
   2   9   2         10.45          8.60         1.55 o                         
   3   9   2         42.32         31.61         2.46 o                         
   4   9   2         12.19         12.53         5.06 o                         
   5   9   2          3.23          6.97         2.85 o                         
   6   9   2         92.51        101.25         4.53 o                         
   7   9   2         62.55         66.48         5.00 o                         
   8   9   2          5.23          6.95         2.81 o                         
   9   9   2          1.25          3.17         3.96 o                         
  10   9   2          0.73          3.12         4.14 o                         
  11   9   2         19.20          8.57         5.27 o                         
 -11  10   2          8.05          6.01         4.34 o                         
 -10  10   2          2.36         -0.92         4.15 o                         
  -9  10   2          7.90         11.41         6.14 o                         
  -8  10   2          2.82          7.36         3.63 o                         
  -7  10   2          9.45          9.40         3.45 o                         
  -6  10   2         10.40         11.96         2.66 o                         
  -5  10   2         82.36         86.46         3.37 o                         
  -4  10   2          9.83         10.65         2.23 o                         
  -3  10   2         62.18         58.49         3.14 o                         
  -2  10   2         59.82         53.81         2.25 o                         
  -1  10   2         17.25         18.60         2.31 o                         
   0  10   2         28.14         26.07         3.19 o                         
   1  10   2         13.05         13.43         1.70 o                         
   2  10   2         52.04         48.96         2.80 o                         
   3  10   2         13.62         11.94         1.85 o                         
   4  10   2          5.88          8.24         5.52 o                         
   5  10   2         12.81         10.04         3.28 o                         
   6  10   2         47.96         45.77         3.97 o                         
   7  10   2         31.01         32.77         3.60 o                         
   8  10   2          3.26          4.84         2.93 o                         
   9  10   2          5.05          6.68         3.78 o                         
  10  10   2         28.35         27.12         8.49 o                         
 -10  11   2         21.25         15.45         4.53 o                         
  -9  11   2          7.36          6.23         4.46 o                         
  -8  11   2         18.98         21.23         4.15 o                         
  -7  11   2          1.43         -0.58         3.65 o                         
  -6  11   2         11.15         10.42         2.65 o                         
  -5  11   2         44.64         47.93         3.03 o                         
  -4  11   2         14.71         18.06         3.28 o                         
  -3  11   2         32.03         31.50         2.12 o                         
  -2  11   2         87.35         88.10         3.59 o                         
  -1  11   2         13.62         16.22         2.34 o                         
   0  11   2         11.48          9.78         1.80 o                         
   1  11   2         40.24         33.87         3.54 o                         
   2  11   2         38.38         37.01         2.83 o                         
   3  11   2         63.74         48.70         2.77 o                         
   4  11   2         12.23         13.85         6.16 o                         
   5  11   2          9.24          8.80         3.63 o                         
   6  11   2         53.67         60.60         4.40 o                         
   7  11   2          1.78          4.81         2.80 o                         
   8  11   2          3.42         -0.92         3.76 o                         
   9  11   2         14.00         10.27         4.10 o                         
  10  11   2         31.40         19.58         7.32 o                         
  -9  12   2          3.17          4.79         4.39 o                         
  -8  12   2         18.14         17.96         6.09 o                         
  -7  12   2          8.70         11.69         7.11 o                         
  -6  12   2          0.78          4.32         3.76 o                         
  -5  12   2         24.61         22.24         2.99 o                         
  -4  12   2          2.64          5.44         3.01 o                         
  -3  12   2          0.21          1.31         4.52 o                         
  -2  12   2         42.02         45.04         5.49 o                         
  -1  12   2          7.05          7.75         4.66 o                         
   0  12   2          1.46          5.55         2.55 o                         
   1  12   2         37.28         34.99         5.50 o                         
   2  12   2          4.76          6.04         4.58 o                         
   3  12   2         19.36         19.07         4.23 o                         
   4  12   2         24.76         29.30         7.52 o                         
   5  12   2          2.03          0.90         3.80 o                         
   6  12   2          6.59          3.73         2.99 o                         
   7  12   2         14.65         14.87         3.31 o                         
   8  12   2          0.58         -5.69         5.69 o                         
   9  12   2          1.08          3.51         6.66 o                         
  -9  13   2         42.18         29.58         6.71 o                         
  -8  13   2          1.41          0.57         4.39 o                         
  -7  13   2         10.03         14.84         7.97 o                         
  -6  13   2          1.77          5.53         5.97 o                         
  -5  13   2         14.99         13.38         3.11 o                         
  -4  13   2          4.15          4.50         5.14 o                         
  -3  13   2          8.68         17.15         5.36 o                         
  -2  13   2          4.21          1.55         5.24 o                         
  -1  13   2          3.62         13.25         7.58 o                         
   0  13   2         29.13         24.89         4.49 o                         
   1  13   2         11.43         12.51         6.48 o                         
   2  13   2         72.68         69.61        10.83 o                         
   3  13   2         19.69         31.04         5.46 o                         
   4  13   2          4.32         -4.87         5.36 o                         
   5  13   2          4.25          7.94         7.80 o                         
   6  13   2          4.79          6.73         4.11 o                         
   7  13   2          5.80         10.09         5.43 o                         
  -8  14   2         10.29          6.95         6.03 o                         
  -7  14   2          1.92          4.56         5.76 o                         
  -6  14   2          3.30          7.69         7.15 o                         
  -4  14   2         11.17         14.46         5.77 o                         
  -3  14   2          0.82          7.80         5.87 o                         
  -2  14   2          9.00          8.86         6.18 o                         
  -1  14   2         11.79         10.76         4.50 o                         
   0  14   2          1.38          8.90         4.53 o                         
   1  14   2         12.51         14.01         8.64 o                         
   2  14   2          9.06         16.06         6.56 o                         
   3  14   2          1.20          4.54         6.77 o                         
   4  14   2         44.92         57.04         8.27 o                         
   5  14   2          2.99          8.70         5.66 o                         
  -3  15   2         13.39         20.64         6.56 o                         
  -2  15   2          5.85         -2.21         6.29 o                         
  -1  15   2          5.44          4.64         6.53 o                         
   0  15   2          0.12         -7.03         7.03 o                         
   1  15   2          6.89          8.47         7.23 o                         
   2  15   2          4.50         12.23         6.97 o                         
 -15   1   3          8.70         -1.43         5.12 o                         
 -14   1   3          4.62          0.47         7.08 o                         
 -13   1   3         15.37         15.54         3.22 o                         
 -12   1   3          3.95          7.89         2.25 o                         
 -11   1   3         85.35         95.56         3.93 o                         
 -10   1   3          1.76          1.70         1.51 o                         
  -9   1   3         14.53         11.75         1.11 o                         
  -8   1   3         30.39         31.13         1.46 o                         
  -7   1   3        338.36        340.65         4.40 o                         
  -6   1   3        233.31        221.42         3.04 o                         
  -5   1   3         16.15         19.20         0.80 o                         
  -4   1   3          2.96          5.89         0.85 o                         
  -3   1   3         10.36         14.89         0.89 o                         
  -2   1   3        685.43        735.41        14.09 o                         
  -1   1   3       2133.08       2335.23        53.50 o                         
   0   1   3        103.16        114.93         3.24 o                         
   1   1   3       1307.79       1385.52        25.96 o                         
   2   1   3          8.14          8.63         0.79 o                         
   3   1   3         16.03         17.00         0.97 o                         
   4   1   3         61.26         69.24         1.53 o                         
   5   1   3        170.92        160.16         2.92 o                         
   6   1   3        323.21        301.28         5.79 o                         
   7   1   3          2.81          3.63         0.95 o                         
   8   1   3         41.36         32.12         2.04 o                         
   9   1   3          5.59          7.44         2.34 o                         
  10   1   3         21.75         19.76         2.77 o                         
  11   1   3         43.54         48.80         4.67 o                         
  12   1   3          6.66          6.82         3.85 o                         
  13   1   3         56.00         54.49         8.43 o                         
 -15   2   3         43.23         17.47         7.97 o                         
 -14   2   3         14.15         16.99         3.95 o                         
 -13   2   3          2.42          1.08         3.64 o                         
 -12   2   3         56.81         55.78         2.95 o                         
 -11   2   3          0.07          1.93         2.08 o                         
 -10   2   3         23.61         26.49         2.92 o                         
  -9   2   3         17.94         14.94         2.05 o                         
  -8   2   3        141.53        144.31         3.16 o                         
  -7   2   3        595.16        623.39        10.92 o                         
  -6   2   3          4.67          4.43         1.11 o                         
  -5   2   3        444.33        499.01         7.27 o                         
  -4   2   3         47.30         51.26         1.39 o                         
  -3   2   3        248.51        277.42         4.16 o                         
  -2   2   3       1052.30       1153.09        21.81 o                         
  -1   2   3        259.77        277.95         5.72 o                         
   0   2   3       1833.51       1915.05        31.08 o                         
   1   2   3         73.04         75.63         1.48 o                         
   2   2   3         35.15         41.50         1.68 o                         
   3   2   3          6.91          8.17         0.79 o                         
   4   2   3         11.75         13.80         0.92 o                         
   5   2   3         61.21         63.31         2.27 o                         
   6   2   3          7.95          7.15         1.62 o                         
   7   2   3        179.51        164.35         3.09 o                         
   8   2   3         34.86         29.24         1.44 o                         
   9   2   3          9.44         10.17         2.72 o                         
  10   2   3        108.75        109.31         5.44 o                         
  11   2   3          4.70          5.40         2.90 o                         
  12   2   3         30.11         37.41         3.72 o                         
  13   2   3         20.22         22.58         7.61 o                         
 -14   3   3         10.83         21.12         4.10 o                         
 -13   3   3         16.81         20.99         4.84 o                         
 -12   3   3          8.39          9.48         2.65 o                         
 -11   3   3         26.20         25.05         2.47 o                         
 -10   3   3          0.55         -0.57         2.12 o                         
  -9   3   3         21.82         19.83         2.10 o                         
  -8   3   3        466.36        439.12        11.87 o                         
  -7   3   3         43.61         44.86         3.39 o                         
  -6   3   3         68.87         63.22         3.26 o                         
  -5   3   3         20.56         23.07         1.67 o                         
  -4   3   3        141.31        152.00         2.77 o                         
  -3   3   3         54.35         55.47         1.51 o                         
  -2   3   3        335.38        391.95         7.41 o                         
  -1   3   3        959.00        996.44        23.39 o                         
   0   3   3        109.41        111.10         2.85 o                         
   1   3   3        347.19        377.03         5.15 o                         
   2   3   3          4.18          5.40         0.83 o                         
   3   3   3          7.57          8.30         0.96 o                         
   4   3   3        219.49        218.09         3.77 o                         
   5   3   3         93.24         93.83         1.77 o                         
   6   3   3        885.68        834.38        12.75 o                         
   7   3   3         30.77         27.02         1.54 o                         
   8   3   3         64.45         62.45         3.08 o                         
   9   3   3         12.59          9.05         2.30 o                         
  10   3   3         38.40         40.29         3.10 o                         
  11   3   3          6.27          5.49         2.97 o                         
  12   3   3         15.88         22.17         6.83 o                         
  13   3   3         65.22         73.96         8.30 o                         
 -14   4   3         17.29          7.98         4.16 o                         
 -13   4   3          0.15         -0.34         3.75 o                         
 -12   4   3        194.04        186.36         6.89 o                         
 -11   4   3          1.28          8.16         2.54 o                         
 -10   4   3          5.41          8.13         2.63 o                         
  -9   4   3          0.91         -2.27         2.99 o                         
  -8   4   3        230.28        213.28         4.34 o                         
  -7   4   3         33.75         32.20         1.34 o                         
  -6   4   3         35.82         38.03         1.37 o                         
  -5   4   3         82.09         94.70         2.76 o                         
  -4   4   3         58.76         59.70         1.58 o                         
  -3   4   3        201.77        230.37         3.45 o                         
  -2   4   3         36.51         41.10         1.32 o                         
  -1   4   3         25.09         26.29         1.31 o                         
   0   4   3       3049.24       3217.47        46.32 o                         
   1   4   3         33.15         29.22         0.79 o                         
   2   4   3         54.76         53.21         1.34 o                         
   3   4   3         39.74         36.66         1.06 o                         
   4   4   3        106.63        100.61         1.79 o                         
   5   4   3        617.36        592.60         8.44 o                         
   6   4   3         15.83         15.64         1.54 o                         
   7   4   3         10.25          9.56         1.53 o                         
   8   4   3         29.87         26.60         2.13 o                         
   9   4   3          8.08          9.36         1.60 o                         
  10   4   3         37.76         49.25         3.28 o                         
  11   4   3          2.60          7.22         3.06 o                         
  12   4   3         35.78         28.75         5.20 o                         
  13   4   3          8.06         20.27         6.99 o                         
 -14   5   3         50.72         44.10         5.90 o                         
 -13   5   3        109.45        106.26         6.79 o                         
 -12   5   3          3.21         12.31         3.39 o                         
 -11   5   3         14.82         11.95         3.55 o                         
 -10   5   3          2.41          5.02         1.96 o                         
  -9   5   3         36.42         40.22         3.39 o                         
  -8   5   3         43.08         44.34         3.66 o                         
  -7   5   3         28.09         32.11         1.71 o                         
  -6   5   3         64.19         62.20         2.13 o                         
  -5   5   3         54.30         57.63         2.26 o                         
  -4   5   3        212.62        204.09         8.60 o                         
  -3   5   3          5.96          4.86         1.00 o                         
  -2   5   3         98.74         89.18         4.82 o                         
  -1   5   3        100.28        104.39         2.35 o                         
   0   5   3        168.42        159.13         2.70 o                         
   1   5   3        218.88        223.70         3.94 o                         
   2   5   3         50.95         44.93         1.03 o                         
   3   5   3         33.96         34.50         1.15 o                         
   4   5   3         40.43         43.59         1.65 o                         
   5   5   3        179.14        170.16         2.81 o                         
   6   5   3         63.61         58.08         1.81 o                         
   7   5   3         21.06         26.02         1.99 o                         
   8   5   3         28.36         30.25         2.54 o                         
   9   5   3          4.25          4.26         1.80 o                         
  10   5   3         28.55         32.20         3.23 o                         
  11   5   3          3.41          6.92         3.55 o                         
  12   5   3         16.42         17.04         5.12 o                         
  13   5   3         25.40         21.46         7.50 o                         
 -13   6   3          0.24          8.11         4.60 o                         
 -12   6   3         73.11         81.81         5.22 o                         
 -11   6   3          4.64          7.23         3.67 o                         
 -10   6   3         48.38         49.39         9.37 o                         
  -9   6   3         21.67         22.15         2.11 o                         
  -8   6   3         14.54         17.97         2.24 o                         
  -7   6   3         70.76         66.65         2.33 o                         
  -6   6   3        120.07        115.76         2.60 o                         
  -5   6   3          5.30          6.32         1.28 o                         
  -4   6   3         29.13         26.84         1.46 o                         
  -3   6   3          3.38          3.64         1.02 o                         
  -2   6   3         23.19         26.73         1.24 o                         
  -1   6   3        107.58        100.44         2.79 o                         
   0   6   3        157.31        156.18         2.97 o                         
   1   6   3         54.43         57.38         1.59 o                         
   2   6   3         50.88         42.85         1.36 o                         
   3   6   3         66.82         68.09         1.60 o                         
   4   6   3         28.53         25.67         1.25 o                         
   5   6   3          7.91          7.39         1.28 o                         
   6   6   3         10.01          9.72         1.65 o                         
   7   6   3         23.40         21.26         2.33 o                         
   8   6   3         18.97         19.86         2.56 o                         
   9   6   3          6.30          6.67         1.93 o                         
  10   6   3         18.55         23.62         4.52 o                         
  11   6   3         14.72         15.08         4.80 o                         
  12   6   3         29.38         25.76         8.65 o                         
 -13   7   3         11.18         11.47         4.35 o                         
 -12   7   3          2.72          4.06         4.95 o                         
 -11   7   3          2.99         -0.82         3.24 o                         
 -10   7   3         22.34         26.60         3.24 o                         
  -9   7   3         43.03         41.36         3.67 o                         
  -8   7   3         47.40         43.58         2.62 o                         
  -7   7   3         59.14         60.71         2.66 o                         
  -6   7   3         57.28         55.99         1.77 o                         
  -5   7   3         37.62         38.92         1.75 o                         
  -4   7   3         49.71         45.36         3.35 o                         
  -3   7   3         23.34         22.87         1.05 o                         
  -2   7   3        285.89        262.19        24.38 o                         
  -1   7   3        549.71        546.14        10.64 o                         
   0   7   3         64.71         65.39         2.63 o                         
   1   7   3         44.35         47.93         1.80 o                         
   2   7   3         70.01         67.47         1.39 o                         
   3   7   3        143.20        122.88         2.25 o                         
   4   7   3         43.05         42.86         1.40 o                         
   5   7   3          1.42         -0.20         1.18 o                         
   6   7   3         67.89         66.89         4.52 o                         
   7   7   3         57.22         63.00         2.79 o                         
   8   7   3          6.27         11.54         4.10 o                         
   9   7   3          1.59          2.22         2.16 o                         
  10   7   3          0.20          2.99         4.48 o                         
  11   7   3         78.44         65.27         6.07 o                         
  12   7   3          4.92         -0.52         7.06 o                         
 -13   8   3          3.24          5.19         5.87 o                         
 -12   8   3         36.65         33.66         6.01 o                         
 -11   8   3          2.79          2.95         3.88 o                         
 -10   8   3          8.51          7.76         3.17 o                         
  -9   8   3          9.68         11.37         3.46 o                         
  -8   8   3         13.47         12.78         2.12 o                         
  -7   8   3         93.47         85.41         4.27 o                         
  -6   8   3          7.56          9.14         2.87 o                         
  -5   8   3        137.14        133.85         4.84 o                         
  -4   8   3          6.91          5.07         1.20 o                         
  -3   8   3         67.94         65.37         1.49 o                         
  -2   8   3         15.04         17.39         1.06 o                         
  -1   8   3         98.47         87.24         2.40 o                         
   0   8   3         22.13         19.52         0.96 o                         
   1   8   3          4.99          5.09         0.97 o                         
   2   8   3          2.63          0.78         0.78 o                         
   3   8   3         11.06         11.47         1.22 o                         
   4   8   3          3.26          2.62         1.35 o                         
   5   8   3         41.27         42.88         1.89 o                         
   6   8   3         17.97         17.71         2.16 o                         
   7   8   3        202.23        206.61         4.97 o                         
   8   8   3         33.68         33.54         3.04 o                         
   9   8   3          1.14          5.21         3.66 o                         
  10   8   3          0.77         -0.26         4.58 o                         
  11   8   3          9.89         10.03         5.07 o                         
 -12   9   3          4.24          6.37         3.74 o                         
 -11   9   3          6.83         16.37         6.17 o                         
 -10   9   3         27.09         34.02         4.04 o                         
  -9   9   3          5.71          9.74         3.83 o                         
  -8   9   3         20.17         22.58         3.68 o                         
  -7   9   3          2.25          0.92         2.22 o                         
  -6   9   3         29.57         32.84         3.35 o                         
  -5   9   3         30.31         32.11         3.16 o                         
  -4   9   3         19.26         25.78         4.56 o                         
  -3   9   3         10.72         12.23         1.35 o                         
  -2   9   3        244.76        236.23        17.88 o                         
  -1   9   3         59.35         52.87         2.73 o                         
   0   9   3         40.95         43.17         1.87 o                         
   1   9   3         18.59         15.90         0.88 o                         
   2   9   3         17.99         19.04         1.44 o                         
   3   9   3        103.00         88.95         2.14 o                         
   4   9   3         10.01          9.93         1.58 o                         
   5   9   3          4.15          3.08         1.82 o                         
   6   9   3         16.22         24.17         4.09 o                         
   7   9   3         32.24         30.55         4.32 o                         
   8   9   3          5.72          9.10         7.37 o                         
   9   9   3          9.35         13.24         3.28 o                         
  10   9   3         55.48         46.96         7.83 o                         
  11   9   3          7.26          2.23         7.67 o                         
 -11  10   3          2.23          5.83         3.68 o                         
 -10  10   3          1.61          0.65         5.65 o                         
  -9  10   3         20.68         25.46         4.20 o                         
  -8  10   3          7.60         11.37         3.81 o                         
  -7  10   3          5.89          7.04         2.52 o                         
  -6  10   3        110.98        103.74         6.20 o                         
  -5  10   3         85.96         94.69         4.70 o                         
  -4  10   3          4.84          1.72         3.78 o                         
  -3  10   3         12.40         10.99         2.55 o                         
  -1  10   3         11.42          9.32         2.37 o                         
   0  10   3         19.62         20.61         2.16 o                         
   1  10   3         34.67         38.11         4.06 o                         
   2  10   3          9.79          3.97         2.29 o                         
   3  10   3         21.92         17.08         2.74 o                         
   4  10   3         12.82         16.03         3.25 o                         
   5  10   3         17.22         16.51         3.87 o                         
   6  10   3         49.02         53.02         4.91 o                         
   7  10   3         41.56         38.14         4.83 o                         
   8  10   3          5.79          2.71         3.09 o                         
   9  10   3          9.47          2.75         5.76 o                         
  10  10   3          6.83          1.65         7.00 o                         
 -10  11   3          2.66          7.97         4.36 o                         
  -9  11   3         43.17         49.69         7.44 o                         
  -8  11   3          2.88          9.03         4.14 o                         
  -7  11   3          9.37         13.66         3.79 o                         
  -6  11   3         11.24         10.80         3.12 o                         
  -5  11   3          3.80          5.24         3.12 o                         
  -4  11   3         10.58         14.46         2.49 o                         
  -3  11   3         15.62         13.30         2.39 o                         
  -2  11   3         20.76         26.16         2.78 o                         
  -1  11   3         40.55         40.33         3.65 o                         
   0  11   3         22.33         25.17         3.53 o                         
   1  11   3          6.76         10.30         2.69 o                         
   2  11   3          4.37          5.68         2.58 o                         
   3  11   3         12.14         12.91         3.38 o                         
   4  11   3         14.03         21.04         5.98 o                         
   5  11   3         11.18         10.85         3.52 o                         
   6  11   3          1.90          2.76         4.48 o                         
   7  11   3         16.85         10.66         6.12 o                         
   8  11   3          0.03          1.12         3.32 o                         
   9  11   3          1.67         -1.64         3.99 o                         
 -10  12   3          4.85          4.74         6.11 o                         
  -9  12   3          8.00         16.78        12.93 o                         
  -8  12   3         17.51         24.40         6.39 o                         
  -7  12   3          1.51          3.53         4.98 o                         
  -6  12   3          9.06         12.43         3.65 o                         
  -5  12   3         55.39         53.05         3.36 o                         
  -4  12   3          3.36          5.27         3.40 o                         
  -3  12   3          5.26          3.00         4.47 o                         
  -2  12   3         16.66         17.74         3.50 o                         
  -1  12   3         38.56         43.75         5.98 o                         
   0  12   3          8.39          8.70         2.12 o                         
   1  12   3         34.83         35.57         4.71 o                         
   2  12   3         34.35         36.36         3.17 o                         
   3  12   3          2.97          3.20         8.21 o                         
   4  12   3         29.10         39.89         5.29 o                         
   5  12   3          0.15          2.58         4.61 o                         
   6  12   3          4.55         -3.60         4.76 o                         
   7  12   3         20.90         19.06         3.45 o                         
   8  12   3          3.88          4.19         3.49 o                         
  -9  13   3         16.56         12.89         6.37 o                         
  -8  13   3          1.83          9.28         4.39 o                         
  -7  13   3          6.20          7.36         4.17 o                         
  -6  13   3         10.14          9.96         5.86 o                         
  -5  13   3          4.24          1.64         3.02 o                         
  -4  13   3         17.70         21.39         5.48 o                         
  -3  13   3         19.21         19.24         3.98 o                         
  -2  13   3          0.56         10.39         3.77 o                         
  -1  13   3          6.13         14.44         4.09 o                         
   0  13   3          2.03          2.07         3.74 o                         
   1  13   3          2.13          9.34         6.07 o                         
   2  13   3         10.43         18.19         6.32 o                         
   3  13   3          7.14          6.88         6.26 o                         
   4  13   3          2.48         13.78         8.29 o                         
   5  13   3          9.57         11.06         7.10 o                         
   6  13   3         16.78          3.80         5.34 o                         
   7  13   3          5.65          2.85         7.38 o                         
  -6  14   3          3.89         25.96         7.68 o                         
  -4  14   3          2.65          2.85         4.16 o                         
  -3  14   3          0.06         -1.98         5.77 o                         
  -2  14   3         13.71         17.73         6.51 o                         
  -1  14   3         28.95         27.11         9.93 o                         
   0  14   3          2.49         -2.30         6.39 o                         
   1  14   3         24.73         30.02         7.10 o                         
   2  14   3         18.11         24.78         7.08 o                         
   3  14   3          0.94          3.36         6.73 o                         
   4  14   3         27.27         28.13         9.23 o                         
   5  14   3          6.91         -1.11         8.69 o                         
  -4  15   3          4.79         20.13         6.44 o                         
  -3  15   3          5.84          1.78         6.39 o                         
  -2  15   3          4.07          8.42         4.37 o                         
  -1  15   3          3.48          8.32         6.78 o                         
   0  15   3          5.43         16.69         7.31 o                         
   1  15   3         14.55         30.81         7.93 o                         
 -14   0   4          7.24          1.30         7.27 o                         
 -13   0   4         18.01         20.56         8.19 o                         
 -12   0   4         64.99         79.86         5.48 o                         
 -11   0   4          0.56          3.33         3.93 o                         
 -10   0   4         27.76         26.29         2.23 o                         
  -9   0   4          7.78          6.64         1.89 o                         
  -8   0   4        132.43        128.49         3.67 o                         
  -7   0   4       3097.43       3168.31        52.46 o                         
  -6   0   4          8.63          9.57         1.27 o                         
  -5   0   4         29.06         26.20         2.70 o                         
  -4   0   4         11.25         12.02         2.16 o                         
  -3   0   4       1186.41       1562.82       111.94 o                         
  -2   0   4        476.46        531.11        12.82 o                         
  -1   0   4        132.44        137.80         3.81 o                         
   0   0   4        704.03        713.31        24.00 o                         
   1   0   4         30.68         36.71         1.82 o                         
   2   0   4         40.43         39.15         1.26 o                         
   3   0   4         63.74         60.57         1.69 o                         
   4   0   4         99.33         98.20         3.56 o                         
   5   0   4        662.50        632.65        11.62 o                         
   6   0   4         10.55         10.06         1.94 o                         
   7   0   4        126.37        133.92         3.96 o                         
   8   0   4         33.47         27.59         3.20 o                         
   9   0   4         45.22         51.04         3.31 o                         
  10   0   4        105.58         98.11         8.17 o                         
  11   0   4          9.82         12.18         6.18 o                         
  12   0   4        161.54        140.22         7.21 o                         
 -15   1   4         14.02         16.19         8.13 o                         
 -14   1   4          6.62          4.02         4.06 o                         
 -13   1   4         37.34         40.31         3.62 o                         
 -12   1   4          2.67          6.01         3.04 o                         
 -11   1   4         71.14         74.02         3.05 o                         
 -10   1   4          1.15          1.01         1.37 o                         
  -9   1   4          4.43          3.64         1.27 o                         
  -8   1   4        120.28        114.00         2.48 o                         
  -7   1   4        319.55        324.35         6.00 o                         
  -6   1   4          7.45          9.48         1.22 o                         
  -5   1   4          3.64          3.38         0.93 o                         
  -4   1   4         16.53         16.13         1.38 o                         
  -3   1   4        416.19        459.05        12.65 o                         
  -2   1   4        145.03        156.45         5.93 o                         
  -1   1   4         78.75         79.79         2.31 o                         
   0   1   4         37.94         41.23         3.25 o                         
   1   1   4       1203.64       1276.05        20.91 o                         
   2   1   4          7.56          9.09         0.79 o                         
   3   1   4         30.43         27.63         1.17 o                         
   4   1   4        295.85        289.46         4.36 o                         
   5   1   4         40.99         36.65         1.50 o                         
   6   1   4        363.65        338.34         6.01 o                         
   7   1   4          0.00         -0.27         0.99 o                         
   8   1   4         39.94         40.76         1.71 o                         
   9   1   4         13.05         12.35         1.99 o                         
  10   1   4         22.58         23.28         3.45 o                         
  11   1   4          7.95         17.85         4.82 o                         
  12   1   4          4.45         -5.11         5.11 o                         
 -15   2   4          4.21          3.88         7.97 o                         
 -14   2   4         16.64         10.13         6.61 o                         
 -13   2   4          0.93          0.28         3.76 o                         
 -12   2   4          7.54          8.69         3.04 o                         
 -11   2   4          0.11          2.65         2.09 o                         
 -10   2   4          1.26          1.95         1.90 o                         
  -9   2   4         11.51          8.14         1.85 o                         
  -8   2   4        199.97        194.44         3.62 o                         
  -7   2   4         28.59         28.30         2.42 o                         
  -6   2   4          0.65          1.54         1.35 o                         
  -5   2   4         30.30         32.11         1.79 o                         
  -4   2   4         34.95         36.34         1.35 o                         
  -3   2   4        440.92        475.23         7.38 o                         
  -2   2   4          3.55          5.58         1.25 o                         
  -1   2   4         13.30         11.09         1.44 o                         
   0   2   4       2431.02       2635.41        43.06 o                         
   1   2   4         95.55         92.85         1.84 o                         
   2   2   4         14.84         16.62         0.81 o                         
   3   2   4         20.69         18.96         0.99 o                         
   4   2   4        178.73        175.63         3.16 o                         
   5   2   4        442.84        440.09         6.99 o                         
   6   2   4         26.23         29.01         2.75 o                         
   7   2   4         29.10         21.22         1.79 o                         
   8   2   4         17.87         19.01         1.57 o                         
   9   2   4          1.22          4.83         1.53 o                         
  10   2   4         28.81         31.59         2.70 o                         
  11   2   4          3.54          6.58         2.70 o                         
  12   2   4         71.60         78.39         4.20 o                         
 -15   3   4          2.92          8.88         7.65 o                         
 -14   3   4         30.22         26.89         5.34 o                         
 -13   3   4         25.17         19.69         4.87 o                         
 -12   3   4         23.76         25.38         2.73 o                         
 -11   3   4         47.83         52.65         4.36 o                         
 -10   3   4          1.06          4.05         1.97 o                         
  -9   3   4          5.44          5.95         2.03 o                         
  -8   3   4         21.04         23.70         2.11 o                         
  -7   3   4        137.37        134.56         3.48 o                         
  -6   3   4         35.38         29.80         1.67 o                         
  -5   3   4         35.54         34.73         1.59 o                         
  -4   3   4        167.27        161.51         3.55 o                         
  -3   3   4         45.84         44.91         1.71 o                         
  -2   3   4         10.66          9.96         1.19 o                         
  -1   3   4        479.51        542.21        18.83 o                         
   0   3   4        111.35        125.88         3.03 o                         
   1   3   4        424.56        467.54         7.81 o                         
   2   3   4          0.60          0.56         0.75 o                         
   3   3   4         22.89         24.46         1.23 o                         
   4   3   4         89.84         85.08         2.09 o                         
   5   3   4        324.05        305.05         5.77 o                         
   6   3   4         26.12         23.99         1.88 o                         
   7   3   4         13.69         13.60         1.58 o                         
   8   3   4         22.70         21.15         1.57 o                         
   9   3   4         14.80         16.98         1.86 o                         
  10   3   4         18.98         20.89         4.15 o                         
  11   3   4         14.27         19.02         3.14 o                         
  12   3   4          7.96          3.63         3.77 o                         
 -14   4   4         53.95         50.55         4.71 o                         
 -13   4   4          2.70          3.13         4.90 o                         
 -12   4   4         58.10         60.56         3.76 o                         
 -11   4   4          1.22          2.71         2.39 o                         
 -10   4   4         34.64         33.17         3.02 o                         
  -9   4   4         14.79         10.24         2.54 o                         
  -8   4   4         14.58         14.81         2.46 o                         
  -7   4   4         59.50         65.50         2.64 o                         
  -6   4   4         44.70         41.50         2.17 o                         
  -5   4   4         76.98         73.58         2.60 o                         
  -4   4   4         40.98         41.26         3.85 o                         
  -3   4   4         83.48        105.67         2.32 o                         
  -2   4   4         88.59         90.45         4.88 o                         
  -1   4   4         60.63         56.05         5.23 o                         
   0   4   4       1554.80       1571.98        25.75 o                         
   1   4   4         51.00         46.96         1.78 o                         
   2   4   4         14.87         15.92         1.08 o                         
   3   4   4         15.10         14.25         1.22 o                         
   4   4   4         78.60         71.60         1.73 o                         
   5   4   4         82.58         74.62         1.68 o                         
   6   4   4          2.19          2.66         1.50 o                         
   7   4   4          9.80         10.05         1.60 o                         
   8   4   4         26.79         27.42         1.70 o                         
   9   4   4         26.81         23.33         2.28 o                         
  10   4   4         30.70         33.65         2.78 o                         
  11   4   4          3.51          5.83         3.63 o                         
  12   4   4         44.05         43.16         4.30 o                         
 -14   5   4         94.11         66.22         6.53 o                         
 -13   5   4         24.50         17.98         4.16 o                         
 -12   5   4          1.43          4.20         3.20 o                         
 -11   5   4          1.16          2.79         2.46 o                         
 -10   5   4          1.60          3.35         2.13 o                         
  -9   5   4         26.93         35.36         2.54 o                         
  -8   5   4        203.09        202.49         6.16 o                         
  -7   5   4         37.69         31.86         2.04 o                         
  -6   5   4        208.30        187.79         8.62 o                         
  -5   5   4         27.89         29.31         3.26 o                         
  -4   5   4         60.97         61.68         2.79 o                         
  -3   5   4          7.14         10.01         1.22 o                         
  -2   5   4        157.12        141.50         3.08 o                         
  -1   5   4        114.32        106.32         3.88 o                         
   0   5   4         71.85         72.65         1.47 o                         
   1   5   4         35.14         33.57         1.02 o                         
   2   5   4         17.50         19.23         1.46 o                         
   3   5   4         71.06         61.39         1.73 o                         
   4   5   4        157.53        153.55         2.36 o                         
   5   5   4         45.46         44.42         1.54 o                         
   6   5   4         15.17         13.17         1.50 o                         
   7   5   4         22.61         27.83         2.20 o                         
   8   5   4         37.51         39.13         3.28 o                         
   9   5   4         12.23          9.39         1.97 o                         
  10   5   4         11.68         17.04         3.04 o                         
  11   5   4         89.63         79.07         4.07 o                         
  12   5   4         19.72         12.23         6.80 o                         
 -13   6   4         15.70         21.77         5.29 o                         
 -12   6   4         74.21         73.56         4.35 o                         
 -11   6   4          0.89         -2.58         3.64 o                         
 -10   6   4         58.47         63.34         3.34 o                         
  -9   6   4         13.09         16.22         3.69 o                         
  -8   6   4         25.04         27.13         2.08 o                         
  -7   6   4         51.74         50.37         2.29 o                         
  -6   6   4         15.74         12.22         1.57 o                         
  -5   6   4         33.17         27.16         4.87 o                         
  -4   6   4         29.66         26.92         2.03 o                         
  -3   6   4         47.38         42.58         2.68 o                         
  -2   6   4         99.27        111.94         4.43 o                         
  -1   6   4        345.69        348.89         8.85 o                         
   0   6   4        405.42        410.31         7.57 o                         
   1   6   4         38.44         37.94         1.55 o                         
   2   6   4          2.35          3.10         1.14 o                         
   3   6   4         48.84         41.55         1.32 o                         
   4   6   4         12.54         10.90         1.15 o                         
   5   6   4         15.30         17.08         1.31 o                         
   6   6   4         17.61         18.09         1.46 o                         
   7   6   4        204.21        197.65         3.86 o                         
   8   6   4         14.30         10.79         2.51 o                         
   9   6   4         11.45          8.93         2.32 o                         
  10   6   4          9.32          9.53         3.05 o                         
  11   6   4         22.92         25.39         3.40 o                         
  12   6   4          3.46         12.06         6.77 o                         
 -13   7   4         55.10         43.39         5.50 o                         
 -12   7   4          2.47          6.86         3.12 o                         
 -11   7   4          2.98          5.29         3.27 o                         
 -10   7   4          0.93          1.76         3.07 o                         
  -9   7   4          8.19         13.08         2.51 o                         
  -8   7   4          8.69          9.91         2.38 o                         
  -7   7   4         74.00         65.90         4.83 o                         
  -6   7   4         35.28         31.26         2.90 o                         
  -5   7   4         48.17         39.54         4.60 o                         
  -4   7   4         43.79         37.91         4.53 o                         
  -3   7   4          9.71          9.02         1.47 o                         
  -2   7   4        400.64        399.89         9.59 o                         
  -1   7   4         56.68         51.60         1.75 o                         
   0   7   4         44.16         44.23         2.18 o                         
   1   7   4         15.15         19.59         1.34 o                         
   2   7   4         17.96         17.56         1.03 o                         
   3   7   4         93.34         86.95         1.92 o                         
   4   7   4          3.81          5.71         1.24 o                         
   5   7   4         24.28         24.88         1.52 o                         
   6   7   4         26.38         30.42         1.78 o                         
   7   7   4         24.50         26.62         2.45 o                         
   8   7   4         17.35         15.81         4.05 o                         
   9   7   4          4.39          5.33         2.28 o                         
  10   7   4         12.78         14.87         3.19 o                         
  11   7   4         23.55         30.81         5.36 o                         
 -12   8   4         43.18         36.88         3.63 o                         
 -11   8   4          3.74          8.39         5.92 o                         
 -10   8   4         17.39         17.87         3.36 o                         
  -9   8   4         32.15         34.16         3.38 o                         
  -8   8   4          1.89          3.36         3.26 o                         
  -7   8   4          5.26          2.23         3.07 o                         
  -6   8   4         78.93         75.29         2.55 o                         
  -5   8   4         67.76         68.15        11.87 o                         
  -4   8   4          2.72          1.24         1.53 o                         
  -3   8   4         55.82         53.89         2.64 o                         
  -2   8   4          5.27          5.19         1.65 o                         
  -1   8   4         58.60         55.55         2.23 o                         
   0   8   4         26.29         28.25         1.66 o                         
   1   8   4         12.72         12.89         1.06 o                         
   2   8   4         61.45         50.30         1.31 o                         
   3   8   4         31.87         31.88         1.32 o                         
   4   8   4         20.61         17.09         1.31 o                         
   5   8   4         24.46         23.03         2.08 o                         
   6   8   4        126.00        124.22         3.26 o                         
   7   8   4         44.80         52.51         3.33 o                         
   8   8   4         19.22         21.64         2.72 o                         
   9   8   4          6.03          5.62         2.53 o                         
  10   8   4          0.61         -1.14         4.81 o                         
  11   8   4         14.82         14.04         7.29 o                         
 -12   9   4          0.80         -1.04         5.31 o                         
 -11   9   4          1.85          3.78         3.57 o                         
 -10   9   4          4.52          8.78         5.85 o                         
  -9   9   4         20.08         28.65         4.06 o                         
  -8   9   4         17.90         22.40         4.88 o                         
  -7   9   4          3.43          2.45         3.27 o                         
  -6   9   4         63.65         60.62         3.90 o                         
  -5   9   4         36.34         33.04         3.23 o                         
  -4   9   4          0.96          1.54         1.22 o                         
  -3   9   4         10.13         10.21         1.37 o                         
  -2   9   4        194.82        184.96         4.58 o                         
  -1   9   4        225.62        216.11         9.81 o                         
   0   9   4         17.02         17.03         1.01 o                         
   1   9   4         15.33         16.92         1.09 o                         
   2   9   4         51.83         48.66         1.28 o                         
   3   9   4         40.03         36.21         1.72 o                         
   4   9   4         29.04         28.29         1.85 o                         
   5   9   4          7.04         11.56         1.92 o                         
   6   9   4         51.47         63.37         2.92 o                         
   7   9   4         34.05         40.26         4.57 o                         
   8   9   4          0.41          3.10         2.72 o                         
   9   9   4          1.36          2.03         3.22 o                         
  10   9   4         29.61         35.99         9.17 o                         
 -11  10   4          1.66          5.13         3.78 o                         
 -10  10   4         13.21         18.04         4.34 o                         
  -9  10   4         18.55         20.89         4.24 o                         
  -8  10   4         26.43         23.71         4.59 o                         
  -7  10   4         24.53         26.02         3.99 o                         
  -6  10   4         21.54         19.27         4.64 o                         
  -5  10   4        112.51        110.04        15.93 o                         
  -4  10   4          0.15          0.70         3.21 o                         
  -3  10   4          7.64          6.41         2.40 o                         
  -2  10   4          2.32          5.40         2.95 o                         
  -1  10   4         13.09         11.17         0.84 o                         
   0  10   4         12.73         12.64         1.03 o                         
   1  10   4          5.38          4.77         1.07 o                         
   2  10   4         59.53         55.18         2.40 o                         
   3  10   4         33.38         28.93         3.19 o                         
   4  10   4         27.31         29.44         2.58 o                         
   5  10   4          9.62         10.30         2.69 o                         
   6  10   4          2.11         -2.44         2.93 o                         
   7  10   4         59.55         62.51         5.43 o                         
   8  10   4         20.55         18.46         4.79 o                         
   9  10   4          1.78          7.35         3.46 o                         
 -10  11   4         16.38         24.43         4.63 o                         
  -9  11   4         64.98         68.75         5.06 o                         
  -8  11   4         13.77         18.32         4.30 o                         
  -7  11   4          3.50          6.50         2.56 o                         
  -6  11   4         50.32         47.80         3.69 o                         
  -5  11   4         58.21         53.49         3.89 o                         
  -4  11   4         22.51         23.84         4.53 o                         
  -3  11   4          6.05          8.03         2.86 o                         
  -2  11   4          8.13          7.14         2.37 o                         
  -1  11   4         12.70         15.40         2.09 o                         
   0  11   4         30.52         30.08         3.39 o                         
   1  11   4          1.28          2.93         4.33 o                         
   2  11   4         12.20         13.91         2.71 o                         
   3  11   4          1.48          8.00         4.37 o                         
   4  11   4          6.43         -0.55         4.20 o                         
   5  11   4          3.89          5.85         4.35 o                         
   6  11   4         25.43         21.64         4.81 o                         
   7  11   4          3.38          8.49         4.78 o                         
   8  11   4          3.87          5.23         3.83 o                         
   9  11   4          3.31         11.78         6.22 o                         
 -10  12   4         20.99         16.49         6.38 o                         
  -9  12   4         21.80         24.31         4.26 o                         
  -8  12   4          9.48         14.23         4.23 o                         
  -7  12   4          2.43          6.83         3.94 o                         
  -6  12   4         51.68         50.93         2.91 o                         
  -5  12   4         13.28         18.73         2.83 o                         
  -4  12   4         12.60          9.85         2.41 o                         
  -3  12   4          4.15          5.09         3.13 o                         
  -2  12   4         14.57         18.34         2.56 o                         
  -1  12   4         41.56         44.22         3.72 o                         
   0  12   4          3.23          4.46         2.48 o                         
   1  12   4         12.48         13.15         2.51 o                         
   2  12   4         39.35         55.04         5.22 o                         
   3  12   4         18.41         26.50         4.99 o                         
   4  12   4         36.52         40.06         8.62 o                         
   5  12   4          2.31         -3.48         4.74 o                         
   6  12   4         16.27          8.52         4.99 o                         
   7  12   4          5.94         -5.32         8.96 o                         
   8  12   4          4.39          7.53         4.70 o                         
  -9  13   4         25.51         22.53         6.10 o                         
  -8  13   4         14.78         15.18         5.01 o                         
  -7  13   4          0.14          1.62         3.36 o                         
  -6  13   4         11.52         19.17         4.94 o                         
  -5  13   4          2.36          3.71         3.33 o                         
  -4  13   4         15.39         13.84         3.52 o                         
  -3  13   4         14.70         15.03         3.34 o                         
  -2  13   4          3.79          5.55         3.89 o                         
  -1  13   4          5.02          5.55         3.79 o                         
   0  13   4          0.93          2.66         3.57 o                         
   1  13   4          4.95          9.30         6.16 o                         
   2  13   4         11.04         18.99         6.56 o                         
   4  13   4          3.17          5.14         7.96 o                         
   5  13   4         21.75         13.65         9.55 o                         
   6  13   4          9.33         -3.32         5.41 o                         
  -7  14   4          2.21         -7.29         7.60 o                         
  -6  14   4          8.13          7.04         4.97 o                         
  -5  14   4          1.55          2.37         3.54 o                         
  -4  14   4         10.03         12.30         5.71 o                         
  -3  14   4          0.61          6.94         4.20 o                         
  -2  14   4          2.11          7.25         4.24 o                         
  -1  14   4         21.98         25.68         6.82 o                         
   0  14   4          1.51          1.99         6.73 o                         
   1  14   4         20.13         15.60         7.16 o                         
   2  14   4          4.14         -7.03         7.03 o                         
   3  14   4         17.78         13.22         7.26 o                         
   4  14   4         14.33          7.03         8.96 o                         
  -5  15   4          2.51          0.83         6.88 o                         
  -4  15   4          3.82          8.91         4.43 o                         
  -3  15   4          5.32         17.46         4.62 o                         
  -2  15   4          0.77         -7.16         7.16 o                         
  -1  15   4          1.68         -4.93         7.07 o                         
   0  15   4          1.65          0.43         7.33 o                         
 -15   1   5          7.06          4.22         8.03 o                         
 -14   1   5          4.89          8.25         4.15 o                         
 -13   1   5         27.24         25.60         3.56 o                         
 -12   1   5         19.52         20.30         3.33 o                         
 -11   1   5         40.82         43.35         3.35 o                         
 -10   1   5          0.22          0.82         1.83 o                         
  -9   1   5         30.37         27.54         1.96 o                         
  -8   1   5         54.49         51.41         2.17 o                         
  -7   1   5        330.67        335.09        10.17 o                         
  -6   1   5          5.23          6.58         1.92 o                         
  -5   1   5          0.27         -0.37         1.35 o                         
  -4   1   5          6.77          8.10         1.47 o                         
  -3   1   5        181.65        219.08         7.42 o                         
  -2   1   5         81.44         94.92         2.54 o                         
  -1   1   5         14.60         14.28         1.23 o                         
   0   1   5        203.95        224.51         8.59 o                         
   1   1   5        698.15        735.68        25.01 o                         
   2   1   5          4.45          5.19         1.28 o                         
   3   1   5          1.41          2.33         1.04 o                         
   4   1   5         58.37         58.85         1.64 o                         
   5   1   5        278.88        265.98         3.93 o                         
   6   1   5        107.85        108.24         2.74 o                         
   7   1   5          0.60          0.74         1.80 o                         
   8   1   5          3.14          1.85         1.46 o                         
   9   1   5         13.80         17.01         2.58 o                         
  10   1   5          7.80         13.59         3.34 o                         
  11   1   5          7.65         12.59         3.75 o                         
  12   1   5         13.69         19.41         5.54 o                         
 -15   2   5         10.49         11.29         7.67 o                         
 -14   2   5         20.81         17.27         5.48 o                         
 -13   2   5         10.47         13.06         3.43 o                         
 -12   2   5        101.41        114.06         8.73 o                         
 -11   2   5          0.88          2.59         2.14 o                         
 -10   2   5         18.01         19.82         2.42 o                         
  -9   2   5         13.56         13.73         1.90 o                         
  -8   2   5        120.42        117.17         3.41 o                         
  -7   2   5        891.00        898.55        15.84 o                         
  -6   2   5          3.23          4.26         1.71 o                         
  -5   2   5        108.03        109.70         2.90 o                         
  -4   2   5          6.90          9.49         1.71 o                         
  -3   2   5        775.40        903.02        17.40 o                         
  -2   2   5        147.80        154.13         6.64 o                         
  -1   2   5         13.92         14.72         2.11 o                         
   0   2   5         63.34         60.52         3.62 o                         
   1   2   5         19.33         20.40         1.17 o                         
   2   2   5         46.39         48.91         1.51 o                         
   3   2   5         14.94         13.69         1.19 o                         
   4   2   5         70.95         66.96         1.92 o                         
   5   2   5        832.66        769.92        11.81 o                         
   6   2   5          5.41          5.63         1.74 o                         
   7   2   5          3.70          3.23         1.89 o                         
   8   2   5         17.13         17.69         1.65 o                         
   9   2   5         56.30         59.03         2.51 o                         
  10   2   5          6.62          6.03         2.63 o                         
  11   2   5          0.49          0.78         3.17 o                         
  12   2   5        111.51         93.83         4.56 o                         
 -14   3   5        106.46         85.44         6.73 o                         
 -13   3   5         46.21         52.79        13.49 o                         
 -12   3   5          4.71         11.99         4.60 o                         
 -11   3   5          4.40          8.09         2.47 o                         
 -10   3   5          1.10         -1.15         2.19 o                         
  -9   3   5         18.93         18.02         2.34 o                         
  -8   3   5          4.09          4.96         1.99 o                         
  -7   3   5         16.91         18.46         1.84 o                         
  -6   3   5        367.51        344.21         6.92 o                         
  -5   3   5          9.96         10.93         1.95 o                         
  -4   3   5          3.97          1.80         1.62 o                         
  -3   3   5        161.47        165.88         3.19 o                         
  -2   3   5        305.61        301.43        11.34 o                         
  -1   3   5        171.42        191.95         5.28 o                         
   0   3   5         92.36         87.50         3.34 o                         
   1   3   5        210.79        219.42         4.03 o                         
   2   3   5          2.12          2.71         1.00 o                         
   3   3   5         20.01         18.97         1.50 o                         
   4   3   5        140.78        131.15         2.56 o                         
   5   3   5         50.70         47.85         2.08 o                         
   6   3   5          5.32          6.66         1.60 o                         
   7   3   5          1.37          0.57         1.58 o                         
   8   3   5         58.70         56.61         1.99 o                         
   9   3   5          4.37          3.31         1.68 o                         
  10   3   5          8.22         11.71         2.86 o                         
  11   3   5         44.67         42.64         3.38 o                         
  12   3   5          4.29          3.06         6.78 o                         
 -14   4   5         19.69         18.31         5.65 o                         
 -13   4   5          4.79          4.88         5.05 o                         
 -12   4   5          0.01         -2.58         2.97 o                         
 -11   4   5          1.23          3.94         2.23 o                         
 -10   4   5         73.81         78.32         6.73 o                         
  -9   4   5         23.88         21.78         3.10 o                         
  -8   4   5         18.55         18.20         1.96 o                         
  -7   4   5         20.97         18.32         1.87 o                         
  -6   4   5         34.81         31.20         2.05 o                         
  -5   4   5        147.39        164.81         6.47 o                         
  -4   4   5         31.33         34.74         2.00 o                         
  -3   4   5          4.82          6.48         1.27 o                         
  -2   4   5        279.99        261.21         4.93 o                         
  -1   4   5         93.09         84.33         3.09 o                         
   0   4   5        693.44        740.11        25.03 o                         
   1   4   5         32.12         34.89         1.19 o                         
   2   4   5          4.59          5.06         0.87 o                         
   3   4   5         15.30         11.15         1.55 o                         
   4   4   5         74.03         70.31         2.08 o                         
   5   4   5        277.69        272.78         4.36 o                         
   6   4   5         14.22         13.37         1.16 o                         
   7   4   5         19.27         16.48         1.85 o                         
   8   4   5         22.68         26.81         1.84 o                         
   9   4   5         10.57          9.69         1.95 o                         
  10   4   5          4.41          0.55         2.81 o                         
  11   4   5         22.18         20.72         3.28 o                         
 -14   5   5         26.86         18.41         8.20 o                         
 -13   5   5         44.21         38.69         5.66 o                         
 -12   5   5         18.02         14.58         3.41 o                         
 -11   5   5         10.61          9.89         2.31 o                         
 -10   5   5          1.02          2.15         2.11 o                         
  -9   5   5         39.56         39.38         3.59 o                         
  -8   5   5        109.21        103.38         4.16 o                         
  -7   5   5         49.44         45.08         2.33 o                         
  -6   5   5         33.78         27.53         2.31 o                         
  -5   5   5         20.43         17.22         1.73 o                         
  -4   5   5         64.02         60.07         3.49 o                         
  -3   5   5          4.97          3.33         1.93 o                         
  -2   5   5        376.92        376.52         7.96 o                         
   0   5   5         33.53         35.36         2.81 o                         
   1   5   5         97.08        103.42         2.91 o                         
   2   5   5          1.65          2.86         1.29 o                         
   3   5   5        102.01         86.12         2.04 o                         
   4   5   5         47.08         45.25         2.06 o                         
   5   5   5         14.77         15.33         1.36 o                         
   6   5   5         43.29         43.00         1.84 o                         
   7   5   5         40.15         38.56         2.29 o                         
   8   5   5          7.20          6.44         1.79 o                         
   9   5   5          8.83         10.66         3.14 o                         
  10   5   5          0.99         11.46         3.45 o                         
  11   5   5         21.70         18.34         3.40 o                         
 -13   6   5          9.24         10.15         5.24 o                         
 -12   6   5         43.17         42.98         3.96 o                         
 -11   6   5          0.92          4.35         4.71 o                         
 -10   6   5         66.09         69.30         4.66 o                         
  -9   6   5          2.92          5.36         2.16 o                         
  -8   6   5         15.34         14.23         2.13 o                         
  -7   6   5         23.61         19.80         2.31 o                         
  -6   6   5         19.60         14.77         1.99 o                         
  -5   6   5         77.27         65.69         3.29 o                         
  -4   6   5         20.15         17.35         2.38 o                         
  -3   6   5         36.69         28.30         3.92 o                         
  -2   6   5        144.33        148.60         3.95 o                         
  -1   6   5        278.67        267.63         4.43 o                         
   0   6   5        474.17        493.95         9.66 o                         
   1   6   5          6.62          5.98         1.40 o                         
   2   6   5         40.43         33.31         1.90 o                         
   3   6   5          0.71          1.29         1.14 o                         
   4   6   5         42.89         38.07         1.46 o                         
   5   6   5          4.53          4.18         1.30 o                         
   6   6   5         29.27         30.20         1.65 o                         
   7   6   5         37.04         38.02         1.91 o                         
   8   6   5         12.20         13.84         1.94 o                         
   9   6   5          4.24          7.60         2.55 o                         
  10   6   5         13.16         16.37         3.22 o                         
  11   6   5         10.76          1.86         3.87 o                         
 -13   7   5         77.82         92.66         6.48 o                         
 -12   7   5          3.03          5.76         3.17 o                         
 -11   7   5          6.04         15.89         3.61 o                         
 -10   7   5          3.43          5.98         2.79 o                         
  -9   7   5         26.60         26.45         5.26 o                         
  -8   7   5         34.63         31.54         2.88 o                         
  -7   7   5         15.11          8.83         2.52 o                         
  -6   7   5        103.65         86.64         4.85 o                         
  -5   7   5         36.84         37.08         2.42 o                         
  -4   7   5         12.44          5.35         3.83 o                         
  -3   7   5         13.34         12.60         2.96 o                         
  -2   7   5        432.54        425.13        13.44 o                         
  -1   7   5         16.63         16.93         1.22 o                         
   0   7   5         47.05         39.31         1.89 o                         
   1   7   5         44.65         43.30         2.15 o                         
   2   7   5         20.40         21.58         1.37 o                         
   3   7   5         85.12         77.25         2.06 o                         
   4   7   5         59.04         56.14         1.82 o                         
   5   7   5          3.61          4.73         1.48 o                         
   6   7   5        139.62        144.63         3.53 o                         
   7   7   5         19.65         23.35         3.20 o                         
   8   7   5          3.16          9.04         2.67 o                         
   9   7   5          6.80          5.23         2.67 o                         
  10   7   5         59.75         62.72         3.84 o                         
  11   7   5         41.39         26.02         5.02 o                         
 -12   8   5         11.11         15.05         5.55 o                         
 -11   8   5          1.87          5.67         3.43 o                         
 -10   8   5          0.42          4.39         3.29 o                         
  -9   8   5         15.24         11.51         3.25 o                         
  -8   8   5         15.02         17.20         4.99 o                         
  -7   8   5         24.99         23.53         3.23 o                         
  -6   8   5          1.96          2.98         2.88 o                         
  -5   8   5         37.82         36.82         3.16 o                         
  -4   8   5         32.10         31.85         2.26 o                         
  -3   8   5         29.31         28.56         1.31 o                         
  -2   8   5         85.96         85.93         3.04 o                         
  -1   8   5         61.41         58.23         4.08 o                         
   0   8   5         19.27         18.19         1.46 o                         
   1   8   5         11.67         13.48         1.52 o                         
   2   8   5         16.57         14.02         1.17 o                         
   3   8   5         56.07         55.80         1.79 o                         
   4   8   5          9.79         12.19         1.44 o                         
   5   8   5         28.69         27.09         2.09 o                         
   6   8   5          3.96          7.43         1.90 o                         
   7   8   5         72.50         84.07         3.03 o                         
   8   8   5          5.22         11.36         2.91 o                         
   9   8   5          2.06          6.25         2.79 o                         
  10   8   5         18.60         16.47         3.35 o                         
 -12   9   5          5.29         12.44         4.50 o                         
 -11   9   5          2.43          1.77         3.30 o                         
 -10   9   5         17.56         24.18         3.75 o                         
  -9   9   5         73.60         83.28         4.40 o                         
  -8   9   5         16.47         13.44         3.41 o                         
  -7   9   5         28.75         24.75         3.38 o                         
  -6   9   5         50.10         48.59         4.38 o                         
  -5   9   5         67.06         71.35         3.68 o                         
  -4   9   5         38.25         40.80         1.94 o
[truncated: 141,834 more chars]
