# Supplementary material for: Additive-driven microwave crystallization of tyramine polymorphs and salts: a quantum crystallography perspective
Source: IUCrJ. 2025 Apr 28;12(Pt 3):403–16. doi: 10.1107/S2052252525002210 (PMC12044854; doi:10.1107/S2052252525002210)
Supplement: Supplementary file 3 [file m-12-00403-T2sup3.hkl]

data_T2                                                                         
_shelx_title ' exp_3533_auto_a.res in P-1 Olex2'                                
_shelx_refln_list_code          4                                               
_shelx_F_calc_maximum      134.97                                               
_exptl_crystal_F_000       296.00                                               
_reflns_d_resolution_high  0.5866                                               
                                                                                
loop_                                                                           
 _space_group_symop_operation_xyz                                               
 'x, y, z'                                                                      
 '-x, -y, -z'                                                                   
                                                                                
_cell_length_a     5.4977                                                       
_cell_length_b     8.9826                                                       
_cell_length_c    14.6789                                                       
_cell_angle_alpha  85.742                                                       
_cell_angle_beta   89.930                                                       
_cell_angle_gamma  81.520                                                       
                                                                                
_shelx_F_squared_multiplier     1.000                                           
                                                                                
loop_                                                                           
 _refln_index_h                                                                 
 _refln_index_k                                                                 
 _refln_index_l                                                                 
 _refln_F_squared_calc                                                          
 _refln_F_squared_meas                                                          
 _refln_F_squared_sigma                                                         
 _refln_observed_status                                                         
   1   0   0          0.79          0.91         0.14 o                         
   2   0   0        170.52        205.82         3.48 o                         
   3   0   0          0.58          1.02         0.26 o                         
   4   0   0          4.59          3.97         0.55 o                         
   5   0   0          0.77          0.62         0.55 o                         
   6   0   0         58.46         53.36         2.33 o                         
   7   0   0          0.72          2.46         1.47 o                         
   8   0   0        160.83        182.71        12.93 o                         
   9   0   0          0.05         -1.38         2.44 o                         
  -8   1   0          0.33          2.81         1.74 o                         
  -7   1   0         13.18         18.07         2.77 o                         
  -6   1   0          0.23          1.23         1.31 o                         
  -5   1   0          4.73          7.12         1.55 o                         
  -4   1   0          0.19          0.11         0.23 o                         
  -3   1   0       2423.07       2772.26        52.90 o                         
  -2   1   0         51.05         54.16         1.53 o                         
  -1   1   0        869.52        851.26        23.22 o                         
   1   1   0       3545.41       3707.59        77.84 o                         
   2   1   0          4.00          4.61         0.27 o                         
   3   1   0         83.63         87.30         1.59 o                         
   4   1   0          3.64          4.13         0.60 o                         
   5   1   0       2602.82       2909.98        62.12 o                         
   6   1   0          0.58          0.71         0.77 o                         
   7   1   0          0.32          1.45         1.91 o                         
   8   1   0          0.23         -0.25         1.53 o                         
   9   1   0         10.81         11.03         3.23 o                         
  -8   2   0          6.62          6.97         2.13 o                         
  -7   2   0          2.59          3.04         2.08 o                         
  -6   2   0         44.17         43.89         3.73 o                         
  -5   2   0          0.24          0.91         0.88 o                         
  -4   2   0         18.11         20.30         1.34 o                         
  -3   2   0          4.70          5.56         0.66 o                         
  -2   2   0        454.32        512.28        15.79 o                         
  -1   2   0         21.15         20.22         0.62 o                         
   0   2   0        267.16        257.05         5.53 o                         
   1   2   0         12.49         12.94         0.47 o                         
   2   2   0       6304.75       6536.43        78.57 o                         
   3   2   0          9.91         11.90         0.54 o                         
   4   2   0         69.06         65.40         1.74 o                         
   5   2   0          4.58          4.72         0.81 o                         
   6   2   0        582.57        580.42        17.76 o                         
   7   2   0          2.15          1.82         1.39 o                         
   8   2   0         21.07         23.15         2.88 o                         
   9   2   0          0.70          0.31         2.36 o                         
  -8   3   0          4.53          5.29         1.94 o                         
  -7   3   0          5.28          1.14         1.56 o                         
  -6   3   0          0.29         16.67         2.56 o                         
  -5   3   0         61.88         64.02         3.16 o                         
  -4   3   0         11.25          8.96         0.93 o                         
  -3   3   0         86.64         77.93         2.96 o                         
  -2   3   0          6.09          7.59         0.84 o                         
  -1   3   0         47.19         55.92         1.48 o                         
   0   3   0          0.11          0.22         0.18 o                         
   1   3   0         75.35         79.47         2.03 o                         
   2   3   0          0.03          0.09         0.30 o                         
   3   3   0        870.33        959.94        14.72 o                         
   4   3   0         23.94         24.60         0.85 o                         
   5   3   0         36.27         36.75         1.72 o                         
   6   3   0          1.24          1.36         0.87 o                         
   7   3   0        183.56        182.17         6.07 o                         
   8   3   0          0.16         -0.84         1.43 o                         
  -8   4   0          5.02          5.71         2.97 o                         
  -7   4   0         23.40         23.64         5.84 o                         
  -6   4   0        117.08        113.29         6.24 o                         
  -5   4   0          0.33          1.25         0.80 o                         
  -4   4   0         86.49         75.78         3.10 o                         
  -3   4   0          0.06          1.59         1.08 o                         
  -2   4   0         28.57         26.78         1.17 o                         
   0   4   0        421.94        528.22        15.80 o                         
   2   4   0         17.15         17.20         1.21 o                         
   3   4   0          0.08          1.24         0.37 o                         
   4   4   0         19.92         24.87         1.09 o                         
   5   4   0          1.12          0.78         0.56 o                         
   6   4   0          2.69          2.52         0.71 o                         
   7   4   0          0.50          0.26         1.02 o                         
   8   4   0         75.77         86.10         5.19 o                         
  -7   5   0         48.01         54.44         5.44 o                         
  -6   5   0          1.01          2.91         1.80 o                         
  -5   5   0         31.45         24.78         2.17 o                         
  -4   5   0         63.72         57.50         3.95 o                         
  -3   5   0         11.63         13.04         1.09 o                         
  -2   5   0         66.26         57.55         1.63 o                         
  -1   5   0        528.94        517.17        12.85 o                         
   0   5   0         74.56         84.65         3.02 o                         
   1   5   0        157.25        170.56         6.80 o                         
   2   5   0          5.39          5.81         0.65 o                         
   3   5   0         34.23         27.98         1.63 o                         
   4   5   0          0.62          7.84         0.92 o                         
   5   5   0          0.53          1.57         1.05 o                         
   6   5   0          0.17          1.02         0.74 o                         
   7   5   0          1.26          0.65         1.07 o                         
   8   5   0          0.23          2.32         2.43 o                         
  -7   6   0         12.54         13.55         2.89 o                         
  -6   6   0          1.34          1.86         1.36 o                         
  -5   6   0          7.36          6.69         1.66 o                         
  -4   6   0         16.29         17.20         1.86 o                         
  -3   6   0        181.09        174.15         4.66 o                         
  -2   6   0        459.72        424.11         8.64 o                         
  -1   6   0         19.96         18.31         1.13 o                         
   0   6   0        314.18        308.97         6.12 o                         
   1   6   0        184.37        177.63         7.22 o                         
   2   6   0         22.49         21.56         2.71 o                         
   3   6   0          1.91          1.71         0.40 o                         
   4   6   0         16.93         12.73         0.91 o                         
   5   6   0         25.75         36.88         9.69 o                         
   6   6   0         13.95          8.40         1.41 o                         
   7   6   0          1.38          0.97         2.85 o                         
   8   6   0          0.00          4.34         4.59 o                         
  -7   7   0          2.05          3.60         1.88 o                         
  -6   7   0         33.32         38.95         3.85 o                         
  -5   7   0         89.96         95.93         4.24 o                         
  -4   7   0          8.58          6.58         1.08 o                         
  -3   7   0         15.45         16.69         1.01 o                         
  -2   7   0         35.20         34.86         1.56 o                         
  -1   7   0          6.93          5.78         0.67 o                         
   0   7   0          0.40          0.43         0.57 o                         
   1   7   0          9.26          6.24         0.93 o                         
   2   7   0        713.53        647.57        23.95 o                         
   3   7   0        467.84        428.81         9.10 o                         
   4   7   0         10.70          8.82         0.75 o                         
   5   7   0         18.82         19.69         2.41 o                         
   6   7   0          5.13          4.30         1.85 o                         
   7   7   0          0.78          2.33         1.80 o                         
   8   7   0          2.25          5.45         4.63 o                         
  -6   8   0          2.19          2.11         1.24 o                         
  -5   8   0          0.96          0.17         0.92 o                         
  -4   8   0          0.27         -0.31         0.75 o                         
  -3   8   0          2.73          2.60         0.59 o                         
  -2   8   0         13.52         12.22         1.04 o                         
  -1   8   0        283.56        246.10         8.09 o                         
   0   8   0        298.60        263.15        13.56 o                         
   1   8   0          2.56          1.71         1.13 o                         
   2   8   0          8.69          9.74         1.00 o                         
   3   8   0         20.00         17.95         2.01 o                         
   4   8   0         87.90         81.63         4.15 o                         
   5   8   0          7.73          9.60         1.87 o                         
   6   8   0          1.84          2.20         2.53 o                         
   7   8   0        177.60        176.11        21.85 o                         
   8   8   0         77.15         70.27         5.41 o                         
  -6   9   0          0.98          2.11         1.28 o                         
  -5   9   0          2.43          1.56         1.07 o                         
  -4   9   0         32.25         30.84         3.43 o                         
  -3   9   0          1.52          0.90         0.75 o                         
  -2   9   0          0.77          1.57         0.62 o                         
  -1   9   0          3.98          2.44         0.70 o                         
   0   9   0         12.30          6.10         0.59 o                         
   1   9   0         42.20         29.73         3.19 o                         
   2   9   0          4.00          3.46         0.48 o                         
   3   9   0          2.62          2.73         1.43 o                         
   4   9   0        311.64        318.46         9.52 o                         
   5   9   0         98.71        111.00         7.05 o                         
   6   9   0          0.00         -0.17         1.79 o                         
   7   9   0          1.53          3.47         4.04 o                         
   8   9   0         45.90         42.23         5.58 o                         
  -5  10   0          7.22          7.10         1.59 o                         
  -4  10   0          0.38          0.63         0.99 o                         
  -3  10   0        144.03        151.13         7.44 o                         
  -2  10   0         38.37         38.34         1.86 o                         
  -1  10   0          0.04          0.89         0.90 o                         
   0  10   0          4.05          6.03         1.38 o                         
   1  10   0          6.17          9.86         1.60 o                         
   2  10   0          1.33          0.38         0.85 o                         
   4  10   0          2.47          2.75         1.59 o                         
   5  10   0         56.12         60.65         3.97 o                         
   6  10   0         35.78         48.04         8.24 o                         
   7  10   0          1.83          3.31         2.30 o                         
  -5  11   0          4.35          5.66         3.03 o                         
  -4  11   0         22.26         22.66         3.00 o                         
  -3  11   0         27.22         26.92         2.87 o                         
  -2  11   0         17.22         14.81         1.33 o                         
  -1  11   0          9.16         14.69         1.86 o                         
   0  11   0          2.20          2.21         1.56 o                         
   1  11   0          0.21          0.31         0.82 o                         
   2  11   0        170.18        183.35        12.81 o                         
   4  11   0          0.58          1.34         1.66 o                         
   5  11   0          0.62          0.08         1.84 o                         
   6  11   0          0.58          1.28         2.11 o                         
  -4  12   0          2.02          0.99         2.50 o                         
  -3  12   0          2.05          1.80         1.19 o                         
  -2  12   0          0.96         16.65         6.43 o                         
  -1  12   0        262.41        280.91         9.46 o                         
   0  12   0          2.62          3.55         1.13 o                         
   1  12   0         22.08         27.36         3.26 o                         
   2  12   0         25.79         26.18         5.65 o                         
   3  12   0          3.96          1.44         2.35 o                         
   4  12   0          2.02          0.97         3.39 o                         
   5  12   0          0.50          1.60         2.67 o                         
   6  12   0          0.01         -0.49         3.03 o                         
  -3  13   0         11.06         10.49         3.27 o                         
  -2  13   0         30.40         26.40         4.98 o                         
  -1  13   0         22.01         28.24         4.30 o                         
   0  13   0         20.59         30.02         3.37 o                         
   1  13   0          0.39          9.01         3.77 o                         
   2  13   0         10.23          7.46         2.39 o                         
   3  13   0          3.75          9.90         2.33 o                         
   4  13   0        132.03        151.54        12.37 o                         
   5  13   0          0.60         -0.23         2.57 o                         
  -2  14   0         11.27         12.35         3.83 o                         
  -1  14   0         30.74         31.72         5.01 o                         
   0  14   0          3.14          0.79         2.19 o                         
   1  14   0          5.92          7.71         4.28 o                         
   2  14   0          6.13          7.08         2.56 o                         
   3  14   0         12.65         19.23         2.83 o                         
   1  15   0          2.41          2.52         2.69 o                         
  -3 -14   1         18.76         17.48         2.62 o                         
  -2 -14   1          8.38          6.17         2.59 o                         
  -1 -14   1         29.34         31.20         5.92 o                         
   0 -14   1          0.01          2.31         2.88 o                         
   1 -14   1         13.08         13.33         5.28 o                         
  -5 -13   1          3.73          5.09         4.74 o                         
  -4 -13   1         31.05         40.95         7.00 o                         
  -3 -13   1         31.54         32.72         3.87 o                         
  -2 -13   1          0.22          1.92         1.89 o                         
  -1 -13   1        144.71        135.45         8.03 o                         
   0 -13   1         12.70         15.72         2.66 o                         
   1 -13   1         22.26         13.30         3.38 o                         
   2 -13   1         37.76         40.84         3.08 o                         
   3 -13   1          0.13         -0.17         1.73 o                         
  -6 -12   1          3.85          4.06         3.31 o                         
  -5 -12   1          4.90          6.57         2.20 o                         
  -4 -12   1         42.64         36.72         6.30 o                         
  -3 -12   1          0.46         -1.77         2.15 o                         
  -2 -12   1          0.92         -0.37         2.11 o                         
  -1 -12   1         50.76         65.05         5.22 o                         
   0 -12   1         12.95         36.31         9.27 o                         
   1 -12   1         28.31         62.85        10.31 o                         
   2 -12   1         40.52         39.04         5.81 o                         
   3 -12   1          9.05          9.88         1.38 o                         
   4 -12   1         71.53         69.46         4.78 o                         
  -6 -11   1          1.45          0.31         2.26 o                         
  -5 -11   1          3.28          5.78         1.96 o                         
  -4 -11   1          1.49          0.81         1.62 o                         
  -3 -11   1          0.05          0.40         3.02 o                         
  -2 -11   1          1.72          0.97         1.92 o                         
  -1 -11   1         18.46         18.88         1.43 o                         
   0 -11   1         35.53         43.30         3.12 o                         
   1 -11   1         77.73         84.36         5.28 o                         
   2 -11   1          1.79          1.81         0.86 o                         
   3 -11   1         19.29         18.67         1.74 o                         
   4 -11   1         27.78         34.58         3.41 o                         
   5 -11   1         15.84         18.10         4.70 o                         
  -7 -10   1          1.01          0.85         2.13 o                         
  -6 -10   1          4.11          2.35         3.00 o                         
  -5 -10   1          1.27         -0.29         2.91 o                         
  -4 -10   1         22.41         23.76         2.54 o                         
  -3 -10   1          5.74          2.19         2.76 o                         
  -2 -10   1         15.52         15.60         2.88 o                         
  -1 -10   1         12.60         13.20         1.27 o                         
   0 -10   1          3.74          5.28         1.08 o                         
   1 -10   1          0.36          0.92         1.00 o                         
   2 -10   1          0.10         -0.25         0.74 o                         
   3 -10   1          9.03          2.74         1.45 o                         
   4 -10   1          1.39          0.52         0.96 o                         
   5 -10   1         39.34         42.57         3.70 o                         
  -8  -9   1          1.19          3.78         2.56 o                         
  -7  -9   1         44.56         46.65         4.58 o                         
  -6  -9   1         60.19         65.40         4.96 o                         
  -5  -9   1        118.73        130.57         6.36 o                         
  -4  -9   1         16.39         16.25         2.14 o                         
  -3  -9   1         25.16         24.52         2.13 o                         
  -2  -9   1          0.15         -0.24         1.27 o                         
  -1  -9   1          6.89          6.75         1.71 o                         
   0  -9   1          4.16          4.90         0.99 o                         
   1  -9   1         61.85         50.54         3.22 o                         
   2  -9   1          0.89          0.57         0.58 o                         
   3  -9   1         46.24         47.67         2.92 o                         
   4  -9   1         12.90         13.79         1.53 o                         
   5  -9   1          6.47          6.46         1.27 o                         
   6  -9   1          0.31         -0.37         1.14 o                         
  -8  -8   1        250.65        234.43        25.66 o                         
  -7  -8   1          4.16          4.20         2.44 o                         
  -6  -8   1          1.14          4.69         3.34 o                         
  -5  -8   1         29.15         25.83         2.59 o                         
  -4  -8   1          3.97          2.80         0.65 o                         
  -3  -8   1          8.35          5.89         1.25 o                         
  -1  -8   1        141.52         98.03        14.08 o                         
   0  -8   1        254.41        195.47         9.71 o                         
   1  -8   1         35.51         37.71         2.26 o                         
   2  -8   1          3.34          3.82         0.67 o                         
   3  -8   1          7.59          6.66         1.00 o                         
   4  -8   1          0.82          0.85         0.83 o                         
   5  -8   1          0.28          0.17         0.92 o                         
   6  -8   1         12.21         11.92         1.98 o                         
  -8  -7   1          1.63          1.47         4.63 o                         
  -7  -7   1         60.77         57.67         4.40 o                         
  -6  -7   1          7.45          6.55         1.86 o                         
  -5  -7   1         79.64         65.66         4.16 o                         
  -4  -7   1         27.67         21.85         1.77 o                         
  -3  -7   1       1848.81       1696.71        32.17 o                         
  -2  -7   1         18.76         18.08         1.06 o                         
  -1  -7   1         88.20         80.68         2.12 o                         
   0  -7   1        182.65        165.79         7.49 o                         
   1  -7   1         50.05         34.70         1.80 o                         
   2  -7   1          4.09          4.87         0.65 o                         
   3  -7   1        270.85        243.84        11.36 o                         
   4  -7   1         35.79         38.26         2.21 o                         
   5  -7   1         53.86         58.62         3.01 o                         
   6  -7   1          9.83          7.34         1.69 o                         
   7  -7   1          8.16          8.71         2.39 o                         
  -8  -6   1          2.03          3.33         3.81 o                         
  -7  -6   1          0.09         -0.05         1.54 o                         
  -6  -6   1        236.61        178.90        11.07 o                         
  -5  -6   1          7.93          9.51         1.89 o                         
  -4  -6   1         56.49         50.31         1.95 o                         
  -3  -6   1         54.01         46.38         2.91 o                         
  -2  -6   1        889.92        777.25        15.67 o                         
  -1  -6   1         55.52         48.21         1.45 o                         
   0  -6   1        197.17        185.17         5.67 o                         
   1  -6   1          1.55          2.19         0.40 o                         
   2  -6   1       1651.21       1538.88        28.64 o                         
   3  -6   1         30.26         30.90         3.03 o                         
   4  -6   1        176.79        161.14         5.23 o                         
   5  -6   1         57.17         53.62         3.63 o                         
   6  -6   1         66.01         58.80         4.14 o                         
   7  -6   1          0.62          3.10         1.86 o                         
  -8  -5   1          0.38         -0.46         4.17 o                         
  -7  -5   1          0.61         -0.92         1.57 o                         
  -6  -5   1          2.70          1.29         0.84 o                         
  -5  -5   1         63.53         43.26         3.45 o                         
  -4  -5   1          6.21          4.28         0.67 o                         
  -3  -5   1          3.75          2.02         0.56 o                         
  -2  -5   1          7.63         12.45         0.58 o                         
  -1  -5   1       1370.60       1446.09        52.04 o                         
   0  -5   1         28.68         32.49         1.50 o                         
   1  -5   1        257.24        261.46         6.05 o                         
   2  -5   1         80.60         88.36         2.28 o                         
   3  -5   1       1338.11       1226.02        33.42 o                         
   4  -5   1         30.54         28.67         2.37 o                         
   5  -5   1         16.65         12.88         1.49 o                         
   6  -5   1          1.68          1.90         1.08 o                         
   7  -5   1        124.97        144.89         9.40 o                         
  -8  -4   1        119.24        127.62         8.27 o                         
  -7  -4   1         16.38         16.61         1.85 o                         
  -6  -4   1          1.20          1.07         0.64 o                         
  -5  -4   1          2.39          1.46         0.57 o                         
  -4  -4   1          0.65          1.08         0.45 o                         
  -3  -4   1         15.40         14.42         1.16 o                         
  -2  -4   1          5.27          6.27         0.33 o                         
  -1  -4   1          0.36          0.53         0.19 o                         
   0  -4   1       1903.38       2065.94        43.09 o                         
   1  -4   1        146.01        182.61         3.72 o                         
   2  -4   1          0.80          0.63         0.22 o                         
   3  -4   1         24.55         22.45         1.79 o                         
   4  -4   1        145.67        133.19         4.46 o                         
   5  -4   1          4.18          2.94         0.90 o                         
   6  -4   1         39.88         32.20         2.76 o                         
   7  -4   1          0.92         -1.01         2.22 o                         
   8  -4   1        243.75        240.83        13.81 o                         
  -8  -3   1          8.54         11.45         2.83 o                         
  -7  -3   1         12.25         11.26         1.69 o                         
  -6  -3   1         22.53         24.68         1.87 o                         
  -5  -3   1          0.40          0.98         0.48 o                         
  -4  -3   1          0.02          0.30         0.31 o                         
  -3  -3   1        823.58        852.30        14.34 o                         
  -2  -3   1          0.04         -0.05         0.36 o                         
  -1  -3   1         97.10         88.52         2.92 o                         
   0  -3   1         59.76         61.17         1.60 o                         
   1  -3   1        363.87        360.21         7.88 o                         
   2  -3   1          0.02          0.26         0.18 o                         
   3  -3   1          4.08          9.32         1.25 o                         
   4  -3   1          0.43          3.30         0.94 o                         
   5  -3   1        296.93        254.71         7.56 o                         
   6  -3   1         33.23         28.19         2.54 o                         
   7  -3   1          2.25          5.14         2.15 o                         
   8  -3   1          0.30          1.58         2.21 o                         
  -9  -2   1          2.59          0.32         2.50 o                         
  -8  -2   1          6.31          6.68         2.44 o                         
  -7  -2   1          2.30          2.68         1.91 o                         
  -6  -2   1        156.01        151.69         5.06 o                         
  -5  -2   1         10.87         14.54         1.93 o                         
  -4  -2   1         31.09         31.67         1.11 o                         
  -3  -2   1         72.07         78.93         1.48 o                         
  -2  -2   1        529.08        587.30        10.55 o                         
  -1  -2   1        544.35        521.87         8.56 o                         
   0  -2   1         38.38         39.70         1.30 o                         
   1  -2   1          0.27          1.45         0.20 o                         
   2  -2   1        163.73        183.33         6.97 o                         
   3  -2   1          3.67          1.57         0.56 o                         
   4  -2   1          6.00          5.21         0.68 o                         
   5  -2   1          7.50          8.16         1.41 o                         
   6  -2   1          5.23          4.65         2.05 o                         
   7  -2   1          4.23          2.84         2.32 o                         
   8  -2   1          0.62          1.29         2.17 o                         
  -9  -1   1          0.03         -0.68         2.52 o                         
  -8  -1   1          0.08          0.33         2.23 o                         
  -7  -1   1          1.17          1.43         1.86 o                         
  -6  -1   1          0.70          2.78         1.33 o                         
  -5  -1   1         15.43         15.35         1.24 o                         
  -4  -1   1         71.83         74.29         2.79 o                         
  -3  -1   1         20.24         32.03         1.02 o                         
  -2  -1   1        526.75        485.52        10.00 o                         
  -1  -1   1       1163.33       1172.69        17.36 o                         
   1  -1   1         15.95         12.88         0.58 o                         
   2  -1   1        169.38        167.94         7.10 o                         
   3  -1   1        378.16        392.71         7.36 o                         
   4  -1   1          3.65          3.84         0.55 o                         
   5  -1   1          0.56          0.51         0.96 o                         
   6  -1   1          0.45          0.39         1.48 o                         
   7  -1   1          0.93         -0.44         1.99 o                         
   8  -1   1          0.64          4.69         3.06 o                         
  -9   0   1          0.56          1.78         2.32 o                         
  -8   0   1          5.37          4.72         2.85 o                         
  -7   0   1          4.44          3.53         2.42 o                         
  -6   0   1          3.84          0.43         1.63 o                         
  -5   0   1         14.08         13.00         1.14 o                         
  -4   0   1          1.71          2.22         0.46 o                         
  -3   0   1         46.42         54.26         1.29 o                         
  -2   0   1         95.60         94.61         1.53 o                         
  -1   0   1        347.28        376.25         8.15 o                         
   1   0   1        265.82        296.06        10.07 o                         
   2   0   1         50.32         50.25         1.52 o                         
   3   0   1         77.66         98.00         2.28 o                         
   4   0   1          9.66          9.28         0.66 o                         
   5   0   1         22.01         24.31         1.60 o                         
   6   0   1          0.54          0.90         1.18 o                         
   7   0   1         15.96         20.85         4.08 o                         
   8   0   1         10.20         10.46         3.61 o                         
   9   0   1          0.67         -0.67         2.52 o                         
  -8   1   1          0.16          2.37         2.53 o                         
  -7   1   1          1.38          3.68         2.17 o                         
  -6   1   1          0.53          0.25         1.03 o                         
  -5   1   1          0.44          1.69         1.57 o                         
  -4   1   1         38.89         43.49         1.86 o                         
  -3   1   1        248.43        245.99         5.33 o                         
  -2   1   1         91.53         88.48         1.78 o                         
  -1   1   1         12.81         10.76         0.57 o                         
   1   1   1        822.04        885.33        28.28 o                         
   2   1   1        681.32        643.80        11.57 o                         
   3   1   1          4.73         10.88         0.56 o                         
   4   1   1         77.08         81.25         4.58 o                         
   5   1   1          9.16         10.70         2.26 o                         
   6   1   1          8.21          9.46         1.32 o                         
   7   1   1          5.01          5.35         2.94 o                         
   8   1   1          1.20          1.18         1.58 o                         
   9   1   1          0.13         -0.98         2.61 o                         
  -8   2   1          0.00          0.51         1.71 o                         
  -7   2   1         21.93         22.57         3.02 o                         
  -6   2   1          1.14          0.42         1.31 o                         
  -5   2   1         29.72         28.11         1.97 o                         
  -4   2   1          0.05          0.06         0.58 o                         
  -3   2   1          0.32          2.00         0.50 o                         
  -2   2   1         46.19         49.55         1.73 o                         
  -1   2   1          0.71          0.12         0.13 o                         
   0   2   1         23.00         22.96         0.70 o                         
   1   2   1       1624.28       1680.95        42.88 o                         
   2   2   1        331.35        374.02         8.88 o                         
   3   2   1         76.28         91.45         2.73 o                         
   4   2   1          0.16          0.20         0.38 o                         
   5   2   1         20.48         20.54         3.14 o                         
   6   2   1        103.31        101.51         4.69 o                         
   7   2   1          4.58          4.01         2.70 o                         
   8   2   1          2.76          3.05         1.73 o                         
  -8   3   1          2.39          3.26         1.79 o                         
  -7   3   1          1.27          2.12         1.55 o                         
  -6   3   1        239.45        226.28         9.74 o                         
  -5   3   1         79.70         68.68         4.38 o                         
  -4   3   1          1.16          1.01         0.52 o                         
  -3   3   1          0.12          5.16         1.02 o                         
  -2   3   1          0.54          0.07         0.18 o                         
  -1   3   1        119.58        110.24         3.53 o                         
   0   3   1        166.74        162.35         2.83 o                         
   1   3   1         34.29         32.23         0.97 o                         
   2   3   1         48.07         60.11         1.25 o                         
   3   3   1        334.93        356.33         6.39 o                         
   4   3   1          0.09          0.76         0.41 o                         
   5   3   1          3.44          4.73         0.60 o                         
   6   3   1         59.83         58.85         2.74 o                         
   7   3   1          5.38          5.00         1.17 o                         
   8   3   1         22.25         22.98         2.89 o                         
  -8   4   1         31.13         35.22         7.00 o                         
  -7   4   1          2.32          1.90         3.00 o                         
  -6   4   1          9.14          5.22         1.82 o                         
  -5   4   1         25.17         22.78         2.02 o                         
  -4   4   1         21.15         21.02         2.01 o                         
  -3   4   1         64.19         60.98         2.62 o                         
  -2   4   1          0.35          2.90         0.44 o                         
  -1   4   1       1991.20       2174.99        35.18 o                         
   0   4   1        436.14        567.33         8.60 o                         
   1   4   1         16.59         15.18         0.75 o                         
   2   4   1          1.15          3.07         0.30 o                         
   3   4   1         42.88         35.59         0.95 o                         
   4   4   1          0.18          1.47         0.84 o                         
   5   4   1          2.85          2.26         0.55 o                         
   6   4   1          0.14          0.82         0.75 o                         
   7   4   1         69.79         72.13         3.03 o                         
   8   4   1         40.53         41.36         6.37 o                         
  -7   5   1         10.00          9.56         2.27 o                         
  -6   5   1          1.34          4.73         2.29 o                         
  -5   5   1          0.76          0.26         0.81 o                         
  -4   5   1        661.93        626.57        21.02 o                         
  -3   5   1        127.48        123.16         3.52 o                         
  -2   5   1          0.12          1.25         0.33 o                         
  -1   5   1         37.49         39.79         3.11 o                         
   0   5   1        862.20        875.77        14.42 o                         
   1   5   1        151.39        173.47         4.84 o                         
   2   5   1          5.52         17.55         0.97 o                         
   3   5   1          1.08          3.91         0.61 o                         
   4   5   1        112.09         68.35         3.00 o                         
   5   5   1          8.93          5.64         1.09 o                         
   6   5   1         15.22         10.36         0.98 o                         
   7   5   1          0.00          0.11         0.92 o                         
   8   5   1          1.69          2.68         2.58 o                         
  -7   6   1          0.23          1.89         1.57 o                         
  -6   6   1          0.82          0.19         1.26 o                         
  -5   6   1          0.52          0.46         1.01 o                         
  -4   6   1         12.66         11.78         1.19 o                         
  -3   6   1        922.02        857.74        24.36 o                         
  -2   6   1         77.33         68.57         2.04 o                         
  -1   6   1         62.02         49.05         3.41 o                         
   0   6   1         10.91         10.83         0.60 o                         
   1   6   1       1058.95        951.78        24.60 o                         
   2   6   1         77.74         69.11         2.48 o                         
   3   6   1          0.00         -0.08         0.29 o                         
   4   6   1          3.04          3.49         0.78 o                         
   5   6   1        345.81        270.64        11.28 o                         
   6   6   1         20.61         15.42         1.55 o                         
   7   6   1          1.45          0.44         1.42 o                         
   8   6   1          0.45         -1.02         2.32 o                         
  -7   7   1          0.97          0.60         1.44 o                         
  -6   7   1         49.56         52.22         3.31 o                         
  -5   7   1          0.33         -0.21         1.20 o                         
  -4   7   1         12.67         12.44         1.25 o                         
  -3   7   1          4.39          4.36         0.60 o                         
  -2   7   1          0.17          1.63         0.51 o                         
  -1   7   1          0.29         -0.02         0.38 o                         
   0   7   1         69.32         84.78         6.44 o                         
   1   7   1          0.77          0.81         0.32 o                         
   2   7   1       1124.57       1053.41        38.55 o                         
   3   7   1         56.01         50.70         2.07 o                         
   4   7   1         19.25         17.50         1.73 o                         
   5   7   1          1.69          1.51         1.26 o                         
   6   7   1         32.99         32.99         6.37 o                         
   7   7   1          4.53          4.36         1.99 o                         
   8   7   1         10.76         15.54         5.32 o                         
  -6   8   1          0.11          0.29         1.48 o                         
  -5   8   1         63.11         58.49         3.71 o                         
  -4   8   1          0.02         -0.71         0.79 o                         
  -3   8   1          0.09          0.14         0.50 o                         
  -2   8   1          0.91          1.24         0.54 o                         
  -1   8   1         73.95         56.83         2.73 o                         
   0   8   1          0.17         -0.02         0.60 o                         
   1   8   1          7.34         10.52         0.60 o                         
   2   8   1          0.65          0.50         0.28 o                         
   3   8   1          5.34          5.00         1.29 o                         
   4   8   1          0.10          0.53         1.25 o                         
   5   8   1         16.01         12.36         1.87 o                         
   6   8   1          0.43          1.25         1.62 o                         
   7   8   1        192.02        188.53        25.82 o                         
   8   8   1          6.17          8.79         5.19 o                         
  -6   9   1          3.86          5.11         1.59 o                         
  -5   9   1          0.01          1.40         1.33 o                         
  -4   9   1          9.88          9.94         1.26 o                         
  -3   9   1          2.40          1.30         0.64 o                         
  -2   9   1         15.66         13.08         1.34 o                         
  -1   9   1          0.00          0.06         0.57 o                         
   0   9   1         62.83         60.67         1.99 o                         
   1   9   1          0.04          0.15         0.50 o                         
   2   9   1          8.47          4.37         0.40 o                         
   3   9   1          0.09         -0.14         1.17 o                         
   4   9   1         21.54         21.30         2.64 o                         
   5   9   1          0.01         -0.10         1.55 o                         
   6   9   1          9.40         10.78         2.33 o                         
   7   9   1          0.67          1.34         2.59 o                         
   8   9   1          1.37          2.42         2.41 o                         
  -5  10   1          0.18         -0.65         1.09 o                         
  -4  10   1          1.42          1.22         1.09 o                         
  -3  10   1        114.42        114.13         6.62 o                         
  -2  10   1          1.32          2.31         1.05 o                         
  -1  10   1          5.27          2.91         1.00 o                         
   0  10   1          0.01          0.37         0.73 o                         
   1  10   1         24.70         23.18         1.75 o                         
   2  10   1          0.88          0.93         0.98 o                         
   3  10   1         27.37         28.05         2.98 o                         
   4  10   1          0.26          1.60         1.55 o                         
   5  10   1          0.78          4.77         1.67 o                         
   6  10   1          0.17          2.58         1.91 o                         
   7  10   1          1.23          3.68         2.30 o                         
  -4  11   1          1.77          2.75         1.20 o                         
  -3  11   1          0.41          4.01         1.65 o                         
  -2  11   1         39.59         37.38         2.57 o                         
  -1  11   1          7.62          6.74         1.34 o                         
   0  11   1          0.02          0.89         0.83 o                         
   1  11   1          6.05          7.41         1.72 o                         
   2  11   1         90.11        103.93         4.84 o                         
   3  11   1          0.58         -0.83         1.90 o                         
   4  11   1          4.59          4.25         1.39 o                         
   5  11   1          0.23         -0.65         2.02 o                         
   6  11   1          2.41          5.36         2.39 o                         
  -4  12   1          1.93          4.21         2.42 o                         
  -3  12   1          0.42          1.08         1.07 o                         
  -2  12   1         25.50         21.94         6.48 o                         
  -1  12   1        347.54        343.96        11.00 o                         
   0  12   1          0.04         22.62         2.64 o                         
   1  12   1          7.75          6.18         1.91 o                         
   2  12   1          1.97          8.84         1.73 o                         
   3  12   1        105.62        113.85         4.69 o                         
   4  12   1          2.38          3.37         2.02 o                         
   5  12   1          0.03         -0.82         1.64 o                         
   6  12   1          1.80          4.69         2.97 o                         
  -3  13   1          1.43          0.48         2.40 o                         
  -2  13   1         13.55         12.66         3.78 o                         
  -1  13   1         26.94         29.50         4.19 o                         
   0  13   1        341.11        343.15        15.81 o                         
   1  13   1         11.47         14.01         2.61 o                         
   2  13   1         10.91          9.86         2.42 o                         
   3  13   1         18.81         22.49         2.21 o                         
   4  13   1        162.50        179.02         7.22 o                         
   5  13   1          0.76          5.59         2.17 o                         
  -2  14   1          1.47          0.47         2.15 o                         
  -1  14   1         17.72         20.19         4.12 o                         
   0  14   1          0.02          0.43         2.20 o                         
   1  14   1         28.89         26.81         3.66 o                         
   2  14   1          0.85          0.37         2.06 o                         
   3  14   1          7.39          7.20         2.30 o                         
   1  15   1         11.56         11.66         3.93 o                         
  -3 -14   2        197.40        215.23         7.87 o                         
  -2 -14   2          9.03          9.06         2.86 o                         
  -1 -14   2          9.37         12.28         2.70 o                         
   0 -14   2         33.74         39.93         5.12 o                         
   1 -14   2         36.58         26.73         5.41 o                         
  -4 -13   2          5.17         16.59         2.57 o                         
  -3 -13   2          4.49          3.18         1.66 o                         
  -2 -13   2          3.05          3.45         2.56 o                         
  -1 -13   2         43.74         53.39        11.18 o                         
   0 -13   2         14.53         26.64         3.33 o                         
   1 -13   2         20.48         22.08         3.08 o                         
   2 -13   2        206.28        213.24         7.73 o                         
   3 -13   2         10.02          8.19         2.85 o                         
  -5 -12   2          1.00          0.51         1.61 o                         
  -4 -12   2         13.56         14.77         2.59 o                         
  -3 -12   2          7.03          8.60         2.85 o                         
  -2 -12   2          5.80          7.99         2.95 o                         
  -1 -12   2        200.88        204.59         7.26 o                         
   0 -12   2        191.91        198.86         7.27 o                         
   1 -12   2          2.84         46.95        20.19 o                         
   2 -12   2          0.09          2.17         1.30 o                         
   3 -12   2          6.09          4.98         1.25 o                         
   4 -12   2          6.29          6.31         3.40 o                         
  -6 -11   2          0.77          2.32         3.77 o                         
  -5 -11   2          3.72          5.43         1.99 o                         
  -4 -11   2          3.05          3.16         1.43 o                         
  -3 -11   2         81.21         85.22         3.89 o                         
  -2 -11   2          0.78          0.77         0.86 o                         
  -1 -11   2          5.76          6.72         1.24 o                         
   0 -11   2         15.80         17.08         1.17 o                         
   1 -11   2          1.19          3.27         1.31 o                         
   2 -11   2          2.89          2.80         0.85 o                         
   3 -11   2          5.07          8.47         1.65 o                         
   4 -11   2         90.45         98.02         7.47 o                         
   5 -11   2         92.23         82.86         9.38 o                         
  -7 -10   2          2.06          2.94         2.32 o                         
  -6 -10   2         19.91         25.87         3.65 o                         
  -5 -10   2         36.08         39.15         3.34 o                         
  -4 -10   2         19.69         19.32         2.37 o                         
  -3 -10   2          2.07          1.16         1.24 o                         
  -2 -10   2          2.08          1.40         1.14 o                         
  -1 -10   2          0.04          0.06         1.17 o                         
   0 -10   2         20.67         19.00         2.43 o                         
   1 -10   2         23.71         24.47         2.04 o                         
   2 -10   2        135.32        127.89         5.10 o                         
   3 -10   2          8.82          7.58         1.69 o                         
   4 -10   2          6.17          7.01         1.23 o                         
   5 -10   2         14.01         13.84         1.75 o                         
  -8  -9   2         24.96         16.57         3.80 o                         
  -7  -9   2         31.47         28.45         3.93 o                         
  -6  -9   2          4.55          2.15         3.89 o                         
  -5  -9   2         71.76         74.05         4.24 o                         
  -4  -9   2        166.12        176.04         6.42 o                         
  -3  -9   2         13.77         16.05         2.15 o                         
  -2  -9   2          1.33          1.29         0.90 o                         
  -1  -9   2          3.87          1.73         0.62 o                         
   0  -9   2         21.29         15.98         2.69 o                         
   1  -9   2         31.97         22.49         2.98 o                         
   2  -9   2          4.10          3.72         0.75 o                         
   3  -9   2          0.54          0.74         0.76 o                         
   4  -9   2          5.27          7.06         1.18 o                         
   5  -9   2         10.25          9.48         1.43 o                         
   6  -9   2          8.13          7.40         1.36 o                         
  -8  -8   2         18.27         16.66         6.01 o                         
  -7  -8   2        128.82        132.52        12.59 o                         
  -6  -8   2         88.04         82.32         5.36 o                         
  -5  -8   2         35.74         32.10         3.26 o                         
  -4  -8   2          3.64          3.93         0.69 o                         
  -3  -8   2         21.61         16.55         1.70 o                         
  -2  -8   2         78.52         78.26         5.46 o                         
  -1  -8   2         40.13         34.27         1.75 o                         
   0  -8   2        121.84        113.13         6.85 o                         
   1  -8   2        182.74        177.64         9.39 o                         
   2  -8   2         20.32         15.36         1.10 o                         
   3  -8   2          2.78          2.72         0.77 o                         
   4  -8   2         10.83         12.24         1.31 o                         
   5  -8   2          4.69          5.32         1.20 o                         
   6  -8   2         14.43         14.54         1.63 o                         
  -8  -7   2         19.85         24.18         6.01 o                         
  -7  -7   2          1.12          0.24         1.86 o                         
  -6  -7   2          0.87          1.43         1.65 o                         
  -5  -7   2          0.70          1.04         1.36 o                         
  -4  -7   2         30.77         25.83         1.15 o                         
  -3  -7   2         15.71         12.59         2.10 o                         
  -2  -7   2        588.07        578.53        23.46 o                         
  -1  -7   2        321.24        290.73         8.46 o                         
   0  -7   2        123.60        101.36         5.97 o                         
   1  -7   2          1.29          1.32         0.60 o                         
   2  -7   2          1.12          1.35         0.38 o                         
   3  -7   2         18.19         18.81         1.42 o                         
   4  -7   2         49.73         47.62         2.81 o                         
   5  -7   2          4.73          6.15         1.41 o                         
   6  -7   2         13.92         17.42         2.02 o                         
   7  -7   2          7.30          6.11         1.95 o                         
  -8  -6   2          0.92          3.97         3.91 o                         
  -7  -6   2          0.89          1.84         1.59 o                         
  -6  -6   2         14.90         18.38         3.29 o                         
  -5  -6   2         45.00         41.64         5.72 o                         
  -4  -6   2        155.89        119.30         3.46 o                         
  -3  -6   2        204.13        179.48         6.21 o                         
  -2  -6   2         20.29         20.20         1.33 o                         
  -1  -6   2        176.49        185.59         7.18 o                         
   0  -6   2         41.09         36.48         1.80 o                         
   1  -6   2          9.74         10.59         0.73 o                         
   2  -6   2          1.11          1.95         0.44 o                         
   3  -6   2        268.57        237.75         6.70 o                         
   4  -6   2        171.14        157.28         6.49 o                         
   5  -6   2         63.76         59.72         3.90 o                         
   6  -6   2          2.26          1.14         1.04 o                         
   7  -6   2          0.14         -0.04         1.57 o                         
  -8  -5   2          1.44          1.49         2.29 o                         
  -7  -5   2          0.58          1.24         3.37 o                         
  -6  -5   2          0.61          0.35         0.83 o                         
  -5  -5   2         20.50         25.54         2.45 o                         
  -4  -5   2          8.94         12.32         1.07 o                         
  -3  -5   2         40.06         27.35         2.21 o                         
  -2  -5   2         40.35         30.84         1.35 o                         
   0  -5   2        212.12        222.55         5.57 o                         
   1  -5   2        399.00        393.28         8.85 o                         
   2  -5   2        219.62        216.68         5.90 o                         
   3  -5   2         73.38         61.86         7.58 o                         
   4  -5   2         64.77         57.43         6.96 o                         
   5  -5   2         35.65         32.33         2.18 o                         
   6  -5   2          0.01         -0.71         0.90 o                         
   7  -5   2          2.85          1.14         1.65 o                         
  -8  -4   2          1.89          2.34         2.41 o                         
  -7  -4   2          6.89          7.40         1.49 o                         
  -6  -4   2          2.62          3.08         0.79 o                         
  -5  -4   2         29.78         26.37         1.99 o                         
  -4  -4   2          1.08          0.73         0.56 o                         
  -3  -4   2          0.79          0.04         0.53 o                         
  -2  -4   2          1.33          0.86         0.23 o                         
  -1  -4   2        129.47        118.03         3.43 o                         
   0  -4   2        709.85        963.27        17.71 o                         
   1  -4   2        166.30        222.26         4.48 o                         
   2  -4   2         92.40         88.04         3.01 o                         
   3  -4   2         67.38         67.24         3.34 o                         
   4  -4   2          0.16          1.05         1.33 o                         
   5  -4   2          9.18          7.97         1.22 o                         
   6  -4   2         36.55         35.36         2.79 o                         
   7  -4   2         20.84         25.45         3.36 o                         
   8  -4   2         25.51         23.63         3.52 o                         
  -8  -3   2          2.30          1.73         2.24 o                         
  -7  -3   2          0.05          0.04         1.13 o                         
  -6  -3   2         48.70         46.07         2.53 o                         
  -5  -3   2          9.93          9.45         0.78 o                         
  -4  -3   2        192.41        203.58         4.13 o                         
  -3  -3   2          2.36          3.73         0.46 o                         
  -2  -3   2        110.66        154.73         2.48 o                         
  -1  -3   2          0.39          0.45         0.22 o                         
   0  -3   2          8.69         10.05         0.96 o                         
   1  -3   2          5.71          5.91         0.53 o                         
   2  -3   2          1.86          0.83         0.25 o                         
   3  -3   2         37.42         33.35         1.65 o                         
   4  -3   2          7.02          5.04         1.01 o                         
   5  -3   2         84.77        121.77         4.72 o                         
   6  -3   2          5.36         14.63         1.99 o                         
   7  -3   2         25.14         34.84         4.48 o                         
   8  -3   2         11.22         13.85         2.70 o                         
  -9  -2   2         49.01         53.99         5.98 o                         
  -8  -2   2          0.15          0.31         1.93 o                         
  -7  -2   2         75.05         72.17         5.97 o                         
  -6  -2   2         28.72         24.51         1.88 o                         
  -5  -2   2        135.14        136.04         3.37 o                         
  -4  -2   2         63.74         65.45         1.88 o                         
  -3  -2   2         72.47        108.06         1.70 o                         
  -2  -2   2         24.02         23.81         0.68 o                         
  -1  -2   2        976.99        952.46        20.08 o                         
   0  -2   2          4.59          5.21         0.31 o                         
   1  -2   2        562.67        544.11        24.30 o                         
   2  -2   2         32.92         29.27         1.49 o                         
   3  -2   2        258.51        271.05         6.36 o                         
   4  -2   2          0.04          0.10         0.43 o                         
   5  -2   2          2.94          1.43         0.57 o                         
   6  -2   2         16.85         10.67         1.73 o                         
   7  -2   2          3.06          2.43         2.19 o                         
   8  -2   2          2.54          3.86         2.79 o                         
  -9  -1   2          1.75          3.50         2.34 o                         
  -8  -1   2         15.83         13.35         3.26 o                         
  -7  -1   2          4.31          2.65         2.17 o                         
  -6  -1   2        383.33        391.63        11.97 o                         
  -5  -1   2          0.45          2.06         0.85 o                         
  -4  -1   2        879.61        914.70        21.31 o                         
  -3  -1   2          0.33          0.54         0.23 o                         
  -2  -1   2        565.41        662.00         7.83 o                         
  -1  -1   2         31.53         33.54         1.12 o                         
   0  -1   2        547.28        574.85        10.53 o                         
   1  -1   2        195.47        191.09         4.94 o                         
   2  -1   2       1014.71       1035.95        27.46 o                         
   3  -1   2          8.61         10.15         0.50 o                         
   4  -1   2        142.19        154.06         3.55 o                         
   5  -1   2         10.49          8.01         0.88 o                         
   6  -1   2          0.25         -0.39         1.70 o                         
   7  -1   2          0.93          0.88         2.11 o                         
   8  -1   2         26.87         36.27         5.28 o                         
  -8   0   2          0.51          0.35         2.17 o                         
  -7   0   2         75.37         85.20         5.36 o                         
  -6   0   2          0.37          2.57         1.89 o                         
  -5   0   2         40.50         41.56         2.35 o                         
  -4   0   2          8.30          6.31         0.53 o                         
  -3   0   2         57.26         41.64         1.06 o                         
  -2   0   2          2.72          3.35         0.24 o                         
  -1   0   2       5942.20       6754.98       115.29 o                         
   1   0   2       6670.50       8388.68       301.53 o                         
   2   0   2          0.09          0.90         0.41 o                         
   3   0   2         92.69         73.99         1.86 o                         
   4   0   2         13.61         12.86         0.74 o                         
   5   0   2         32.95         33.02         1.57 o                         
   6   0   2          0.13         -0.02         0.67 o                         
   7   0   2         36.65         38.90         5.47 o                         
   8   0   2          0.24          0.50         2.63 o                         
   9   0   2         21.98         23.23         3.93 o                         
  -8   1   2         26.61         27.85         3.37 o                         
  -7   1   2          0.79          0.53         2.25 o                         
  -6   1   2          0.13         -0.45         1.79 o                         
  -5   1   2          2.45          1.12         1.48 o                         
  -4   1   2        108.65        127.67         6.33 o                         
  -3   1   2         59.65         62.94         2.68 o                         
  -2   1   2       1852.71       1949.44        26.88 o                         
  -1   1   2        341.66        318.48         5.42 o                         
   0   1   2        613.19        648.21        11.84 o                         
   1   1   2          6.12          5.67         0.46 o                         
   2   1   2        523.89        679.39        12.58 o                         
   3   1   2          0.58          1.11         0.33 o                         
   4   1   2        721.30        806.12        16.00 o                         
   5   1   2         14.57         11.79         1.33 o                         
   6   1   2        373.40        395.86        22.12 o                         
   7   1   2          3.82          3.91         2.75 o                         
   8   1   2          7.26          6.75         3.24 o                         
   9   1   2          2.44          2.83         2.49 o                         
  -8   2   2          2.57          2.64         1.78 o                         
  -7   2   2          8.34          8.90         3.37 o                         
  -6   2   2          1.03          1.93         1.92 o                         
  -5   2   2          2.49          5.61         2.12 o                         
  -4   2   2          2.54          2.50         1.37 o                         
  -3   2   2        233.55        250.36         6.23 o                         
  -2   2   2        100.16        102.06         2.61 o                         
  -1   2   2        630.24        590.56        10.99 o                         
   0   2   2          6.17          4.95         0.24 o                         
   1   2   2        576.22        546.51        10.13 o                         
   2   2   2        333.50        355.65        11.09 o                         
   3   2   2        233.94        318.25         6.65 o                         
   4   2   2        110.74        111.73         3.21 o                         
   5   2   2        105.32        125.36         4.60 o                         
   6   2   2          0.44          2.59         1.05 o                         
   7   2   2         77.74         92.65         8.68 o                         
   8   2   2          0.36          1.28         3.12 o                         
  -8   3   2          0.39         -1.95         2.67 o                         
  -7   3   2          8.59         13.01         3.82 o                         
  -6   3   2          0.48          4.67         2.36 o                         
  -5   3   2          0.35         27.45         4.38 o                         
  -4   3   2         27.84         21.32         2.17 o                         
  -3   3   2         57.08         50.69         3.45 o                         
  -2   3   2          2.33          5.35         0.36 o                         
  -1   3   2         15.72         16.23         1.34 o                         
   0   3   2          7.89          9.07         0.36 o                         
   1   3   2         44.54         45.94         0.90 o                         
   2   3   2         11.88         28.29         1.47 o                         
   3   3   2        129.12        127.41         3.08 o                         
   4   3   2        274.31        299.69         7.29 o                         
   5   3   2         26.56         22.19         3.22 o                         
   6   3   2         28.80         22.11         2.03 o                         
   7   3   2         27.66         26.76         1.94 o                         
   8   3   2          7.91          9.32         3.47 o                         
  -8   4   2          0.55         -0.68         4.35 o                         
  -7   4   2          8.40         12.00         4.02 o                         
  -6   4   2         57.95         41.04         6.18 o                         
  -5   4   2          0.64          0.46         1.61 o                         
  -4   4   2         37.70         43.36         4.32 o                         
  -3   4   2          9.00         11.05         1.45 o                         
  -2   4   2          8.28          7.84         0.53 o                         
  -1   4   2        164.18        197.38         4.57 o                         
   1   4   2          2.23          3.61         0.31 o                         
   2   4   2          6.83          5.35         0.45 o                         
   3   4   2          2.10          0.83         0.38 o                         
   4   4   2          3.38          5.33         0.65 o                         
   5   4   2         12.58         10.54         0.87 o                         
   6   4   2          7.03          8.33         1.12 o                         
   7   4   2          0.41          0.85         0.96 o                         
   8   4   2         14.55         17.96         4.53 o                         
  -7   5   2         30.02         33.67         6.31 o                         
  -6   5   2          0.42         -1.78         2.61 o                         
  -5   5   2          2.32          1.00         1.19 o                         
  -4   5   2        196.16        180.19        10.77 o                         
  -3   5   2          1.69          3.31         1.20 o                         
  -2   5   2         31.47         25.10         1.05 o                         
   0   5   2        222.65        232.51         6.53 o                         
   1   5   2        193.51        273.45        11.69 o                         
   2   5   2         25.63         23.52         1.21 o                         
   3   5   2          0.09          0.75         0.48 o                         
   4   5   2          0.83          0.86         0.59 o                         
   5   5   2         12.62         16.04         1.27 o                         
   6   5   2          3.46          2.69         0.65 o                         
   7   5   2          0.08          0.53         1.07 o                         
   8   5   2          2.79          4.29         2.77 o                         
  -7   6   2         22.64         19.75         5.19 o                         
  -6   6   2          0.25          1.89         2.41 o                         
  -5   6   2          0.01          2.05         1.77 o                         
  -4   6   2         26.29         25.55         2.06 o                         
  -3   6   2        359.54        323.33        11.59 o                         
  -2   6   2        284.56        262.19         6.52 o                         
  -1   6   2         18.21         14.21         1.38 o                         
   0   6   2        124.51        129.83         3.38 o                         
   1   6   2        431.05        428.39         7.12 o                         
   2   6   2          2.36          3.66         1.17 o                         
   3   6   2          1.95          2.32         1.01 o                         
   4   6   2        115.27         92.20         5.48 o                         
   5   6   2         71.05         58.94         5.61 o                         
   6   6   2         32.29         32.02         7.16 o                         
   7   6   2          3.52          2.30         1.54 o                         
   8   6   2          0.58         -1.48         2.01 o                         
  -7   7   2          1.24         -2.95         3.54 o                         
  -6   7   2         43.07         47.65         7.32 o                         
  -5   7   2         67.69         65.28         6.43 o                         
  -4   7   2          0.19          0.02         0.94 o                         
  -3   7   2          7.02          8.79         0.84 o                         
  -2   7   2         61.09         56.68         2.50 o                         
  -1   7   2          8.16          7.63         0.89 o                         
   0   7   2          5.14          4.92         0.60 o                         
   1   7   2         53.84         45.40         1.65 o                         
   2   7   2       1149.78       1113.00        40.78 o                         
   3   7   2        355.04        297.40        13.24 o                         
   4   7   2         21.74         21.45         2.61 o                         
   5   7   2         29.78         21.23         2.63 o                         
   6   7   2          5.48          5.09         1.72 o                         
   7   7   2          0.32          0.86         1.71 o                         
   8   7   2          0.78          6.58         4.93 o                         
  -6   8   2          4.73          4.33         1.87 o                         
  -5   8   2          1.05          3.81         2.26 o                         
  -4   8   2          0.22         -0.14         1.46 o                         
  -3   8   2          1.66          2.25         0.65 o                         
  -2   8   2          9.30          8.66         1.09 o                         
  -1   8   2        312.36        271.15        20.13 o                         
   0   8   2        274.70        240.28        11.82 o                         
   1   8   2          1.09          1.16         0.37 o                         
   2   8   2         16.12         17.11         1.17 o                         
   3   8   2         23.31         16.58         2.40 o                         
   4   8   2         77.40         62.61         4.97 o                         
   5   8   2          7.40          8.44         1.86 o                         
   6   8   2          2.45          5.50         1.96 o                         
   7   8   2        243.90        223.16        35.01 o                         
   8   8   2         67.37         60.67         4.99 o                         
  -6   9   2          0.00         -0.75         2.75 o                         
  -5   9   2          0.12         -0.08         1.41 o                         
  -4   9   2         18.18         21.18         3.03 o                         
  -3   9   2          1.20          0.16         0.71 o                         
  -2   9   2          2.96          2.67         0.92 o                         
  -1   9   2          6.40          3.40         0.90 o                         
   0   9   2          8.92          4.43         0.78 o                         
   1   9   2         42.34         30.72         1.39 o                         
   2   9   2          3.30          2.96         0.88 o                         
   3   9   2          2.59          0.55         1.45 o                         
   4   9   2        271.94        275.50        13.69 o                         
   5   9   2        113.15        112.32         7.75 o                         
   6   9   2          0.84          2.74         2.81 o                         
   7   9   2          0.11         -0.72         2.01 o                         
   8   9   2         49.60         44.63         5.59 o                         
  -5  10   2          5.92          3.30         1.97 o                         
  -4  10   2         12.75         11.90         2.72 o                         
  -3  10   2         62.64         63.41        11.59 o                         
  -2  10   2        114.42        102.91         5.45 o                         
  -1  10   2          0.17          0.59         1.36 o                         
   0  10   2          0.16          0.69         0.55 o                         
   1  10   2          3.30          4.02         1.01 o                         
   2  10   2          3.07          1.17         1.17 o                         
   3  10   2          0.11         -0.19         1.33 o                         
   4  10   2          3.91          5.20         2.14 o                         
   5  10   2         33.25         38.33         4.71 o                         
   6  10   2         50.73         59.54         6.22 o                         
   7  10   2          1.87          3.62         4.45 o                         
  -4  11   2         13.90         14.18         3.35 o                         
  -3  11   2         58.91         58.31         3.32 o                         
  -2  11   2          4.84          4.41         1.71 o                         
  -1  11   2          1.56          1.71         1.55 o                         
   0  11   2          1.04          0.67         1.21 o                         
   1  11   2          4.19          5.74         1.62 o                         
   2  11   2         70.16         78.16         4.88 o                         
   3  11   2         64.05         67.44         3.91 o                         
   4  11   2          0.51          0.34         1.30 o                         
   5  11   2          0.33         -0.37         2.14 o                         
   6  11   2          0.21          0.40         2.33 o                         
  -3  12   2          0.59          0.43         1.17 o                         
  -2  12   2          1.57          1.56         1.88 o                         
  -1  12   2         53.52         84.12         6.42 o                         
   0  12   2        209.22        225.12        15.14 o                         
   1  12   2          5.04          5.76         3.22 o                         
   2  12   2         70.49         63.93         6.19 o                         
   3  12   2          1.45          5.50         1.70 o                         
   4  12   2          6.75          3.98         3.75 o                         
   5  12   2          0.42          0.67         1.75 o                         
   6  12   2          0.64          4.90         2.86 o                         
  -3  13   2         13.14          9.00         3.11 o                         
  -2  13   2          6.05          3.23         2.47 o                         
  -1  13   2         75.13         79.92        10.09 o                         
   0  13   2          3.18         34.78         3.60 o                         
   1  13   2         39.62         38.41         3.51 o                         
   2  13   2          2.03          6.40         2.19 o                         
   3  13   2         23.30         23.51         2.45 o                         
   4  13   2         25.11         46.09         7.60 o                         
   5  13   2         77.59         82.26         4.45 o                         
  -2  14   2          1.26          1.95         1.82 o                         
  -1  14   2          3.14          3.30         3.27 o                         
   0  14   2         86.66         94.88        11.28 o                         
   1  14   2          0.23          3.00         2.04 o                         
   2  14   2         12.88         17.85         2.98 o                         
   3  14   2          0.07         -0.53         2.00 o                         
   1  15   2          5.91          4.64         2.95 o                         
  -3 -14   3          0.02          1.93         2.81 o                         
  -2 -14   3          1.03         -2.93         3.09 o                         
  -1 -14   3          0.01         -0.65         2.07 o                         
   0 -14   3          0.47          4.71         2.12 o                         
  -4 -13   3         38.22         45.08         3.40 o                         
  -3 -13   3         42.46         53.53         3.51 o                         
  -2 -13   3          4.00          3.19         2.92 o                         
  -1 -13   3          5.14          6.81         3.08 o                         
   0 -13   3        210.16        217.06        23.75 o                         
   1 -13   3         34.83         35.68         2.97 o                         
   2 -13   3          0.18          0.93         1.98 o                         
   3 -13   3          0.24          4.56         2.45 o                         
  -5 -12   3          4.68          4.85         1.75 o                         
  -4 -12   3          4.23          6.88         2.09 o                         
  -3 -12   3         87.34         96.58         4.03 o                         
  -2 -12   3         41.77         39.88         4.95 o                         
  -1 -12   3         27.04         50.54         9.35 o                         
   0 -12   3         24.62         30.79         3.80 o                         
   1 -12   3        123.43        129.48        11.09 o                         
   2 -12   3         54.33         66.80         4.09 o                         
   3 -12   3          7.04          6.22         1.32 o                         
   4 -12   3          4.83          4.13         2.04 o                         
  -6 -11   3          1.41          1.80         2.46 o                         
  -5 -11   3          0.66         -0.95         1.45 o                         
  -4 -11   3          0.33         -1.13         1.32 o                         
  -3 -11   3         34.24         37.69         2.65 o                         
  -2 -11   3         43.79         45.01         2.79 o                         
  -1 -11   3         52.51         53.32         5.69 o                         
   0 -11   3         34.60         32.96         1.68 o                         
   1 -11   3          0.19          2.68         1.45 o                         
   2 -11   3         45.52         45.79         2.47 o                         
   3 -11   3          8.26         10.35         1.53 o                         
   4 -11   3          9.04         13.29         3.40 o                         
   5 -11   3         28.90         27.86         5.74 o                         
  -7 -10   3          0.03         -0.33         2.41 o                         
  -6 -10   3          0.56          3.67         2.28 o                         
  -5 -10   3          0.72          1.07         1.65 o                         
  -4 -10   3         25.69         27.71         2.10 o                         
  -3 -10   3         19.90         21.58         2.00 o                         
  -2 -10   3          0.06         -0.06         1.02 o                         
  -1 -10   3          9.90         13.10         1.72 o                         
   0 -10   3          5.48          6.16         1.03 o                         
   1 -10   3          1.17         -0.49         1.09 o                         
   2 -10   3         38.10         40.87         1.91 o                         
   3 -10   3         67.86         57.17         3.33 o                         
   4 -10   3         32.00         36.50         2.21 o                         
   5 -10   3         27.44         27.40         2.42 o                         
  -7  -9   3         81.02         91.79         9.87 o                         
  -6  -9   3         35.42         37.68         5.57 o                         
  -5  -9   3         14.33         13.74         2.27 o                         
  -4  -9   3         17.55         17.93         2.19 o                         
  -3  -9   3         24.13         26.23         1.73 o                         
  -2  -9   3         11.88         12.97         1.91 o                         
  -1  -9   3          1.42          3.09         0.61 o                         
   0  -9   3         12.09         16.27         2.79 o                         
   1  -9   3          8.70          6.32         1.15 o                         
   2  -9   3          8.64          6.93         0.86 o                         
   3  -9   3          4.67          3.94         0.89 o                         
   4  -9   3          2.36          1.80         0.95 o                         
   5  -9   3          3.38          2.73         1.10 o                         
   6  -9   3          5.85          1.64         2.69 o                         
  -8  -8   3          4.54          2.98         2.46 o                         
  -7  -8   3        120.77        116.15         6.99 o                         
  -6  -8   3         41.12         40.15         3.98 o                         
  -5  -8   3         32.60         33.41         3.34 o                         
  -4  -8   3          0.03         -0.32         0.57 o                         
  -3  -8   3          1.70          2.97         0.59 o                         
  -2  -8   3        223.19        219.60         7.22 o                         
  -1  -8   3         43.83         53.78         2.53 o                         
   0  -8   3         17.05         10.24         2.15 o                         
   1  -8   3         22.69         19.31         1.63 o                         
   2  -8   3         67.87         68.40         2.79 o                         
   3  -8   3          5.86          7.60         0.97 o                         
   4  -8   3          1.41          1.45         0.86 o                         
   5  -8   3         11.64         13.08         1.59 o                         
   6  -8   3          0.05         -0.54         1.07 o                         
  -8  -7   3          5.36          7.14         4.95 o                         
  -7  -7   3          1.17          0.41         1.87 o                         
  -6  -7   3         39.22         36.27         5.10 o                         
  -5  -7   3         49.58         39.35         3.91 o                         
  -4  -7   3         17.43         19.14         1.29 o                         
  -3  -7   3          0.42          0.91         0.51 o                         
  -2  -7   3        464.65        441.84        12.71 o                         
  -1  -7   3        191.17        177.91         4.60 o                         
   0  -7   3        138.63        139.90         7.76 o                         
   1  -7   3         74.30         71.43         4.54 o                         
   2  -7   3          3.86          2.39         0.44 o                         
   3  -7   3         36.66         33.85         1.75 o                         
   4  -7   3          9.65         10.83         1.20 o                         
   5  -7   3          3.92          2.27         1.26 o                         
   6  -7   3          9.38         13.87         1.89 o                         
  -8  -6   3          0.06          1.79         2.13 o                         
  -7  -6   3          3.08          5.58         2.39 o                         
  -6  -6   3          4.14          2.10         1.11 o                         
  -5  -6   3        183.00        165.75         8.64 o                         
  -4  -6   3         21.11         17.58         1.82 o                         
  -3  -6   3          6.54          8.20         0.97 o                         
  -2  -6   3          3.17          3.95         0.59 o                         
  -1  -6   3        539.34        508.54        13.52 o                         
   0  -6   3         87.66         79.92         2.64 o                         
   1  -6   3         85.02         66.66         2.28 o                         
   2  -6   3         52.97         51.51         2.19 o                         
   3  -6   3        281.40        265.62         6.40 o                         
   4  -6   3         68.17         64.28         4.68 o                         
   5  -6   3         21.33         19.06         2.59 o                         
   6  -6   3         14.10         13.50         1.55 o                         
   7  -6   3          1.03          0.80         1.77 o                         
  -8  -5   3          0.06          0.22         2.18 o                         
  -7  -5   3          0.65          3.19         1.83 o                         
  -6  -5   3         19.35         19.59         2.39 o                         
  -5  -5   3          8.20          7.75         1.68 o                         
  -4  -5   3         84.09         53.39         3.21 o                         
  -3  -5   3         12.51         12.71         1.04 o                         
  -2  -5   3          1.06          4.73         0.47 o                         
  -1  -5   3        303.98        308.59         8.49 o                         
   0  -5   3        285.92        303.67         6.04 o                         
   1  -5   3         42.48         41.61         1.56 o                         
   2  -5   3          2.36          1.10         0.48 o                         
   3  -5   3          0.49          0.34         0.51 o                         
   4  -5   3        300.25        286.99         8.44 o                         
   5  -5   3         18.66         18.91         1.56 o                         
   6  -5   3         18.71         18.66         1.74 o                         
   7  -5   3         25.05         27.54         3.18 o                         
  -8  -4   3         15.47         13.99         4.34 o                         
  -7  -4   3         98.82         98.65         4.27 o                         
  -6  -4   3         24.17         23.44         1.61 o                         
  -5  -4   3          3.08          3.90         0.79 o                         
  -4  -4   3          0.72          0.66         0.73 o                         
  -3  -4   3         18.06         16.86         0.92 o                         
  -2  -4   3          5.40          8.79         0.50 o                         
  -1  -4   3         53.97        104.77         6.47 o                         
   0  -4   3        315.88        379.48         5.95 o                         
   1  -4   3        875.84       1000.25        18.49 o                         
   2  -4   3         97.20         94.54         2.81 o                         
   3  -4   3         20.91         17.83         0.98 o                         
   4  -4   3        131.45        115.56         4.02 o                         
   5  -4   3          5.29          3.76         0.86 o                         
   6  -4   3          1.13          1.47         1.07 o                         
   7  -4   3          6.02          6.89         2.09 o                         
   8  -4   3          9.40         11.56         2.47 o                         
  -8  -3   3          2.63          2.58         1.74 o                         
  -7  -3   3          3.04          2.85         1.14 o                         
  -6  -3   3         47.82         47.61         2.40 o                         
  -5  -3   3         14.68         12.66         1.14 o                         
  -4  -3   3          0.04          0.42         0.48 o                         
  -3  -3   3         92.03         97.04         2.56 o                         
  -2  -3   3        156.49        205.56         3.22 o                         
  -1  -3   3        165.03        161.04         4.81 o                         
   0  -3   3         18.79         23.28         0.62 o                         
   1  -3   3         77.06         72.14         1.78 o                         
   2  -3   3          1.27          1.35         0.47 o                         
   3  -3   3          9.86         11.77         0.61 o                         
   4  -3   3         15.87         14.73         1.18 o                         
   5  -3   3        104.28         97.36         3.11 o                         
   6  -3   3        104.39         99.66         5.03 o                         
   7  -3   3         45.66         49.60         4.28 o                         
   8  -3   3          2.82          2.91         1.95 o                         
  -9  -2   3         22.92         26.31         4.47 o                         
  -8  -2   3          6.55          6.90         2.02 o                         
  -7  -2   3         16.44         17.25         2.43 o                         
  -6  -2   3        136.02        143.56         4.51 o                         
  -5  -2   3        257.28        257.94         5.43 o                         
  -4  -2   3       1005.58        979.15        18.68 o                         
  -3  -2   3         14.54         10.76         0.59 o                         
  -2  -2   3          0.01          0.33         0.21 o                         
  -1  -2   3       1441.97       1497.30        31.35 o                         
   0  -2   3          5.86          4.57         0.21 o                         
   1  -2   3          1.80          1.67         0.26 o                         
   2  -2   3         21.11         34.74         1.24 o                         
   3  -2   3         21.88         26.50         1.48 o                         
   4  -2   3         19.58         30.14         1.03 o                         
   5  -2   3          0.15          0.50         0.75 o                         
   6  -2   3          0.21         -0.84         1.04 o                         
   7  -2   3          7.47          9.55         2.71 o                         
   8  -2   3          5.13          8.11         2.16 o                         
  -9  -1   3         11.42          7.91         3.13 o                         
  -8  -1   3          7.26          7.02         1.97 o                         
  -7  -1   3        186.37        207.10        14.91 o                         
  -6  -1   3         40.84         47.36         2.73 o                         
  -5  -1   3          0.05          0.33         0.69 o                         
  -4  -1   3        333.35        351.01         5.31 o                         
  -3  -1   3        523.76        588.85         6.92 o                         
  -2  -1   3        122.92        113.88         1.72 o                         
  -1  -1   3       2016.00       2054.25        30.27 o                         
   0  -1   3        489.05        535.20         8.79 o                         
   1  -1   3       6831.24       6889.98       110.09 o                         
   2  -1   3        255.62        274.57         6.79 o                         
   3  -1   3          7.56          8.04         0.67 o                         
   4  -1   3        148.35        152.75         3.79 o                         
   5  -1   3          5.88          7.23         0.96 o                         
   6  -1   3          0.29          0.26         0.85 o                         
   7  -1   3          0.03          1.74         1.62 o                         
   8  -1   3          0.97         -1.84         1.85 o                         
  -8   0   3          2.81          2.48         1.75 o                         
  -7   0   3         12.55         11.60         1.82 o                         
  -6   0   3        123.24        113.90         4.89 o                         
  -5   0   3          7.15          5.24         1.93 o                         
  -4   0   3         93.32         92.49         2.21 o                         
  -3   0   3          7.96          8.03         0.41 o                         
  -2   0   3       2578.45       2904.16        34.88 o                         
  -1   0   3       3028.87       3360.18        49.39 o                         
   0   0   3          0.12          0.18         0.19 o                         
   1   0   3       3139.68       3592.92        55.15 o                         
   2   0   3       2624.32       3181.87       129.47 o                         
   3   0   3         12.96         13.57         0.89 o                         
   4   0   3         96.24        101.72         3.49 o                         
   5   0   3          0.79          0.59         0.44 o                         
   6   0   3        212.96        204.24         6.01 o                         
   7   0   3         20.31         22.49         3.05 o                         
   8   0   3          0.46          0.50         2.63 o                         
  -8   1   3          0.09         -1.05         1.51 o                         
  -7   1   3          0.35          0.14         1.08 o                         
  -6   1   3          3.36          0.45         1.49 o                         
  -5   1   3          7.21          8.98         2.46 o                         
  -4   1   3        138.01        153.74         5.38 o                         
  -3   1   3         69.68         73.96         1.68 o                         
  -2   1   3        181.82        211.50         3.32 o                         
  -1   1   3       4851.38       4726.97        76.09 o                         
   0   1   3        628.54        637.54         7.80 o                         
   1   1   3       2153.34       2241.76        40.54 o                         
   2   1   3         38.47         43.01         3.70 o                         
   3   1   3        652.63        806.84        15.25 o                         
   4   1   3        343.41        390.62         9.31 o                         
   5   1   3          0.30          0.92         0.63 o                         
   6   1   3         71.35         71.42         5.39 o                         
   7   1   3        245.79        297.31        17.44 o                         
   8   1   3         17.48         16.01         3.98 o                         
   9   1   3         12.79          8.49         2.96 o                         
  -8   2   3          0.97          0.87         2.16 o                         
  -7   2   3          5.25          3.26         1.73 o                         
  -6   2   3          0.50          0.48         2.06 o                         
  -5   2   3          2.70          2.02         1.72 o                         
  -4   2   3          3.20          6.87         1.07 o                         
  -3   2   3         11.83         15.21         0.68 o                         
  -2   2   3         74.45         98.22         2.19 o                         
  -1   2   3         10.29         10.78         0.49 o                         
   0   2   3         49.32         50.80         0.87 o                         
   1   2   3       1026.16       1048.16        19.20 o                         
   2   2   3         69.44         88.70         2.16 o                         
   3   2   3         74.83         74.66         2.34 o                         
   4   2   3        852.74        884.36        19.49 o                         
   5   2   3        315.39        310.82        11.63 o                         
   6   2   3        162.88        159.53        17.55 o                         
   7   2   3         11.86         14.55         3.66 o                         
   8   2   3         10.68         18.23         4.26 o                         
  -8   3   3          0.77          0.04         1.50 o                         
  -7   3   3          2.64          0.59         2.44 o                         
  -6   3   3         63.06         57.44         6.91 o                         
  -5   3   3        380.94        332.49        18.35 o                         
  -4   3   3          6.81          5.25         1.97 o                         
  -3   3   3          0.34          2.16         0.81 o                         
  -2   3   3          2.47          1.64         0.40 o                         
  -1   3   3        265.36        258.01         4.57 o                         
   0   3   3          3.23          4.30         0.26 o                         
   1   3   3        110.53         97.84         1.88 o                         
   2   3   3        196.82        269.15         6.08 o                         
   3   3   3        381.72        421.99        12.17 o                         
   4   3   3          0.17          0.23         0.68 o                         
   5   3   3          3.86          3.48         0.79 o                         
   6   3   3         11.69         10.36         1.32 o                         
   7   3   3          0.31          0.34         1.13 o                         
   8   3   3          0.79          2.07         1.57 o                         
  -8   4   3        263.81        279.00         9.53 o                         
  -7   4   3          2.95          1.91         2.97 o                         
  -6   4   3         38.64         27.91         5.30 o                         
  -5   4   3          2.51          3.75         2.25 o                         
  -4   4   3        219.08        187.23        10.12 o                         
  -3   4   3          0.37          2.60         2.03 o                         
  -2   4   3         23.99         25.27         0.98 o                         
  -1   4   3        504.10        561.59         8.19 o                         
   0   4   3       1841.65       2138.70        31.62 o                         
   1   4   3          0.74         13.65         1.41 o                         
   2   4   3          9.66          8.03         0.41 o                         
   3   4   3          0.01          0.32         0.33 o                         
   4   4   3          0.34          0.77         0.71 o                         
   5   4   3          7.68          6.30         1.01 o                         
   6   4   3          8.95          9.87         1.20 o                         
   7   4   3         50.27         46.07         2.52 o                         
   8   4   3         69.37         79.25         8.46 o                         
  -7   5   3        156.59        166.55        13.91 o                         
  -6   5   3          0.01         -0.60         2.78 o                         
  -5   5   3         21.78         25.60         2.99 o                         
  -4   5   3         55.87         55.75         3.78 o                         
  -3   5   3       1213.14       1111.59        24.16 o                         
  -2   5   3         82.75         80.37         2.22 o                         
  -1   5   3        254.57        256.06         7.34 o                         
   0   5   3        135.12        137.35         3.48 o                         
   1   5   3       1400.31       1519.16        20.95 o                         
   2   5   3          8.23          8.10         0.76 o                         
   3   5   3          1.87          3.72         0.50 o                         
   4   5   3         29.94         21.52         1.29 o                         
   5   5   3         65.15         42.87         2.01 o                         
   6   5   3          3.68          4.13         0.88 o                         
   7   5   3          0.48          0.77         1.25 o                         
   8   5   3          0.22         -2.13         2.62 o                         
  -7   6   3          0.26          0.71         2.71 o                         
  -6   6   3         64.24         56.47         7.66 o                         
  -5   6   3         24.56         19.87         3.44 o                         
  -4   6   3        222.23        198.68        15.81 o                         
  -3   6   3         29.31         26.71         1.22 o                         
  -2   6   3       1688.21       1550.69        33.21 o                         
  -1   6   3         22.94         19.36         1.57 o                         
   0   6   3        209.76        205.23         4.95 o                         
   1   6   3         36.21         36.47         0.99 o                         
   2   6   3        741.10        649.55        17.45 o                         
   3   6   3        112.05         99.07         5.48 o                         
   4   6   3         37.83         30.63         1.54 o                         
   5   6   3         44.71         39.09         2.90 o                         
   6   6   3        187.64        137.44        12.37 o                         
   7   6   3          0.01         -0.05         1.19 o                         
   8   6   3          1.07          0.36         2.26 o                         
  -7   7   3          8.08         13.32         4.56 o                         
  -6   7   3          1.20          1.35         3.14 o                         
  -5   7   3         70.82         64.41         6.09 o                         
  -4   7   3         14.89         19.33         4.16 o                         
  -3   7   3        290.29        269.57         8.82 o                         
  -2   7   3          7.36          6.89         0.88 o                         
  -1   7   3         45.28         31.81         1.76 o                         
   0   7   3        122.62        111.85         3.04 o                         
   1   7   3        149.61        141.70         4.12 o                         
   2   7   3         14.57         15.47         1.36 o                         
   3   7   3       1597.59       1417.30        53.47 o                         
   4   7   3         61.58         49.06         3.93 o                         
   5   7   3         83.78         66.05         4.95 o                         
   6   7   3          0.17         -0.04         1.23 o                         
   7   7   3         54.72         42.28         6.65 o                         
   8   7   3         19.44         27.59         6.03 o                         
  -6   8   3         12.44         13.60         4.68 o                         
  -5   8   3          0.03          1.74         1.79 o                         
  -4   8   3          4.32          6.01         1.79 o                         
  -3   8   3          3.31          1.92         0.72 o                         
  -2   8   3          4.28          4.51         0.84 o                         
  -1   8   3         23.85         28.42         1.69 o                         
   0   8   3        275.02        217.91         9.86 o                         
   1   8   3        114.00        105.33         4.63 o                         
   2   8   3        433.28        428.94        10.13 o                         
   3   8   3          6.75          4.61         1.21 o                         
   4   8   3          0.92          0.21         1.10 o                         
   5   8   3         40.76         34.12         3.75 o                         
   6   8   3          3.33          2.21         2.48 o                         
   7   8   3          0.12          0.67         2.40 o                         
   8   8   3        197.63        171.53        21.36 o                         
  -6   9   3          1.02         -2.26         3.10 o                         
  -5   9   3          6.36          7.20         2.10 o                         
  -4   9   3          1.93         -1.05         1.84 o                         
  -3   9   3         60.63         59.01         7.59 o                         
  -2   9   3          1.23          0.39         0.90 o                         
  -1   9   3         59.25         49.23         3.63 o                         
   0   9   3          5.30          4.91         0.82 o                         
   1   9   3          9.28          7.15         0.75 o                         
   2   9   3          0.52          0.48         0.80 o                         
   3   9   3         23.73         25.08         2.24 o                         
   4   9   3         19.07         17.96         2.92 o                         
   5   9   3        119.26        126.61         8.31 o                         
   6   9   3         82.61         69.30         6.21 o                         
   7   9   3         46.73         51.10         7.94 o                         
   8   9   3          0.20          1.88         2.10 o                         
  -5  10   3         11.52         12.76         4.98 o                         
  -4  10   3          9.19         13.50         4.24 o                         
  -3  10   3         20.32         12.10         2.71 o                         
  -2  10   3          0.00          0.84         1.00 o                         
  -1  10   3          0.26          0.50         1.09 o                         
   0  10   3          3.38          5.57         0.84 o                         
   1  10   3          2.49          1.41         0.85 o                         
   2  10   3         21.33         24.06         1.78 o                         
   3  10   3          9.41          9.17         1.74 o                         
   4  10   3         17.04         18.66         2.62 o                         
   5  10   3          2.64          0.93         1.95 o                         
   6  10   3          3.12          1.67         2.18 o                         
   7  10   3          1.11          3.64         3.73 o                         
  -4  11   3          2.16          4.07         1.97 o                         
  -3  11   3         12.94         14.96         2.66 o                         
  -2  11   3         13.43         14.69         2.16 o                         
  -1  11   3         91.20         80.98         5.59 o                         
   0  11   3         16.49         17.69         2.03 o                         
   1  11   3         47.07         45.81         3.99 o                         
   2  11   3         21.12         20.95         2.74 o                         
   3  11   3          1.50          1.53         1.25 o                         
   4  11   3          0.14          0.02         1.31 o                         
   5  11   3          3.40          3.49         2.30 o                         
   6  11   3          0.21         -1.51         2.53 o                         
  -3  12   3          4.15          3.18         1.78 o                         
  -2  12   3        117.23        145.13        11.31 o                         
  -1  12   3         47.75         72.63         5.78 o                         
   0  12   3          5.00          5.74         1.82 o                         
   1  12   3          8.53          8.64         1.92 o                         
   2  12   3          4.46          8.06         1.61 o                         
   3  12   3         22.69         25.17         2.23 o                         
   4  12   3         31.35         33.67         4.43 o                         
   5  12   3          3.86          5.18         1.69 o                         
   6  12   3          9.99         11.55         3.54 o                         
  -2  13   3          0.00          0.52         3.88 o                         
  -1  13   3         85.23         83.62        12.42 o                         
   0  13   3        104.04        110.51         5.75 o                         
   1  13   3         85.80         73.21         6.37 o                         
   2  13   3          4.26          4.79         1.92 o                         
   3  13   3         68.30         78.47         4.46 o                         
   4  13   3         24.66         36.64         7.61 o                         
   5  13   3          3.32          2.26         2.68 o                         
  -2  14   3         10.06          8.86         5.50 o                         
  -1  14   3          4.88          8.16         3.78 o                         
   0  14   3          0.03         -0.88         1.98 o                         
   1  14   3          5.10          7.13         2.42 o                         
   2  14   3          0.50          1.46         2.13 o                         
   3  14   3          0.00          1.62         1.72 o                         
   1  15   3         25.40         26.31         4.72 o                         
  -2 -14   4         67.69         68.23         7.94 o                         
  -1 -14   4          3.20          1.90         2.72 o                         
   0 -14   4          2.86         -1.30         3.20 o                         
  -4 -13   4         40.69         39.49         3.24 o                         
  -3 -13   4          9.60         11.19         1.90 o                         
  -2 -13   4          5.05          1.44         2.74 o                         
  -1 -13   4          1.97         10.33         3.58 o                         
   0 -13   4          0.48          1.65         3.12 o                         
   1 -13   4         33.77         35.50         3.78 o                         
   2 -13   4          9.17          8.27         2.13 o                         
   3 -13   4         70.08         83.72         6.19 o                         
  -5 -12   4          0.53          1.72         1.56 o                         
  -4 -12   4          5.03          4.55         1.95 o                         
  -3 -12   4          3.78          3.63         1.52 o                         
  -2 -12   4         25.73         22.35         2.51 o                         
  -1 -12   4         10.22         35.81         8.11 o                         
   0 -12   4         53.82         54.93         8.50 o                         
   1 -12   4         60.39         67.16         7.70 o                         
   2 -12   4          8.29         11.78         1.91 o                         
   3 -12   4         12.84         19.02         2.32 o                         
  -6 -11   4          0.77          3.01         2.70 o                         
  -5 -11   4          2.02          1.34         2.20 o                         
  -4 -11   4         31.37         32.78         2.34 o                         
  -3 -11   4          0.06         -0.84         1.30 o                         
  -2 -11   4         89.95         98.99         4.14 o                         
  -1 -11   4         31.30         31.53         4.49 o                         
   0 -11   4          1.23          0.96         1.14 o                         
   1 -11   4         48.24         50.42         4.03 o                         
   2 -11   4          0.99          3.32         1.22 o                         
   3 -11   4         28.30         28.66         2.85 o                         
   4 -11   4         13.18         18.73         3.04 o                         
  -7 -10   4          0.02          2.24         2.45 o                         
  -6 -10   4         23.66         28.70         3.95 o                         
  -5 -10   4          3.95          6.56         2.00 o                         
  -4 -10   4          4.25          3.96         1.37 o                         
  -3 -10   4         63.86         72.08         3.39 o                         
  -2 -10   4          0.39          0.14         1.07 o                         
  -1 -10   4          0.67          0.39         0.87 o                         
   0 -10   4         19.52         20.46         2.49 o                         
   1 -10   4         36.02         38.51         2.66 o                         
   2 -10   4         14.00         13.53         1.29 o                         
   3 -10   4         77.92         79.14         5.33 o                         
   4 -10   4         24.52         26.76         2.78 o                         
   5 -10   4          0.39         -1.67         1.67 o                         
  -7  -9   4         32.89         36.44         4.33 o                         
  -6  -9   4         21.49         29.89         5.12 o                         
  -5  -9   4         11.39         11.51         2.18 o                         
  -4  -9   4         87.91         94.45         4.82 o                         
  -3  -9   4          1.83          1.24         0.96 o                         
  -2  -9   4          2.41          1.34         0.93 o                         
  -1  -9   4         65.08         52.65         2.02 o                         
   0  -9   4          4.27          7.26         2.04 o                         
   1  -9   4          7.12         11.74         2.58 o                         
   2  -9   4         69.88         67.99         2.91 o                         
   3  -9   4          0.04         -0.28         0.77 o                         
   4  -9   4         10.46         11.26         1.35 o                         
   5  -9   4         20.28         20.30         1.87 o                         
   6  -9   4         13.32          5.73         3.63 o                         
  -8  -8   4         47.21         46.59         7.92 o                         
  -7  -8   4         97.19         92.37         6.36 o                         
  -6  -8   4         41.01         47.44         5.88 o                         
  -5  -8   4         25.91         23.19         3.00 o                         
  -4  -8   4        189.27        179.96         6.41 o                         
  -3  -8   4          1.83          2.09         1.04 o                         
  -2  -8   4        171.71        174.26         6.06 o                         
  -1  -8   4        158.09        160.87         4.42 o                         
   0  -8   4        118.48         94.00         6.52 o                         
   1  -8   4         66.68         59.30         3.07 o                         
   2  -8   4          0.24          0.80         0.58 o                         
   3  -8   4          9.69          8.38         1.04 o                         
   4  -8   4         16.43         13.37         1.75 o                         
   5  -8   4          7.73          4.72         1.19 o                         
   6  -8   4          4.90          4.79         1.25 o                         
  -8  -7   4         11.39          8.42         4.78 o                         
  -7  -7   4         10.60          9.47         2.54 o                         
  -6  -7   4          1.82          2.04         2.73 o                         
  -5  -7   4        124.02        105.20         5.70 o                         
  -4  -7   4         74.01         58.33         2.33 o                         
  -3  -7   4        407.61        369.69         7.13 o                         
  -2  -7   4        237.69        227.34         7.23 o                         
  -1  -7   4        395.22        333.97         8.00 o                         
   0  -7   4        183.52        171.10         9.22 o                         
   1  -7   4        101.92         94.08         2.87 o                         
   2  -7   4         29.14         31.26         1.87 o                         
   3  -7   4         63.66         67.66         4.62 o                         
   4  -7   4         77.38         77.62         3.00 o                         
   5  -7   4         70.31         78.14         5.11 o                         
   6  -7   4          3.59          4.43         1.65 o                         
  -8  -6   4          0.02          0.50         2.08 o                         
  -7  -6   4         12.34          9.02         1.61 o                         
  -6  -6   4         47.46         41.62         2.86 o                         
  -5  -6   4         32.57         21.61         5.55 o                         
  -4  -6   4        314.24        271.47         8.04 o                         
  -3  -6   4        243.42        207.85         3.83 o                         
  -2  -6   4         10.12          9.07         1.31 o                         
  -1  -6   4         34.19         31.96         1.47 o                         
   0  -6   4        169.13        183.41         9.29 o                         
   1  -6   4        113.20         99.43         2.46 o                         
   2  -6   4        583.68        509.08         9.28 o                         
   3  -6   4         51.22         46.91         2.02 o                         
   4  -6   4        314.16        298.10        12.34 o                         
   5  -6   4        151.44        146.67         7.59 o                         
   6  -6   4          4.58          4.77         1.17 o                         
   7  -6   4         16.01         18.62         2.01 o                         
  -8  -5   4          0.27          1.70         2.85 o                         
  -7  -5   4          1.77          3.61         1.27 o                         
  -6  -5   4         13.71         11.45         1.60 o                         
  -5  -5   4          0.78          1.41         1.66 o                         
  -4  -5   4         10.25         13.61         1.08 o                         
  -3  -5   4         15.86         15.67         0.72 o                         
  -2  -5   4          0.59          3.50         1.24 o                         
  -1  -5   4        162.57        168.09         6.88 o                         
   0  -5   4         36.01         37.97         2.29 o                         
   1  -5   4       1308.57       1253.47        23.17 o                         
   2  -5   4        819.52        775.86        17.06 o                         
   3  -5   4          0.02          0.10         0.40 o                         
   4  -5   4         30.56         28.55         1.87 o                         
   5  -5   4          0.56          0.45         0.77 o                         
   6  -5   4          2.50          2.28         1.07 o                         
   7  -5   4         84.88         83.14         4.17 o                         
  -8  -4   4         43.21         47.68         6.63 o                         
  -7  -4   4          9.23          5.67         2.13 o                         
  -6  -4   4         26.52         26.29         2.47 o                         
  -5  -4   4         10.21          8.38         1.40 o                         
  -4  -4   4          8.22         10.85         0.79 o                         
  -3  -4   4         12.67         12.39         0.63 o                         
  -2  -4   4          1.37          9.15         1.00 o                         
   0  -4   4          1.25          3.91         0.27 o                         
   1  -4   4         32.52         74.55         1.67 o                         
   2  -4   4         10.12         12.50         1.16 o                         
   3  -4   4         14.27         21.13         1.56 o                         
   4  -4   4         58.27         56.26         2.56 o                         
   5  -4   4          0.68          1.20         0.77 o                         
   6  -4   4        196.36        214.64         7.64 o                         
   7  -4   4        172.47        174.02        12.73 o                         
  -8  -3   4         30.90         34.00         3.45 o                         
  -7  -3   4        124.03        126.63         4.43 o                         
  -6  -3   4          7.02          6.73         1.17 o                         
  -5  -3   4         47.67         41.90         2.02 o                         
  -4  -3   4         55.74         62.18         1.87 o                         
  -3  -3   4        230.33        253.14         4.41 o                         
  -2  -3   4        121.10        120.99         2.12 o                         
  -1  -3   4        707.51        766.14        16.59 o                         
   0  -3   4          0.02          0.05         0.16 o                         
   1  -3   4          7.65          8.78         0.41 o                         
   2  -3   4        130.51        127.53         6.06 o                         
   3  -3   4         61.27         56.01         2.46 o                         
   4  -3   4        107.38         77.34         3.45 o                         
   5  -3   4         25.98         24.48         1.33 o                         
   6  -3   4          4.68          8.46         1.43 o                         
   7  -3   4         21.65         20.72         2.17 o                         
   8  -3   4         34.45         46.98         4.21 o                         
  -9  -2   4          2.80          2.09         2.63 o                         
  -8  -2   4          1.71          1.24         1.62 o                         
  -7  -2   4         12.37         12.75         2.18 o                         
  -6  -2   4        244.89        245.53         6.53 o                         
  -5  -2   4          1.33          1.57         0.57 o                         
  -4  -2   4        179.98        161.09         3.24 o                         
  -3  -2   4        352.23        355.33         6.59 o                         
  -2  -2   4       1594.09       1630.23        21.04 o                         
  -1  -2   4        336.30        340.80         6.65 o                         
   0  -2   4          2.19          0.76         0.13 o                         
   1  -2   4          1.53          2.59         0.28 o                         
   2  -2   4        108.69        110.17         2.96 o                         
   3  -2   4         24.19         27.72         2.17 o                         
   4  -2   4        107.02        113.91         3.10 o                         
   5  -2   4         12.48          8.42         1.08 o                         
   6  -2   4          8.52          8.51         1.37 o                         
   7  -2   4         11.90         13.73         1.84 o                         
   8  -2   4          4.44          5.43         1.99 o                         
  -8  -1   4          6.44          5.90         2.07 o                         
  -7  -1   4          1.71          2.08         1.61 o                         
  -6  -1   4         33.75         32.22         2.08 o                         
  -5  -1   4       1322.71       1392.71        24.12 o                         
  -4  -1   4          0.18          1.46         0.39 o                         
  -3  -1   4         10.43         12.47         0.51 o                         
  -2  -1   4         64.02         65.76         1.28 o                         
  -1  -1   4        931.98        998.76        21.33 o                         
   0  -1   4        117.31        122.53         3.37 o                         
   1  -1   4       1515.03       1544.43        25.15 o                         
   2  -1   4        395.64        440.87         9.80 o                         
   3  -1   4        947.04       1000.80        22.35 o                         
   4  -1   4         71.64         68.25         2.57 o                         
   5  -1   4         14.61         13.96         0.82 o                         
   6  -1   4          1.52          1.04         0.93 o                         
   7  -1   4          0.25         -0.23         2.56 o                         
   8  -1   4          0.62         -2.60         2.60 o                         
  -8   0   4         76.33         79.24         5.31 o                         
  -7   0   4          2.59          2.56         1.25 o                         
  -6   0   4         28.76         25.23         2.24 o                         
  -5   0   4         10.07          6.45         0.95 o                         
  -4   0   4          0.01          0.18         0.31 o                         
  -3   0   4        115.61        125.19         1.86 o                         
  -2   0   4         60.43         54.84         1.16 o                         
  -1   0   4        122.92        137.56         2.23 o                         
   0   0   4      18217.28      19876.23       503.69 o                         
   1   0   4         69.69         85.88         1.68 o                         
   2   0   4         61.25         63.30         1.99 o                         
   3   0   4        104.06        115.87         4.73 o                         
   4   0   4          5.42          4.36         0.49 o                         
   5   0   4         11.13          9.58         0.79 o                         
   6   0   4         45.16         44.47         1.85 o                         
   7   0   4          6.52          7.11         1.95 o                         
   8   0   4         35.72         35.91         5.48 o                         
  -8   1   4          2.97          2.67         1.73 o                         
  -7   1   4          1.26          1.76         1.27 o                         
  -6   1   4          0.51          0.73         1.01 o                         
  -5   1   4          3.17          2.84         1.47 o                         
  -4   1   4         96.96         90.51         2.67 o                         
  -3   1   4       1213.88       1350.75        17.74 o                         
  -2   1   4        189.36        203.39         3.08 o                         
  -1   1   4        999.39        961.69        15.83 o                         
   0   1   4        111.67        113.89         1.68 o                         
   1   1   4        594.00        661.87        12.37 o                         
   2   1   4        156.09        175.87         5.77 o                         
   3   1   4         20.20         22.90         1.38 o                         
   4   1   4          7.21          8.50         0.69 o                         
   5   1   4       1114.11       1313.82        24.99 o                         
   6   1   4         15.66         18.31         1.34 o                         
   7   1   4          5.37          7.77         3.08 o                         
   8   1   4          6.71          9.25         3.45 o                         
  -8   2   4          0.89         -0.74         1.38 o                         
  -7   2   4          3.55          4.13         1.42 o                         
  -6   2   4         32.71         29.99         3.12 o                         
  -5   2   4         10.57          7.66         1.56 o                         
  -4   2   4         45.00         41.97         2.02 o                         
  -3   2   4         61.13         64.67         2.09 o                         
  -2   2   4         84.80         94.84         1.81 o                         
  -1   2   4         53.58         53.53         1.45 o                         
   0   2   4          0.25          0.15         0.11 o                         
   1   2   4        648.93        656.82        11.02 o                         
   2   2   4       1744.35       1864.24        48.58 o                         
   3   2   4        244.97        255.02         4.88 o                         
   4   2   4         79.51         71.64         3.95 o                         
   5   2   4          2.59          1.70         0.62 o                         
   6   2   4        178.90        177.91        19.14 o                         
   7   2   4          0.62         -1.00         2.21 o                         
   8   2   4          1.29          1.60         2.69 o                         
  -8   3   4         27.93         27.36         2.71 o                         
  -7   3   4          0.07          2.51         1.67 o                         
  -6   3   4          7.18         14.57         2.30 o                         
  -5   3   4         97.02         92.49         5.15 o                         
  -4   3   4         21.06         17.68         1.98 o                         
  -3   3   4         11.23         11.33         0.69 o                         
  -2   3   4        104.44        105.58         2.18 o                         
  -1   3   4          3.37          2.44         0.43 o                         
   0   3   4          6.45          8.96         0.30 o                         
   1   3   4        415.19        444.57         6.32 o                         
   2   3   4        241.81        273.82         4.54 o                         
   3   3   4        134.45        178.44         4.81 o                         
   4   3   4          1.43          2.29         0.60 o                         
   5   3   4         17.57         13.74         1.11 o                         
   6   3   4         21.93         20.16         1.83 o                         
   7   3   4         99.70         90.97         8.49 o                         
   8   3   4         30.38         31.92         3.22 o                         
  -8   4   4         10.22         14.10         2.28 o                         
  -7   4   4         74.58         74.19         5.13 o                         
  -6   4   4         11.47          9.65         1.89 o                         
  -5   4   4          4.41          4.13         1.31 o                         
  -4   4   4         30.95         31.58         3.02 o                         
  -3   4   4         79.41         76.49         2.23 o                         
  -2   4   4         36.60         43.81         1.65 o                         
   0   4   4        460.71        558.33         6.61 o                         
   1   4   4        495.87        499.55         7.74 o                         
   2   4   4          0.24          1.15         0.27 o                         
   3   4   4          1.97          5.34         0.71 o                         
   4   4   4         11.61         15.71         1.77 o                         
   5   4   4         25.20         20.35         1.29 o                         
   6   4   4          7.70          8.49         1.45 o                         
   7   4   4         18.84         13.60         1.90 o                         
   8   4   4         21.89         22.16         4.78 o                         
  -7   5   4          7.23          9.33         2.73 o                         
  -6   5   4          0.38          1.19         1.37 o                         
  -5   5   4         39.98         34.24         2.99 o                         
  -4   5   4          2.89          3.15         1.00 o                         
  -3   5   4         34.27         30.97         1.55 o                         
  -2   5   4        632.17        609.63        13.90 o                         
  -1   5   4          1.01          1.71         0.43 o                         
   0   5   4         10.34         13.93         1.37 o                         
   2   5   4         25.73         20.05         0.71 o                         
   3   5   4         56.47         46.47         1.75 o                         
   4   5   4         14.59         22.88         1.30 o                         
   5   5   4         22.09         19.06         1.40 o                         
   6   5   4         20.29         17.66         1.79 o                         
   7   5   4          5.65          3.37         1.33 o                         
   8   5   4          0.19         -0.53         2.40 o                         
  -7   6   4          0.66          1.03         1.50 o                         
  -6   6   4          8.35          4.65         1.62 o                         
  -5   6   4         85.48         83.82         4.38 o                         
  -4   6   4         57.94         49.07         2.68 o                         
  -3   6   4         93.81         81.07         2.41 o                         
  -2   6   4        121.79        112.95         5.64 o                         
  -1   6   4         40.84         36.20         1.67 o                         
   0   6   4        119.67        118.58         5.29 o                         
   1   6   4         44.86         51.80         1.32 o                         
   2   6   4         27.07         26.52         0.95 o                         
   3   6   4        454.61        412.07         9.70 o                         
   4   6   4         33.83         28.47         2.62 o                         
   5   6   4          0.19          6.98         1.87 o                         
   6   6   4          0.53          0.44         1.21 o                         
   7   6   4         10.72          7.76         3.51 o                         
   8   6   4          0.44          1.55         2.42 o                         
  -7   7   4          6.85          6.50         1.89 o                         
  -6   7   4         11.21         16.09         2.32 o                         
  -5   7   4         28.90         29.58         2.48 o                         
  -4   7   4         54.58         50.84         2.71 o                         
  -3   7   4          3.56          4.91         0.66 o                         
  -2   7   4          0.31          0.28         0.45 o                         
  -1   7   4          1.50          2.37         0.57 o                         
   0   7   4        152.43        131.44         7.13 o                         
   1   7   4        176.68        161.13         3.75 o                         
   2   7   4        158.35        156.42         4.25 o                         
   3   7   4         96.78         84.09         3.42 o                         
   4   7   4         95.98         85.43         5.33 o                         
   5   7   4          0.86          1.57         1.33 o                         
   6   7   4          1.02         -1.50         1.51 o                         
   7   7   4          0.52         -0.26         1.41 o                         
   8   7   4         42.81         37.14         7.30 o                         
  -6   8   4          7.54          6.69         1.74 o                         
  -5   8   4          4.42          3.34         1.23 o                         
  -4   8   4          9.62         10.11         1.36 o                         
  -3   8   4          0.29          0.12         0.56 o                         
  -2   8   4         21.15         15.16         1.23 o                         
  -1   8   4        168.49        139.68         4.77 o                         
   0   8   4        177.57        164.29         5.97 o                         
   1   8   4         54.02         46.72         1.82 o                         
   2   8   4         66.25         66.00         2.15 o                         
   3   8   4          3.66          4.12         1.14 o                         
   4   8   4         10.33          6.97         1.54 o                         
   5   8   4         37.95         31.61         2.93 o                         
   6   8   4         67.29         51.98         4.91 o                         
   7   8   4         43.60         32.34         7.55 o                         
   8   8   4         22.82         14.22         3.26 o                         
  -6   9   4          1.39          1.56         2.70 o                         
  -5   9   4          9.74          5.93         1.71 o                         
  -4   9   4         18.87         17.83         2.16 o                         
  -3   9   4          0.01          1.09         0.68 o                         
  -2   9   4          7.94          6.48         1.00 o                         
  -1   9   4         20.33         13.52         1.34 o                         
   0   9   4         17.87         11.95         1.02 o                         
   1   9   4          1.63          0.46         0.35 o                         
   2   9   4          1.12          1.10         0.75 o                         
   3   9   4          9.22          9.92         1.48 o                         
   4   9   4        175.72        175.96         7.33 o                         
   5   9   4         64.72         65.37         4.88 o                         
   6   9   4          7.58          6.80         2.34 o                         
   7   9   4         34.08         32.86         4.34 o                         
   8   9   4          9.85         11.17         2.94 o                         
  -5  10   4         19.85         15.38         2.29 o                         
  -4  10   4         16.10         12.67         1.63 o                         
  -3  10   4         76.41         74.24         4.81 o                         
  -2  10   4         69.18         62.05         2.89 o                         
  -1  10   4          8.12          8.02         1.10 o                         
   0  10   4         20.49         18.98         1.45 o                         
   1  10   4          0.70          1.03         0.39 o                         
   2  10   4          1.76          0.17         0.90 o                         
   3  10   4          2.60          3.34         1.33 o                         
   4  10   4         15.16         17.95         2.19 o                         
   5  10   4         39.86         34.16         3.55 o                         
   6  10   4          8.41         11.91         3.03 o                         
   7  10   4          1.52          4.03         2.40 o                         
  -4  11   4         61.47         61.63        13.71 o                         
  -3  11   4          2.42          2.95         1.19 o                         
  -2  11   4         14.42         12.24         1.25 o                         
  -1  11   4          3.31          5.00         1.86 o                         
   0  11   4         16.71         15.52         5.38 o                         
   1  11   4         11.10         13.19         1.98 o                         
   2  11   4         60.49         66.88         5.12 o                         
   3  11   4         54.05         51.48         2.57 o                         
   4  11   4          0.02          0.53         1.18 o                         
   5  11   4          4.78          4.82         1.80 o                         
   6  11   4          1.38          2.18         2.19 o                         
  -3  12   4          0.62         -0.12         1.16 o                         
  -2  12   4          0.03          4.36         1.85 o                         
  -1  12   4        171.55        169.16        13.43 o                         
   0  12   4        128.86        134.50        16.77 o                         
   1  12   4        103.06        104.28         9.25 o                         
   2  12   4          0.08         -0.21         1.20 o                         
   3  12   4          0.09          1.12         1.18 o                         
   4  12   4          1.63         -0.23         2.30 o                         
   5  12   4          0.17          2.30         1.44 o                         
  -2  13   4        100.65        110.39         6.03 o                         
  -1  13   4          0.12          2.53         1.70 o                         
   0  13   4          5.56          7.22         2.05 o                         
   1  13   4         14.04         25.35         3.86 o                         
   2  13   4          4.80          5.04         2.03 o                         
   3  13   4          0.68          5.65         1.58 o                         
   4  13   4         90.60        106.42         5.09 o                         
   5  13   4         62.20         63.70         6.08 o                         
  -2  14   4          4.53          2.08         3.65 o                         
  -1  14   4         42.39         51.44         5.70 o                         
   0  14   4          5.95          8.49         3.41 o                         
   1  14   4          7.54          7.84         2.27 o                         
   2  14   4         22.22         19.99         3.01 o                         
   3  14   4         66.68         65.52         3.51 o                         
   1  15   4          5.70          3.57         2.83 o                         
  -2 -14   5         43.88         40.42         6.78 o                         
  -1 -14   5          6.20          4.46         3.18 o                         
   0 -14   5          0.00          1.79         2.51 o                         
  -4 -13   5          0.44          2.88         1.90 o                         
  -3 -13   5          3.07          3.90         1.67 o                         
  -2 -13   5         19.94         21.76         3.31 o                         
  -1 -13   5        105.17        100.51         9.49 o                         
   0 -13   5         12.81         13.53         3.75 o                         
   1 -13   5         13.99         13.88         2.18 o                         
   2 -13   5         41.64         42.68         3.88 o                         
  -5 -12   5         10.61         13.43         2.01 o                         
  -4 -12   5         17.64         17.21         2.34 o                         
  -3 -12   5          0.66          2.27         1.41 o                         
  -2 -12   5         57.88         61.02         4.58 o                         
  -1 -12   5         65.47         80.19         7.95 o                         
   0 -12   5         12.16         31.07         8.98 o                         
   1 -12   5          0.58          0.98         1.35 o                         
   2 -12   5          1.55          2.35         1.43 o                         
   3 -12   5         27.28         34.90         3.42 o                         
  -6 -11   5          3.70          2.88         3.21 o                         
  -5 -11   5          0.20          1.27         1.48 o                         
  -4 -11   5          2.58          2.85         1.45 o                         
  -3 -11   5          0.33         -0.37         1.40 o                         
  -2 -11   5          9.88         10.28         1.65 o                         
  -1 -11   5          2.40          3.64         1.75 o                         
   0 -11   5         66.82         73.66         3.53 o                         
   1 -11   5         12.44         10.87         1.78 o                         
   2 -11   5          3.45          3.54         1.11 o                         
   3 -11   5         43.02         41.60         3.39 o                         
   4 -11   5         42.64         47.22         4.88 o                         
  -7 -10   5          2.16          3.56         2.59 o                         
  -6 -10   5          1.39         -0.49         2.40 o                         
  -5 -10   5          0.45          0.94         1.88 o                         
  -4 -10   5         25.80         30.42         2.15 o                         
  -3 -10   5         42.91         42.01         2.64 o                         
  -2 -10   5          0.26          1.17         1.09 o                         
  -1 -10   5         16.04         10.65         1.34 o                         
   0 -10   5          8.86          9.80         1.28 o                         
   1 -10   5          4.57          3.53         2.09 o                         
   2 -10   5          0.70          0.00         0.83 o                         
   3 -10   5         18.44         18.02         1.65 o                         
   4 -10   5         10.44         12.11         1.57 o                         
   5 -10   5         75.53         73.13         4.88 o                         
  -7  -9   5         25.09         29.14         4.08 o                         
  -6  -9   5        312.76        341.37        14.52 o                         
  -5  -9   5          3.35          5.23         1.88 o                         
  -4  -9   5         28.11         30.29         2.77 o                         
  -3  -9   5          2.85          1.94         1.16 o                         
  -2  -9   5          6.67          5.15         1.16 o                         
  -1  -9   5         14.45         16.55         1.38 o                         
   0  -9   5          4.52          8.01         2.43 o                         
   1  -9   5         38.54         29.06         3.86 o                         
   2  -9   5          3.73          1.98         0.71 o                         
   3  -9   5          9.41          9.51         1.19 o                         
   4  -9   5         13.54         12.46         1.41 o                         
   5  -9   5          8.27          4.62         1.48 o                         
   6  -9   5          0.01         -0.60         3.01 o                         
  -7  -8   5          5.08          5.22         1.82 o                         
  -6  -8   5          8.47         11.22         2.80 o                         
  -5  -8   5        132.27        126.54        11.44 o                         
  -4  -8   5          6.74          7.71         1.63 o                         
  -3  -8   5         12.69         13.57         1.69 o                         
  -2  -8   5         96.39        106.97         4.79 o                         
  -1  -8   5        520.43        499.81        11.77 o                         
   0  -8   5          4.73          3.60         0.99 o                         
   1  -8   5         51.00         56.15         3.02 o                         
   2  -8   5         33.34         38.08         2.39 o                         
   3  -8   5         25.53         22.23         1.67 o                         
   4  -8   5          8.48          8.11         1.16 o                         
   5  -8   5          0.60          1.16         1.02 o                         
   6  -8   5          2.64          2.15         1.35 o                         
  -8  -7   5         27.87         25.17         6.09 o                         
  -7  -7   5          2.26          2.48         1.30 o                         
  -6  -7   5         15.53          9.61         1.73 o                         
  -5  -7   5          3.57          3.64         1.80 o                         
  -4  -7   5        214.12        175.93         8.30 o                         
  -3  -7   5        278.04        269.78         6.30 o                         
  -2  -7   5          7.25          7.16         1.19 o                         
  -1  -7   5         70.65         75.59         2.61 o                         
   0  -7   5        592.96        576.33        24.47 o                         
   1  -7   5          0.03          0.13         0.48 o                         
   2  -7   5          6.70          6.33         0.83 o                         
   3  -7   5         28.44         34.89         1.80 o                         
   4  -7   5        120.03        120.36         4.36 o                         
   5  -7   5          3.00          1.16         1.14 o                         
   6  -7   5         13.20         17.53         2.07 o                         
  -8  -6   5          1.36          0.02         2.31 o                         
  -7  -6   5          0.01          0.47         1.18 o                         
  -6  -6   5         82.61         68.57         6.23 o                         
  -5  -6   5          2.58          5.71         3.47 o                         
  -4  -6   5         26.57         35.65         4.22 o                         
  -3  -6   5        292.91        268.65         5.35 o                         
  -2  -6   5         38.75         38.21         2.43 o                         
  -1  -6   5         27.38         25.15         1.39 o                         
   0  -6   5         11.51          9.77         1.95 o                         
   1  -6   5         44.06         46.25         1.72 o                         
   2  -6   5        365.45        313.26         7.65 o                         
   3  -6   5          5.28          6.10         0.98 o                         
   4  -6   5         39.18         38.29         3.20 o                         
   5  -6   5        184.48        169.53         6.80 o                         
   6  -6   5          0.21          1.57         0.97 o                         
   7  -6   5          0.33         -0.22         1.12 o                         
  -8  -5   5          0.65          1.03         2.22 o                         
  -7  -5   5         30.40         27.59         2.40 o                         
  -6  -5   5          1.45          1.93         1.12 o                         
  -5  -5   5         10.51          7.81         1.40 o                         
  -4  -5   5          0.21          0.53         0.54 o                         
  -3  -5   5          0.99          3.09         0.53 o                         
  -2  -5   5         14.58         19.02         0.85 o                         
  -1  -5   5        424.61        452.48        17.30 o                         
   0  -5   5          1.88          1.46         0.75 o                         
   1  -5   5         53.70         50.52         1.96 o                         
   2  -5   5        278.38        274.70         5.78 o                         
   3  -5   5        167.90        144.85         5.05 o                         
   4  -5   5          3.74          2.60         0.84 o                         
   5  -5   5          4.13          3.07         0.89 o                         
   6  -5   5          0.37         -0.13         0.93 o                         
   7  -5   5         35.54         34.91         2.78 o                         
  -8  -4   5         34.63         30.33         5.44 o                         
  -7  -4   5          1.26          2.31         1.46 o                         
  -6  -4   5         34.98         34.92         2.53 o                         
  -5  -4   5          7.94          6.23         1.29 o                         
  -4  -4   5          2.28          2.72         0.58 o                         
  -3  -4   5         19.28         19.52         0.82 o                         
  -2  -4   5        347.78        349.68         6.47 o                         
  -1  -4   5          0.10          4.08         0.66 o                         
   0  -4   5         92.73        135.82         3.03 o                         
   1  -4   5          0.22          1.43         0.29 o                         
   2  -4   5          3.16         12.94         1.03 o                         
   3  -4   5         26.90         22.55         1.81 o                         
   4  -4   5         95.13         77.81         3.11 o                         
   5  -4   5          2.19          2.73         0.85 o                         
   6  -4   5         10.90          5.36         1.77 o                         
   7  -4   5         10.46          9.39         1.76 o                         
  -8  -3   5         22.55         25.35         3.14 o                         
  -7  -3   5          5.34          3.81         1.15 o                         
  -6  -3   5         31.14         28.58         1.73 o                         
  -5  -3   5          0.02         -0.13         0.70 o                         
  -4  -3   5          1.25          1.85         0.66 o                         
  -3  -3   5        136.25        147.06         2.84 o                         
  -2  -3   5         75.71         70.41         1.61 o                         
  -1  -3   5        352.81        405.21         7.87 o                         
   0  -3   5         56.70         51.49         1.07 o                         
   1  -3   5         67.71         57.43         1.38 o                         
   2  -3   5          0.03          1.88         0.59 o                         
   3  -3   5         78.56         91.02         3.39 o                         
   4  -3   5          0.00          9.94         1.78 o                         
   5  -3   5         95.78         73.65         4.02 o                         
   6  -3   5          0.16          0.57         0.96 o                         
   7  -3   5          2.60          6.17         2.16 o                         
   8  -3   5          0.01         -1.09         1.70 o                         
  -8  -2   5          7.57          6.32         2.04 o                         
  -7  -2   5          2.27          0.78         1.44 o                         
  -6  -2   5         29.84         27.37         1.88 o                         
  -5  -2   5        126.75        115.06         3.36 o                         
  -4  -2   5        153.75        159.15         5.88 o                         
  -3  -2   5        343.09        345.47         5.98 o                         
  -2  -2   5         98.16        113.11         2.24 o                         
  -1  -2   5         23.56         24.75         0.91 o                         
   0  -2   5          2.14          2.71         0.28 o                         
   1  -2   5          0.46          0.80         0.22 o                         
   2  -2   5        133.89        134.23         3.80 o                         
   3  -2   5         35.55         43.41         2.08 o                         
   4  -2   5        125.03        106.99         3.65 o                         
   5  -2   5          0.54          1.51         0.57 o                         
   6  -2   5          3.28          3.55         1.14 o                         
   7  -2   5          5.13          3.60         1.37 o                         
   8  -2   5          5.85          7.09         2.23 o                         
  -8  -1   5         15.36         14.94         2.65 o                         
  -7  -1   5         57.07         60.90         4.43 o                         
  -6  -1   5        132.91        148.47         9.22 o                         
  -5  -1   5          0.86          0.39         0.52 o                         
  -4  -1   5         17.92         24.33         0.88 o                         
  -3  -1   5        154.07        155.99         2.38 o                         
  -2  -1   5        266.48        229.79         3.50 o                         
  -1  -1   5         51.81         65.11         2.03 o                         
   0  -1   5       1238.35       1180.79        25.14 o                         
   1  -1   5       1121.19       1224.78        19.98 o                         
   2  -1   5        670.31        731.94        12.50 o                         
   3  -1   5         86.45         82.58         4.30 o                         
   4  -1   5         22.03         25.01         1.58 o                         
   5  -1   5          2.09          2.30         0.47 o                         
   6  -1   5          4.20          5.31         1.25 o                         
   7  -1   5          0.09         -0.11         1.12 o                         
   8  -1   5          0.17         -0.45         2.26 o                         
  -8   0   5          9.86         14.77         4.25 o                         
  -7   0   5         48.42         52.87         5.38 o                         
  -6   0   5         84.55         85.92         4.15 o                         
  -5   0   5         43.60         52.01         2.88 o                         
  -4   0   5          0.63          0.89         0.37 o                         
  -3   0   5         77.29        104.44         2.23 o                         
  -2   0   5        351.69        428.96         5.66 o                         
  -1   0   5       1359.85       1476.28        21.87 o                         
   0   0   5          5.59          6.50         0.60 o                         
   1   0   5        852.91       1003.83        15.08 o                         
   2   0   5        316.57        408.44         8.38 o                         
   3   0   5        149.23        200.92         7.46 o                         
   4   0   5          7.72          7.32         0.93 o                         
   5   0   5         37.11         37.78         1.71 o                         
   6   0   5         79.07         78.45         2.87 o                         
   7   0   5         84.08         98.73         8.72 o                         
   8   0   5          4.16          5.31         2.96 o                         
  -8   1   5          0.00          0.52         1.62 o                         
  -7   1   5          1.11          1.48         1.19 o                         
  -6   1   5          3.21          3.52         1.24 o                         
  -5   1   5          3.99          2.79         0.57 o                         
  -4   1   5          8.44         10.35         0.64 o                         
  -3   1   5        187.96        185.28         2.84 o                         
  -2   1   5        226.53        243.98         3.81 o                         
  -1   1   5       2374.09       2428.77        39.41 o                         
   0   1   5       1627.45       1622.42        20.83 o                         
   1   1   5          4.47          7.46         0.39 o                         
   2   1   5        211.04        202.37         5.66 o                         
   3   1   5        227.84        246.14         8.21 o                         
   4   1   5         32.51         39.38         2.02 o                         
   5   1   5          2.23          1.60         0.57 o                         
   6   1   5         96.26        117.40         7.96 o                         
   7   1   5         84.11         89.50         8.39 o                         
   8   1   5         31.99         38.46         5.71 o                         
  -8   2   5          7.29          7.82         1.73 o                         
  -7   2   5          9.54         12.61         1.88 o                         
  -6   2   5          4.13          3.62         1.38 o                         
  -5   2   5          0.17         -0.49         1.12 o                         
  -4   2   5         76.61         79.77         2.68 o                         
  -3   2   5         20.53         24.98         1.06 o                         
  -2   2   5         71.62         67.47         1.55 o                         
  -1   2   5          0.07          0.62         0.23 o                         
   0   2   5          0.22          0.17         0.14 o                         
   1   2   5        143.86        148.07         2.47 o                         
   2   2   5        184.29        209.44         5.39 o                         
   3   2   5        127.09        141.10         4.02 o                         
   4   2   5        530.68        573.05        15.57 o                         
   5   2   5        120.11        125.59         5.11 o                         
   6   2   5         15.80         12.98         1.41 o                         
   7   2   5          1.20         -0.50         2.56 o                         
   8   2   5         10.56         13.65         3.99 o                         
  -8   3   5          4.40          5.70         1.69 o                         
  -7   3   5         33.29         28.79         2.68 o                         
  -6   3   5         48.98         38.98         3.54 o                         
  -5   3   5         16.84         20.01         2.32 o                         
  -4   3   5         15.07         11.30         1.62 o                         
  -3   3   5         32.74         40.70         1.73 o                         
  -2   3   5          0.64          4.20         0.97 o                         
  -1   3   5         37.98         35.65         1.03 o                         
   0   3   5          0.38          0.06         0.13 o                         
   1   3   5        392.80        428.76         6.22 o                         
   2   3   5         29.03         23.41         0.84 o                         
   3   3   5         82.89         99.73         3.26 o                         
   4   3   5          0.46          0.44         0.48 o                         
   5   3   5          7.71          7.78         1.28 o                         
   6   3   5         69.03         61.16        12.69 o                         
   7   3   5          9.76          8.10         1.51 o                         
   8   3   5          9.25         10.66         3.82 o                         
  -7   4   5          4.74          4.67         1.74 o                         
  -6   4   5          0.11         -1.82         1.82 o                         
  -5   4   5          1.06         -0.62         1.07 o                         
  -4   4   5          3.02          3.48         1.51 o                         
  -3   4   5         84.00         75.70         2.28 o                         
  -2   4   5         53.76         61.60         1.69 o                         
  -1   4   5        281.09        330.58         5.30 o                         
   0   4   5          8.49         12.38         0.37 o                         
   1   4   5        114.09        160.06         3.06 o                         
   2   4   5        166.19        179.90         3.59 o                         
   3   4   5         23.35         27.81         1.93 o                         
   4   4   5          3.46          5.07         1.15 o                         
   5   4   5          1.57          3.97         1.14 o                         
   6   4   5         61.89         57.60         5.26 o                         
   7   4   5         26.90         23.32         5.21 o                         
   8   4   5         13.62         10.17         3.65 o                         
  -7   5   5          0.00          0.16         1.32 o                         
  -6   5   5         40.17         48.76         3.85 o                         
  -5   5   5         16.07         15.87         3.29 o                         
  -4   5   5        252.66        249.32         8.93 o                         
  -3   5   5        146.15        132.75         4.99 o                         
  -2   5   5         18.99         23.79         1.17 o                         
  -1   5   5         13.36         17.58         1.53 o                         
   0   5   5         57.25         63.48         1.04 o                         
   1   5   5          3.21         14.66         0.99 o                         
   2   5   5         38.58         51.90         1.57 o                         
   3   5   5          2.27          2.74         0.48 o                         
   4   5   5         26.84         16.12         1.06 o                         
   5   5   5          1.89          1.16         0.64 o                         
   6   5   5         35.48         29.87         2.18 o                         
   7   5   5         16.67         13.64         4.63 o                         
   8   5   5          0.34          0.52         2.45 o                         
  -7   6   5          0.52          0.61         1.83 o                         
  -6   6   5         15.16         19.11         2.46 o                         
  -5   6   5         48.31         48.37         4.24 o                         
  -4   6   5         13.40         11.99         2.08 o                         
  -3   6   5        280.08        265.31         5.91 o                         
  -2   6   5         18.86         14.01         0.84 o                         
  -1   6   5        125.53        114.16         5.39 o                         
   0   6   5         48.06         45.68         1.07 o                         
   1   6   5        462.30        442.37         6.96 o                         
   2   6   5         72.27         70.49         2.03 o                         
   3   6   5         13.09         12.03         1.45 o                         
   4   6   5         39.22         48.98         2.10 o                         
   5   6   5         38.98         30.20         2.97 o                         
   6   6   5         18.07         14.16         2.28 o                         
   7   6   5          6.34          4.61         1.55 o                         
   8   6   5          0.05          0.51         2.53 o                         
  -6   7   5         22.39         23.97         2.73 o                         
  -5   7   5          2.90          1.97         1.07 o                         
  -4   7   5          7.13          6.74         1.16 o                         
  -3   7   5         10.67         12.13         0.86 o                         
  -2   7   5          3.08          2.01         0.55 o                         
  -1   7   5         61.88         54.11         2.33 o                         
   0   7   5        265.23        274.18         7.74 o                         
   1   7   5        141.64        126.41         2.70 o                         
   2   7   5        341.32        329.45        10.07 o                         
   3   7   5         65.93         60.17         4.00 o                         
   4   7   5          5.85          5.65         0.97 o                         
   5   7   5         45.97         37.86         3.67 o                         
   6   7   5         54.61         43.90         4.12 o                         
   7   7   5          0.90          1.31         1.47 o                         
   8   7   5          0.09          5.73         4.83 o                         
  -6   8   5          0.12         -0.39         1.30 o                         
  -5   8   5         27.98         28.00         3.06 o                         
  -4   8   5          0.29          1.69         0.82 o                         
  -3   8   5          6.26          5.81         0.72 o                         
  -2   8   5         56.49         51.49         2.35 o                         
  -1   8   5         32.56         22.70         1.53 o                         
   0   8   5          6.33          4.43         1.16 o                         
   1   8   5         33.29         38.76         2.26 o                         
   2   8   5        193.63        194.72         5.32 o                         
   3   8   5          2.88          4.69         1.11 o                         
   4   8   5          0.02          0.37         1.07 o                         
   5   8   5         59.90         53.65         4.65 o                         
   6   8   5         51.89         46.28         4.51 o                         
   7   8   5         74.46         66.57         5.75 o                         
   8   8   5         18.33         13.36         2.92 o                         
  -5   9   5          2.08          0.38         1.38 o                         
  -4   9   5          5.47          4.24         1.14 o                         
  -3   9   5          1.83          1.51         0.67 o                         
  -2   9   5         10.83          7.55         1.06 o                         
  -1   9   5         10.48          5.65         0.91 o                         
   0   9   5         21.38         18.29         1.23 o                         
   1   9   5          2.70          5.62         0.76 o                         
   2   9   5         13.71         13.22         1.03 o                         
   3   9   5         23.55         25.67         1.99 o                         
   4   9   5         10.36         10.81         1.75 o                         
   5   9   5          7.38          9.72         1.80 o                         
   6   9   5         27.93         22.72         3.63 o                         
   7   9   5        105.66         92.91         7.32 o                         
  -5  10   5          0.31          1.93         1.62 o                         
  -4  10   5         28.16         28.24         3.20 o                         
  -3  10   5         62.94         60.62         3.14 o                         
  -2  10   5         30.20         27.94         1.66 o                         
  -1  10   5          3.52          2.32         1.59 o                         
   0  10   5          4.98          3.19         0.84 o                         
   1  10   5         18.34         18.48         1.21 o                         
   2  10   5          0.23          0.88         0.95 o                         
   3  10   5         10.85         11.84         1.70 o                         
   4  10   5         37.79         38.81         2.29 o                         
   5  10   5          1.00          3.23         1.59 o                         
   6  10   5          0.00          2.90         2.92 o                         
   7  10   5          0.51          1.29         2.22 o                         
  -4  11   5          5.17         11.69         2.12 o                         
  -3  11   5         14.77         16.06         2.31 o                         
  -2  11   5         16.05         15.74         1.35 o                         
  -1  11   5         13.68         15.23         1.85 o                         
   0  11   5          0.12         -0.06         1.93 o                         
   1  11   5         34.92         34.88         2.82 o                         
   2  11   5         37.73         43.02         3.95 o                         
   3  11   5         38.10         39.08         2.45 o                         
   4  11   5          0.50          0.81         1.12 o                         
   5  11   5          0.03          1.83         1.28 o                         
   6  11   5          3.39          6.02         2.21 o                         
  -3  12   5          2.55          3.53         1.83 o                         
  -2  12   5         10.06         11.22         2.27 o                         
  -1  12   5        226.47        223.62        18.63 o                         
   0  12   5         36.31         62.07        13.21 o                         
   1  12   5         11.19         27.34         8.14 o                         
   2  12   5         45.41         43.58         2.70 o                         
   3  12   5         53.24         54.18         4.27 o                         
   4  12   5         26.64         31.35         2.69 o                         
   5  12   5          0.00          1.27         1.36 o                         
  -2  13   5         35.39         46.25         4.44 o                         
  -1  13   5          2.96          3.41         1.65 o                         
   0  13   5        156.20        148.32         6.64 o                         
   1  13   5        116.77        128.21        19.94 o                         
   2  13   5          0.49          1.73         1.73 o                         
   3  13   5          2.15          1.62         1.48 o                         
   4  13   5         97.05        107.28         5.10 o                         
   5  13   5          7.82         24.39         6.71 o                         
  -2  14   5         23.10         26.26         4.23 o                         
  -1  14   5         15.60         20.91         4.22 o                         
   0  14   5          0.09          0.84         1.82 o                         
   1  14   5         39.54         40.19         3.72 o                         
   2  14   5         10.54          9.12         2.41 o                         
   3  14   5         21.40         25.45         2.76 o                         
  -1 -14   6          1.18          4.66         3.18 o                         
   0 -14   6          0.06         -0.46         2.75 o                         
  -4 -13   6          0.00          0.65         2.06 o                         
  -3 -13   6          6.43          6.81         1.79 o                         
  -2 -13   6         10.16         11.82         2.92 o                         
  -1 -13   6         23.85         34.69         3.92 o                         
   0 -13   6         20.15         20.79         2.32 o                         
   1 -13   6          0.28          0.94         1.52 o                         
   2 -13   6        230.21        251.70        12.37 o                         
  -5 -12   6          0.02          0.18         1.61 o                         
  -4 -12   6         23.54         25.72         2.61 o                         
  -3 -12   6          8.16          9.13         1.70 o                         
  -2 -12   6         49.44         70.83         8.05 o                         
  -1 -12   6        282.90        288.69        11.95 o                         
   0 -12   6         19.53         20.88         4.32 o                         
   1 -12   6          1.93          4.63         1.87 o                         
   2 -12   6          1.31          1.43         2.16 o                         
   3 -12   6          4.40          3.53         1.71 o                         
  -6 -11   6          0.09          1.27         2.70 o                         
  -5 -11   6         27.07         34.61         2.58 o                         
  -4 -11   6          6.59          4.83         1.52 o                         
  -3 -11   6         50.65         57.09         2.89 o                         
  -2 -11   6          4.34          5.24         1.47 o                         
  -1 -11   6          2.35         -0.43         2.57 o                         
   0 -11   6          7.58          8.43         1.30 o                         
   1 -11   6         17.92         21.75         2.10 o                         
   2 -11   6          1.88          1.13         1.33 o                         
   3 -11   6         28.67         30.25         2.62 o                         
   4 -11   6        112.01        118.85        10.71 o                         
  -6 -10   6          0.55          0.13         3.17 o                         
  -5 -10   6         13.13         14.35         2.40 o                         
  -4 -10   6         36.23         44.20         2.57 o                         
  -3 -10   6         18.54         20.31         2.00 o                         
  -2 -10   6          7.13          7.81         1.76 o                         
  -1 -10   6          0.00          0.33         0.66 o                         
   0 -10   6         50.47         55.42         6.97 o                         
   1 -10   6         26.83         24.95         3.92 o                         
   2 -10   6         89.89         79.73         4.08 o                         
   3 -10   6          1.06          1.48         0.97 o                         
   4 -10   6          6.23          7.62         2.28 o                         
   5 -10   6          9.22          6.31         4.12 o                         
  -7  -9   6         17.99         20.57         4.43 o                         
  -6  -9   6          5.44          1.33         2.79 o                         
  -5  -9   6          5.37          5.24         2.28 o                         
  -4  -9   6         31.88         28.43         3.29 o                         
  -3  -9   6         21.13         24.08         1.92 o                         
  -2  -9   6          5.14          5.51         1.17 o                         
  -1  -9   6          3.83          5.41         0.82 o                         
   0  -9   6         11.89         10.60         2.94 o                         
   1  -9   6         52.55         56.32         5.52 o                         
   2  -9   6          4.96          4.74         1.10 o                         
   3  -9   6         18.84         14.21         1.74 o                         
   4  -9   6          1.13          1.93         0.86 o                         
   5  -9   6         11.41         11.88         1.61 o                         
  -7  -8   6          9.01          7.24         1.78 o                         
  -6  -8   6        121.64        121.84        14.21 o                         
  -5  -8   6         29.57         26.78         3.31 o                         
  -4  -8   6          2.82          6.30         1.66 o                         
  -3  -8   6          0.37          1.27         0.81 o                         
  -2  -8   6         53.25         59.24         3.38 o                         
  -1  -8   6         38.94         34.85         2.29 o                         
   0  -8   6         24.06         26.22         1.96 o                         
   1  -8   6         26.37         22.47         1.87 o                         
   2  -8   6          6.82          7.41         1.44 o                         
   3  -8   6         11.09         10.95         1.17 o                         
   4  -8   6          1.48          0.92         0.83 o                         
   5  -8   6          8.47         10.49         1.44 o                         
   6  -8   6         11.40         10.30         1.72 o                         
  -8  -7   6         41.14         40.09         7.74 o                         
  -7  -7   6          0.27          2.00         1.36 o                         
  -6  -7   6          0.07         -0.64         1.22 o                         
  -5  -7   6          5.32          1.95         1.93 o                         
  -4  -7   6        140.46        128.25         5.83 o                         
  -3  -7   6         44.65         37.07         1.69 o                         
  -2  -7   6         40.90         46.13         2.38 o                         
  -1  -7   6        324.18        304.87        10.38 o                         
   0  -7   6        175.08        151.77         5.63 o                         
   1  -7   6         12.19         11.80         1.49 o                         
   2  -7   6          0.31         -0.13         0.69 o                         
   3  -7   6         34.09         29.90         2.61 o                         
   4  -7   6         35.39         40.10         2.59 o                         
   5  -7   6         17.43         15.44         1.97 o                         
   6  -7   6          1.88          3.31         1.10 o                         
  -8  -6   6          0.61          1.67         2.04 o                         
  -7  -6   6         10.50          8.50         1.61 o                         
  -6  -6   6         40.26         36.43         2.88 o                         
  -5  -6   6          1.48          2.42         1.71 o                         
  -4  -6   6        353.21        300.48         8.79 o                         
  -3  -6   6        443.67        387.43         7.43 o                         
  -2  -6   6         27.49         21.55         2.16 o                         
  -1  -6   6          7.52          7.37         0.80 o                         
   0  -6   6          2.70          4.11         0.84 o                         
   1  -6   6         49.38         50.43         2.00 o                         
   2  -6   6         56.00         53.82         2.75 o                         
   3  -6   6         22.56         18.28         1.55 o                         
   4  -6   6        184.54        173.64         6.04 o                         
   5  -6   6         97.12        101.09         3.77 o                         
   6  -6   6          4.47          4.19         1.09 o                         
   7  -6   6          2.13          2.20         1.28 o                         
  -8  -5   6          0.01         -0.02         2.17 o                         
  -7  -5   6          4.88          4.70         1.31 o                         
  -6  -5   6          4.80          4.89         1.52 o                         
  -5  -5   6         30.20         29.90         2.33 o                         
  -4  -5   6          0.41         -0.12         0.65 o                         
  -3  -5   6         11.72         10.22         0.68 o                         
  -2  -5   6         11.27          7.09         0.59 o                         
  -1  -5   6        126.66        133.40         6.05 o                         
   0  -5   6         27.50         27.61         1.75 o                         
   1  -5   6        916.83        883.83        16.68 o                         
   2  -5   6        649.86        635.67        14.38 o                         
   3  -5   6         71.97         65.32         2.37 o                         
   4  -5   6          3.26          2.64         0.78 o                         
   5  -5   6          0.75          1.32         0.80 o                         
   6  -5   6          1.17          1.37         1.02 o                         
   7  -5   6          9.04         10.53         2.85 o                         
  -8  -4   6          0.36          2.64         2.53 o                         
  -7  -4   6         10.16          8.52         1.81 o                         
  -6  -4   6          8.33          7.14         1.46 o                         
  -5  -4   6         44.78         46.73         2.57 o                         
  -4  -4   6          7.44          7.17         1.18 o                         
  -3  -4   6          9.86          5.26         0.54 o                         
  -2  -4   6        151.44        164.09         3.48 o                         
  -1  -4   6         89.38         90.28         2.89 o                         
   0  -4   6        263.04        282.24         5.18 o                         
   1  -4   6         13.03         15.33         0.65 o                         
   2  -4   6         69.26         75.01         1.99 o                         
   3  -4   6        114.58        115.22         3.55 o                         
   4  -4   6         22.48         20.07         1.87 o                         
   5  -4   6          1.09          0.45         0.70 o                         
   6  -4   6        220.11        219.77         6.79 o                         
   7  -4   6         70.62         64.25         3.54 o                         
  -8  -3   6         33.16         33.98         5.71 o                         
  -7  -3   6          4.27          5.13         1.52 o                         
  -6  -3   6         59.94         54.12         2.72 o                         
  -5  -3   6         46.52         47.88         2.16 o                         
  -4  -3   6          0.81          1.19         0.67 o                         
  -3  -3   6         45.33         37.91         1.31 o                         
  -2  -3   6         75.18         85.22         1.65 o                         
  -1  -3   6          1.20          0.71         0.23 o                         
   0  -3   6         40.39         50.93         2.15 o                         
   1  -3   6         15.66         12.98         0.51 o                         
   2  -3   6          4.10          5.58         0.58 o                         
   3  -3   6        153.81        127.85         4.47 o                         
   4  -3   6          0.71          0.80         0.49 o                         
   5  -3   6         65.02         71.34         2.79 o                         
   6  -3   6          3.72          6.29         1.25 o                         
   7  -3   6         49.23         54.86         3.23 o                         
   8  -3   6         41.74         47.01         4.19 o                         
  -8  -2   6          9.94          8.62         2.22 o                         
  -7  -2   6         24.40         22.93         3.72 o                         
  -6  -2   6          3.90          4.67         1.08 o                         
  -5  -2   6          5.76          5.13         0.79 o                         
  -4  -2   6        214.90        234.67        10.85 o                         
  -3  -2   6        189.29        164.27         2.76 o                         
  -2  -2   6         42.91         34.67         1.04 o                         
  -1  -2   6        304.17        316.66         5.66 o                         
   0  -2   6          4.87          2.35         0.29 o                         
   1  -2   6        103.24         96.97         2.10 o                         
   2  -2   6         81.01         72.67         2.10 o                         
   3  -2   6         33.50         29.62         1.43 o                         
   4  -2   6         10.73          2.38         0.73 o                         
   5  -2   6          9.39          8.48         0.66 o                         
   6  -2   6          0.42          0.87         0.96 o                         
   7  -2   6          0.04          1.38         1.16 o                         
   8  -2   6         27.92         31.00         3.47 o                         
  -8  -1   6         11.92         11.45         2.68 o                         
  -7  -1   6         26.85         31.83         3.30 o                         
  -6  -1   6         14.02         12.72         2.06 o                         
  -5  -1   6         17.91         21.59         1.85 o                         
  -4  -1   6        333.43        316.41         4.63 o                         
  -3  -1   6          2.49          3.47         0.45 o                         
  -2  -1   6        561.25        620.55         9.12 o                         
  -1  -1   6         25.05         24.88         1.26 o                         
   0  -1   6        104.81         93.71         2.69 o                         
   1  -1   6        269.45        295.97         5.74 o                         
   2  -1   6        145.84        165.02         3.47 o                         
   3  -1   6         17.84         19.33         1.22 o                         
   4  -1   6         34.46         33.29         2.36 o                         
   5  -1   6          0.57          0.25         0.40 o                         
   6  -1   6          2.63          4.22         1.13 o                         
   7  -1   6         11.14         11.51         1.93 o                         
   8  -1   6          5.70         12.12         3.26 o                         
  -8   0   6          1.90          2.94         1.74 o                         
  -7   0   6          4.40          5.87         2.38 o                         
  -6   0   6          5.26          3.68         1.21 o                         
  -5   0   6          1.35          0.87         0.69 o                         
  -4   0   6          6.79          7.55         0.76 o                         
  -3   0   6        278.85        271.02         5.45 o                         
  -2   0   6         29.15         41.11         1.03 o                         
  -1   0   6        479.35        540.58         7.79 o                         
   0   0   6        427.90        444.69        13.79 o                         
   1   0   6        592.23        686.54        10.18 o                         
   2   0   6         40.00         54.11         1.66 o                         
   3   0   6        369.73        382.48         9.68 o                         
   4   0   6         18.20         16.48         1.48 o                         
   5   0   6          4.91          4.66         0.61 o                         
   6   0   6          3.47          3.88         0.81 o                         
   7   0   6          5.74          5.67         1.78 o                         
   8   0   6          1.23         -0.95         2.60 o                         
  -8   1   6          9.82         17.23         2.65 o                         
  -7   1   6          4.07          2.32         1.77 o                         
  -6   1   6          1.13          2.23         1.11 o                         
  -5   1   6          8.84          7.15         1.82 o                         
  -4   1   6         31.36         31.18         1.28 o                         
  -3   1   6         95.55         98.62         2.09 o                         
  -2   1   6         11.49         13.41         0.60 o                         
  -1   1   6        497.27        506.87         9.67 o                         
   0   1   6         58.32         54.16         1.01 o                         
   1   1   6         11.15         10.69         0.53 o                         
   2   1   6        491.33        591.64        11.60 o                         
   3   1   6          0.40          0.49         1.55 o                         
   4   1   6        168.98        202.23         6.86 o                         
   5   1   6         47.75         49.67         2.23 o                         
   6   1   6          8.26          8.48         0.95 o                         
   7   1   6         29.22         27.64         4.93 o                         
   8   1   6         29.52         47.16         6.24 o                         
  -8   2   6         18.53         20.29         2.42 o                         
  -7   2   6          2.85          1.81         1.30 o                         
  -6   2   6          0.56         -0.53         1.04 o                         
  -5   2   6          8.33          6.78         1.23 o                         
  -4   2   6          2.49          6.10         0.63 o                         
  -3   2   6         46.18         42.85         1.30 o                         
  -2   2   6         75.16         69.91         1.74 o                         
  -1   2   6        139.24        142.63         2.83 o                         
   0   2   6         24.33         21.02         0.49 o                         
   1   2   6        138.74        145.91         2.49 o                         
   2   2   6        265.38        269.44         5.15 o                         
   3   2   6         16.40          6.37         1.98 o                         
   4   2   6        351.32        367.07        10.37 o                         
   5   2   6          0.37          0.10         0.55 o                         
   6   2   6          0.01          0.82         0.65 o                         
   7   2   6         22.29         27.79         4.75 o                         
   8   2   6          7.32         10.26         3.45 o                         
  -8   3   6          0.00         -0.53         1.55 o                         
  -7   3   6         97.07        104.26         5.68 o                         
  -6   3   6          1.97          3.39         1.17 o                         
  -5   3   6         23.11         27.62         2.14 o                         
  -4   3   6         71.58         53.46         2.06 o                         
  -3   3   6        178.89        151.28         3.63 o                         
  -2   3   6         48.49         54.55         1.32 o                         
  -1   3   6          0.65          1.66         0.31 o                         
   0   3   6          0.03          0.16         0.22 o                         
   1   3   6         92.12        102.37         1.98 o                         
   2   3   6         51.07         63.42         1.57 o                         
   3   3   6         77.19         78.97         2.65 o                         
   4   3   6         17.39         21.52         1.36 o                         
   5   3   6         66.32         69.45         3.41 o                         
   6   3   6         21.30         17.10         2.09 o                         
   7   3   6         29.74         21.73         6.22 o                         
   8   3   6          6.14         11.58         3.95 o                         
  -7   4   6         33.43         34.23         3.95 o                         
  -6   4   6        354.42        346.45        11.50 o                         
  -5   4   6          2.74          3.21         1.24 o                         
  -4   4   6         76.87         67.38         3.85 o                         
  -3   4   6         15.88         15.57         1.14 o                         
  -2   4   6        186.87        175.45         3.57 o                         
  -1   4   6          4.00          2.31         0.31 o                         
   0   4   6        230.44        232.84         3.81 o                         
   1   4   6         33.44         42.70         0.88 o                         
   2   4   6        118.51        141.23         2.77 o                         
   3   4   6         37.37         31.17         0.98 o                         
   4   4   6          0.63          1.32         0.58 o                         
   5   4   6          3.67          3.15         1.17 o                         
   6   4   6         37.64         33.16         2.85 o                         
   7   4   6          0.64          1.14         1.01 o                         
   8   4   6          7.15         11.65         3.62 o                         
  -7   5   6        102.45        114.62         6.51 o                         
  -6   5   6          1.44          0.75         1.35 o                         
  -5   5   6         22.73         26.24         2.62 o                         
  -4   5   6         66.42         58.26         4.28 o                         
  -3   5   6         18.18         16.66         1.28 o                         
  -2   5   6        135.07        122.58         5.24 o                         
  -1   5   6       2465.47       2377.67        43.16 o                         
   0   5   6         89.83         88.40         1.62 o                         
   1   5   6        282.83        302.99         4.44 o                         
   2   5   6         23.44         28.78         0.96 o                         
   3   5   6          9.98          5.24         0.52 o                         
   4   5   6          1.47          2.37         0.48 o                         
   5   5   6         20.51         21.55         1.14 o                         
   6   5   6          3.33          3.14         0.91 o                         
   7   5   6          1.37          1.12         1.25 o                         
   8   5   6          0.66          1.04         2.35 o                         
  -7   6   6         22.64         24.68         2.93 o                         
  -6   6   6          4.02          2.61         1.25 o                         
  -5   6   6         53.65         48.60         3.68 o                         
  -4   6   6        553.31        493.17        14.87 o                         
  -3   6   6        103.76         95.78         3.65 o                         
  -2   6   6        594.56        555.13        26.21 o                         
  -1   6   6         36.02         36.28         1.32 o                         
   0   6   6         68.06         75.71         1.66 o                         
   1   6   6         56.99         56.80         1.24 o                         
   2   6   6          0.02          0.34         0.54 o                         
   3   6   6         27.36         30.58         2.10 o                         
   4   6   6        866.87        784.56        15.89 o                         
   5   6   6         43.94         38.18         4.70 o                         
   6   6   6         71.67         55.99         4.31 o                         
   7   6   6          2.20          1.29         1.30 o                         
   8   6   6          0.20          0.51         2.56 o                         
  -6   7   6         12.89         13.60         1.83 o                         
  -5   7   6         81.30         79.07         5.43 o                         
  -4   7   6         30.42         34.93         2.17 o                         
  -3   7   6         73.59         73.24         2.31 o                         
  -2   7   6         43.03         42.30         1.59 o                         
  -1   7   6         82.18         72.06         2.83 o                         
   0   7   6        102.45         98.69         2.71 o                         
   1   7   6        799.74        732.93         9.86 o                         
   2   7   6        269.70        280.12         6.81 o                         
   3   7   6        393.51        352.07         9.41 o                         
   4   7   6         22.70         18.70         1.23 o                         
   5   7   6        135.51        111.78        12.51 o                         
   6   7   6          0.44          1.80         1.32 o                         
   7   7   6          7.55          4.24         1.92 o                         
  -6   8   6          1.98          0.80         1.22 o                         
  -5   8   6          3.74          0.76         1.35 o                         
  -4   8   6          9.17          5.44         1.19 o                         
  -3   8   6          6.02          4.17         0.67 o                         
  -2   8   6          0.07          0.63         0.55 o                         
  -1   8   6         87.22         68.69         2.90 o                         
   0   8   6        143.90        126.00         3.60 o                         
   1   8   6        116.38        120.81         3.47 o                         
   2   8   6        205.84        215.58         5.82 o                         
   3   8   6          0.69          1.10         0.94 o                         
   4   8   6        159.13        149.53         6.39 o                         
   5   8   6         22.14         20.75         2.48 o                         
   6   8   6        123.61        101.26         6.91 o                         
   7   8   6         79.93         59.81         5.41 o                         
  -6   9   6         12.23          5.01         2.73 o                         
  -5   9   6         12.74         16.93         2.48 o                         
  -4   9   6         13.74         14.31         1.70 o                         
  -3   9   6          0.00         -0.20         0.56 o                         
  -2   9   6         35.14         36.95         2.53 o                         
  -1   9   6          5.75          4.78         1.26 o                         
   0   9   6          3.05          5.21         0.85 o                         
   1   9   6         55.43         43.19         1.80 o                         
   2   9   6          1.72          0.64         0.72 o                         
   3   9   6          0.60          2.13         1.12 o                         
   4   9   6         69.99         65.15         4.51 o                         
   5   9   6         20.35         22.65         2.40 o                         
   6   9   6         25.93         25.91         5.17 o                         
   7   9   6         45.95         40.90         4.85 o                         
  -5  10   6          0.98         -0.19         1.72 o                         
  -4  10   6          3.09          3.09         1.77 o                         
  -3  10   6         72.97         68.48         3.32 o                         
  -2  10   6         87.73         74.74         2.99 o                         
  -1  10   6         35.58         32.06         1.48 o                         
   0  10   6          9.27          8.96         1.08 o                         
   1  10   6          3.78          6.09         1.01 o                         
   2  10   6          0.01          0.37         0.76 o                         
   3  10   6         42.08         43.84         2.69 o                         
   4  10   6          9.15          9.20         1.38 o                         
   5  10   6          0.61          0.62         1.35 o                         
   6  10   6         26.49         34.18         3.65 o                         
   7  10   6          0.00         -2.15         2.15 o                         
  -4  11   6         33.02         33.65         3.11 o                         
  -3  11   6         36.90         32.04         5.25 o                         
  -2  11   6          0.81          1.23         0.96 o                         
  -1  11   6         33.03         33.71         1.97 o                         
   0  11   6          8.70          6.56         1.18 o                         
   1  11   6          8.85          8.41         2.49 o                         
   2  11   6         92.46        103.69         4.87 o                         
   3  11   6         27.44         28.53         3.18 o                         
   4  11   6         32.31         35.07         2.30 o                         
   5  11   6          0.02          1.17         1.30 o                         
   6  11   6          0.05          0.39         1.79 o                         
  -4  12   6         14.33         10.50         2.82 o                         
  -3  12   6          1.65          1.57         1.14 o                         
  -2  12   6          1.11          6.61         1.27 o                         
  -1  12   6         52.01         59.55         5.20 o                         
   0  12   6         32.48         37.68        10.05 o                         
   1  12   6        117.98        115.61         8.43 o                         
   2  12   6         27.48         30.37         3.13 o                         
   3  12   6          8.60         11.43         1.71 o                         
   4  12   6         15.40         13.95         2.23 o                         
   5  12   6          3.39          2.77         1.47 o                         
  -2  13   6         88.62         99.07         5.69 o                         
  -1  13   6         64.71         68.38        12.72 o                         
   0  13   6         19.14         38.59         4.66 o                         
   1  13   6         19.68         17.50         3.27 o                         
   2  13   6          1.12          2.59         1.78 o                         
   3  13   6          7.05          9.86         1.68 o                         
   4  13   6         18.91         30.84         3.26 o                         
  -1  14   6         13.73         13.94         3.95 o                         
   0  14   6         34.28         37.15        10.49 o                         
   1  14   6          3.97          8.67         2.14 o                         
   2  14   6          0.36          0.26         2.52 o                         
   3  14   6        137.73        152.39         6.62 o                         
  -1 -14   7          4.37         10.08         4.02 o                         
   0 -14   7          0.24          0.47         2.33 o                         
  -4 -13   7          0.14         -1.50         4.40 o                         
  -3 -13   7          5.31          6.64         2.28 o                         
  -2 -13   7          0.08          2.41         2.41 o                         
  -1 -13   7          2.58          1.96         2.76 o                         
   0 -13   7         17.82         14.98         2.10 o                         
   1 -13   7          0.30          0.93         1.40 o                         
   2 -13   7          2.31          4.32         2.82 o                         
  -5 -12   7          6.57          7.05         2.22 o                         
  -4 -12   7          5.99          3.19         1.88 o                         
  -3 -12   7          6.46         10.14         1.76 o                         
  -2 -12   7         47.64         43.21         5.49 o                         
  -1 -12   7        119.87        144.64        10.31 o                         
   0 -12   7         10.33         13.07         3.67 o                         
   1 -12   7          2.84          1.71         1.51 o                         
   2 -12   7          1.50          3.45         1.49 o                         
   3 -12   7          7.09          7.57         2.22 o                         
  -6 -11   7          0.45          3.71         2.63 o                         
  -5 -11   7          8.84          6.13         1.78 o                         
  -4 -11   7         24.51         24.78         2.20 o                         
  -3 -11   7          3.55          5.43         1.46 o                         
  -2 -11   7          1.14          0.65         1.36 o                         
  -1 -11   7         36.13         29.13         5.11 o                         
   0 -11   7         76.45         75.93         3.81 o                         
   1 -11   7          5.36          9.88         1.51 o                         
   2 -11   7          3.06          2.73         1.32 o                         
   3 -11   7         48.32         49.03         3.56 o                         
   4 -11   7         33.51         39.63         3.19 o                         
  -6 -10   7          0.05          0.87         2.30 o                         
  -5 -10   7          8.77         10.58         4.20 o                         
  -4 -10   7          4.29          5.06         1.45 o                         
  -3 -10   7          4.84          7.79         1.63 o                         
  -2 -10   7         26.29         27.62         2.34 o                         
  -1 -10   7          4.12          5.46         0.96 o                         
   0 -10   7         30.11         30.59         2.32 o                         
   1 -10   7         11.49         11.43         1.70 o                         
   2 -10   7         12.74         12.61         2.55 o                         
   3 -10   7          0.02          0.48         0.92 o                         
   4 -10   7         44.88         49.44         4.25 o                         
  -7  -9   7        104.76         97.88         6.43 o                         
  -6  -9   7         70.40         82.15         6.87 o                         
  -5  -9   7         32.95         29.00         6.81 o                         
  -4  -9   7          0.24          0.29         1.68 o                         
  -3  -9   7          2.24          2.36         1.24 o                         
  -2  -9   7         30.11         31.19         2.03 o                         
  -1  -9   7          6.14          7.97         1.12 o                         
   0  -9   7         14.72         14.39         1.59 o                         
   1  -9   7          0.56          2.31         2.02 o                         
   2  -9   7          0.05          0.90         0.87 o                         
   3  -9   7          7.71          8.37         1.18 o                         
   4  -9   7          1.92          2.30         1.01 o                         
   5  -9   7         14.89         14.41         1.71 o                         
  -7  -8   7          6.39          8.73         1.85 o                         
  -6  -8   7         21.83         19.52         2.43 o                         
  -5  -8   7         85.28         81.46         8.50 o                         
  -4  -8   7         13.99         14.36         1.37 o                         
  -3  -8   7         37.87         38.94         1.81 o                         
  -2  -8   7        265.19        263.09         8.38 o                         
  -1  -8   7         75.62         81.07         3.77 o                         
   0  -8   7         33.62         25.93         2.26 o                         
   1  -8   7         18.11         15.91         3.04 o                         
   2  -8   7         18.24         20.41         1.91 o                         
   3  -8   7         43.15         46.41         3.09 o                         
   4  -8   7          9.87         10.37         1.25 o                         
   5  -8   7          4.50          5.44         1.15 o                         
   6  -8   7          8.94          9.66         1.67 o                         
  -8  -7   7          0.02          6.49         4.45 o                         
  -7  -7   7          0.37          1.26         1.18 o                         
  -6  -7   7         40.57         35.92         3.20 o                         
  -5  -7   7        126.18        118.14         7.30 o                         
  -4  -7   7          9.99         12.73         1.20 o                         
  -3  -7   7          0.03          0.16         0.76 o                         
  -2  -7   7          2.75          2.93         1.17 o                         
  -1  -7   7        104.34         94.81         3.90 o                         
   0  -7   7        271.94        271.39        17.50 o                         
   1  -7   7         73.88         76.92         3.60 o                         
   2  -7   7         14.14         14.17         1.50 o                         
   3  -7   7         99.07        102.12         5.52 o                         
   4  -7   7          0.58          1.07         0.89 o                         
   5  -7   7          3.26          4.44         1.23 o                         
   6  -7   7         15.63         13.36         1.78 o                         
  -8  -6   7          1.10         -0.39         2.29 o                         
  -7  -6   7          7.16          9.07         1.81 o                         
  -6  -6   7          1.29          2.82         1.35 o                         
  -5  -6   7          3.02          4.64         1.19 o                         
  -4  -6   7         14.74         11.60         1.12 o                         
  -3  -6   7          0.50          1.50         0.97 o                         
  -2  -6   7         17.68         18.01         1.51 o                         
  -1  -6   7         74.25         74.36         2.78 o                         
   0  -6   7        165.76        158.44         5.80 o                         
   1  -6   7        125.25        112.66         4.89 o                         
   2  -6   7         30.31         30.83         2.27 o                         
   3  -6   7         39.29         36.66         2.43 o                         
   4  -6   7         49.23         46.52         8.87 o                         
   5  -6   7        100.13         98.60         3.71 o                         
   6  -6   7         14.65         17.13         2.23 o                         
   7  -6   7          0.03          0.83         1.34 o                         
  -8  -5   7          0.73          0.20         2.08 o                         
  -7  -5   7          0.03          0.16         1.27 o                         
  -6  -5   7         62.20         65.67         3.68 o                         
  -5  -5   7          0.10          4.42         0.99 o                         
  -4  -5   7          3.78          1.49         0.99 o                         
  -3  -5   7         25.42         22.24         0.98 o                         
  -2  -5   7         12.85         12.06         0.90 o                         
  -1  -5   7        128.21        124.04         3.85 o                         
   0  -5   7         53.93         47.72         2.52 o                         
   1  -5   7          9.64          8.38         0.76 o                         
   2  -5   7          5.36          4.77         1.31 o                         
   3  -5   7          1.17          1.39         0.57 o                         
   4  -5   7          2.65          1.81         0.77 o                         
   5  -5   7         54.91         52.12         3.70 o                         
   6  -5   7         81.99         81.91         3.47 o                         
   7  -5   7         17.43         17.58         1.95 o                         
  -8  -4   7          5.15          3.13         2.69 o                         
  -7  -4   7         34.64         38.21         2.97 o                         
  -6  -4   7         34.22         35.58         2.70 o                         
  -5  -4   7         92.30         92.89         3.11 o                         
  -4  -4   7          0.00         -0.41         0.76 o                         
  -3  -4   7          0.32          1.89         0.55 o                         
  -2  -4   7          5.53          8.11         0.77 o                         
  -1  -4   7        374.80        422.37        11.53 o                         
   0  -4   7         12.13         20.22         1.07 o                         
   1  -4   7          3.72          8.39         0.52 o                         
   2  -4   7        122.87        116.68         3.17 o                         
   3  -4   7          4.09          6.48         0.87 o                         
   4  -4   7         72.10         68.75         3.80 o                         
   5  -4   7         15.76         15.75         1.61 o                         
   6  -4   7          0.10         -0.48         1.13 o                         
   7  -4   7         12.22         15.02         2.00 o                         
  -8  -3   7         24.80         14.68         4.45 o                         
  -7  -3   7          6.17          4.75         2.72 o                         
  -6  -3   7         35.71         32.61         2.29 o                         
  -5  -3   7         21.37         19.51         1.46 o                         
  -4  -3   7          1.05          0.62         0.70 o                         
  -3  -3   7         46.45         44.45         1.53 o                         
  -2  -3   7         43.06         55.21         1.47 o                         
  -1  -3   7         80.05         82.72         2.06 o                         
   0  -3   7        440.41        492.36         9.49 o                         
   1  -3   7         26.88         22.20         0.71 o                         
   2  -3   7          1.47          4.45         0.81 o                         
   3  -3   7          4.64          3.70         0.79 o                         
   4  -3   7         66.74         61.94         3.42 o                         
   5  -3   7         19.01         22.14         1.57 o                         
   6  -3   7          0.35          0.62         0.99 o                         
   7  -3   7         80.49         81.49         6.68 o                         
   8  -3   7          1.50          2.15         1.79 o                         
  -8  -2   7          2.00          1.45         2.67 o                         
  -7  -2   7          1.26          1.81         1.65 o                         
  -6  -2   7         60.94         62.04         3.39 o                         
  -5  -2   7         71.85         61.71         2.48 o                         
  -4  -2   7       1453.79       1457.72        24.89 o                         
  -3  -2   7        276.39        255.76         4.72 o                         
  -2  -2   7          1.40          1.11         0.32 o                         
  -1  -2   7        132.78        139.93         2.86 o                         
   0  -2   7         45.50         40.39         1.53 o                         
   1  -2   7         15.34         14.92         0.49 o                         
   2  -2   7         73.54         79.64         2.29 o                         
   3  -2   7          2.96          2.26         0.54 o                         
   4  -2   7          1.00          4.15         0.86 o                         
   5  -2   7        112.64        101.90         4.00 o                         
   6  -2   7          1.33          1.90         1.05 o                         
   7  -2   7          0.00          0.20         1.18 o                         
   8  -2   7          0.04          0.72         1.61 o                         
  -8  -1   7         15.56         15.57         2.71 o                         
  -7  -1   7        456.09        474.56        16.31 o                         
  -6  -1   7         53.03         51.23         4.66 o                         
  -5  -1   7          4.71          5.57         1.07 o                         
  -4  -1   7        131.52        133.41         3.07 o                         
  -3  -1   7        470.63        506.80         8.37 o                         
  -2  -1   7         86.38         88.43         1.95 o                         
  -1  -1   7        317.01        361.28        13.28 o                         
   0  -1   7        116.28        132.22         4.32 o                         
   1  -1   7       4177.51       4448.89        65.40 o                         
   2  -1   7        611.91        629.09        10.98 o                         
   3  -1   7         15.59         15.20         0.83 o                         
   4  -1   7         25.57         28.64         2.40 o                         
   5  -1   7         27.15         28.31         1.31 o                         
   6  -1   7         11.19         11.06         1.47 o                         
   7  -1   7          4.63          6.38         1.81 o                         
   8  -1   7          0.01         -1.66         2.42 o                         
  -8   0   7          2.01          3.23         1.85 o                         
  -7   0   7         33.40         34.36         3.36 o                         
  -6   0   7        185.55        179.59         6.58 o                         
  -5   0   7          4.99          4.39         0.77 o                         
  -4   0   7        116.98        117.88         3.08 o                         
  -3   0   7        111.91        119.95         2.33 o                         
  -2   0   7       2785.99       3076.89        42.07 o                         
  -1   0   7        571.60        651.22         9.89 o                         
   0   0   7          2.13          2.44         0.43 o                         
   1   0   7        401.84        492.82         7.27 o                         
   2   0   7       2312.42       2744.82        43.45 o                         
   3   0   7        108.92        130.96         5.82 o                         
   4   0   7        113.80        114.13         5.32 o                         
   5   0   7          4.34          4.33         0.61 o                         
   6   0   7        231.75        226.90         7.09 o                         
   7   0   7         42.99         50.90         3.57 o                         
   8   0   7          6.68          7.29         3.06 o                         
  -8   1   7          0.21          1.20         1.48 o                         
  -7   1   7          0.62          0.75         1.21 o                         
  -6   1   7          4.55          5.31         1.35 o                         
  -5   1   7         23.31         25.01         2.00 o                         
  -4   1   7         62.17         66.34         2.48 o                         
  -3   1   7          9.73          8.11         0.49 o                         
  -2   1   7        615.09        630.64        12.27 o                         
  -1   1   7       3215.84       3226.44        58.50 o                         
   0   1   7        310.78        337.51         4.99 o                         
   1   1   7        312.43        384.47         5.82 o                         
   2   1   7        142.23        143.81         3.22 o                         
   3   1   7        609.82        684.80        19.47 o                         
   4   1   7        175.46        187.69         6.45 o                         
   5   1   7         10.14         12.12         1.54 o                         
   6   1   7         52.32         55.15         2.53 o                         
   7   1   7        396.03        445.80        28.14 o                         
   8   1   7         25.96         28.43         4.96 o                         
  -8   2   7          0.03          1.38         1.47 o                         
  -7   2   7          0.00         -1.26         1.26 o                         
  -6   2   7          0.35          1.69         1.03 o                         
  -5   2   7         34.39         27.22         2.70 o                         
  -4   2   7         12.11          6.23         0.76 o                         
  -3   2   7         23.73         27.15         1.31 o                         
  -2   2   7         65.05         71.58         1.85 o                         
  -1   2   7         33.22         33.46         1.18 o                         
   0   2   7         90.82         91.38         1.54 o                         
   1   2   7        146.87        160.79         2.57 o                         
   2   2   7          3.72          3.82         0.43 o                         
   3   2   7        345.58        329.58         8.52 o                         
   4   2   7        974.93       1012.65        37.76 o                         
   5   2   7        161.54        156.83         4.63 o                         
   6   2   7         48.27         46.10         4.17 o                         
   7   2   7          1.82         -0.48         2.48 o                         
   8   2   7          3.96          7.49         3.17 o                         
  -8   3   7          0.46          1.94         1.62 o                         
  -7   3   7         51.20         61.66         3.75 o                         
  -6   3   7         20.08         22.18         2.13 o                         
  -5   3   7        144.83        125.18         4.93 o                         
  -4   3   7         16.60         13.27         0.96 o                         
  -3   3   7         35.72         41.85         1.79 o                         
  -2   3   7          0.93          1.65         0.35 o                         
  -1   3   7         60.25         49.14         1.31 o                         
   0   3   7        318.35        329.89         5.33 o                         
   1   3   7         20.68         24.12         0.66 o                         
   2   3   7        118.23        138.08         2.45 o                         
   3   3   7         50.03         53.28         2.50 o                         
   4   3   7          0.09         -0.10         0.51 o                         
   5   3   7          4.72          4.02         0.85 o                         
   6   3   7         10.44          8.40         2.30 o                         
   7   3   7          1.46          1.45         0.88 o                         
   8   3   7         38.37         47.25         6.26 o                         
  -7   4   7         20.18         20.20         2.37 o                         
  -6   4   7          4.73          5.43         2.56 o                         
  -5   4   7          0.41          1.02         1.04 o                         
  -4   4   7        166.40        140.79         3.83 o                         
  -3   4   7          4.17          9.61         0.81 o                         
  -2   4   7         76.54         74.86         3.69 o                         
  -1   4   7         48.54         53.72         1.06 o                         
   0   4   7        120.77        158.75         3.95 o                         
   1   4   7        138.39        150.80         2.19 o                         
   2   4   7        242.44        246.12         4.41 o                         
   3   4   7          3.24          2.52         0.44 o                         
   4   4   7          3.13          3.05         0.68 o                         
   5   4   7         62.57         61.91         3.98 o                         
   6   4   7          0.11          1.15         1.04 o                         
   7   4   7         27.39         19.61         2.68 o                         
   8   4   7         13.34         16.15         4.21 o                         
  -7   5   7         69.57         78.31         5.91 o                         
  -6   5   7          4.52          4.08         1.58 o                         
  -5   5   7          0.11          0.87         0.92 o                         
  -4   5   7         11.29         11.79         0.93 o                         
  -3   5   7        141.05        121.56         3.26 o                         
  -2   5   7        190.67        185.23         7.81 o                         
  -1   5   7         22.88         22.40         1.78 o                         
   0   5   7          0.05          1.01         0.36 o                         
   1   5   7        432.43        445.16         7.49 o                         
   2   5   7          3.58          4.37         0.51 o                         
   3   5   7         24.96         27.73         1.13 o                         
   4   5   7          6.31          4.64         0.62 o                         
   5   5   7          3.49          5.33         1.10 o                         
   6   5   7         16.47         11.79         1.88 o                         
   7   5   7         43.48         35.38         5.02 o                         
   8   5   7          1.28          0.51         2.38 o                         
  -7   6   7          0.94          1.38         1.29 o                         
  -6   6   7          0.35          1.17         1.26 o                         
  -5   6   7         97.38         94.07         5.44 o                         
  -4   6   7        116.17        104.42         3.45 o                         
  -3   6   7          0.08          0.21         0.37 o                         
  -2   6   7        389.84        357.97         6.59 o                         
  -1   6   7         63.85         58.26         1.44 o                         
   0   6   7          0.06          0.44         0.35 o                         
   1   6   7          3.66          4.27         0.51 o                         
   2   6   7         20.59         21.71         1.17 o                         
   3   6   7        228.30        229.48         5.43 o                         
   4   6   7         22.97         45.05         2.10 o                         
   5   6   7          1.35          0.63         0.67 o                         
   6   6   7         33.45         28.42         5.59 o                         
   7   6   7          1.62          2.86         1.46 o                         
   8   6   7          0.52          1.50         2.46 o                         
  -6   7   7         17.22         19.61         2.07 o                         
  -5   7   7          0.00          0.11         1.02 o                         
  -4   7   7         74.15         71.43         3.43 o                         
  -3   7   7         46.63         46.20         1.84 o                         
  -2   7   7          7.32          5.97         0.58 o                         
  -1   7   7          0.15          0.01         0.38 o                         
   0   7   7        400.65        403.38        17.76 o                         
   1   7   7        182.76        191.77         3.82 o                         
   2   7   7          2.87          3.02         0.65 o                         
   3   7   7        162.66        165.98         7.79 o                         
   4   7   7        167.84        152.07         4.13 o                         
   5   7   7          0.42          1.56         1.33 o                         
   6   7   7          0.01         -0.91         1.46 o                         
   7   7   7          1.44          1.64         1.45 o                         
   8   7   7         27.00         24.42         4.67 o                         
  -6   8   7          5.43          5.70         1.42 o                         
  -5   8   7          0.28         -0.01         1.11 o                         
  -4   8   7          2.13          2.29         0.85 o                         
  -3   8   7         26.19         22.11         1.20 o                         
  -2   8   7         50.22         50.54         2.02 o                         
  -1   8   7         69.02         74.99         2.22 o                         
   0   8   7         11.31          7.78         1.12 o                         
   1   8   7        366.25        369.66         7.79 o                         
   2   8   7        135.90        147.31         3.55 o                         
   3   8   7          2.72          3.28         0.66 o                         
   4   8   7          0.35          1.21         1.14 o                         
   5   8   7        117.20        116.80         7.26 o                         
   6   8   7         17.85         17.75         4.95 o                         
   7   8   7          3.18          4.01         2.07 o                         
  -5   9   7          4.11          3.46         1.38 o                         
  -4   9   7         17.59         15.43         2.10 o                         
  -3   9   7         21.21         19.57         1.13 o                         
  -2   9   7          1.64          0.25         0.49 o                         
  -1   9   7         40.04         38.31         1.55 o                         
   0   9   7          5.57          6.03         1.12 o                         
   1   9   7         12.77         13.97         0.81 o                         
   2   9   7         15.80         19.40         1.27 o                         
   3   9   7          5.62          6.71         1.39 o                         
   4   9   7         31.44         35.67         2.64 o                         
   5   9   7          4.39          3.75         1.62 o                         
   6   9   7        266.98        275.56        46.64 o                         
   7   9   7         29.85         33.66         4.07 o                         
  -5  10   7        107.70        105.45         8.87 o                         
  -4  10   7          0.75          0.51         1.09 o                         
  -3  10   7         40.83         33.64         2.61 o                         
  -2  10   7          2.94          2.37         0.66 o                         
  -1  10   7          3.14          3.61         0.75 o                         
   0  10   7          3.46          3.55         0.94 o                         
   1  10   7         15.33         11.82         1.56 o                         
   2  10   7          1.02          1.82         0.83 o                         
   3  10   7         36.70         34.93         3.45 o                         
   4  10   7         18.57         20.35         1.79 o                         
   5  10   7          0.66          1.19         1.37 o                         
   6  10   7          2.82          3.74         4.92 o                         
   7  10   7          0.43          5.40         2.34 o                         
  -4  11   7         51.34         53.66         3.20 o                         
  -3  11   7          6.82          5.16         1.40 o                         
  -2  11   7         19.28         19.48         1.15 o                         
  -1  11   7         23.99         23.90         1.40 o                         
   0  11   7        118.00        127.48         9.74 o                         
   1  11   7          7.82          6.79         1.74 o                         
   2  11   7         20.14         22.63         2.52 o                         
   3  11   7          2.42          2.21         1.16 o                         
   4  11   7          8.78          7.12         1.89 o                         
   5  11   7          0.03          0.72         1.34 o                         
   6  11   7          2.09          2.15         1.90 o                         
  -4  12   7         23.40         16.26         3.54 o                         
  -3  12   7         26.84         21.08         2.85 o                         
  -2  12   7         33.71         31.48         3.18 o                         
  -1  12   7         26.38         27.28         4.33 o                         
   0  12   7          0.60          6.49         1.69 o                         
   1  12   7        124.59        123.41        20.56 o                         
   2  12   7          0.71          3.31         3.14 o                         
   3  12   7         16.74         16.42         1.82 o                         
   4  12   7          8.60          7.58         2.00 o                         
   5  12   7         17.65         19.87         2.09 o                         
  -2  13   7         22.27         30.50         6.14 o                         
  -1  13   7         20.27         21.19         2.46 o                         
   0  13   7        105.02        101.40        12.63 o                         
   1  13   7         36.87         35.04         3.23 o                         
   2  13   7          7.71          8.44         2.07 o                         
   3  13   7         33.50         35.53         3.58 o                         
   4  13   7          4.51          8.18         2.13 o                         
   0  14   7          0.14         -0.89         1.65 o                         
   1  14   7          1.62         -0.11         1.77 o                         
   2  14   7          2.37          0.65         2.09 o                         
   3  14   7          8.18         13.01         5.86 o                         
  -3 -13   8         33.55         29.62         3.30 o                         
  -2 -13   8         36.16         37.50         3.44 o                         
  -1 -13   8          0.05         -0.54         2.26 o                         
   0 -13   8          7.59          6.79         3.85 o                         
   1 -13   8         19.01         18.55         2.74 o                         
  -5 -12   8          0.08          1.31         2.36 o                         
  -4 -12   8          3.18          2.08         1.84 o                         
  -3 -12   8          0.01          0.78         1.42 o                         
  -2 -12   8         23.77         21.99         3.45 o                         
  -1 -12   8         45.53         62.13         4.85 o                         
   0 -12   8         40.57         41.32         6.05 o                         
   1 -12   8          6.34          6.88         2.23 o                         
   2 -12   8         21.16         21.25         2.62 o                         
  -5 -11   8          0.00         -0.17         1.78 o                         
  -4 -11   8         54.34         64.03         3.26 o                         
  -3 -11   8          1.86          1.94         1.35 o                         
  -2 -11   8          9.17          7.86         2.21 o                         
  -1 -11   8         29.29         24.02         4.83 o                         
   0 -11   8          4.63         10.18         3.43 o                         
   1 -11   8         30.41         34.25         2.69 o                         
   2 -11   8          0.41          0.93         1.04 o                         
   3 -11   8         22.25         25.84         2.56 o                         
  -6 -10   8          9.80          5.56         2.92 o                         
  -5 -10   8         20.50         26.19         2.48 o                         
  -4 -10   8          6.76          5.69         1.52 o                         
  -3 -10   8        147.87        162.91         6.07 o                         
  -2 -10   8          1.14          1.52         1.22 o                         
  -1 -10   8          1.97          0.91         0.82 o                         
   0 -10   8          0.31         -0.25         1.01 o                         
   1 -10   8         67.01         78.71         4.43 o                         
   2 -10   8          0.35         -0.46         1.86 o                         
   3 -10   8          3.43          2.14         1.08 o                         
   4 -10   8         27.66         26.30         2.03 o                         
  -7  -9   8         47.91         47.30         3.75 o                         
  -6  -9   8         39.14         51.22         4.91 o                         
  -5  -9   8          0.29         -0.51         2.13 o                         
  -4  -9   8         15.05         16.82         1.81 o                         
  -3  -9   8          1.29          0.29         1.17 o                         
  -2  -9   8         43.61         43.32         2.44 o                         
  -1  -9   8         38.33         34.04         2.27 o                         
   0  -9   8         49.49         51.96         3.09 o                         
   1  -9   8         33.83         38.84         4.58 o                         
   2  -9   8        182.23        186.75        21.41 o                         
   3  -9   8          1.39          3.41         0.95 o                         
   4  -9   8          2.59          2.00         0.92 o                         
   5  -9   8          3.50          3.61         1.14 o                         
  -7  -8   8          1.48          1.28         1.46 o                         
  -6  -8   8         57.23         52.17         5.30 o                         
  -5  -8   8        124.98        127.67        11.56 o                         
  -4  -8   8         66.76         59.01         3.27 o                         
  -3  -8   8          4.87          4.10         0.87 o                         
  -2  -8   8        115.24        117.66         4.61 o                         
  -1  -8   8        113.71        127.37         5.12 o                         
   0  -8   8         26.46         27.80         2.18 o                         
   1  -8   8         53.88         57.77         3.31 o                         
   2  -8   8          3.83          4.20         1.46 o                         
   3  -8   8         53.41         55.47         4.76 o                         
   4  -8   8         10.16          8.64         1.18 o                         
   5  -8   8         14.06         11.49         2.21 o                         
   6  -8   8         25.41         25.96         5.81 o                         
  -7  -7   8          5.90          4.08         1.64 o                         
  -6  -7   8          4.59          4.85         2.03 o                         
  -5  -7   8        180.50        156.95        13.25 o                         
  -4  -7   8          6.26          4.35         0.67 o                         
  -3  -7   8         59.05         52.04         1.89 o                         
  -2  -7   8         18.41         17.91         1.37 o                         
  -1  -7   8        372.87        335.42         8.44 o                         
   0  -7   8        270.37        273.38         9.18 o                         
   1  -7   8         48.11         41.86         3.38 o                         
   2  -7   8          0.06         -0.60         0.74 o                         
   3  -7   8         23.33         20.46         1.93 o                         
   4  -7   8         44.06         47.28         3.87 o                         
   5  -7   8         30.09         35.57         2.62 o                         
   6  -7   8         23.00         22.88         2.17 o                         
  -8  -6   8          5.65          4.16         3.09 o                         
  -7  -6   8          2.23          3.40         1.44 o                         
  -6  -6   8          1.50          0.14         1.43 o                         
  -5  -6   8         13.74         14.72         1.45 o                         
  -4  -6   8        404.37        346.64         8.10 o                         
  -3  -6   8        145.96        125.09         3.42 o                         
  -2  -6   8          8.98          9.07         0.66 o                         
  -1  -6   8         47.03         42.30         1.99 o                         
   0  -6   8        107.14        108.69         4.55 o                         
   1  -6   8         10.15         10.37         0.88 o                         
   2  -6   8        123.22        111.57         5.27 o                         
   3  -6   8         10.46         11.65         1.42 o                         
   4  -6   8        288.13        282.49        17.35 o                         
   5  -6   8        132.16        131.51         4.38 o                         
   6  -6   8          0.39          0.72         1.02 o                         
  -8  -5   8          6.17         -0.52         2.75 o                         
  -7  -5   8          0.92          3.99         1.51 o                         
  -6  -5   8          0.55          3.55         1.38 o                         
  -5  -5   8          9.64         10.76         1.29 o                         
  -4  -5   8          9.86         10.87         1.05 o                         
  -3  -5   8          9.32         12.73         0.99 o                         
  -2  -5   8          6.87         12.18         0.86 o                         
  -1  -5   8          0.23          0.32         0.50 o                         
   0  -5   8         69.95         64.76         3.19 o                         
   1  -5   8        848.23        823.26        18.32 o                         
   2  -5   8        342.28        338.75         8.86 o                         
   3  -5   8          0.18         -0.17         0.77 o                         
   4  -5   8         12.44         14.80         1.73 o                         
   5  -5   8          3.44          3.61         0.98 o                         
   6  -5   8          0.44          0.76         1.04 o                         
   7  -5   8         22.10         23.04         2.11 o                         
  -8  -4   8          0.48         -0.51         2.99 o                         
  -7  -4   8          1.40         -0.01         1.51 o                         
  -6  -4   8         75.65         72.07         4.82 o                         
  -5  -4   8         39.09         40.35         2.04 o                         
  -4  -4   8          2.03          1.59         0.67 o                         
  -3  -4   8         40.80         43.98         1.75 o                         
  -2  -4   8          6.54         17.86         2.09 o                         
  -1  -4   8        140.85        148.20         5.74 o                         
   0  -4   8         55.10         64.07         1.87 o                         
   1  -4   8         28.89         27.71         1.03 o                         
   2  -4   8          5.51          7.60         0.85 o                         
   3  -4   8          1.75          3.06         0.92 o                         
   4  -4   8          1.24         -0.04         0.86 o                         
   5  -4   8         27.72         28.17         2.01 o                         
   6  -4   8        177.60        174.63         6.83 o                         
   7  -4   8         94.47        101.30         5.18 o                         
  -8  -3   8         44.99         47.73         6.51 o                         
  -7  -3   8          3.31          6.57         2.97 o                         
  -6  -3   8          4.18          2.98         1.24 o                         
  -5  -3   8         13.46         12.36         1.31 o                         
  -4  -3   8          9.30          9.54         1.13 o                         
  -3  -3   8         28.93         23.27         1.18 o                         
  -2  -3   8          2.69          3.69         0.52 o                         
  -1  -3   8        423.72        450.82         7.16 o                         
   0  -3   8         26.60         27.16         1.11 o                         
   1  -3   8          1.04          0.94         0.25 o                         
   2  -3   8        107.13         96.43         3.14 o                         
   3  -3   8         16.38         18.25         1.34 o                         
   4  -3   8         82.44         67.37         6.31 o                         
   5  -3   8         33.96         24.83         1.67 o                         
   6  -3   8          1.10          3.41         1.10 o                         
   7  -3   8         17.77         20.23         2.05 o                         
  -8  -2   8         11.33         11.40         3.72 o                         
  -7  -2   8          3.43          4.96         2.77 o                         
  -6  -2   8          1.21          3.13         1.80 o                         
  -5  -2   8          3.68          3.70         1.01 o                         
  -4  -2   8        253.45        229.78         5.18 o                         
  -3  -2   8        169.59        177.12         3.60 o                         
  -2  -2   8          3.58          6.61         0.54 o                         
  -1  -2   8         90.21         76.87         1.54 o                         
   0  -2   8         46.15         39.73         1.40 o                         
   1  -2   8         12.18          8.44         0.38 o                         
   2  -2   8         88.36         98.53         2.80 o                         
   3  -2   8          3.19          6.74         0.83 o                         
   4  -2   8        176.81        182.35         4.60 o                         
   5  -2   8          6.84          3.78         0.93 o                         
   6  -2   8          4.05          3.93         1.14 o                         
   7  -2   8          8.98         10.61         1.57 o                         
   8  -2   8          3.88          5.50         1.64 o                         
  -8  -1   8          0.62          0.30         1.87 o                         
  -7  -1   8         32.01         35.54         3.47 o                         
  -6  -1   8         26.10         25.38         2.71 o                         
  -5  -1   8         19.99         16.00         1.61 o                         
  -4  -1   8          8.37          9.24         0.96 o                         
  -3  -1   8         66.22         72.97         2.09 o                         
  -2  -1   8         16.92         18.56         0.82 o                         
  -1  -1   8          4.13          5.25         0.67 o                         
   0  -1   8          1.56          1.28         0.45 o                         
   1  -1   8        337.44        352.17         5.37 o                         
   2  -1   8         70.64         86.17         2.50 o                         
   3  -1   8          6.26         10.71         0.74 o                         
   4  -1   8         19.17         18.69         2.12 o                         
   5  -1   8         59.47         57.14         3.67 o                         
   6  -1   8          0.37          0.41         0.89 o                         
   7  -1   8         16.71         15.38         1.82 o                         
   8  -1   8          0.17          1.17         2.23 o                         
  -8   0   8          0.74          0.10         1.85 o                         
  -7   0   8          1.70          0.77         1.62 o                         
  -6   0   8         12.12         13.78         2.23 o                         
  -5   0   8          4.52          4.33         0.97 o                         
  -4   0   8          7.69          5.63         1.00 o                         
  -3   0   8         48.72         44.12         1.67 o                         
  -2   0   8        303.71        307.27         4.89 o                         
  -1   0   8         37.27         47.90         1.09 o                         
   0   0   8         14.77         26.50         1.32 o                         
   1   0   8          0.92          4.35         0.42 o                         
   2   0   8        181.19        206.01         3.67 o                         
   3   0   8         23.73         27.40         1.50 o                         
   4   0   8          0.04         -0.38         0.83 o                         
   5   0   8          0.24          0.30         0.81 o                         
   6   0   8         24.60         22.28         1.36 o                         
   7   0   8          2.06          3.56         1.46 o                         
   8   0   8         11.62         13.77         3.35 o                         
  -8   1   8          0.62          0.72         1.67 o                         
  -7   1   8         12.07         11.28         1.81 o                         
  -6   1   8          3.73          3.36         1.19 o                         
  -5   1   8         83.93         78.08         3.00 o                         
  -4   1   8         27.07         26.19         1.57 o                         
  -3   1   8          2.43          0.98         0.41 o                         
  -2   1   8         67.75         77.05         3.09 o                         
  -1   1   8        330.20        320.74         6.41 o                         
   0   1   8         22.65         24.69         0.83 o                         
   1   1   8         17.22         18.92         0.81 o                         
   2   1   8         83.16         91.33         1.98 o                         
   3   1   8         85.98         96.98         4.45 o                         
   4   1   8          0.93          3.73         1.69 o                         
   5   1   8          3.08          4.75         0.97 o                         
   6   1   8          5.00          9.68         1.01 o                         
   7   1   8         22.17         25.54         2.66 o                         
   8   1   8          0.01         -0.93         3.14 o                         
  -8   2   8          2.97          1.29         1.51 o                         
  -7   2   8         15.63         17.43         2.10 o                         
  -6   2   8          3.59          3.87         1.19 o                         
  -5   2   8          4.40          1.52         0.97 o                         
  -4   2   8        192.20        182.05         5.58 o                         
  -3   2   8          5.12          9.02         0.76 o                         
  -2   2   8         87.48         91.38         2.78 o                         
  -1   2   8         66.10         55.15         1.23 o                         
   0   2   8         73.31         71.97         1.32 o                         
   1   2   8        147.57        130.74         2.21 o                         
   2   2   8          7.01         13.29         0.71 o                         
   3   2   8        191.11        226.56        10.98 o                         
   4   2   8        181.72        149.23         6.79 o                         
   5   2   8          1.09          1.58         0.64 o                         
   6   2   8          4.37          5.28         0.86 o                         
   7   2   8          0.69         -1.86         2.35 o                         
   8   2   8         10.16         15.95         4.05 o                         
  -8   3   8         56.93         59.81         4.69 o                         
  -7   3   8          0.43          5.72         1.71 o                         
  -6   3   8          0.04          1.15         1.09 o                         
  -5   3   8         51.05         44.54         3.38 o                         
  -4   3   8         60.06         55.36         2.68 o                         
  -3   3   8         11.92          8.54         0.82 o                         
  -2   3   8         86.11         74.96         2.01 o                         
  -1   3   8          4.40          2.58         0.33 o                         
   0   3   8         28.82         30.67         0.90 o                         
   1   3   8        448.89        478.33         6.61 o                         
   2   3   8          6.00          7.36         0.48 o                         
   3   3   8         58.54         50.29         1.99 o                         
   4   3   8          0.39          0.14         0.78 o                         
   5   3   8          0.35         -0.02         0.66 o                         
   6   3   8          8.38          7.21         1.10 o                         
   7   3   8          3.97          1.44         2.30 o                         
   8   3   8         66.89         76.26         7.96 o                         
  -7   4   8        166.04        172.27         6.71 o                         
  -6   4   8         11.38         10.57         2.30 o                         
  -5   4   8         19.73         20.28         2.33 o                         
  -4   4   8          0.01          0.47         0.58 o                         
  -3   4   8         91.79         97.61         2.58 o                         
  -2   4   8          6.25         18.97         2.25 o                         
  -1   4   8          9.29          8.49         0.58 o                         
   0   4   8        129.47        142.29         3.26 o                         
   1   4   8        225.43        248.74         3.62 o                         
   2   4   8         58.04         62.99         1.65 o                         
   3   4   8         18.36         26.34         1.62 o                         
   4   4   8          7.43          7.52         0.69 o                         
   5   4   8         66.61         83.14         4.58 o                         
   6   4   8         42.83         41.65         3.22 o                         
   7   4   8          1.42          1.67         1.11 o                         
   8   4   8          1.87         -1.01         3.08 o                         
  -7   5   8          1.03          0.65         1.62 o                         
  -6   5   8          0.07          0.07         1.13 o                         
  -5   5   8          0.10          0.40         0.89 o                         
  -4   5   8          0.25          0.67         0.43 o                         
  -3   5   8         23.53         20.33         1.33 o                         
  -2   5   8       1013.15        986.30        16.14 o                         
  -1   5   8         34.72         32.47         1.00 o                         
   0   5   8         67.42         65.64         1.60 o                         
   1   5   8          7.64         13.72         1.46 o                         
   2   5   8          3.78          1.93         0.50 o                         
   3   5   8         10.22         11.56         1.06 o                         
   4   5   8          0.85          0.50         0.54 o                         
   5   5   8         28.51         28.24         1.62 o                         
   6   5   8          9.33         12.18         1.82 o                         
   7   5   8          9.67          6.07         1.37 o                         
   8   5   8          4.39          4.51         2.87 o                         
  -7   6   8          3.37          1.71         1.27 o                         
  -6   6   8          0.10         -0.24         1.15 o                         
  -5   6   8        156.52        153.61         5.71 o                         
  -4   6   8         56.38         51.62         3.19 o                         
  -3   6   8          0.87          1.80         0.44 o                         
  -2   6   8          2.39          2.25         0.71 o                         
  -1   6   8         65.98         65.23         1.76 o                         
   0   6   8          5.43          5.26         0.62 o                         
   1   6   8         19.33         18.58         1.21 o                         
   2   6   8         42.72         42.28         1.63 o                         
   3   6   8        527.54        486.79        11.54 o                         
   4   6   8         24.56         21.75         1.44 o                         
   5   6   8         44.44         43.50         2.18 o                         
   6   6   8          5.21          5.24         1.12 o                         
   7   6   8         11.67          7.94         1.85 o                         
   8   6   8          2.01          2.95         2.48 o                         
  -6   7   8          1.09          3.02         1.23 o                         
  -5   7   8          1.18          1.44         1.10 o                         
  -4   7   8         65.53         67.27         3.55 o                         
  -3   7   8         19.94         20.39         1.01 o                         
  -2   7   8          2.16          2.35         0.54 o                         
  -1   7   8         13.33         11.83         0.99 o                         
   0   7   8        237.93        229.19         5.37 o                         
   1   7   8        147.19        161.30         9.20 o                         
   2   7   8          0.41         -0.11         0.82 o                         
   3   7   8          5.38          3.96         1.12 o                         
   4   7   8        129.85        109.16         3.34 o                         
   5   7   8          4.64          6.47         1.98 o                         
   6   7   8          3.97          4.23         1.59 o                         
   7   7   8          6.99          3.17         1.64 o                         
   8   7   8         50.39         35.10         5.54 o                         
  -6   8   8         13.07         14.74         1.92 o                         
  -5   8   8          5.22          5.34         1.40 o                         
  -4   8   8          4.95          5.55         1.42 o                         
  -3   8   8         11.22         11.92         0.97 o                         
  -2   8   8         18.34         13.31         1.08 o                         
  -1   8   8         22.91         21.30         0.99 o                         
   0   8   8          5.87          8.66         1.06 o                         
   1   8   8         54.63         46.30         1.44 o                         
   2   8   8         47.36         53.46         1.64 o                         
   3   8   8          8.53          8.88         0.86 o                         
   4   8   8          7.21          7.23         2.50 o                         
   5   8   8         34.91         38.41         5.98 o                         
   6   8   8         69.92         65.93         4.49 o                         
   7   8   8          0.04          1.69         1.93 o                         
  -5   9   8         22.97         24.53         2.36 o                         
  -4   9   8          1.59          1.65         1.08 o                         
  -3   9   8         10.15          8.77         0.81 o                         
  -2   9   8          4.23          3.66         0.59 o                         
  -1   9   8         64.32         60.73         2.06 o                         
   0   9   8          4.35          3.73         1.07 o                         
   1   9   8         10.41         10.33         1.31 o                         
   2   9   8         10.51          8.96         1.00 o                         
   3   9   8         25.44         26.32         2.05 o                         
   4   9   8         32.13         31.81         2.54 o                         
   5   9   8          6.04          7.94         1.99 o                         
   6   9   8          2.92          1.33         1.89 o                         
   7   9   8         15.35         15.39         2.81 o                         
  -5  10   8         18.15         15.82         2.13 o                         
  -4  10   8          0.82         -0.20         1.22 o                         
  -3  10   8          2.49          0.46         0.91 o                         
  -2  10   8         69.73         60.45         3.86 o                         
  -1  10   8          2.86          2.54         0.71 o                         
   0  10   8         63.29         65.25         3.21 o                         
   1  10   8          0.09          0.06         0.85 o                         
   2  10   8          2.46          3.08         0.89 o                         
   3  10   8         37.82         45.05         2.76 o                         
   4  10   8         46.58         51.74         2.88 o                         
   5  10   8          7.44          6.59         1.77 o                         
   6  10   8          5.04          4.68         3.80 o                         
  -4  11   8         26.25         22.49         3.99 o                         
  -3  11   8         40.14         39.75         2.84 o                         
  -2  11   8          2.96          2.30         0.72 o                         
  -1  11   8          0.62          0.89         0.70 o                         
   0  11   8         18.05         18.52         1.75 o                         
   1  11   8          0.67         -0.40         1.06 o                         
   2  11   8          0.54          0.58         1.14 o                         
   3  11   8         53.13         58.57         2.78 o                         
   4  11   8          0.81          0.38         1.20 o                         
   5  11   8         30.87         30.33         3.87 o                         
   6  11   8          0.46          4.22         5.16 o                         
  -3  12   8         47.95         59.97         7.74 o                         
  -2  12   8          4.89          7.57         2.11 o                         
  -1  12   8          8.18          7.22         1.66 o                         
   0  12   8         99.17         89.74        13.93 o                         
   1  12   8         94.93         92.42        11.40 o                         
   2  12   8         74.37         73.80        20.79 o                         
   3  12   8          5.13          4.05         1.36 o                         
   4  12   8          5.47          5.00         1.91 o                         
   5  12   8          0.58          2.36         2.01 o                         
  -2  13   8        148.46        157.10        12.48 o                         
  -1  13   8         26.37         23.92         4.00 o                         
   0  13   8          7.44          7.94         1.95 o                         
   1  13   8         14.30         24.10         3.98 o                         
   2  13   8          7.14          8.81         3.76 o                         
   3  13   8         10.21          8.95         1.69 o                         
   4  13   8         10.90         17.83         3.70 o                         
   0  14   8          0.84          3.34         1.66 o                         
   1  14   8          2.90          4.69         3.39 o                         
   2  14   8         45.39         42.55         3.96 o                         
   3  14   8        140.34        153.96        12.30 o                         
  -3 -13   9          1.74          7.72         4.36 o                         
  -2 -13   9         33.64         32.69         4.21 o                         
  -1 -13   9          7.24          8.47         2.60 o                         
   0 -13   9         43.21         38.76         6.41 o                         
   1 -13   9         42.05         43.14         3.54 o                         
  -4 -12   9          1.78          3.95         1.86 o                         
  -3 -12   9          0.01         -0.87         1.63 o                         
  -2 -12   9        135.61        148.39         6.41 o                         
  -1 -12   9          6.57         12.14         4.71 o                         
   0 -12   9          0.11          0.98         2.79 o                         
   1 -12   9         36.07         42.18         5.93 o                         
   2 -12   9          6.80         11.57         1.91 o                         
  -5 -11   9         16.18         18.60         2.37 o                         
  -4 -11   9          1.18          1.01         1.46 o                         
  -3 -11   9          5.50          6.51         1.58 o                         
  -2 -11   9          0.86          0.89         1.67 o                         
  -1 -11   9         19.93         17.44         4.36 o                         
   0 -11   9         18.32         19.17         4.11 o                         
   1 -11   9          4.50          5.80         1.48 o                         
   2 -11   9          0.43          0.83         1.30 o                         
   3 -11   9         85.03        114.23         5.90 o                         
  -6 -10   9          9.57         15.98         3.23 o                         
  -5 -10   9         12.31         12.49         2.06 o                         
  -4 -10   9          2.36          2.39         1.36 o                         
  -3 -10   9         32.50         31.58         2.45 o                         
  -2 -10   9          0.00          0.63         1.20 o                         
  -1 -10   9          0.01         -0.08         0.86 o                         
   0 -10   9         31.05         33.04         2.53 o                         
   1 -10   9          9.33         10.20         1.80 o                         
   2 -10   9         12.79         14.92         2.14 o                         
   3 -10   9          0.25          0.10         0.92 o                         
   4 -10   9         39.92         36.09         3.87 o                         
  -7  -9   9          2.53          0.17         1.89 o                         
  -6  -9   9        189.01        181.02         9.63 o                         
  -5  -9   9         36.67         45.57         6.20 o                         
  -4  -9   9          2.39          3.62         1.36 o                         
  -3  -9   9         10.07         13.48         1.66 o                         
  -2  -9   9         13.77         19.21         1.60 o                         
  -1  -9   9         26.49         29.87         4.86 o                         
   0  -9   9          6.14          7.64         1.44 o                         
   1  -9   9          0.33          0.72         1.12 o                         
   2  -9   9          0.07          0.73         2.50 o                         
   3  -9   9          0.66          1.49         0.98 o                         
   4  -9   9          0.51          0.36         1.03 o                         
   5  -9   9          7.94          7.00         2.39 o                         
  -7  -8   9          2.51          3.22         1.60 o                         
  -6  -8   9          6.18          7.35         1.92 o                         
  -5  -8   9         63.61         63.58         6.70 o                         
  -4  -8   9         11.81         12.29         1.76 o                         
  -3  -8   9          1.79          1.90         0.85 o                         
  -2  -8   9          0.10          0.97         1.02 o                         
  -1  -8   9        258.52        250.93         8.70 o                         
   0  -8   9         82.78         87.48         4.25 o                         
   1  -8   9          0.20          1.23         1.00 o                         
   2  -8   9         25.10         29.16         2.11 o                         
   3  -8   9          9.68         11.21         1.96 o                         
   4  -8   9         10.75         11.22         1.38 o                         
   5  -8   9          0.17         -0.08         1.05 o                         
  -7  -7   9         15.32         14.76         2.84 o                         
  -6  -7   9          0.33         -0.68         1.25 o                         
  -5  -7   9         91.10         91.09         5.78 o                         
  -4  -7   9        187.87        170.69         4.80 o                         
  -3  -7   9         28.70         21.46         1.32 o                         
  -2  -7   9          8.63          8.67         1.16 o                         
  -1  -7   9          2.36          1.96         0.81 o                         
   0  -7   9        238.43        230.32        10.45 o                         
   1  -7   9         45.25         45.57         6.08 o                         
   2  -7   9          2.11          2.21         0.86 o                         
   3  -7   9          1.94          2.46         0.93 o                         
   4  -7   9         56.56         58.60         3.55 o                         
   5  -7   9         37.72         37.95         3.13 o                         
   6  -7   9          0.01         -0.02         1.09 o                         
  -8  -6   9         11.96         11.33         3.95 o                         
  -7  -6   9          4.38          4.40         1.36 o                         
  -6  -6   9          0.00          0.10         1.45 o                         
  -5  -6   9          0.04          0.06         1.10 o                         
  -4  -6   9        161.14        169.32         8.60 o                         
  -3  -6   9        142.79        132.41         2.90 o                         
  -2  -6   9         62.80         51.13         1.75 o                         
  -1  -6   9          9.06          8.35         0.97 o                         
   0  -6   9        138.16        131.15         9.37 o                         
   1  -6   9        107.33        107.37         3.48 o                         
   2  -6   9          7.21          8.68         1.18 o                         
   3  -6   9          9.39         10.10         1.41 o                         
   4  -6   9          0.13         -0.98         1.20 o                         
   5  -6   9         68.11         65.30         3.47 o                         
   6  -6   9         26.37         25.66         1.93 o                         
  -8  -5   9          0.01          0.52         2.66 o                         
  -7  -5   9         94.81         94.53         4.16 o                         
  -6  -5   9          0.02          0.89         1.24 o                         
  -5  -5   9          3.35          5.20         1.15 o                         
  -4  -5   9          0.03          1.34         0.87 o                         
  -3  -5   9          3.73          2.23         0.83 o                         
  -2  -5   9          3.90          4.60         0.69 o                         
  -1  -5   9          6.52          7.04         0.95 o                         
   0  -5   9          3.94          4.69         1.23 o                         
   1  -5   9        490.18        479.00        10.57 o                         
   2  -5   9        180.31        177.89         6.67 o                         
   3  -5   9         71.48         68.46         3.00 o                         
   4  -5   9          6.06          7.63         1.91 o                         
   5  -5   9         24.53         24.17         2.28 o                         
   6  -5   9          4.73          5.65         1.20 o                         
   7  -5   9          0.08          1.60         1.36 o                         
  -8  -4   9          1.95          6.03         3.04 o                         
  -7  -4   9          2.14          1.31         1.98 o                         
  -6  -4   9         76.69         72.90         3.43 o                         
  -5  -4   9          6.63          7.83         1.15 o                         
  -4  -4   9          0.70          0.84         0.69 o                         
  -3  -4   9          1.17          4.04         1.18 o                         
  -2  -4   9        437.34        426.18        11.41 o                         
  -1  -4   9         18.65         18.04         0.86 o                         
   0  -4   9          8.34          7.40         0.67 o                         
   1  -4   9          0.01          0.68         0.36 o                         
   2  -4   9          9.81         13.78         1.10 o                         
   3  -4   9          0.02          1.81         0.81 o                         
   4  -4   9          7.62          4.64         1.12 o                         
   5  -4   9         20.14         19.33         1.99 o                         
   6  -4   9         83.55         83.16         5.99 o                         
   7  -4   9         15.99         17.53         1.92 o                         
  -8  -3   9         43.47         44.79         6.20 o                         
  -7  -3   9          5.11          6.93         3.14 o                         
  -6  -3   9         20.76         22.43         3.65 o                         
  -5  -3   9          3.76          3.33         0.88 o                         
  -4  -3   9          0.00         -0.03         0.72 o                         
  -3  -3   9          0.39          0.04         0.51 o                         
  -2  -3   9          2.61          3.87         0.66 o                         
  -1  -3   9        339.97        359.49         6.28 o                         
   0  -3   9         43.21         40.56         1.38 o                         
   1  -3   9          9.97         11.71         0.51 o                         
   2  -3   9         19.96         23.02         1.37 o                         
   3  -3   9        217.89        221.54         6.51 o                         
   4  -3   9          3.22          5.43         1.08 o                         
   5  -3   9          0.34          1.57         0.85 o                         
   6  -3   9         13.17         15.63         1.59 o                         
   7  -3   9         12.70         24.66         2.83 o                         
  -8  -2   9         44.80         60.03         6.87 o                         
  -7  -2   9          3.21          3.51         2.16 o                         
  -6  -2   9          1.87          0.79         2.04 o                         
  -5  -2   9        104.38        106.06         4.02 o                         
  -4  -2   9        171.50        158.69         6.34 o                         
  -3  -2   9        230.90        227.14         4.77 o                         
  -2  -2   9         37.14         37.57         1.52 o                         
  -1  -2   9         34.64         39.58         1.14 o                         
   0  -2   9         10.65         13.73         0.78 o                         
   1  -2   9          4.96          3.86         0.31 o                         
   2  -2   9          5.74          2.50         0.52 o                         
   3  -2   9          4.93          1.48         0.85 o                         
   4  -2   9        150.23        136.64         4.69 o                         
   5  -2   9          2.73          3.06         1.06 o                         
   6  -2   9          0.80          0.28         0.93 o                         
   7  -2   9         11.45         12.24         2.70 o                         
   8  -2   9         11.14         14.61         2.18 o                         
  -8  -1   9         31.82         43.17         5.74 o                         
  -7  -1   9         32.68         38.59         5.33 o                         
  -6  -1   9        142.98        167.39        10.98 o                         
  -5  -1   9         16.35         15.76         2.06 o                         
  -4  -1   9         17.43         23.74         1.33 o                         
  -3  -1   9        135.56        149.89         4.07 o                         
  -2  -1   9        135.72        117.88         2.74 o                         
  -1  -1   9         47.39         49.22         1.42 o                         
   0  -1   9        364.12        365.21         8.90 o                         
   1  -1   9        371.70        388.83         5.52 o                         
   2  -1   9        383.73        410.53         8.55 o                         
   3  -1   9         17.62         20.20         1.11 o                         
   4  -1   9          0.08          0.26         1.01 o                         
   5  -1   9          0.01         -0.52         0.81 o                         
   6  -1   9          0.21          0.41         0.90 o                         
   7  -1   9          1.68          3.47         1.48 o                         
   8  -1   9         16.50         19.54         4.36 o                         
  -8   0   9          0.77          0.69         1.82 o                         
  -7   0   9         34.23         41.12         5.29 o                         
  -6   0   9         97.67         98.25         5.42 o                         
  -5   0   9         68.67         70.44         2.82 o                         
  -4   0   9          2.56          1.42         0.47 o                         
  -3   0   9        106.34        133.45         3.80 o                         
  -2   0   9        355.55        391.34         7.73 o                         
  -1   0   9        315.20        347.02         7.74 o                         
   0   0   9          2.63          3.35         0.55 o                         
   1   0   9         75.19        115.61         2.56 o                         
   2   0   9        217.02        265.87         5.16 o                         
   3   0   9        206.59        249.09         7.21 o                         
   4   0   9         14.20         17.50         1.85 o                         
   5   0   9         43.56         47.75         2.47 o                         
   6   0   9         68.59         62.50         2.71 o                         
   7   0   9         46.63         42.67         3.23 o                         
   8   0   9          0.15          3.26         2.54 o                         
  -8   1   9          6.80          8.22         2.22 o                         
  -7   1   9          0.06          0.54         1.44 o                         
  -6   1   9          1.91          3.04         1.19 o                         
  -5   1   9         15.13         16.95         1.50 o                         
  -4   1   9         10.03         13.62         0.95 o                         
  -3   1   9          0.66          0.97         0.57 o                         
  -2   1   9        153.13        160.32         4.39 o                         
  -1   1   9        842.64        829.26        13.93 o                         
   0   1   9        578.90        598.02        11.69 o                         
   1   1   9         27.45         29.96         1.84 o                         
   2   1   9         66.98         68.47         2.03 o                         
   3   1   9        247.09        263.00         6.88 o                         
   4   1   9         45.84         50.89         4.61 o                         
   5   1   9          8.40         11.69         1.50 o                         
   6   1   9         51.30         72.31         3.87 o                         
   7   1   9         25.77         27.56         2.68 o                         
   8   1   9         46.12         52.27         6.42 o                         
  -8   2   9          8.25          9.65         2.96 o                         
  -7   2   9          7.21          9.36         1.84 o                         
  -6   2   9          0.08         -0.10         1.49 o                         
  -5   2   9          7.70          6.61         1.08 o                         
  -4   2   9        134.50        137.13         3.22 o                         
  -3   2   9          1.23          4.04         0.66 o                         
  -2   2   9          0.01          0.55         0.40 o                         
  -1   2   9          4.22          6.41         0.37 o                         
   0   2   9         97.24        103.45         1.69 o                         
   1   2   9         13.34         16.97         0.59 o                         
   2   2   9         12.31         11.00         0.84 o                         
   3   2   9         33.18         36.17         5.79 o                         
   4   2   9        487.42        486.57        21.72 o                         
   5   2   9        162.52        162.87         4.78 o                         
   6   2   9          3.81          3.38         0.84 o                         
   7   2   9          2.65          4.32         1.59 o                         
   8   2   9         48.97         59.57         6.88 o                         
  -7   3   9         15.04         17.82         2.20 o                         
  -6   3   9         23.04         24.40         2.83 o                         
  -5   3   9          0.36          4.13         1.33 o                         
  -4   3   9         20.50         26.01         1.99 o                         
  -3   3   9         67.95         68.00         1.87 o                         
  -2   3   9         28.28         31.43         2.04 o                         
  -1   3   9          0.03          0.34         0.26 o                         
   0   3   9         16.81         21.78         0.84 o                         
   1   3   9        520.22        534.56         6.57 o                         
   2   3   9          3.46          4.22         0.47 o                         
   3   3   9          8.90          6.70         0.79 o                         
   4   3   9          0.30         -0.31         0.91 o                         
   5   3   9          2.79          3.32         0.75 o                         
   6   3   9         30.72         32.47         3.09 o                         
   7   3   9          1.31         -0.46         1.97 o                         
   8   3   9          5.37          6.71         3.30 o                         
  -7   4   9          1.76          2.99         1.91 o                         
  -6   4   9         30.50         27.90         4.65 o                         
  -5   4   9         51.46         50.73         3.64 o                         
  -4   4   9          2.83          1.06         0.72 o                         
  -3   4   9         38.24         29.99         1.64 o                         
  -2   4   9         23.82         22.27         0.79 o                         
  -1   4   9          7.44          7.62         0.48 o                         
   0   4   9         18.48         17.60         0.86 o                         
   1   4   9         59.38         74.71         1.31 o                         
   2   4   9        181.26        171.37         3.74 o                         
   3   4   9         10.77         11.72         0.91 o                         
   4   4   9          1.42          1.95         0.56 o                         
   5   4   9         26.58         31.54         1.87 o                         
   6   4   9        129.36        132.60         5.61 o                         
   7   4   9          6.01          4.63         1.21 o                         
   8   4   9          5.94          9.24         3.32 o                         
  -7   5   9          6.48          3.76         3.42 o                         
  -6   5   9        104.72        104.23         5.81 o                         
  -5   5   9         86.26         80.24         4.28 o                         
  -4   5   9          3.12          3.23         1.00 o                         
  -3   5   9          6.06          6.14         0.73 o                         
  -2   5   9         37.95         40.62         2.11 o                         
  -1   5   9        213.85        212.06         5.97 o                         
   0   5   9        167.05        162.47         4.35 o                         
   1   5   9         12.86         11.09         0.58 o                         
   2   5   9         20.27         18.16         0.79 o                         
   3   5   9          9.34          7.57         0.58 o                         
   4   5   9          1.35          3.04         0.58 o                         
   5   5   9          2.42          3.26         1.19 o                         
   6   5   9         25.91         30.96         5.50 o                         
   7   5   9         47.02         40.06         8.89 o                         
   8   5   9          2.88          2.93         2.41 o                         
  -7   6   9          0.00          1.18         1.43 o                         
  -6   6   9          2.26          2.39         1.23 o                         
  -5   6   9        167.02        154.88         5.70 o                         
  -4   6   9         42.41         41.81         1.75 o                         
  -3   6   9         19.80         19.63         1.79 o                         
  -2   6   9         26.41         27.12         1.39 o                         
  -1   6   9        109.84        103.63         2.45 o                         
   0   6   9        256.50        245.55         5.16 o                         
   1   6   9         71.25         74.98         2.09 o                         
   2   6   9          2.41          0.64         0.36 o                         
   3   6   9         50.26         42.48         1.45 o                         
   4   6   9        111.70        131.05         3.50 o                         
   5   6   9         51.78         49.42         3.65 o                         
   6   6   9          0.33          0.15         0.89 o                         
   7   6   9          0.55          2.22         1.43 o                         
   8   6   9          5.69          4.33         2.90 o                         
  -6   7   9          1.68          2.13         1.13 o                         
  -5   7   9          0.52         -0.04         0.99 o                         
  -4   7   9          0.84          0.41         0.90 o                         
  -3   7   9         89.57         91.49         3.03 o                         
  -2   7   9          7.85          6.60         0.56 o                         
  -1   7   9         25.66         28.59         2.55 o                         
   0   7   9        444.17        450.04        14.11 o                         
   1   7   9        104.54         99.78         3.53 o                         
   2   7   9          8.44          6.81         0.93 o                         
   3   7   9          9.34          8.28         0.97 o                         
   4   7   9          0.13          0.26         0.64 o                         
   5   7   9        196.04        187.93         8.22 o                         
   6   7   9         42.34         41.57         9.52 o                         
   7   7   9          1.44          2.83         1.44 o                         
  -6   8   9          8.50          8.58         1.89 o                         
  -5   8   9          0.01          0.59         1.63 o                         
  -4   8   9          8.63          8.81         1.42 o                         
  -3   8   9         35.90         34.71         1.77 o                         
  -2   8   9         31.50         31.39         1.28 o                         
  -1   8   9          5.39          7.94         0.87 o                         
   0   8   9          2.61          6.39         1.49 o                         
   1   8   9         69.86         79.44         3.59 o                         
   2   8   9        261.22        283.72         7.96 o                         
   3   8   9         31.38         34.69         2.47 o                         
   4   8   9          8.11          8.51         1.58 o                         
   5   8   9        119.03        118.67         5.92 o                         
   6   8   9         23.61         24.38         3.14 o                         
   7   8   9          0.19         -0.09         1.63 o                         
  -5   9   9         12.01         12.46         1.87 o                         
  -4   9   9          2.07          1.82         1.04 o                         
  -3   9   9          0.60         -0.02         0.61 o                         
  -2   9   9          0.15          0.69         0.48 o                         
  -1   9   9          0.00          0.92         0.64 o                         
   0   9   9          1.59          1.84         0.81 o                         
   1   9   9          5.98          9.91         1.21 o                         
   2   9   9         21.96         22.34         1.42 o                         
   3   9   9          7.99         10.64         1.67 o                         
   4   9   9          0.87          1.78         1.14 o                         
   5   9   9         10.78         13.77         2.30 o                         
   6   9   9         53.53         59.48         5.70 o                         
   7   9   9        118.28        110.74        16.22 o                         
  -5  10   9          5.54          5.14         2.74 o                         
  -4  10   9        102.53        100.41         6.60 o                         
  -3  10   9          3.28          2.30         0.99 o                         
  -2  10   9         29.36         29.02         2.02 o                         
  -1  10   9          0.02          0.46         0.70 o                         
   0  10   9         33.80         36.22         2.98 o                         
   1  10   9          9.00         10.03         1.24 o                         
   2  10   9          8.72          7.71         1.10 o                         
   3  10   9          0.08          1.40         1.48 o                         
   4  10   9          9.14         10.51         1.46 o                         
   5  10   9          4.13          5.14         1.84 o                         
   6  10   9          0.06          0.34         1.63 o                         
  -4  11   9          0.08          6.79         1.64 o                         
  -3  11   9         84.50         69.69         5.05 o                         
  -2  11   9          3.04          2.85         0.77 o                         
  -1  11   9         12.65         10.93         2.18 o                         
   0  11   9         12.89         13.08         1.43 o                         
   1  11   9         91.75         94.24         4.34 o                         
   2  11   9          0.01         -0.15         0.91 o                         
   3  11   9         12.05          9.19         2.50 o                         
   4  11   9          6.79          7.51         1.47 o                         
   5  11   9         12.70          7.97         1.63 o                         
   6  11   9          2.57          3.78         1.63 o                         
  -3  12   9          6.32         11.47         5.01 o                         
  -2  12   9         36.77         39.30         6.01 o                         
  -1  12   9          8.13         10.33         3.81 o                         
   0  12   9         40.42         38.85         8.24 o                         
   1  12   9          6.14         31.01        10.91 o                         
   2  12   9        154.47        145.39        16.20 o                         
   3  12   9          6.67          6.76         1.46 o                         
   4  12   9         17.93         18.84         2.38 o                         
   5  12   9          1.20         -0.04         1.50 o                         
  -2  13   9         22.18         39.30         7.37 o                         
  -1  13   9         40.57         28.66         3.44 o                         
   0  13   9          2.05          6.09         1.81 o                         
   1  13   9        106.97        109.00        24.57 o                         
   2  13   9         11.29         13.06         2.48 o                         
   3  13   9          8.37         12.32         1.71 o                         
   4  13   9          0.35          0.75         2.03 o                         
   0  14   9          0.12         -0.25         1.69 o                         
   1  14   9          1.33          3.89         1.93 o                         
   2  14   9         20.45         21.17         4.45 o                         
   3  14   9         19.70         28.80         7.40 o                         
  -2 -13  10         23.23         26.18         5.30 o                         
  -1 -13  10          4.23         -1.13         3.69 o                         
  -4 -12  10          2.63          7.84         2.00 o                         
  -3 -12  10          0.63          1.78         2.17 o                         
  -2 -12  10         73.88         84.15         4.78 o                         
  -1 -12  10        130.07        136.05         7.79 o                         
   0 -12  10         12.07          5.08         3.29 o                         
   1 -12  10          0.26          2.84         3.06 o                         
   2 -12  10          2.48          3.69         3.37 o                         
  -5 -11  10         44.85         53.49         3.85 o                         
  -4 -11  10          6.73          5.87         1.62 o                         
  -3 -11  10          0.30          0.96         1.38 o                         
  -2 -11  10          1.56          0.57         1.93 o                         
  -1 -11  10          1.65          4.16         3.24 o                         
   0 -11  10          0.14          2.91         2.82 o                         
   1 -11  10          7.82          8.13         1.73 o                         
   2 -11  10          0.40         -0.41         1.50 o                         
   3 -11  10         47.66         64.32         4.97 o                         
  -6 -10  10          3.40          3.01         2.08 o                         
  -5 -10  10          3.81          6.49         1.82 o                         
  -4 -10  10          7.04          8.40         1.61 o                         
  -3 -10  10         19.75         25.10         2.20 o                         
  -2 -10  10         29.29         30.67         2.67 o                         
  -1 -10  10          2.26          2.03         1.01 o                         
   0 -10  10         71.74         78.04         4.21 o                         
   1 -10  10         15.91         15.52         1.83 o                         
   2 -10  10          0.57          0.58         1.37 o                         
   3 -10  10          0.01          1.85         1.62 o                         
   4 -10  10          8.83          5.87         2.19 o                         
  -6  -9  10          0.29          1.44         2.16 o                         
  -5  -9  10         78.38         84.08        10.38 o                         
  -4  -9  10          7.52          9.97         1.57 o                         
  -3  -9  10          0.36          0.55         1.25 o                         
  -2  -9  10          0.23          0.61         1.08 o                         
  -1  -9  10          0.14          0.99         0.90 o                         
   0  -9  10          8.61          6.77         1.42 o                         
   1  -9  10         16.94         19.56         2.11 o                         
   2  -9  10         15.86         16.31         1.94 o                         
   3  -9  10         21.24         18.04         2.11 o                         
   4  -9  10          1.22          0.60         0.94 o                         
   5  -9  10         16.23         12.91         2.10 o                         
  -7  -8  10          0.29         -1.80         2.38 o                         
  -6  -8  10         21.23         21.41         2.69 o                         
  -5  -8  10         30.52         34.66         4.05 o                         
  -4  -8  10          8.55          8.66         1.20 o                         
  -3  -8  10          9.61         10.94         1.03 o                         
  -2  -8  10          2.11          3.77         1.16 o                         
  -1  -8  10          0.28          1.04         0.97 o                         
   0  -8  10        134.41        140.31         9.01 o                         
   1  -8  10         13.65         18.73         1.99 o                         
   2  -8  10         10.09         10.31         1.81 o                         
   3  -8  10          2.85          3.56         1.21 o                         
   4  -8  10          8.92         10.69         1.38 o                         
   5  -8  10          5.91          5.19         1.54 o                         
  -7  -7  10          1.89          1.63         1.61 o                         
  -6  -7  10          7.03          5.29         1.76 o                         
  -5  -7  10          1.27         -0.22         1.55 o                         
  -4  -7  10         27.77         23.06         1.64 o                         
  -3  -7  10         58.55         50.51         1.63 o                         
  -2  -7  10          1.82          1.05         0.91 o                         
  -1  -7  10         20.29         18.53         1.81 o                         
   0  -7  10         81.43         74.80         3.94 o                         
   1  -7  10         46.90         49.80         2.85 o                         
   2  -7  10         19.59         20.79         1.89 o                         
   3  -7  10         17.27         18.57         1.72 o                         
   4  -7  10          1.46          3.21         1.32 o                         
   5  -7  10         30.38         28.71         1.99 o                         
   6  -7  10          6.22          7.37         1.69 o                         
  -7  -6  10          6.84          7.06         1.78 o                         
  -6  -6  10          3.52          3.03         1.50 o                         
  -5  -6  10         40.29         42.48         2.32 o                         
  -4  -6  10        120.84        112.66         3.44 o                         
  -3  -6  10        196.41        179.49         4.38 o                         
  -2  -6  10          8.05          6.42         0.82 o                         
  -1  -6  10         13.82         15.62         1.59 o                         
   0  -6  10         50.09         43.32         3.41 o                         
   1  -6  10          0.32         -0.10         0.90 o                         
   2  -6  10         23.67         23.46         1.65 o                         
   3  -6  10          9.90          9.42         1.52 o                         
   4  -6  10         12.63         11.86         1.58 o                         
   5  -6  10         18.57         18.99         1.59 o                         
   6  -6  10         20.67         18.61         1.72 o                         
  -8  -5  10          1.18         -3.01         3.62 o                         
  -7  -5  10         10.05         11.17         2.57 o                         
  -6  -5  10          0.38          0.91         1.26 o                         
  -5  -5  10          2.01          3.85         1.11 o                         
  -4  -5  10         35.56         34.84         1.67 o                         
  -3  -5  10          4.13          5.84         0.83 o                         
  -2  -5  10          0.48         -0.10         0.49 o                         
  -1  -5  10          3.40          3.08         0.75 o                         
   0  -5  10         78.37         75.50         4.70 o                         
   1  -5  10        422.16        392.10        10.84 o                         
   2  -5  10        245.05        243.99         6.87 o                         
   3  -5  10          2.71          2.50         1.20 o                         
   4  -5  10          6.89          6.23         1.30 o                         
   5  -5  10         29.04         27.80         2.47 o                         
   6  -5  10          5.79          6.68         1.63 o                         
   7  -5  10          1.05          1.72         1.36 o                         
  -8  -4  10          0.15         -0.98         2.54 o                         
  -7  -4  10          4.66          7.07         2.99 o                         
  -6  -4  10          0.64          0.36         1.15 o                         
  -5  -4  10         82.42         90.90         2.89 o                         
  -4  -4  10         17.55         16.58         1.21 o                         
  -3  -4  10          1.95          1.28         0.82 o                         
  -2  -4  10        192.42        206.42         6.12 o                         
  -1  -4  10          8.23         13.09         0.74 o                         
   0  -4  10          4.85          7.91         0.68 o                         
   1  -4  10         42.72         46.35         3.44 o                         
   2  -4  10          1.37          8.21         0.90 o                         
   3  -4  10         50.61         45.55         2.31 o                         
   4  -4  10          5.63          5.43         1.06 o                         
   5  -4  10         32.93         30.56         2.57 o                         
   6  -4  10        176.84        173.29         7.49 o                         
   7  -4  10         24.89         26.90         2.29 o                         
  -8  -3  10         97.00        102.75         9.34 o                         
  -7  -3  10          0.00         -0.90         2.49 o                         
  -6  -3  10          2.24          1.72         1.34 o                         
  -5  -3  10         43.79         42.65         1.95 o                         
  -4  -3  10          5.79          5.80         1.00 o                         
  -3  -3  10         21.53         17.60         1.15 o                         
  -2  -3  10         36.05         33.29         1.34 o                         
  -1  -3  10          1.40          1.26         0.30 o                         
   0  -3  10        139.51        154.92         4.77 o                         
   1  -3  10         14.81         12.97         0.68 o                         
   2  -3  10         18.64         20.71         1.09 o                         
   3  -3  10        208.60        191.11         5.83 o                         
   4  -3  10          3.28          4.46         0.73 o                         
   5  -3  10          7.83          9.06         1.18 o                         
   6  -3  10         12.29         11.06         1.57 o                         
   7  -3  10         13.58         20.42         2.00 o                         
  -8  -2  10         34.07         32.43         5.28 o                         
  -7  -2  10          3.90          4.67         2.73 o                         
  -6  -2  10         35.78         38.74         3.11 o                         
  -5  -2  10         41.23         41.90         1.93 o                         
  -4  -2  10         77.22         86.73         4.48 o                         
  -3  -2  10        493.31        470.83         8.84 o                         
  -2  -2  10         22.71         19.08         1.10 o                         
  -1  -2  10         14.04         11.29         0.46 o                         
   0  -2  10         10.89         16.02         0.69 o                         
   1  -2  10         26.70         20.77         0.86 o                         
   2  -2  10         45.31         47.13         1.94 o                         
   3  -2  10         20.48         21.85         1.47 o                         
   4  -2  10         37.40         29.71         2.06 o                         
   5  -2  10         21.39         23.73         1.67 o                         
   6  -2  10          9.79          9.38         1.33 o                         
   7  -2  10          1.50          1.50         1.18 o                         
  -8  -1  10         63.93         67.01         7.13 o                         
  -7  -1  10         30.53         34.22         4.94 o                         
  -6  -1  10         53.13         62.67         3.85 o                         
  -5  -1  10         95.93        112.89         5.34 o                         
  -4  -1  10          2.12          1.97         0.85 o                         
  -3  -1  10        122.20        129.44         2.85 o                         
  -2  -1  10        238.79        254.79         5.03 o                         
  -1  -1  10        132.81        124.98         2.69 o                         
   0  -1  10        195.54        220.51         6.66 o                         
   1  -1  10        151.45        164.36         3.39 o                         
   2  -1  10        499.56        533.33         9.70 o                         
   3  -1  10         61.88         71.60         2.35 o                         
   4  -1  10         33.57         39.42         2.35 o                         
   5  -1  10          5.53          6.82         1.03 o                         
   6  -1  10         20.93         22.35         2.10 o                         
   7  -1  10          2.16          0.94         1.32 o                         
   8  -1  10          0.48          1.29         1.50 o                         
  -8   0  10          5.88          8.19         3.02 o                         
  -7   0  10         12.08          8.98         2.87 o                         
  -6   0  10         16.61         18.74         2.47 o                         
  -5   0  10         11.68         11.34         1.60 o                         
  -4   0  10          0.27          0.03         0.48 o                         
  -3   0  10        348.58        367.73         9.03 o                         
  -2   0  10        124.12        137.12         3.18 o                         
  -1   0  10         71.82         78.50         6.00 o                         
   0   0  10        593.65        637.45        12.96 o                         
   1   0  10         93.12        101.24         2.96 o                         
   2   0  10        140.51        160.94         3.41 o                         
   3   0  10        342.01        377.25         8.19 o                         
   4   0  10          8.01          6.90         1.74 o                         
   5   0  10         20.51         20.89         1.84 o                         
   6   0  10         14.77         13.53         1.20 o                         
   7   0  10         28.88         26.48         4.08 o                         
   8   0  10          7.78          6.82         3.90 o                         
  -8   1  10          3.28         -2.49         2.83 o                         
  -7   1  10          0.99          1.61         1.47 o                         
  -6   1  10         10.98         13.97         1.77 o                         
  -5   1  10          0.53         -0.25         0.79 o                         
  -4   1  10          2.59          2.49         0.78 o                         
  -3   1  10         49.60         50.68         2.70 o                         
  -2   1  10        328.85        325.14         9.40 o                         
  -1   1  10        200.97        201.51         6.08 o                         
   0   1  10        145.09        162.75         4.64 o                         
   1   1  10         42.07         40.14         0.85 o                         
   2   1  10        204.79        228.20         5.18 o                         
   3   1  10         84.29        103.41         2.97 o                         
   4   1  10          0.25         -0.24         1.19 o                         
   5   1  10        105.81        116.57        12.64 o                         
   6   1  10         85.58         89.83         4.09 o                         
   7   1  10         26.79         27.07         4.21 o                         
   8   1  10         70.38         82.74         7.69 o                         
  -8   2  10         37.18         39.26         4.72 o                         
  -7   2  10          4.53          5.19         1.86 o                         
  -6   2  10          4.94          8.38         1.49 o                         
  -5   2  10         15.84         17.21         1.71 o                         
  -4   2  10          3.25          1.45         0.92 o                         
  -3   2  10         11.14         10.48         1.21 o                         
  -2   2  10          2.01          1.74         0.49 o                         
  -1   2  10          8.75          6.91         0.43 o                         
   0   2  10          1.69          0.65         0.22 o                         
   1   2  10          6.73          4.17         0.26 o                         
   2   2  10         27.85         29.67         1.37 o                         
   3   2  10        276.91        278.30        12.42 o                         
   4   2  10        160.48        161.49         9.41 o                         
   5   2  10         34.92         39.38         2.52 o                         
   6   2  10         17.99         22.24         1.49 o                         
   7   2  10          1.28          2.43         1.47 o                         
   8   2  10         19.22         25.99         4.81 o                         
  -7   3  10         86.45         97.52         5.16 o                         
  -6   3  10          1.42          2.28         1.30 o                         
  -5   3  10          4.72          5.91         1.31 o                         
  -4   3  10         24.68         18.34         1.28 o                         
  -3   3  10        231.13        212.23         7.23 o                         
  -2   3  10        106.58         99.61         3.04 o                         
  -1   3  10          0.82          1.10         0.30 o                         
   0   3  10         29.49         34.37         1.14 o                         
   1   3  10         34.70         39.94         0.87 o                         
   2   3  10          5.54          5.45         0.60 o                         
   3   3  10          1.68          1.16         0.97 o                         
   4   3  10          6.67          8.45         1.70 o                         
   5   3  10         32.48         28.99         1.64 o                         
   6   3  10          0.75         -0.15         0.73 o                         
   7   3  10          0.09         -0.44         2.07 o                         
   8   3  10         45.84         47.20         6.26 o                         
  -7   4  10          9.19          7.17         5.62 o                         
  -6   4  10        421.76        447.77        15.44 o                         
  -5   4  10         11.11          9.58         1.42 o                         
  -4   4  10          8.78          7.33         1.12 o                         
  -3   4  10         31.03         28.47         1.66 o                         
  -2   4  10         75.91         69.90         1.99 o                         
  -1   4  10          5.09          5.07         0.49 o                         
   0   4  10         25.34         27.54         1.02 o                         
   1   4  10         23.51         26.94         0.74 o                         
   2   4  10        233.25        243.08         5.69 o                         
   3   4  10         64.21         62.65         1.95 o                         
   4   4  10          2.57          2.16         0.62 o                         
   5   4  10          3.66          5.74         1.18 o                         
   6   4  10         37.84         44.68         4.45 o                         
   7   4  10          0.04         -0.03         0.94 o                         
   8   4  10          3.73          2.35         2.59 o                         
  -7   5  10         31.63         39.74        21.33 o                         
  -6   5  10          0.52          0.85         1.17 o                         
  -5   5  10         11.89         13.38         1.62 o                         
  -4   5  10          4.58          3.36         1.09 o                         
  -3   5  10          7.89          6.15         0.73 o                         
  -2   5  10         11.82          9.13         0.97 o                         
  -1   5  10       1648.73       1590.42        28.29 o                         
   0   5  10         45.35         43.82         2.06 o                         
   1   5  10          0.03          0.45         0.33 o                         
   2   5  10         10.57         11.88         0.71 o                         
   3   5  10          0.26          1.15         0.65 o                         
   4   5  10         14.05         13.76         0.85 o                         
   5   5  10         21.47         25.01         1.47 o                         
   6   5  10          0.13         -0.57         0.88 o                         
   7   5  10          6.42          8.26         1.73 o                         
   8   5  10          6.58          7.60         3.19 o                         
  -6   6  10          0.46          0.15         1.11 o                         
  -5   6  10         73.65         70.00         3.51 o                         
  -4   6  10        462.03        442.18        17.92 o                         
  -3   6  10          3.55          3.34         0.76 o                         
  -2   6  10        152.80        140.18         3.06 o                         
  -1   6  10          0.09         -0.33         0.50 o                         
   0   6  10         52.79         47.05         1.86 o                         
   1   6  10         28.03         22.50         1.11 o                         
   2   6  10          0.13          0.42         0.62 o                         
   3   6  10          6.00          4.70         0.73 o                         
   4   6  10        685.47        642.92        13.04 o                         
   5   6  10          3.57          5.06         1.01 o                         
   6   6  10          0.31          2.47         1.67 o                         
   7   6  10          0.03          0.27         1.14 o                         
   8   6  10          4.46          4.20         3.13 o                         
  -6   7  10          8.41         11.26         1.74 o                         
  -5   7  10         49.10         51.98         3.05 o                         
  -4   7  10         23.49         26.28         2.17 o                         
  -3   7  10         28.63         27.68         1.82 o                         
  -2   7  10          0.05          0.66         0.42 o                         
  -1   7  10         18.88         18.59         2.30 o                         
   0   7  10        193.03        214.32        15.07 o                         
   1   7  10        628.27        606.43        14.20 o                         
   2   7  10         12.23         11.74         1.21 o                         
   3   7  10         70.73         62.73         2.70 o                         
   4   7  10          0.11         -0.27         0.86 o                         
   5   7  10        120.14        110.15         5.48 o                         
   6   7  10          3.14          4.49         1.64 o                         
   7   7  10          1.61          3.67         1.68 o                         
  -6   8  10         15.91         18.57         2.22 o                         
  -5   8  10          9.23          6.81         1.50 o                         
  -4   8  10          6.88          7.51         1.29 o                         
  -3   8  10         62.60         62.55         2.28 o                         
  -2   8  10          3.78          3.72         0.62 o                         
  -1   8  10         28.42         33.71         2.27 o                         
   0   8  10         58.72         56.76         1.88 o                         
   1   8  10        103.23        120.04         4.44 o                         
   2   8  10         99.53        113.51         2.78 o                         
   3   8  10          2.84          2.60         0.74 o                         
   4   8  10         38.54         40.40         5.00 o                         
   5   8  10         95.60         97.76         7.12 o                         
   6   8  10        118.43        112.43         6.59 o                         
   7   8  10          3.92          5.98         4.27 o                         
  -5   9  10          8.67         10.51         1.67 o                         
  -4   9  10          4.58          2.90         1.12 o                         
  -3   9  10          0.41          0.81         0.65 o                         
  -2   9  10        147.59        146.56         3.90 o                         
  -1   9  10         42.92         47.91         2.18 o                         
   0   9  10         26.74         25.45         2.07 o                         
   1   9  10         32.07         28.82         1.41 o                         
   2   9  10         44.90         49.91         1.87 o                         
   3   9  10          2.85          4.36         1.38 o                         
   4   9  10         13.55         16.36         1.56 o                         
   5   9  10          1.17          2.02         1.99 o                         
   6   9  10         40.81         41.74         6.64 o                         
   7   9  10         38.39         27.23         4.01 o                         
  -5  10  10         11.83          7.46         3.33 o                         
  -4  10  10         30.75         28.37         2.91 o                         
  -3  10  10         11.07         11.09         1.53 o                         
  -2  10  10         23.02         19.74         1.54 o                         
  -1  10  10         75.50         75.54         3.67 o                         
   0  10  10          0.00          0.22         0.99 o                         
   1  10  10          4.84          4.05         1.06 o                         
   2  10  10          0.96         -0.54         0.91 o                         
   3  10  10        114.97        129.24         4.93 o                         
   4  10  10         20.85         24.35         1.86 o                         
   5  10  10         13.96         14.75         1.90 o                         
   6  10  10          9.40         13.12         3.54 o                         
  -4  11  10        130.60        115.30         6.22 o                         
  -3  11  10          3.93          6.01         1.21 o                         
  -2  11  10          0.00         -0.15         0.79 o                         
  -1  11  10         55.49         59.56         5.17 o                         
   0  11  10         14.63         13.92         2.34 o                         
   1  11  10         37.30         37.25         3.66 o                         
   2  11  10         12.55         10.01         1.50 o                         
   3  11  10          2.61          3.94         1.27 o                         
   4  11  10         57.86         69.95         3.66 o                         
   5  11  10          4.68          5.55         1.92 o                         
   6  11  10          0.66         -0.58         2.46 o                         
  -3  12  10          4.47          3.26         3.96 o                         
  -2  12  10          0.32          1.89         3.44 o                         
  -1  12  10          0.74         -1.08         1.46 o                         
   0  12  10          6.65          7.73         1.86 o                         
   1  12  10        224.15        228.92        34.04 o                         
   2  12  10          0.01          3.57         7.05 o                         
   3  12  10          0.05         -0.43         1.23 o                         
   4  12  10         15.51         20.40         2.47 o                         
   5  12  10          0.54          3.55         1.93 o                         
  -1  13  10         22.00         27.44         5.35 o                         
   0  13  10          0.82          0.89         1.75 o                         
   1  13  10          9.13          8.67         2.97 o                         
   2  13  10         20.60         25.23         6.28 o                         
   3  13  10          0.61          0.52         1.70 o                         
   4  13  10          1.40          1.98         1.96 o                         
   0  14  10          0.88          2.18         1.71 o                         
   1  14  10          0.20          2.41         2.00 o                         
   2  14  10         22.25         27.08         5.51 o                         
   3  14  10        139.24        146.83        11.60 o                         
  -4 -12  11          1.71          2.52         2.48 o                         
  -3 -12  11         30.74         31.57         3.40 o                         
  -2 -12  11         20.32         26.45         3.09 o                         
  -1 -12  11         68.69         75.84         6.35 o                         
   0 -12  11          0.13          1.18         2.43 o                         
   1 -12  11          2.60          3.65         3.37 o                         
   2 -12  11         18.74         22.29         5.20 o                         
  -5 -11  11          9.50         12.87         2.48 o                         
  -4 -11  11         51.87         52.01         4.00 o                         
  -3 -11  11         14.66         15.96         1.97 o                         
  -2 -11  11         70.66         73.75         4.19 o                         
  -1 -11  11         10.18          6.51         3.54 o                         
   0 -11  11         30.70         21.63         4.71 o                         
   1 -11  11          6.52          8.11         1.62 o                         
   2 -11  11         28.63         30.84         3.20 o                         
   3 -11  11         49.26         57.17         7.85 o                         
  -6 -10  11          0.03         -1.03         2.09 o                         
  -5 -10  11         29.37         36.64         2.85 o                         
  -4 -10  11         10.96         12.42         1.73 o                         
  -3 -10  11          1.73          0.96         1.52 o                         
  -2 -10  11         50.20         50.12         3.32 o                         
  -1 -10  11         10.29          8.30         1.49 o                         
   0 -10  11         30.51         30.96         9.00 o                         
   1 -10  11         51.64         52.25         4.06 o                         
   2 -10  11          9.03          9.55         1.80 o                         
   3 -10  11         60.61         67.14         4.59 o                         
  -6  -9  11         20.10         16.82         2.68 o                         
  -5  -9  11         21.38         23.00         3.28 o                         
  -4  -9  11         59.93         64.36         4.22 o                         
  -3  -9  11         19.26         16.37         1.48 o                         
  -2  -9  11         48.51         49.21         3.14 o                         
  -1  -9  11          1.21          1.18         1.01 o                         
   0  -9  11         51.13         54.38         4.11 o                         
   1  -9  11         29.68         31.82         3.34 o                         
   2  -9  11         20.48         26.92         2.41 o                         
   3  -9  11         37.90         38.61         4.81 o                         
   4  -9  11         12.98         11.05         1.53 o                         
   5  -9  11         13.28         18.06         4.88 o                         
  -7  -8  11         14.32         10.83         3.22 o                         
  -6  -8  11          3.69          4.37         1.94 o                         
  -5  -8  11         43.67         39.58         3.40 o                         
  -4  -8  11         41.27         42.82         1.79 o                         
  -3  -8  11          3.53          3.14         0.86 o                         
  -2  -8  11        113.60        115.52         3.98 o                         
  -1  -8  11          3.34          4.00         1.89 o                         
   0  -8  11          8.86         11.19         1.94 o                         
   1  -8  11        148.59        164.41         6.66 o                         
   2  -8  11          6.93          4.48         1.49 o                         
   3  -8  11         41.18         46.54         4.32 o                         
   4  -8  11          0.57          1.17         1.23 o                         
   5  -8  11         10.07          6.07         1.50 o                         
  -7  -7  11          2.42          3.08         1.78 o                         
  -6  -7  11         10.18         12.40         2.20 o                         
  -5  -7  11        132.03        119.94         5.64 o                         
  -4  -7  11          0.42          0.71         1.02 o                         
  -3  -7  11         30.94         27.21         1.50 o                         
  -2  -7  11        139.61        133.78         5.15 o                         
  -1  -7  11          0.42          0.12         0.95 o                         
   0  -7  11        121.69        113.24         6.52 o                         
   1  -7  11         20.59         20.46         2.02 o                         
   2  -7  11          1.32          1.61         0.74 o                         
   3  -7  11         76.21         80.96         3.60 o                         
   4  -7  11          8.08         10.41         1.56 o                         
   5  -7  11          1.68          0.44         0.95 o                         
   6  -7  11         59.69         56.29         7.61 o                         
  -7  -6  11          0.19         -0.46         1.48 o                         
  -6  -6  11          5.36          4.86         1.69 o                         
  -5  -6  11         71.76         70.59         5.77 o                         
  -4  -6  11          0.87          1.26         0.79 o                         
  -3  -6  11          0.00          0.23         1.21 o                         
  -2  -6  11          0.50          0.30         0.61 o                         
  -1  -6  11          0.14          0.56         1.03 o                         
   0  -6  11        199.28        180.51         8.86 o                         
   1  -6  11         40.74         30.73         2.64 o                         
   2  -6  11         51.87         48.12         2.86 o                         
   3  -6  11        187.46        174.37        23.69 o                         
   4  -6  11          8.68          8.82         1.47 o                         
   5  -6  11         52.59         50.79         2.65 o                         
   6  -6  11          0.01          0.86         0.94 o                         
  -7  -5  11          1.12         -0.47         2.27 o                         
  -6  -5  11         44.16         41.62         3.22 o                         
  -5  -5  11          3.33          7.35         1.44 o                         
  -4  -5  11          1.23          2.77         0.94 o                         
  -3  -5  11         24.49         22.30         1.68 o                         
  -2  -5  11          2.82          3.62         0.62 o                         
  -1  -5  11         21.94         21.84         1.31 o                         
   0  -5  11        200.79        197.14         7.32 o                         
   1  -5  11          1.11          0.61         0.79 o                         
   2  -5  11          1.18          1.23         0.59 o                         
   3  -5  11          8.09          8.07         1.79 o                         
   4  -5  11         36.11         37.54         2.32 o                         
   5  -5  11         47.95         45.13         3.19 o                         
   6  -5  11         41.15         43.48         2.51 o                         
   7  -5  11          3.85          0.55         3.00 o                         
  -8  -4  11         13.85         12.30         4.25 o                         
  -7  -4  11          3.85          1.38         2.37 o                         
  -6  -4  11         17.36         18.76         1.79 o                         
  -5  -4  11        148.75        146.94         4.31 o                         
  -4  -4  11          0.00          0.37         0.92 o                         
  -3  -4  11         31.51         34.11         1.66 o                         
  -2  -4  11         39.42         37.35         1.67 o                         
  -1  -4  11        101.87        100.77         2.52 o                         
   0  -4  11         20.12         26.63         1.22 o                         
   1  -4  11         21.64         16.02         1.98 o                         
   2  -4  11         62.19         57.21         2.33 o                         
   3  -4  11          1.29          3.19         0.82 o                         
   4  -4  11          5.91          3.60         0.96 o                         
   5  -4  11         63.17         68.78         3.05 o                         
   6  -4  11          0.04         -0.84         1.05 o                         
   7  -4  11          1.02          2.21         2.78 o                         
  -8  -3  11         45.57         45.24         6.48 o                         
  -7  -3  11          5.10          1.75         2.41 o                         
  -6  -3  11          0.77         -0.22         1.47 o                         
  -5  -3  11          1.30          1.06         1.00 o                         
  -4  -3  11          0.23          0.16         0.73 o                         
  -3  -3  11        125.17        116.65         3.08 o                         
  -2  -3  11          4.00          2.98         0.60 o                         
  -1  -3  11          4.21          5.98         0.49 o                         
   0  -3  11        404.06        399.16         7.24 o                         
   1  -3  11         16.37         18.93         1.12 o                         
   2  -3  11         23.50         24.86         1.19 o                         
   3  -3  11         60.37         60.36         3.14 o                         
   4  -3  11         27.04         22.48         1.36 o                         
   5  -3  11          7.59          9.12         1.12 o                         
   6  -3  11         29.48         37.47         2.30 o                         
   7  -3  11         29.07         27.77         3.76 o                         
  -8  -2  11          0.39          0.43         2.23 o                         
  -7  -2  11         26.26         34.49         5.10 o                         
  -6  -2  11          0.76          0.74         1.72 o                         
  -5  -2  11          9.15         10.18         1.23 o                         
  -4  -2  11        436.71        413.36         9.20 o                         
  -3  -2  11        261.80        250.94         5.31 o                         
  -2  -2  11         96.87         88.67         2.33 o                         
  -1  -2  11         20.84         17.50         0.70 o                         
   0  -2  11         64.62         60.45         2.56 o                         
   1  -2  11         46.78         41.39         1.65 o                         
   2  -2  11        109.02        107.97         2.53 o                         
   3  -2  11          5.12          8.38         0.84 o                         
   4  -2  11         29.77         24.55         2.05 o                         
   5  -2  11        123.43        126.07         5.59 o                         
   6  -2  11         19.20         15.70         1.59 o                         
   7  -2  11          0.99          3.55         4.08 o                         
  -8  -1  11          7.12          9.28         3.03 o                         
  -7  -1  11        192.74        207.36        12.94 o                         
  -6  -1  11          3.29          4.25         1.90 o                         
  -5  -1  11          0.10         -0.28         1.34 o                         
  -4  -1  11          4.04          5.71         1.14 o                         
  -3  -1  11        125.06        142.10         3.93 o                         
  -2  -1  11        191.78        188.52         4.84 o                         
  -1  -1  11          1.16          0.24         0.47 o                         
   0  -1  11          2.74          1.94         0.66 o                         
   1  -1  11        519.73        553.21        11.44 o                         
   2  -1  11        213.25        215.97         4.07 o                         
   3  -1  11        173.46        174.89         4.58 o                         
   4  -1  11         13.27         16.89         1.53 o                         
   5  -1  11         36.58         32.54         3.22 o                         
   6  -1  11         16.50         12.65         1.81 o                         
   7  -1  11         11.76         10.74         2.43 o                         
  -8   0  11         23.08         24.31         4.08 o                         
  -7   0  11         14.24         17.57         3.43 o                         
  -6   0  11         20.87         23.61         2.65 o                         
  -5   0  11         10.95         11.89         1.63 o                         
  -4   0  11          0.33          1.57         0.95 o                         
  -3   0  11        120.62        127.62         4.45 o                         
  -2   0  11        760.33        817.94        15.09 o                         
  -1   0  11          4.80          7.65         0.86 o                         
   0   0  11          0.00          0.19         0.40 o                         
   1   0  11          6.48          5.68         0.67 o                         
   2   0  11        432.43        512.72        12.06 o                         
   3   0  11        107.10        119.20         3.00 o                         
   4   0  11          0.86          1.40         1.10 o                         
   5   0  11          1.28          2.79         1.06 o                         
   6   0  11         26.30         27.62         3.41 o                         
   7   0  11         23.68         25.43         5.08 o                         
   8   0  11         40.54         39.78         4.98 o                         
  -8   1  11          2.63          4.42         2.31 o                         
  -7   1  11          8.62         11.31         2.69 o                         
  -6   1  11         30.42         31.17         2.93 o                         
  -5   1  11         44.17         41.34         2.21 o                         
  -4   1  11          3.72          4.78         1.00 o                         
  -3   1  11        115.93        109.72         4.32 o                         
  -2   1  11        192.83        184.00         5.61 o                         
  -1   1  11        387.26        382.66        16.74 o                         
   0   1  11         63.97         70.36         2.13 o                         
   1   1  11          0.25          0.83         0.59 o                         
   2   1  11        238.71        240.31         5.39 o                         
   3   1  11        231.93        237.16         6.33 o                         
   4   1  11          0.10         -0.23         1.31 o                         
   5   1  11          0.96          0.33         0.96 o                         
   6   1  11          0.59          1.23         0.70 o                         
   7   1  11        112.87        133.95         5.92 o                         
   8   1  11          9.20          9.16         3.19 o                         
  -7   2  11          1.14          0.72         1.29 o                         
  -6   2  11          7.39          8.89         1.77 o                         
  -5   2  11         97.76        102.60         4.09 o                         
  -4   2  11         91.04         78.47         3.22 o                         
  -3   2  11          1.92          2.65         1.08 o                         
  -2   2  11         83.01         68.10         2.27 o                         
  -1   2  11        105.63         90.04         2.56 o                         
   0   2  11        101.98         94.58         2.53 o                         
   1   2  11         11.22          8.19         0.41 o                         
   2   2  11         63.81         62.81         3.05 o                         
   3   2  11        263.71        251.48         8.32 o                         
   4   2  11        252.99        270.64         9.26 o                         
   5   2  11          2.01          1.48         1.03 o                         
   6   2  11          0.01          0.30         0.68 o                         
   7   2  11         23.79         26.39         2.53 o                         
   8   2  11          3.18          4.53         2.61 o                         
  -7   3  11         46.67         44.20         3.55 o                         
  -6   3  11          0.08          1.06         1.37 o                         
  -5   3  11          5.13          5.33         1.22 o                         
  -4   3  11         16.52         16.42         1.48 o                         
  -3   3  11        157.02        160.85         5.30 o                         
  -2   3  11          0.65          1.32         0.49 o                         
  -1   3  11          3.38          4.45         0.44 o                         
   0   3  11        329.65        326.38         6.84 o                         
   1   3  11         40.83         36.66         0.82 o                         
   2   3  11          0.46          0.49         0.44 o                         
   3   3  11         87.37         88.09         3.94 o                         
   4   3  11          2.80          2.32         1.36 o                         
   5   3  11          7.86          7.35         0.85 o                         
   6   3  11          0.47          1.54         0.75 o                         
   7   3  11          2.29          1.69         2.23 o                         
   8   3  11         51.31         68.86         7.07 o                         
  -7   4  11         14.25         10.12         5.20 o                         
  -6   4  11         37.36         34.65        17.20 o                         
  -5   4  11          1.69          2.33         1.06 o                         
  -4   4  11         10.12          8.15         1.07 o                         
  -3   4  11          0.44          3.70         0.75 o                         
  -2   4  11         88.25         84.82         3.09 o                         
  -1   4  11          7.22         11.51         0.72 o                         
   0   4  11         39.25         36.47         1.41 o                         
   1   4  11         66.39         61.72         1.20 o                         
   2   4  11        279.13        281.67         4.39 o                         
   3   4  11          9.90         10.23         0.87 o                         
   4   4  11          0.23         -0.02         0.91 o                         
   5   4  11         90.86         95.63         3.16 o                         
   6   4  11          2.28          1.49         1.02 o                         
   7   4  11          0.99          1.25         0.85 o                         
   8   4  11          7.04          4.90         3.14 o                         
  -7   5  11          2.33          3.37         1.68 o                         
  -6   5  11         17.22         13.80         2.01 o                         
  -5   5  11          8.66          8.51         1.39 o                         
  -4   5  11          5.83          5.34         1.29 o                         
  -3   5  11         34.85         31.83         1.62 o                         
  -2   5  11         66.24         61.33         2.74 o                         
  -1   5  11        211.91        213.95         4.85 o                         
   0   5  11         50.13         49.78         1.69 o                         
   1   5  11          3.08          2.69         0.60 o                         
   2   5  11          0.00         -0.17         0.40 o                         
   3   5  11         10.60         10.31         1.02 o                         
   4   5  11          0.01          6.00         1.13 o                         
   5   5  11         17.43         19.09         1.42 o                         
   6   5  11         10.96         10.95         1.43 o                         
   7   5  11         61.86         49.51         6.54 o                         
   8   5  11          2.90          1.36         2.63 o                         
  -6   6  11         24.36         20.12         2.27 o                         
  -5   6  11         22.61         24.38         2.10 o                         
  -4   6  11         32.45         33.53         2.38 o                         
  -3   6  11         44.83         45.17         1.86 o                         
  -2   6  11          1.10          0.79         0.40 o                         
  -1   6  11         54.88         46.98         2.28 o                         
   0   6  11         21.50         21.04         1.34 o                         
   1   6  11          0.03         -0.16         1.07 o                         
   2   6  11         49.16         41.83         1.56 o                         
   3   6  11         43.18         47.63         1.84 o                         
   4   6  11         90.63        106.59         3.20 o                         
   5   6  11         35.92         34.02         2.30 o                         
   6   6  11          2.72          3.47         1.47 o                         
   7   6  11          0.99          2.74         1.33 o                         
  -6   7  11          5.38          9.03         1.65 o                         
  -5   7  11         42.09         38.51         5.82 o                         
  -4   7  11         28.04         33.77         4.87 o                         
  -3   7  11          0.07          0.95         0.81 o                         
  -2   7  11          3.15          3.67         0.63 o                         
  -1   7  11         41.58         42.67         1.82 o                         
   0   7  11        135.10        162.33         5.09 o                         
   1   7  11         32.07         34.99         1.75 o                         
   2   7  11         31.17         27.55         1.52 o                         
   3   7  11         31.89         25.20         1.40 o                         
   4   7  11         56.09         55.13         3.18 o                         
   5   7  11         12.83         12.41         2.18 o                         
   6   7  11          8.10          7.22         2.99 o                         
   7   7  11         12.20          7.72         2.18 o                         
  -5   8  11          0.45          0.01         1.04 o                         
  -4   8  11         10.74         10.13         1.53 o                         
  -3   8  11         21.53         20.17         1.33 o                         
  -2   8  11         64.94         65.92         2.58 o                         
  -1   8  11          2.01          2.04         0.77 o                         
   0   8  11         94.82        103.68         3.22 o                         
   1   8  11        134.57        163.92        10.63 o                         
   2   8  11          4.80          6.08         0.89 o                         
   3   8  11          7.98          6.12         0.97 o                         
   4   8  11          7.33          7.38         1.56 o                         
   5   8  11         56.25         62.94         4.22 o                         
   6   8  11          7.65          9.15         2.02 o                         
   7   8  11          4.64          1.50         1.81 o                         
  -5   9  11          2.11          0.38         1.11 o                         
  -4   9  11          2.28          1.86         1.04 o                         
  -3   9  11          3.42          2.74         0.74 o                         
  -2   9  11          0.05          1.16         0.71 o                         
  -1   9  11          4.28          3.41         0.95 o                         
   0   9  11          8.05          7.97         1.01 o                         
   1   9  11         40.31         41.00         1.69 o                         
   2   9  11         39.72         43.13         2.09 o                         
   3   9  11         24.82         27.89         1.80 o                         
   4   9  11          2.58          3.45         1.16 o                         
   5   9  11         37.65         42.41         4.63 o                         
   6   9  11        121.34        110.43        16.19 o                         
  -4  10  11          7.95          5.71         1.45 o                         
  -3  10  11          0.39         -0.17         0.97 o                         
  -2  10  11         16.36         14.99         2.05 o                         
  -1  10  11         16.63         17.85         1.88 o                         
   0  10  11         11.70         11.53         2.27 o                         
   1  10  11          1.55          0.20         1.06 o                         
   2  10  11          0.00         -0.10         0.87 o                         
   3  10  11         29.29         32.08         2.50 o                         
   4  10  11          3.53          3.91         1.26 o                         
   5  10  11         19.52         20.78         2.06 o                         
   6  10  11         14.51         15.49         3.77 o                         
  -4  11  11         41.40         37.91         4.73 o                         
  -3  11  11          6.83          8.99         1.67 o                         
  -2  11  11          3.91          1.80         1.00 o                         
  -1  11  11          1.09          1.21         1.15 o                         
   0  11  11         75.95         74.77         3.89 o                         
   1  11  11          3.58          3.31         1.22 o                         
   2  11  11          6.07          3.84         2.29 o                         
   3  11  11         10.33          9.88         1.73 o                         
   4  11  11         12.26          7.52         1.68 o                         
   5  11  11          7.82          7.41         1.71 o                         
  -2  12  11          2.28          8.89         3.90 o                         
  -1  12  11         18.26         15.16         6.95 o                         
   0  12  11          1.71          4.81         1.79 o                         
   1  12  11         83.45         71.75        12.68 o                         
   2  12  11         26.84         26.83         3.01 o                         
   3  12  11          4.25          4.70         1.37 o                         
   4  12  11          1.13          1.49         1.89 o                         
   5  12  11         10.08         14.49         2.60 o                         
  -1  13  11          5.33          8.01         4.13 o                         
   0  13  11         20.61         15.82         2.96 o                         
   1  13  11          4.13          0.95         1.90 o                         
   2  13  11         12.83         16.69         4.48 o                         
   3  13  11          2.69          3.31         1.96 o                         
   4  13  11          4.41          9.97         4.79 o                         
   0  14  11          0.04          2.63         2.10 o                         
  -2 -12  12         14.92         16.16         3.48 o                         
  -1 -12  12         10.90          8.59         3.92 o                         
   0 -12  12          0.07          1.42         2.76 o                         
   1 -12  12         26.65         33.72         5.34 o                         
  -5 -11  12          2.94          4.88         2.54 o                         
  -4 -11  12          6.00          8.56         2.54 o                         
  -3 -11  12          0.72          2.51         2.34 o                         
  -2 -11  12          0.83         -0.18         2.42 o                         
  -1 -11  12          2.06          0.26         3.29 o                         
   0 -11  12          0.89          2.32         2.55 o                         
   1 -11  12          6.84          6.13         2.24 o                         
   2 -11  12          0.86          2.76         1.92 o                         
   3 -11  12         10.73          8.50         2.70 o                         
  -5 -10  12         25.93         28.91         2.65 o                         
  -4 -10  12          4.92          4.36         1.68 o                         
  -3 -10  12         42.21         45.18         2.77 o                         
  -2 -10  12          0.38         -0.55         1.80 o                         
  -1 -10  12         27.22         24.67         2.66 o                         
   0 -10  12         12.67         13.41         2.78 o                         
   1 -10  12         10.59         14.65         1.81 o                         
   2 -10  12          0.17         -0.09         1.37 o                         
   3 -10  12         11.37         16.69         2.57 o                         
  -6  -9  12          6.60          5.09         2.79 o                         
  -5  -9  12          0.51         -0.31         1.37 o                         
  -4  -9  12        129.70        147.65         8.28 o                         
  -3  -9  12          9.68         11.52         1.41 o                         
  -2  -9  12         29.27         27.18         2.48 o                         
  -1  -9  12         10.30          9.81         1.89 o                         
   0  -9  12         10.64          9.75         1.77 o                         
   1  -9  12         42.23         38.54         2.72 o                         
   2  -9  12         47.02         58.99         5.88 o                         
   3  -9  12          6.44          6.95         1.70 o                         
   4  -9  12          5.68          6.23         1.50 o                         
  -7  -8  12         54.66         41.26         6.32 o                         
  -6  -8  12          7.54          4.85         1.98 o                         
  -5  -8  12         64.44         59.86         4.12 o                         
  -4  -8  12          3.61          5.22         1.18 o                         
  -3  -8  12          5.29          4.51         0.91 o                         
  -2  -8  12          4.91          3.50         1.75 o                         
  -1  -8  12         12.86         14.66         2.11 o                         
   0  -8  12         15.13         16.69         2.05 o                         
   1  -8  12        180.59        208.65         7.73 o                         
   2  -8  12          3.80          3.83         1.36 o                         
   3  -8  12         20.16         19.50         1.65 o                         
   4  -8  12          0.89          0.69         1.68 o                         
   5  -8  12          0.00         -1.07         2.50 o                         
  -7  -7  12          2.40          4.06         2.00 o                         
  -6  -7  12          6.60          5.86         2.88 o                         
  -5  -7  12         93.11         81.86         3.59 o                         
  -4  -7  12         10.36         10.88         1.42 o                         
  -3  -7  12         18.66         19.52         1.50 o                         
  -2  -7  12        183.68        175.58         5.15 o                         
  -1  -7  12         56.22         50.40         3.90 o                         
   0  -7  12         84.91         75.75         7.36 o                         
   1  -7  12          6.79          7.85         1.33 o                         
   2  -7  12         10.20         12.38         1.67 o                         
   3  -7  12          0.32         -0.12         0.82 o                         
   4  -7  12          8.00          7.00         1.30 o                         
   5  -7  12         13.36         14.42         2.22 o                         
   6  -7  12         38.27         38.04         6.10 o                         
  -7  -6  12          1.49          0.89         1.62 o                         
  -6  -6  12         68.68         66.35         5.16 o                         
  -5  -6  12          2.21          5.22         1.52 o                         
  -4  -6  12        109.84        100.97         2.70 o                         
  -3  -6  12         10.85          9.74         0.90 o                         
  -2  -6  12          0.40         -0.63         0.72 o                         
  -1  -6  12         78.78         74.48         7.12 o                         
   0  -6  12         87.21         72.25        12.20 o                         
   1  -6  12          7.31          5.75         1.11 o                         
   2  -6  12         21.56         18.19         1.83 o                         
   3  -6  12         72.95         71.99         7.50 o                         
   4  -6  12         36.62         35.90         2.35 o                         
   5  -6  12         26.22         27.67         1.92 o                         
   6  -6  12          7.35          2.58         3.06 o                         
  -7  -5  12          0.38          1.39         2.34 o                         
  -6  -5  12          8.75          6.11         2.07 o                         
  -5  -5  12         80.51         84.04         3.82 o                         
  -4  -5  12          0.64          0.84         0.81 o                         
  -3  -5  12         30.69         34.46         1.72 o                         
  -2  -5  12          2.25          2.98         0.74 o                         
  -1  -5  12        154.79        149.55         4.26 o                         
   0  -5  12         33.44         32.83         2.53 o                         
   1  -5  12        277.44        263.75         7.18 o                         
   2  -5  12         13.66         12.83         1.05 o                         
   3  -5  12          0.33          0.48         0.75 o                         
   4  -5  12         55.54         53.72         2.89 o                         
   5  -5  12          2.82          3.56         1.04 o                         
   6  -5  12          0.02         -0.16         1.18 o                         
  -7  -4  12          4.92          5.77         2.90 o                         
  -6  -4  12         31.32         29.97         2.45 o                         
  -5  -4  12         33.35         30.57         2.16 o                         
  -4  -4  12          1.50          1.56         1.01 o                         
  -3  -4  12         56.89         62.74         2.76 o                         
  -2  -4  12         18.91         16.85         1.11 o                         
  -1  -4  12          1.08          1.73         0.45 o                         
   0  -4  12        214.97        222.34         4.53 o                         
   1  -4  12          0.07          2.57         0.92 o                         
   2  -4  12          2.04          2.89         0.72 o                         
   3  -4  12          2.02          1.67         0.67 o                         
   4  -4  12         45.02         42.25         2.34 o                         
   5  -4  12         34.05         35.05         2.08 o                         
   6  -4  12         86.01         87.43         6.21 o                         
   7  -4  12          5.28          3.98         2.95 o                         
  -8  -3  12         19.35         26.85         4.88 o                         
  -7  -3  12         58.02         67.40         7.02 o                         
  -6  -3  12          0.11          0.61         1.81 o                         
  -5  -3  12          0.75         -0.09         0.98 o                         
  -4  -3  12          0.15          0.25         0.79 o                         
  -3  -3  12        179.03        150.45         4.99 o                         
  -2  -3  12         22.47         21.06         0.87 o                         
  -1  -3  12         82.92         76.46         2.27 o                         
   0  -3  12         14.73         15.12         0.66 o                         
   1  -3  12         14.81         19.61         2.28 o                         
   2  -3  12         48.08         47.44         2.31 o                         
   3  -3  12         20.43         20.80         1.28 o                         
   4  -3  12          0.03          1.34         0.58 o                         
   5  -3  12         69.44         70.47         3.89 o                         
   6  -3  12          9.11         15.11         2.44 o                         
   7  -3  12          6.59          5.61         2.21 o                         
  -8  -2  12          7.39          7.37         3.29 o                         
  -7  -2  12          0.62         -0.39         2.60 o                         
  -6  -2  12         12.44         11.52         2.47 o                         
  -5  -2  12         13.12         17.14         1.85 o                         
  -4  -2  12         46.05         40.81         1.83 o                         
  -3  -2  12         36.63         37.94         1.46 o                         
  -2  -2  12        244.15        222.88         4.41 o                         
  -1  -2  12          6.13          2.81         0.64 o                         
   0  -2  12          0.81          0.86         0.67 o                         
   1  -2  12          0.07          0.24         0.38 o                         
   2  -2  12        116.55        126.25         2.95 o                         
   3  -2  12         12.58          9.63         0.79 o                         
   4  -2  12         34.62         39.74         2.30 o                         
   5  -2  12          0.00          0.61         0.99 o                         
   6  -2  12         10.77         12.22         2.29 o                         
   7  -2  12          5.54          5.89         1.52 o                         
  -8  -1  12          7.06          9.08         2.90 o                         
  -7  -1  12         41.88         53.33         5.89 o                         
  -6  -1  12          0.83          1.46         1.67 o                         
  -5  -1  12        165.46        203.78         7.00 o                         
  -4  -1  12          5.16          7.28         2.17 o                         
  -3  -1  12         26.17         30.55         1.34 o                         
  -2  -1  12          2.39          3.16         0.43 o                         
  -1  -1  12         15.90         14.08         1.18 o                         
   0  -1  12         16.57         18.33         1.38 o                         
   1  -1  12         51.62         47.86         2.01 o                         
   2  -1  12          5.03          6.29         0.63 o                         
   3  -1  12        236.62        247.82         6.93 o                         
   4  -1  12          0.92          2.64         0.78 o                         
   5  -1  12         11.92         10.73         2.14 o                         
   6  -1  12          3.36          4.07         1.20 o                         
   7  -1  12          9.24         10.17         1.71 o                         
  -8   0  12         34.47         37.43         4.77 o                         
  -7   0  12          0.32          0.33         1.86 o                         
  -6   0  12          9.19          9.52         2.58 o                         
  -5   0  12          1.13          2.18         1.28 o                         
  -4   0  12          1.02          1.25         1.04 o                         
  -3   0  12          0.10          0.05         0.74 o                         
  -2   0  12        114.95        115.05         3.79 o                         
  -1   0  12          4.13          7.12         0.71 o                         
   0   0  12        549.21        584.51        15.93 o                         
   1   0  12         27.03         27.76         1.34 o                         
   2   0  12         23.51         30.09         1.67 o                         
   3   0  12          3.37          3.45         0.70 o                         
   4   0  12          0.11         -0.18         1.06 o                         
   5   0  12          2.16          0.47         1.52 o                         
   6   0  12         15.31         11.45         1.62 o                         
   7   0  12          0.11         -0.56         1.28 o                         
  -7   1  12          6.56          7.28         2.47 o                         
  -6   1  12          0.57         -0.97         1.51 o                         
  -5   1  12         75.67         80.66         4.39 o                         
  -4   1  12          3.15          2.75         0.92 o                         
  -3   1  12        253.30        259.81         8.15 o                         
  -2   1  12          1.39          0.97         0.48 o                         
  -1   1  12         67.71         61.30         4.81 o                         
   0   1  12          0.60          0.71         0.52 o                         
   1   1  12         28.22         31.22         1.78 o                         
   2   1  12         31.96         32.53         1.38 o                         
   3   1  12         62.69         63.77         2.47 o                         
   4   1  12          4.98          5.44         1.16 o                         
   5   1  12        188.68        200.70        20.31 o                         
   6   1  12          3.91          3.27         0.81 o                         
   7   1  12         12.23         18.16         2.10 o                         
  -7   2  12          9.69         15.41         2.93 o                         
  -6   2  12          3.06          0.44         1.41 o                         
  -5   2  12          0.58          1.46         1.20 o                         
  -4   2  12        122.12        107.86         3.86 o                         
  -3   2  12         26.07         22.34         1.42 o                         
  -2   2  12        115.14        114.40         2.72 o                         
  -1   2  12         30.34         23.84         3.54 o                         
   0   2  12         56.19         56.98         2.40 o                         
   1   2  12          3.85          5.57         0.42 o                         
   2   2  12        256.26        241.56         6.31 o                         
   3   2  12         62.65         68.13         2.67 o                         
   4   2  12         61.64         59.77         3.36 o                         
   5   2  12          0.43          0.24         0.80 o                         
   6   2  12         31.59         28.22         2.16 o                         
   7   2  12         10.65          8.93         2.94 o                         
  -7   3  12          0.17          2.19         1.30 o                         
  -6   3  12         24.08         28.23        15.80 o                         
  -5   3  12          8.77         10.82         1.74 o                         
  -4   3  12          2.11          3.42         0.91 o                         
  -3   3  12         12.92         12.19         1.49 o                         
  -2   3  12         41.55         34.25         1.24 o                         
  -1   3  12         11.98         13.34         1.10 o                         
   0   3  12         60.13         65.55         3.04 o                         
   1   3  12        166.08        156.91         3.00 o                         
   2   3  12         71.60         68.51         1.73 o                         
   3   3  12        141.77        138.70         4.43 o                         
   4   3  12          2.45          1.95         1.04 o                         
   5   3  12          7.54          6.78         1.01 o                         
   6   3  12          5.23          4.00         1.00 o                         
   7   3  12         42.09         45.16         3.60 o                         
   8   3  12         41.06         56.24         6.31 o                         
  -7   4  12         32.38         36.25        18.97 o                         
  -6   4  12         17.52         17.72         3.11 o                         
  -5   4  12        145.45        143.21         4.99 o                         
  -4   4  12          8.55          8.25         1.22 o                         
  -3   4  12         45.66         42.02         2.05 o                         
  -2   4  12          1.66          7.07         1.99 o                         
  -1   4  12         18.02         25.72         1.81 o                         
   0   4  12         57.41         59.59         2.01 o                         
   1   4  12          0.00          8.99         0.88 o                         
   2   4  12         13.62         16.05         0.67 o                         
   3   4  12         43.87         45.27         2.25 o                         
   4   4  12          0.83          1.56         0.95 o                         
   5   4  12         91.41         97.53         3.46 o                         
   6   4  12         39.59         38.54         2.19 o                         
   7   4  12         21.41         22.00         2.55 o                         
   8   4  12         24.51         27.84         4.85 o                         
  -7   5  12          0.11          1.20         1.39 o                         
  -6   5  12          6.55          2.08         1.32 o                         
  -5   5  12         20.43         18.27         3.54 o                         
  -4   5  12         32.69         30.67         3.02 o                         
  -3   5  12          3.09          3.15         0.80 o                         
  -2   5  12        163.87        156.43         4.00 o                         
  -1   5  12         20.66         19.73         1.55 o                         
   0   5  12        305.03        291.18         6.36 o                         
   1   5  12         19.57         18.25         0.94 o                         
   2   5  12         13.00         10.71         0.77 o                         
   3   5  12          6.70          9.84         1.06 o                         
   4   5  12         15.60         16.16         1.12 o                         
   5   5  12         21.95         26.91         2.04 o                         
   6   5  12          8.16         13.66         1.47 o                         
   7   5  12          1.41          0.98         1.40 o                         
  -6   6  12          9.31          8.17         2.19 o                         
  -5   6  12         43.78         43.67         3.03 o                         
  -4   6  12          7.81          7.74         1.27 o                         
  -3   6  12         22.83         25.77         1.47 o                         
  -2   6  12         15.22         14.55         1.66 o                         
  -1   6  12          8.73          6.79         0.84 o                         
   0   6  12          3.02          2.53         1.46 o                         
   1   6  12         83.66         82.14         3.80 o                         
   2   6  12         17.89         17.67         1.11 o                         
   3   6  12        118.69        105.28         3.22 o                         
   4   6  12          2.59          2.04         0.84 o                         
   5   6  12        103.17         97.81         4.24 o                         
   6   6  12         14.01         10.45         2.15 o                         
   7   6  12          0.43         -0.19         1.09 o                         
  -6   7  12          5.67          4.43         1.37 o                         
  -5   7  12         17.57         17.11         2.68 o                         
  -4   7  12          1.89          3.94         1.17 o                         
  -3   7  12         23.82         22.87         1.57 o                         
  -2   7  12         39.00         40.94         3.13 o                         
  -1   7  12         40.24         42.92         1.83 o                         
   0   7  12        108.91        110.31         3.17 o                         
   1   7  12         16.13         18.61         1.46 o                         
   2   7  12          3.88          3.50         0.98 o                         
   3   7  12         67.50         61.63         2.88 o                         
   4   7  12          0.08          0.69         0.90 o                         
   5   7  12          9.66         11.00         1.99 o                         
   6   7  12         27.84         23.32         2.98 o                         
   7   7  12          3.18          2.10         1.29 o                         
  -5   8  12          8.54          5.99         2.20 o                         
  -4   8  12          3.45          2.95         1.12 o                         
  -3   8  12          7.30          8.15         0.96 o                         
  -2   8  12          0.67          1.50         0.68 o                         
  -1   8  12         10.41         13.14         1.04 o                         
   0   8  12        119.14        135.83         5.76 o                         
   1   8  12          0.29         -0.69         0.78 o                         
   2   8  12          8.25          8.96         1.00 o                         
   3   8  12         23.42         24.97         1.35 o                         
   4   8  12          5.55          6.71         2.34 o                         
   5   8  12         38.85         44.23         4.40 o                         
   6   8  12         16.43         19.31         2.69 o                         
   7   8  12          0.35          0.85         1.69 o                         
  -5   9  12         20.32         18.03         2.05 o                         
  -4   9  12          0.65          0.46         1.02 o                         
  -3   9  12         15.65         14.72         1.19 o                         
  -2   9  12         15.62         14.13         1.67 o                         
  -1   9  12         54.32         56.55         2.25 o                         
   0   9  12          7.71          8.97         1.09 o                         
   1   9  12          1.27          2.18         0.96 o                         
   2   9  12          3.13          3.12         0.87 o                         
   3   9  12          3.60          3.79         1.22 o                         
   4   9  12          5.10          6.30         1.27 o                         
   5   9  12         79.82         82.33        10.06 o                         
   6   9  12          0.12          2.07         1.82 o                         
  -4  10  12          6.20          6.70         1.58 o                         
  -3  10  12          5.89          8.93         1.64 o                         
  -2  10  12          3.29          2.63         1.07 o                         
  -1  10  12          2.70          3.20         1.15 o                         
   0  10  12         70.93         74.00         3.74 o                         
   1  10  12          5.09          4.73         1.21 o                         
   2  10  12         16.67         14.24         1.53 o                         
   3  10  12         39.26         41.65         4.13 o                         
   4  10  12         26.96         26.08         1.97 o                         
   5  10  12          1.62          1.25         1.41 o                         
   6  10  12          8.80         16.72         2.75 o                         
  -3  11  12        115.79        132.25         6.54 o                         
  -2  11  12          1.17          1.39         1.03 o                         
  -1  11  12          1.24          1.50         1.11 o                         
   0  11  12          3.42          1.17         1.57 o                         
   1  11  12          2.45          2.39         1.27 o                         
   2  11  12          0.33          0.52         1.09 o                         
   3  11  12          1.59          2.30         1.26 o                         
   4  11  12          0.26          0.53         1.28 o                         
   5  11  12         43.81         46.38         3.63 o                         
  -2  12  12         18.26         23.29         4.96 o                         
  -1  12  12          9.78         10.50         1.95 o                         
   0  12  12          0.00         -1.01         1.70 o                         
   1  12  12         38.22         26.45         3.64 o                         
   2  12  12        160.49        149.90        12.07 o                         
   3  12  12          2.65          0.43         1.53 o                         
   4  12  12          0.61          0.78         2.40 o                         
  -1  13  12         42.57         60.55         7.24 o                         
   0  13  12         10.39          9.05         2.36 o                         
   1  13  12          0.02         -0.24         1.85 o                         
   2  13  12         14.05         12.90         2.49 o                         
   3  13  12         45.80         52.64         4.88 o                         
  -4 -11  13          0.12          4.06         4.09 o                         
  -3 -11  13         23.98         25.73         5.39 o                         
  -2 -11  13         12.06         18.79         4.30 o                         
  -1 -11  13         11.35          9.72         3.01 o                         
   0 -11  13          5.00          6.05         2.23 o                         
   1 -11  13         32.89         27.65         5.87 o                         
  -4 -10  13          5.89          6.43         1.77 o                         
  -3 -10  13          1.58          5.73         3.77 o                         
  -2 -10  13          0.74         -2.61         2.91 o                         
   0 -10  13         21.59         15.70         2.87 o                         
   1 -10  13          0.31          0.61         1.34 o                         
   2 -10  13         29.55         38.79         3.33 o                         
   3 -10  13          8.34          5.95         2.57 o                         
  -5  -9  13         43.47         51.86         2.90 o                         
  -4  -9  13         33.55         40.34         3.34 o                         
  -3  -9  13          1.57          2.43         1.28 o                         
  -2  -9  13          0.26          2.43         1.93 o                         
  -1  -9  13          5.52          5.11         1.39 o                         
   0  -9  13         36.07         39.63         7.22 o                         
   1  -9  13         16.69         15.92         1.91 o                         
   2  -9  13          0.50          0.23         1.33 o                         
   3  -9  13          0.29          0.75         1.46 o                         
   4  -9  13          8.34          7.95         2.50 o                         
  -6  -8  13          2.30          1.72         2.68 o                         
  -5  -8  13          6.08          7.32         1.46 o                         
  -4  -8  13         20.23         21.81         1.85 o                         
  -3  -8  13          7.97          8.22         1.16 o                         
  -2  -8  13          0.96          0.06         1.71 o                         
  -1  -8  13         31.41         33.27         2.47 o                         
   0  -8  13         42.00         52.42         6.32 o                         
   1  -8  13         43.31         48.98         4.27 o                         
   2  -8  13          4.36          6.80         1.48 o                         
   3  -8  13          0.02          0.62         1.50 o                         
   4  -8  13          2.62          3.35         1.47 o                         
  -6  -7  13          6.36          3.89         3.06 o                         
  -5  -7  13         37.68         38.96         4.00 o                         
  -4  -7  13         35.39         35.85         1.71 o                         
  -3  -7  13        103.67         93.48         3.40 o                         
  -2  -7  13         11.14          9.21         1.97 o                         
  -1  -7  13          7.77          6.39         1.77 o                         
   0  -7  13         13.19         14.01         1.90 o                         
   1  -7  13         30.71         33.25         2.35 o                         
   2  -7  13          5.08          4.56         1.30 o                         
   3  -7  13          0.19          0.39         1.19 o                         
   4  -7  13          7.48          9.89         2.43 o                         
   5  -7  13          9.55         16.29         2.30 o                         
  -7  -6  13          6.50         10.99         2.39 o                         
  -6  -6  13         43.72         44.76         4.28 o                         
  -5  -6  13         16.40         17.18         1.58 o                         
  -4  -6  13         76.35         78.00         2.53 o                         
  -3  -6  13          5.82          5.79         0.87 o                         
  -2  -6  13         66.72         58.45         1.96 o                         
  -1  -6  13          2.06          0.85         1.01 o                         
   0  -6  13         34.27         31.90         4.02 o                         
   1  -6  13         37.22         32.09         2.18 o                         
   2  -6  13         80.25         82.37         4.25 o                         
   3  -6  13          5.00          5.32         0.93 o                         
   4  -6  13          3.33          2.87         1.01 o                         
   5  -6  13          3.47          3.80         1.55 o                         
  -7  -5  13         35.55         38.50         5.72 o                         
  -6  -5  13          0.00          0.73         2.20 o                         
  -5  -5  13          5.65         12.36         1.96 o                         
  -4  -5  13          0.19          1.69         0.88 o                         
  -3  -5  13         31.69         32.29         1.74 o                         
  -2  -5  13         29.51         29.38         1.41 o                         
  -1  -5  13        145.35        127.80         5.26 o                         
   0  -5  13          1.49          0.36         0.94 o                         
   1  -5  13        130.94        124.85         8.40 o                         
   2  -5  13         20.73         15.59         1.42 o                         
   3  -5  13        102.96         96.64         3.53 o                         
   4  -5  13         11.38          9.92         1.28 o                         
   5  -5  13          4.65          3.86         1.30 o                         
   6  -5  13          3.85          2.19         2.00 o                         
  -7  -4  13         14.64         20.27         4.27 o                         
  -6  -4  13          4.08          3.08         1.60 o                         
  -5  -4  13          0.99          0.72         1.25 o                         
  -4  -4  13         44.49         45.68         2.24 o                         
  -3  -4  13          3.65          5.20         1.02 o                         
  -2  -4  13        193.71        188.61         6.40 o                         
  -1  -4  13          7.82          6.10         0.56 o                         
   0  -4  13         80.31         98.67         2.44 o                         
   1  -4  13          0.24          2.43         0.77 o                         
   2  -4  13          4.50          4.38         0.79 o                         
   3  -4  13         12.20         12.42         1.04 o                         
   4  -4  13         46.63         46.61         2.71 o                         
   5  -4  13         12.89         13.33         1.55 o                         
   6  -4  13         25.53         38.75         3.11 o                         
  -7  -3  13         14.35         15.76         3.82 o                         
  -6  -3  13         22.25         21.20         2.64 o                         
  -5  -3  13          0.10          0.50         1.07 o                         
  -4  -3  13          3.41          3.44         0.93 o                         
  -3  -3  13          4.74          3.76         0.78 o                         
  -2  -3  13         61.73         64.16         1.61 o                         
  -1  -3  13         20.47         17.06         2.22 o                         
   0  -3  13          0.00          0.67         0.64 o                         
   1  -3  13         86.39         76.13         4.30 o                         
   2  -3  13         14.66         14.56         1.17 o                         
   3  -3  13        130.53        135.00         3.83 o                         
   4  -3  13          8.52          7.46         0.88 o                         
   5  -3  13         71.36         86.40         4.72 o                         
   6  -3  13          6.37          6.80         2.15 o                         
  -7  -2  13         41.57         46.76         5.65 o                         
  -6  -2  13         16.01         15.12         2.43 o                         
  -5  -2  13          3.81          4.49         1.55 o                         
  -4  -2  13         25.10         20.93         1.39 o                         
  -3  -2  13         84.48         76.59         2.10 o                         
  -2  -2  13         60.33         58.03         1.38 o                         
  -1  -2  13         92.24         97.55         3.07 o                         
   0  -2  13         19.74         16.45         1.44 o                         
   1  -2  13         11.55         10.86         1.25 o                         
   2  -2  13          7.80          6.06         0.81 o                         
   3  -2  13         76.05         67.00         2.09 o                         
   4  -2  13         16.78         14.87         1.47 o                         
   5  -2  13          0.38          0.89         0.94 o                         
   6  -2  13          7.64          8.45         1.44 o                         
   7  -2  13          4.74          4.75         1.98 o                         
  -8  -1  13         16.71         14.87         3.38 o                         
  -7  -1  13          3.62          5.09         2.59 o                         
  -6  -1  13         14.91         17.73         2.48 o                         
  -5  -1  13         11.51         12.48         1.76 o                         
  -4  -1  13         32.99         35.54         2.59 o                         
  -3  -1  13         32.90         33.73         1.64 o                         
  -2  -1  13        201.73        198.86         4.28 o                         
  -1  -1  13          0.64          0.00         0.64 o                         
   0  -1  13         72.04         70.81         2.98 o                         
   1  -1  13         73.12         64.94         2.49 o                         
   2  -1  13         19.92         21.22         0.73 o                         
   3  -1  13         32.87         35.31         1.84 o                         
   4  -1  13         82.35         83.22         3.42 o                         
   5  -1  13         12.40         12.64         2.08 o                         
   6  -1  13          0.72         -0.16         1.02 o                         
   7  -1  13          7.03          7.57         2.16 o                         
  -7   0  13          7.05         13.19         3.04 o                         
  -6   0  13         32.06         34.41         3.03 o                         
  -5   0  13         44.00         48.60         2.75 o                         
  -4   0  13          1.77          1.98         1.17 o                         
  -3   0  13        119.91        122.60         5.51 o                         
  -2   0  13         60.75         63.94         2.03 o                         
  -1   0  13          0.90          3.93         0.47 o                         
   0   0  13          0.02         -0.07         0.48 o                         
   1   0  13         34.59         33.79         1.68 o                         
   2   0  13         11.59         17.03         1.41 o                         
   3   0  13        132.95        141.56         4.56 o                         
   4   0  13          1.11          1.35         0.92 o                         
   5   0  13         42.01         48.59         4.25 o                         
   6   0  13         22.06         21.43         2.37 o                         
   7   0  13          1.82          2.20         1.96 o                         
  -7   1  13          0.95          3.08         1.83 o                         
  -6   1  13          1.59          2.40         1.66 o                         
  -5   1  13          2.59          0.70         1.16 o
[truncated: 149,043 more chars]
