# Supplementary material for: Additive-driven microwave crystallization of tyramine polymorphs and salts: a quantum crystallography perspective
Source: IUCrJ. 2025 Apr 28;12(Pt 3):403–16. doi: 10.1107/S2052252525002210 (PMC12044854; doi:10.1107/S2052252525002210)
Supplement: Supplementary file 4 [file m-12-00403-C1sup4.hkl]

data_C1                                                                         
_shelx_title ' tyrbb H2O, RT,'                                                  
_shelx_refln_list_code          4                                               
_shelx_F_calc_maximum      186.52                                               
_exptl_crystal_F_000       660.00                                               
_reflns_d_resolution_high  0.7816                                               
                                                                                
loop_                                                                           
 _space_group_symop_operation_xyz                                               
 'x, y, z'                                                                      
 '-x, y+1/2, -z'                                                                
                                                                                
_cell_length_a     9.1192                                                       
_cell_length_b    19.0384                                                       
_cell_length_c    10.0172                                                       
_cell_angle_alpha  90.000                                                       
_cell_angle_beta   95.648                                                       
_cell_angle_gamma  90.000                                                       
                                                                                
_shelx_F_squared_multiplier     1.000                                           
                                                                                
loop_                                                                           
 _refln_index_h                                                                 
 _refln_index_k                                                                 
 _refln_index_l                                                                 
 _refln_F_squared_calc                                                          
 _refln_F_squared_meas                                                          
 _refln_F_squared_sigma                                                         
 _refln_observed_status                                                         
   0 -24   0         20.24         17.69         1.07 o                         
   1 -24   0          6.28          4.53         0.53 o                         
   1 -23   0          1.60          1.40         0.40 o                         
   2 -23   0         20.31         17.44         0.85 o                         
   3 -23   0          1.15          0.27         0.46 o                         
   0 -22   0         27.06         32.42         1.54 o                         
   1 -22   0         11.14         11.40         0.77 o                         
   2 -22   0          9.18          9.30         0.69 o                         
   3 -22   0          6.56          6.36         0.45 o                         
   4 -22   0          1.11          0.98         0.39 o                         
   1 -21   0         10.05         11.94         0.88 o                         
   2 -21   0         12.18         12.06         0.65 o                         
   3 -21   0          8.48          6.65         0.61 o                         
   4 -21   0          6.43          5.32         0.55 o                         
   5 -21   0          7.96          9.27         0.97 o                         
   0 -20   0         15.12         12.48         1.26 o                         
   1 -20   0          2.61          2.63         0.60 o                         
   2 -20   0         21.81         20.07         0.87 o                         
   3 -20   0          6.10          6.50         0.58 o                         
   4 -20   0         41.61         41.52         1.33 o                         
   5 -20   0         25.49         27.29         1.30 o                         
   6 -20   0          2.82          2.87         0.52 o                         
   1 -19   0         36.87         34.23         1.13 o                         
   2 -19   0          7.71          9.15         0.64 o                         
   3 -19   0          6.06          7.01         0.54 o                         
   4 -19   0          1.25          1.75         0.90 o                         
   5 -19   0          0.32          0.59         0.44 o                         
   6 -19   0          2.03          2.87         0.48 o                         
   7 -19   0          0.56          0.57         0.50 o                         
   0 -18   0        168.04        183.74         6.08 o                         
   1 -18   0         45.97         41.71         1.29 o                         
   2 -18   0         19.34         18.31         0.89 o                         
   3 -18   0         24.82         27.26         0.80 o                         
   4 -18   0         12.75         12.06         0.74 o                         
   5 -18   0         12.43         12.65         0.76 o                         
   6 -18   0          2.45          2.51         0.47 o                         
   7 -18   0          9.62         10.06         0.77 o                         
   1 -17   0         67.34         67.95         1.79 o                         
   2 -17   0         31.02         30.98         1.08 o                         
   3 -17   0         45.80         43.60         1.19 o                         
   4 -17   0          6.97          5.03         0.60 o                         
   5 -17   0          9.34         11.42         0.85 o                         
   6 -17   0         11.51         12.03         0.69 o                         
   7 -17   0         10.10          9.16         0.62 o                         
   8 -17   0         18.86         14.67         0.77 o                         
   0 -16   0        123.36        113.38         6.67 o                         
   1 -16   0         48.97         51.57         1.45 o                         
   2 -16   0         64.50         67.48         2.18 o                         
   3 -16   0          5.71          3.48         0.52 o                         
   4 -16   0         26.81         26.30         1.39 o                         
   5 -16   0         27.26         27.81         1.12 o                         
   6 -16   0          8.27          9.20         0.77 o                         
   7 -16   0         28.55         28.65         1.06 o                         
   8 -16   0          5.95          7.08         0.56 o                         
   1 -15   0        119.28        110.82         2.54 o                         
   2 -15   0        113.26        122.59         2.35 o                         
   3 -15   0         55.51         50.98         1.66 o                         
   4 -15   0         40.25         38.49         1.27 o                         
   5 -15   0          1.86          2.40         0.51 o                         
   6 -15   0          0.52         -0.02         0.54 o                         
   7 -15   0          3.96          3.58         0.56 o                         
   8 -15   0          4.83          5.77         0.54 o                         
   9 -15   0          8.84         10.60         0.85 o                         
   0 -14   0        192.27        218.28         9.63 o                         
   1 -14   0          3.23          1.07         0.91 o                         
   2 -14   0         31.19         27.35         2.14 o                         
   3 -14   0          1.79          2.67         0.46 o                         
   4 -14   0        100.20         99.21         1.92 o                         
   5 -14   0         56.40         58.43         1.69 o                         
   6 -14   0          1.80          2.07         0.49 o                         
   7 -14   0          3.87          4.37         0.56 o                         
   8 -14   0         13.08         14.31         1.08 o                         
   9 -14   0         16.31         15.24         0.86 o                         
   1 -13   0        344.71        306.01         7.48 o                         
   2 -13   0        213.16        208.63         5.24 o                         
   3 -13   0         99.34        109.13         4.06 o                         
   4 -13   0         90.93         85.34         1.74 o                         
   5 -13   0         97.95         92.08         2.55 o                         
   6 -13   0         32.62         33.72         1.14 o                         
   7 -13   0         30.64         32.54         1.04 o                         
   8 -13   0          2.76          3.51         0.62 o                         
   9 -13   0         21.25         20.92         0.91 o                         
   0 -12   0        575.59        579.03        17.44 o                         
   1 -12   0        497.58        543.59        10.13 o                         
   2 -12   0        161.55        150.56         4.77 o                         
   3 -12   0         28.05         27.17         1.60 o                         
   4 -12   0         61.37         68.85         2.14 o                         
   5 -12   0        143.96        145.07         2.79 o                         
   6 -12   0        109.74        120.05         2.56 o                         
   7 -12   0         20.31         19.26         0.77 o                         
   8 -12   0          4.09          4.86         0.56 o                         
   9 -12   0          2.41          3.25         0.72 o                         
  10 -12   0         18.52         17.47         1.06 o                         
   1 -11   0        238.74        242.34         6.04 o                         
   2 -11   0        236.22        232.29         6.05 o                         
   3 -11   0        401.11        388.63         7.74 o                         
   4 -11   0         81.46         75.46         4.39 o                         
   5 -11   0        118.53        108.73         2.34 o                         
   6 -11   0        387.55        395.05         6.58 o                         
   7 -11   0         58.34         54.09         1.25 o                         
   8 -11   0         10.76          9.28         0.58 o                         
   9 -11   0          4.89          6.30         1.17 o                         
  10 -11   0          0.61          0.20         0.32 o                         
   0 -10   0       1241.28       1261.38        30.12 o                         
   1 -10   0         68.12         69.43         2.58 o                         
   2 -10   0        809.42        871.93        13.16 o                         
   3 -10   0        138.69        125.99         3.77 o                         
   4 -10   0         69.68         64.88         3.43 o                         
   5 -10   0        178.73        174.14         5.89 o                         
   6 -10   0        260.71        275.89         3.86 o                         
   7 -10   0         79.19         87.99         2.14 o                         
   8 -10   0         21.85         21.64         0.78 o                         
   9 -10   0          4.55          6.35         0.89 o                         
  10 -10   0          0.73          0.86         0.31 o                         
   1  -9   0        251.17        204.30         4.14 o                         
   2  -9   0         53.96         56.97         1.82 o                         
   3  -9   0        129.56        130.06         3.83 o                         
   4  -9   0         43.88         31.68         2.06 o                         
   5  -9   0         35.28         34.50         2.51 o                         
   6  -9   0        238.37        229.56         3.47 o                         
   7  -9   0         39.82         39.66         1.04 o                         
   8  -9   0         21.77         22.09         0.76 o                         
   9  -9   0         18.34         15.79         0.83 o                         
  10  -9   0          2.68          2.17         0.37 o                         
   0  -8   0       4094.90       4332.62        98.70 o                         
   1  -8   0       7015.09       6988.67        93.83 o                         
   2  -8   0        445.57        457.89         7.08 o                         
   3  -8   0        135.89        132.47         3.28 o                         
   4  -8   0        218.59        230.63         5.00 o                         
   5  -8   0        255.65        240.88         5.37 o                         
   6  -8   0        131.40        131.47         2.52 o                         
   7  -8   0          8.37         10.30         0.54 o                         
   8  -8   0        139.33        147.60         2.34 o                         
   9  -8   0          3.18          5.25         0.47 o                         
  10  -8   0          0.64          1.06         0.34 o                         
   1  -7   0        356.73        340.95         5.33 o                         
   2  -7   0       1236.63       1284.44        15.84 o                         
   3  -7   0         55.73         63.54         1.93 o                         
   4  -7   0        254.59        279.77         5.87 o                         
   5  -7   0        133.64        133.36         4.08 o                         
   6  -7   0        144.20        160.83         6.11 o                         
   7  -7   0         18.22         15.61         0.63 o                         
   8  -7   0         19.45         22.74         0.75 o                         
   9  -7   0          1.51          2.27         0.41 o                         
  10  -7   0         12.40         10.42         0.94 o                         
   0  -6   0      12720.70      12552.85       213.75 o                         
   1  -6   0       1785.65       1741.22        22.06 o                         
   2  -6   0        360.75        379.28         5.84 o                         
   3  -6   0        115.02        135.04         3.09 o                         
   4  -6   0        233.31        204.99         4.97 o                         
   5  -6   0         79.13         87.11         2.77 o                         
   6  -6   0        398.93        411.87         8.09 o                         
   7  -6   0        303.91        310.12         4.00 o                         
   8  -6   0         28.67         33.14         0.98 o                         
   9  -6   0         31.28         33.41         0.98 o                         
  10  -6   0          8.62          8.98         0.50 o                         
   1  -5   0       1124.02       1023.22        13.06 o                         
   2  -5   0        705.26        688.62        11.12 o                         
   3  -5   0        561.56        607.17        10.32 o                         
   4  -5   0        414.97        402.89         7.92 o                         
   5  -5   0        248.28        281.05         5.69 o                         
   6  -5   0        436.43        413.87         8.66 o                         
   7  -5   0        271.72        250.30         4.28 o                         
   8  -5   0          8.49          9.34         0.59 o                         
   9  -5   0         19.53         23.52         0.91 o                         
  10  -5   0         19.12         19.19         0.90 o                         
  11  -5   0          8.28          7.03         0.51 o                         
   0  -4   0      34779.57      33340.34       620.34 o                         
   1  -4   0        672.24        728.40        10.49 o                         
   2  -4   0       2666.60       2584.45        38.37 o                         
   3  -4   0       1334.63       1267.25        21.54 o                         
   4  -4   0        931.94       1058.43        17.52 o                         
   5  -4   0        411.05        419.36         7.66 o                         
   6  -4   0        495.15        496.48         9.34 o                         
   7  -4   0        150.20        143.64         2.33 o                         
   8  -4   0        149.48        143.20         2.98 o                         
   9  -4   0         26.75         23.99         1.09 o                         
  10  -4   0         21.77         27.01         1.21 o                         
  11  -4   0          3.89          3.29         0.40 o                         
   1  -3   0       1073.04       1055.27        14.79 o                         
   2  -3   0       1569.10       1496.00        24.30 o                         
   3  -3   0        863.58        907.92        15.50 o                         
   4  -3   0        723.44        739.38        13.57 o                         
   5  -3   0        455.69        466.86         8.31 o                         
   6  -3   0        698.70        747.11        13.46 o                         
   7  -3   0        430.26        437.34         6.17 o                         
   8  -3   0        124.65        118.34         1.98 o                         
   9  -3   0         34.85         34.86         0.95 o                         
  10  -3   0         20.68         23.22         1.31 o                         
  11  -3   0         29.11         31.48         1.25 o                         
   1  -2   0       5503.96       5108.66        73.93 o                         
   2  -2   0        798.50        852.91        16.79 o                         
   3  -2   0       1974.14       2042.73        30.38 o                         
   4  -2   0        134.42        141.91         3.92 o                         
   5  -2   0        473.94        529.18        12.07 o                         
   6  -2   0        206.85        210.42         5.56 o                         
   7  -2   0        199.97        205.03         3.74 o                         
   8  -2   0        178.26        188.24         2.87 o                         
   9  -2   0         17.83         17.95         0.83 o                         
  10  -2   0         17.62         17.17         0.90 o                         
  11  -2   0         11.32         10.75         0.72 o                         
   1  -1   0        909.23       1000.73        20.31 o                         
   2  -1   0        161.15        141.63         3.08 o                         
   3  -1   0        328.72        378.05         7.56 o                         
   4  -1   0        815.35        902.97        21.26 o                         
   5  -1   0        338.14        383.71        11.92 o                         
   6  -1   0        212.73        210.95         7.31 o                         
   7  -1   0         84.36         92.58         2.65 o                         
   8  -1   0         14.66         13.42         0.83 o                         
   9  -1   0         19.94         27.65         1.21 o                         
  10  -1   0          3.26          1.83         0.61 o                         
  11  -1   0          3.76          2.81         0.80 o                         
   1   0   0      10267.29       9591.96       214.34 o                         
   2   0   0       5610.31       5735.93       111.56 o                         
   3   0   0       6582.04       6624.73       104.80 o                         
   4   0   0       8492.39       9318.70       147.32 o                         
   5   0   0         61.37         75.50         3.35 o                         
   6   0   0         49.19         39.49         2.06 o                         
   7   0   0         46.21         54.03         2.55 o                         
   8   0   0          0.06          1.68         0.53 o                         
   9   0   0          3.56          3.13         0.49 o                         
  10   0   0         22.06         22.09         0.81 o                         
  11   0   0          1.69          1.67         0.34 o                         
   1   1   0        906.38        950.26        19.24 o                         
   2   1   0        163.94        141.70         3.34 o                         
   3   1   0        329.10        379.61         8.04 o                         
   4   1   0        819.16        918.98        14.83 o                         
   5   1   0        336.88        387.17        13.18 o                         
   6   1   0        212.92        212.03         6.65 o                         
   7   1   0         84.66         93.47         1.96 o                         
   8   1   0         14.45         13.17         0.95 o                         
   9   1   0         20.07         27.20         0.99 o                         
  10   1   0          3.17          2.21         0.43 o                         
  11   1   0          3.64          2.57         0.44 o                         
   1   2   0       5512.32       4900.79       138.45 o                         
   2   2   0        799.02        859.90        14.03 o                         
   3   2   0       1972.60       2029.61        35.92 o                         
   4   2   0        134.00        154.35         4.49 o                         
   5   2   0        472.51        502.87        13.77 o                         
   6   2   0        208.42        210.06         5.56 o                         
   7   2   0        201.39        209.94         3.36 o                         
   8   2   0        178.70        182.79         3.40 o                         
   9   2   0         17.94         18.22         0.85 o                         
  10   2   0         17.66         16.03         0.75 o                         
  11   2   0         11.33          9.23         0.58 o                         
   1   3   0       1077.04       1006.90        29.38 o                         
   2   3   0       1575.84       1459.12        29.71 o                         
   3   3   0        864.45        869.02        16.35 o                         
   4   3   0        725.42        698.45        16.16 o                         
   5   3   0        457.10        469.46        10.36 o                         
   6   3   0        698.10        709.02        15.79 o                         
   7   3   0        430.08        423.33         6.11 o                         
   8   3   0        124.03        116.48         3.15 o                         
   9   3   0         35.17         34.77         1.24 o                         
  10   3   0         20.61         22.40         0.80 o                         
  11   3   0         28.80         27.83         1.37 o                         
   0   4   0      34788.03      31099.40       877.34 o                         
   1   4   0        669.49        707.84        14.59 o                         
   2   4   0       2665.64       2517.67        50.66 o                         
   3   4   0       1340.97       1239.68        23.05 o                         
   4   4   0        942.93       1036.09        22.69 o                         
   5   4   0        409.22        410.86        14.62 o                         
   6   4   0        497.10        486.44        13.37 o                         
   7   4   0        151.11        144.93         3.03 o                         
   8   4   0        148.85        140.00         2.64 o                         
   9   4   0         26.92         23.55         0.94 o                         
  10   4   0         21.99         26.69         0.87 o                         
  11   4   0          3.89          3.81         0.37 o                         
   1   5   0       1121.35        985.31        18.15 o                         
   2   5   0        698.21        672.47        14.59 o                         
   3   5   0        557.35        581.28        13.31 o                         
   4   5   0        414.35        398.25        10.04 o                         
   5   5   0        248.79        264.17         6.78 o                         
   6   5   0        435.10        404.32         8.84 o                         
   7   5   0        273.17        248.08         5.67 o                         
   8   5   0          8.64          9.10         0.71 o                         
   9   5   0         19.52         22.35         0.83 o                         
  10   5   0         19.24         19.77         0.79 o                         
  11   5   0          8.41          6.57         1.21 o                         
   0   6   0      12701.01      12325.90       337.88 o                         
   1   6   0       1789.42       1782.76        40.13 o                         
   2   6   0        357.91        362.60         7.38 o                         
   3   6   0        116.48        127.74         4.18 o                         
   4   6   0        236.02        197.84         9.56 o                         
   5   6   0         79.78         88.18         2.32 o                         
   6   6   0        397.28        383.78         8.31 o                         
   7   6   0        304.74        297.74         5.15 o                         
   8   6   0         29.16         34.54         1.15 o                         
   9   6   0         31.19         29.74         1.14 o                         
  10   6   0          8.65          8.42         0.51 o                         
  11   6   0          2.11          1.63         0.37 o                         
   1   7   0        357.84        353.66         9.24 o                         
   2   7   0       1240.99       1224.20        60.95 o                         
   3   7   0         56.98         59.69         2.19 o                         
   4   7   0        255.81        274.28         6.59 o                         
   5   7   0        134.01        132.01         3.69 o                         
   6   7   0        143.33        164.19         4.23 o                         
   7   7   0         18.40         14.55         0.99 o                         
   8   7   0         19.73         23.36         0.88 o                         
   9   7   0          1.54          1.90         0.46 o                         
  10   7   0         12.51         10.61         0.77 o                         
  11   7   0         36.19         32.09         1.81 o                         
   0   8   0       4100.02       4463.94       171.62 o                         
   1   8   0       7032.24       7128.84       152.57 o                         
   2   8   0        447.15        464.76        15.49 o                         
   3   8   0        136.89        136.46         3.98 o                         
   4   8   0        218.82        233.73         5.78 o                         
   5   8   0        256.41        235.60         5.73 o                         
   6   8   0        131.31        131.74         2.67 o                         
   7   8   0          8.30         10.08         0.89 o                         
   8   8   0        138.99        132.93         2.84 o                         
   9   8   0          3.12          4.81         0.57 o                         
  10   8   0          0.70          0.85         0.47 o                         
   1   9   0        250.65        225.19         9.21 o                         
   2   9   0         53.85         65.21         4.26 o                         
   3   9   0        129.57        133.85         4.56 o                         
   4   9   0         43.74         30.88         2.39 o                         
   5   9   0         35.80         34.78         1.90 o                         
   6   9   0        238.73        218.84         3.63 o                         
   7   9   0         39.37         36.12         1.19 o                         
   8   9   0         21.54         21.76         1.13 o                         
   9   9   0         18.42         17.03         0.92 o                         
  10   9   0          2.76          3.05         0.44 o                         
   0  10   0       1241.31       1309.55        54.93 o                         
   1  10   0         68.34         73.44         5.65 o                         
   2  10   0        812.63        903.97        27.49 o                         
   3  10   0        138.95        130.44         4.54 o                         
   4  10   0         70.74         72.30         2.55 o                         
   5  10   0        179.93        196.28         7.55 o                         
   6  10   0        261.23        266.18         4.60 o                         
   7  10   0         79.00         81.73         1.97 o                         
   8  10   0         22.09         19.74         1.17 o                         
   9  10   0          4.63          5.58         0.61 o                         
  10  10   0          0.75          0.85         0.39 o                         
   1  11   0        237.70        242.35        11.19 o                         
   2  11   0        236.86        226.58         5.83 o                         
   3  11   0        404.58        406.17         9.70 o                         
   4  11   0         80.06         82.11         2.86 o                         
   5  11   0        118.14        104.46         2.46 o                         
   6  11   0        387.89        383.86         6.30 o                         
   7  11   0         57.91         53.80         1.43 o                         
   8  11   0         10.92          9.45         0.79 o                         
   9  11   0          4.96          5.45         0.57 o                         
  10  11   0          0.61          0.31         0.42 o                         
   0  12   0        573.79        574.75        18.23 o                         
   1  12   0        499.52        571.48        20.00 o                         
   2  12   0        160.63        144.03         3.96 o                         
   3  12   0         28.66         28.07         1.87 o                         
   4  12   0         62.02         68.23         3.78 o                         
   5  12   0        146.89        146.96         2.93 o                         
   6  12   0        109.50        117.16         2.53 o                         
   7  12   0         20.68         17.17         0.73 o                         
   8  12   0          4.25          5.20         0.63 o                         
   9  12   0          2.40          2.58         0.44 o                         
  10  12   0         18.67         15.56         1.48 o                         
   1  13   0        342.83        306.06         7.15 o                         
   2  13   0        212.93        217.02         5.42 o                         
   3  13   0        100.55        104.96         3.46 o                         
   4  13   0         91.03         90.39         2.64 o                         
   5  13   0         97.95         91.98         2.10 o                         
   6  13   0         32.36         33.29         1.83 o                         
   7  13   0         31.01         30.13         1.03 o                         
   8  13   0          2.79          3.93         0.68 o                         
   9  13   0         21.22         19.42         1.19 o                         
   0  14   0        192.24        216.14         7.40 o                         
   1  14   0          3.38          2.12         0.64 o                         
   2  14   0         31.14         24.61         2.26 o                         
   3  14   0          1.62          2.35         0.63 o                         
   4  14   0         99.93        102.26         3.02 o                         
   5  14   0         56.27         56.73         1.57 o                         
   6  14   0          1.79          1.66         0.46 o                         
   7  14   0          3.98          4.04         0.54 o                         
   8  14   0         13.11         14.77         1.37 o                         
   9  14   0         16.51         15.12         1.02 o                         
   1  15   0        119.15        106.92         2.93 o                         
   2  15   0        113.36        123.00         3.16 o                         
   3  15   0         55.32         52.75         2.04 o                         
   4  15   0         40.57         38.34         2.09 o                         
   5  15   0          1.86          1.37         0.56 o                         
   6  15   0          0.52          0.69         0.42 o                         
   7  15   0          4.00          4.03         0.50 o                         
   8  15   0          4.88          5.78         0.63 o                         
   9  15   0          8.90          8.63         0.79 o                         
   0  16   0        121.38        111.11         3.69 o                         
   1  16   0         49.29         52.52         2.23 o                         
   2  16   0         65.32         69.10         2.17 o                         
   3  16   0          5.55          3.94         0.72 o                         
   4  16   0         27.09         28.47         1.57 o                         
   5  16   0         27.45         24.32         1.62 o                         
   6  16   0          8.25          8.09         0.54 o                         
   7  16   0         28.39         28.58         1.19 o                         
   8  16   0          6.01          6.40         0.49 o                         
   1  17   0         66.85         66.81         2.61 o                         
   2  17   0         30.86         30.40         1.57 o                         
   3  17   0         46.19         44.64         1.68 o                         
   4  17   0          6.85          4.90         0.66 o                         
   5  17   0          9.40         10.64         0.74 o                         
   6  17   0         11.28         11.50         0.57 o                         
   7  17   0         10.13          8.98         0.56 o                         
   8  17   0         18.88         13.09         1.07 o                         
   0  18   0        167.79        178.09        12.97 o                         
   1  18   0         46.44         42.48         2.26 o                         
   2  18   0         19.15         17.88         1.09 o                         
   3  18   0         24.64         29.25         1.30 o                         
   4  18   0         12.68         13.05         0.91 o                         
   5  18   0         12.66         13.38         0.77 o                         
   6  18   0          2.49          2.78         0.46 o                         
   7  18   0          9.58          8.78         0.70 o                         
   1  19   0         36.62         37.10         1.65 o                         
   2  19   0          7.78          9.24         0.96 o                         
   3  19   0          6.28          7.34         0.67 o                         
   4  19   0          1.23          2.26         0.59 o                         
   5  19   0          0.35          0.70         0.41 o                         
   6  19   0          1.96          3.24         0.38 o                         
   7  19   0          0.59          0.04         0.43 o                         
   0  20   0         14.92         10.97         1.06 o                         
   1  20   0          2.55          2.53         0.55 o                         
   2  20   0         21.55         19.95         1.43 o                         
   3  20   0          6.20          6.76         0.69 o                         
   4  20   0         41.37         41.16         1.34 o                         
   5  20   0         25.37         26.98         0.85 o                         
   6  20   0          2.76          2.57         0.36 o                         
   1  21   0         10.00          9.48         0.65 o                         
   2  21   0         12.28         12.71         1.15 o                         
   3  21   0          8.57          8.32         0.63 o                         
   4  21   0          6.33          5.25         0.51 o                         
   5  21   0          8.04          9.04         0.47 o                         
   0  22   0         26.97         26.53         1.92 o                         
   1  22   0         11.31         10.90         0.72 o                         
   2  22   0          8.99         10.44         0.60 o                         
   3  22   0          6.71          8.43         0.62 o                         
   4  22   0          1.17          0.86         0.29 o                         
   1  23   0          1.60          1.33         0.37 o                         
   2  23   0         20.20         15.60         1.74 o                         
   3  23   0          1.14          0.73         0.23 o                         
   0  24   0         20.33         19.11         1.10 o                         
   1  24   0          6.10          6.03         0.61 o                         
  -1 -24   1          3.10          3.15         0.46 o                         
   0 -24   1          2.96          1.98         0.48 o                         
   1 -24   1          4.88          4.52         0.56 o                         
  -3 -23   1          1.22          0.59         0.42 o                         
  -2 -23   1          7.13          8.39         0.95 o                         
  -1 -23   1         16.03         15.19         0.95 o                         
   0 -23   1         12.64         13.25         0.59 o                         
   1 -23   1          1.31          1.73         0.69 o                         
   2 -23   1          3.11          2.14         0.72 o                         
   3 -23   1          1.75          1.60         0.54 o                         
  -4 -22   1          4.09          3.82         0.47 o                         
  -3 -22   1          2.26          3.02         0.58 o                         
  -2 -22   1          3.61          4.53         0.47 o                         
  -1 -22   1          3.27          5.49         0.52 o                         
   0 -22   1          2.71          1.57         0.61 o                         
   1 -22   1          0.60          0.56         0.47 o                         
   2 -22   1          3.68          3.89         0.58 o                         
   3 -22   1          5.22          5.22         0.58 o                         
   4 -22   1          7.79          7.11         0.76 o                         
  -5 -21   1         12.85         12.28         0.75 o                         
  -4 -21   1          5.53          5.59         0.56 o                         
  -3 -21   1          4.76          5.52         0.53 o                         
  -2 -21   1          7.99          7.88         0.55 o                         
  -1 -21   1         43.43         43.38         1.41 o                         
   0 -21   1         21.48         22.46         1.13 o                         
   1 -21   1         16.80         18.17         1.37 o                         
   2 -21   1          5.63          4.05         0.53 o                         
   3 -21   1          3.88          2.32         0.62 o                         
   4 -21   1          0.79          0.79         0.57 o                         
   5 -21   1          7.50          6.18         0.59 o                         
  -6 -20   1          0.93          1.73         0.34 o                         
  -5 -20   1          2.22          3.16         0.53 o                         
  -4 -20   1         24.74         23.51         0.87 o                         
  -3 -20   1         33.49         33.31         1.02 o                         
  -2 -20   1         39.15         41.72         1.16 o                         
  -1 -20   1         74.73         74.40         1.88 o                         
   0 -20   1         60.26         69.08         2.33 o                         
   1 -20   1         31.71         33.28         1.17 o                         
   2 -20   1         29.04         32.40         1.26 o                         
   3 -20   1         25.80         26.55         1.21 o                         
   4 -20   1          5.46          5.04         0.63 o                         
   5 -20   1         26.25         24.34         1.31 o                         
   6 -20   1         12.87         14.64         0.80 o                         
  -6 -19   1         12.72         15.77         1.11 o                         
  -5 -19   1         11.20         11.41         0.75 o                         
  -4 -19   1         49.96         55.15         1.51 o                         
  -3 -19   1         13.28         16.59         0.71 o                         
  -2 -19   1         49.64         44.45         1.30 o                         
  -1 -19   1         25.22         24.94         1.06 o                         
   0 -19   1         10.94         11.06         1.01 o                         
   1 -19   1         33.42         33.86         1.22 o                         
   2 -19   1         49.19         46.16         1.39 o                         
   3 -19   1          1.40          1.20         0.52 o                         
   4 -19   1         11.02         10.67         0.59 o                         
   5 -19   1          1.06          0.76         0.46 o                         
   6 -19   1          1.85          1.91         0.43 o                         
   7 -19   1          2.39          2.23         0.43 o                         
  -7 -18   1         33.44         38.72         1.26 o                         
  -6 -18   1         54.80         51.35         1.51 o                         
  -5 -18   1         42.53         46.19         1.45 o                         
  -4 -18   1         46.05         54.36         1.59 o                         
  -3 -18   1         96.98         91.40         1.79 o                         
  -2 -18   1        129.29        120.67         2.60 o                         
  -1 -18   1         30.38         32.07         1.23 o                         
   0 -18   1         96.61         99.39         2.69 o                         
   1 -18   1        124.29        117.04         2.86 o                         
   2 -18   1         19.62         20.43         0.95 o                         
   3 -18   1          0.45          0.32         0.47 o                         
   4 -18   1          5.28          5.18         0.50 o                         
   5 -18   1         17.68         17.13         0.93 o                         
   6 -18   1          5.50          6.24         0.67 o                         
   7 -18   1          6.46          8.39         0.48 o                         
  -8 -17   1         12.51         12.32         0.80 o                         
  -7 -17   1         23.85         23.45         0.80 o                         
  -6 -17   1         20.54         21.51         0.99 o                         
  -5 -17   1        124.99        125.45         2.86 o                         
  -4 -17   1          9.89          8.38         0.57 o                         
  -3 -17   1         21.51         18.89         0.79 o                         
  -2 -17   1         90.32         87.37         2.66 o                         
  -1 -17   1        155.13        145.06         3.27 o                         
   0 -17   1         23.16         23.66         1.06 o                         
   1 -17   1         47.89         50.04         1.45 o                         
   2 -17   1         48.72         47.87         1.93 o                         
   3 -17   1         10.03          8.66         0.58 o                         
   4 -17   1         42.08         40.05         1.24 o                         
   5 -17   1         11.43          9.54         0.77 o                         
   6 -17   1          1.73          2.33         0.55 o                         
   7 -17   1          2.11          2.12         0.45 o                         
   8 -17   1          1.09          1.24         0.46 o                         
  -8 -16   1         14.69         16.95         0.75 o                         
  -7 -16   1         15.52         16.91         0.84 o                         
  -6 -16   1         38.17         39.03         1.23 o                         
  -5 -16   1          0.37          0.74         0.50 o                         
  -4 -16   1         34.23         29.92         0.98 o                         
  -3 -16   1          8.31          7.52         0.59 o                         
  -2 -16   1         16.63         15.15         0.83 o                         
  -1 -16   1        243.94        236.40         5.74 o                         
   0 -16   1        133.83        140.18         3.04 o                         
   1 -16   1        120.03        122.93         2.50 o                         
   2 -16   1         57.75         52.35         1.75 o                         
   3 -16   1         61.45         59.65         1.84 o                         
   4 -16   1         43.99         47.38         1.54 o                         
   5 -16   1         97.14         92.43         2.59 o                         
   6 -16   1         26.76         27.76         1.06 o                         
   7 -16   1          0.77          1.09         0.56 o                         
   8 -16   1         15.15         14.35         1.15 o                         
  -9 -15   1          9.28          7.77         0.43 o                         
  -8 -15   1         20.13         24.07         0.89 o                         
  -7 -15   1         13.49         13.03         0.76 o                         
  -6 -15   1         41.04         37.20         1.27 o                         
  -5 -15   1         37.46         33.50         1.27 o                         
  -4 -15   1          3.54          1.69         0.42 o                         
  -3 -15   1         21.33         20.69         0.79 o                         
  -2 -15   1         37.84         29.81         1.20 o                         
  -1 -15   1        597.31        582.03        10.39 o                         
   0 -15   1        332.28        354.92         6.49 o                         
   1 -15   1        100.19         96.80         1.95 o                         
   2 -15   1         24.35         20.65         0.91 o                         
   3 -15   1        121.91        117.49         3.01 o                         
   4 -15   1         82.59         84.41         2.02 o                         
   5 -15   1         17.01         17.80         0.94 o                         
   6 -15   1         11.00         11.22         0.68 o                         
   7 -15   1         18.12         18.29         1.07 o                         
   8 -15   1          1.64          1.79         0.45 o                         
   9 -15   1          7.26          5.93         0.58 o                         
  -9 -14   1         19.12         23.16         0.91 o                         
  -8 -14   1          3.01          3.25         0.44 o                         
  -7 -14   1          5.79          7.60         0.63 o                         
  -6 -14   1         85.82         79.03         2.29 o                         
  -5 -14   1         11.91         15.86         1.03 o                         
  -4 -14   1          6.37          6.25         0.55 o                         
  -3 -14   1          8.87          9.86         0.76 o                         
  -2 -14   1          3.41          2.56         1.19 o                         
  -1 -14   1        217.81        201.24         6.57 o                         
   0 -14   1        442.15        473.63        11.38 o                         
   1 -14   1         32.85         37.99         1.89 o                         
   2 -14   1         82.83         82.90         3.09 o                         
   3 -14   1         43.92         45.79         1.35 o                         
   4 -14   1         23.45         18.76         0.99 o                         
   5 -14   1         23.94         20.16         0.93 o                         
   6 -14   1          5.69          6.32         0.60 o                         
   7 -14   1         21.20         20.97         1.21 o                         
   8 -14   1         31.93         33.53         1.14 o                         
   9 -14   1          6.16          5.76         0.53 o                         
  -9 -13   1          4.56          4.84         0.61 o                         
  -8 -13   1         14.34         13.87         0.68 o                         
  -7 -13   1          7.86          6.05         0.62 o                         
  -6 -13   1        120.72        130.77         3.04 o                         
  -5 -13   1         59.35         54.11         2.16 o                         
  -4 -13   1         10.95          9.41         1.00 o                         
  -3 -13   1         10.79         13.12         1.12 o                         
  -2 -13   1         10.47         10.13         1.47 o                         
  -1 -13   1         55.05         57.58         3.66 o                         
   0 -13   1         15.71         19.11         1.90 o                         
   1 -13   1        148.66        154.55         4.34 o                         
   2 -13   1         10.24          6.66         1.04 o                         
   3 -13   1         52.08         43.81         1.38 o                         
   4 -13   1         55.00         50.35         1.81 o                         
   5 -13   1         42.94         44.22         1.40 o                         
   6 -13   1         31.37         28.21         1.16 o                         
   7 -13   1          8.64          8.71         0.65 o                         
   8 -13   1          0.81          1.69         0.51 o                         
   9 -13   1          7.10          7.41         0.64 o                         
 -10 -12   1          1.42          2.16         0.53 o                         
  -9 -12   1          2.14          2.33         0.48 o                         
  -8 -12   1          2.64          3.25         0.56 o                         
  -7 -12   1         13.45         11.15         0.75 o                         
  -6 -12   1        151.82        155.91         3.03 o                         
  -5 -12   1         60.73         66.00         2.11 o                         
  -4 -12   1         10.00          9.57         0.84 o                         
  -3 -12   1          1.61          3.11         1.02 o                         
  -2 -12   1         76.40         79.16         3.56 o                         
  -1 -12   1        205.46        193.15         5.38 o                         
   0 -12   1         38.63         48.92         2.69 o                         
   1 -12   1        190.72        181.76         4.57 o                         
   2 -12   1         14.15         18.27         1.46 o                         
   3 -12   1         24.34         24.91         1.44 o                         
   4 -12   1         11.01          9.61         0.74 o                         
   5 -12   1         28.46         30.19         1.03 o                         
   6 -12   1         41.64         44.35         1.34 o                         
   7 -12   1         53.88         49.06         1.34 o                         
   8 -12   1         23.31         22.04         1.47 o                         
   9 -12   1          1.70          2.98         0.51 o                         
 -10 -11   1         15.06         14.04         1.14 o                         
  -9 -11   1          8.47          7.21         0.66 o                         
  -8 -11   1          9.19          8.45         0.63 o                         
  -7 -11   1         23.79         22.08         0.91 o                         
  -6 -11   1         17.84         18.75         0.84 o                         
  -5 -11   1         48.84         47.79         1.40 o                         
  -4 -11   1         21.95         21.77         2.39 o                         
  -3 -11   1        118.17        123.44         4.28 o                         
  -2 -11   1        127.74        129.72         4.75 o                         
  -1 -11   1        339.49        336.61         7.39 o                         
   0 -11   1          5.38          4.67         0.92 o                         
   1 -11   1        460.68        493.01         8.86 o                         
   2 -11   1        374.38        361.17         5.95 o                         
   3 -11   1        438.99        429.50         7.36 o                         
   4 -11   1        118.37        116.22         3.99 o                         
   5 -11   1         97.84         98.03         1.95 o                         
   6 -11   1        129.28        149.65         3.05 o                         
   7 -11   1         65.52         67.72         1.51 o                         
   8 -11   1         17.83         18.04         1.32 o                         
   9 -11   1          4.30          5.35         0.62 o                         
  10 -11   1         15.58         13.90         0.97 o                         
 -10 -10   1          1.07          0.70         0.43 o                         
  -9 -10   1          2.14          2.28         0.49 o                         
  -8 -10   1          5.05          5.91         0.59 o                         
  -7 -10   1         80.41         80.58         1.88 o                         
  -6 -10   1        316.65        316.12         4.51 o                         
  -5 -10   1         31.73         32.03         3.19 o                         
  -4 -10   1         20.71         24.19         2.82 o                         
  -3 -10   1         19.78         25.43         1.82 o                         
  -2 -10   1        256.77        279.26         6.66 o                         
  -1 -10   1         62.04         57.62         2.16 o                         
   0 -10   1        498.91        559.64        10.29 o                         
   1 -10   1         57.05         55.48         2.36 o                         
   2 -10   1        430.60        479.75         7.29 o                         
   3 -10   1        294.22        280.37         5.44 o                         
   4 -10   1        176.18        165.89         5.07 o                         
   5 -10   1        275.31        262.39         4.31 o                         
   6 -10   1        223.98        237.77         4.34 o                         
   7 -10   1         71.95         78.68         1.81 o                         
   8 -10   1          5.81          4.84         0.48 o                         
   9 -10   1          8.14          9.85         0.66 o                         
  10 -10   1          5.39          4.83         0.73 o                         
 -10  -9   1         16.53         19.37         2.20 o                         
  -9  -9   1          4.46          4.70         0.57 o                         
  -8  -9   1         13.31         14.68         0.64 o                         
  -7  -9   1         27.19         26.57         1.09 o                         
  -6  -9   1        793.93        819.34        10.35 o                         
  -5  -9   1        249.06        244.13         6.85 o                         
  -4  -9   1        276.75        272.74         6.46 o                         
  -3  -9   1         96.30        105.44         3.05 o                         
  -2  -9   1        130.31        132.92         3.68 o                         
  -1  -9   1        655.05        652.58        11.58 o                         
   0  -9   1        631.41        696.97         9.78 o                         
   1  -9   1        660.77        640.04         9.82 o                         
   2  -9   1        594.02        692.36        10.84 o                         
   3  -9   1        208.59        207.22         4.79 o                         
   4  -9   1        403.97        410.12        10.20 o                         
   5  -9   1        168.88        162.00         6.80 o                         
   6  -9   1         32.80         33.42         0.97 o                         
   7  -9   1        150.02        154.46         2.79 o                         
   8  -9   1         16.76         16.94         0.64 o                         
   9  -9   1         20.47         25.06         1.26 o                         
  10  -9   1          5.89          5.95         0.88 o                         
 -10  -8   1          2.48          3.95         1.41 o                         
  -9  -8   1          1.47          1.59         0.39 o                         
  -8  -8   1          3.52          4.52         0.44 o                         
  -7  -8   1        286.98        292.02         4.15 o                         
  -6  -8   1        363.50        369.67         5.70 o                         
  -5  -8   1        260.32        243.18         5.70 o                         
  -4  -8   1        249.74        256.02         6.82 o                         
  -3  -8   1        369.89        424.89         7.56 o                         
  -2  -8   1        459.75        446.84         7.96 o                         
  -1  -8   1       3082.21       3156.14        47.87 o                         
   0  -8   1        209.94        254.29         4.46 o                         
   1  -8   1        501.74        495.07         7.89 o                         
   2  -8   1        273.13        292.77         4.96 o                         
   3  -8   1         74.20         69.97         2.45 o                         
   4  -8   1        112.43        126.38         6.60 o                         
   5  -8   1          2.84          3.58         0.86 o                         
   6  -8   1         11.36         13.85         0.63 o                         
   7  -8   1        381.07        376.20         5.50 o                         
   8  -8   1         13.58         14.38         0.67 o                         
   9  -8   1          7.77          6.88         0.75 o                         
  10  -8   1          3.86          4.28         0.66 o                         
 -11  -7   1          3.69          3.95         0.50 o                         
 -10  -7   1         11.62         14.06         1.17 o                         
  -9  -7   1         21.32         21.34         0.85 o                         
  -8  -7   1        104.81        122.65         2.10 o                         
  -7  -7   1        257.63        235.83         3.27 o                         
  -6  -7   1        184.51        174.75         4.70 o                         
  -5  -7   1        224.71        220.28         5.94 o                         
  -4  -7   1        220.36        229.06         5.48 o                         
  -3  -7   1         23.00         23.84         1.24 o                         
  -2  -7   1        913.25        939.37        15.19 o                         
  -1  -7   1       1653.30       1643.00        20.58 o                         
   0  -7   1        975.14       1003.90        14.40 o                         
   1  -7   1       1823.21       1785.68        22.49 o                         
   2  -7   1       1661.02       1643.66        21.13 o                         
   3  -7   1        118.08        123.89         3.82 o                         
   4  -7   1        490.04        493.04         9.63 o                         
   5  -7   1         15.64          9.83         1.30 o                         
   6  -7   1         45.88         44.30         1.45 o                         
   7  -7   1         33.25         34.06         1.21 o                         
   8  -7   1         46.35         48.70         1.23 o                         
   9  -7   1         16.01         18.17         0.74 o                         
  10  -7   1         11.39         14.76         1.02 o                         
 -11  -6   1         19.83         22.32         1.34 o                         
 -10  -6   1         12.00         12.74         0.63 o                         
  -9  -6   1         32.27         33.96         0.99 o                         
  -8  -6   1        206.79        223.18         3.39 o                         
  -7  -6   1         75.73         73.42         1.39 o                         
  -6  -6   1         78.37         80.42         2.81 o                         
  -5  -6   1        244.43        262.29         5.87 o                         
  -4  -6   1         60.47         45.13         2.26 o                         
  -3  -6   1         13.26         12.05         0.88 o                         
  -2  -6   1         53.99         56.92         1.72 o                         
  -1  -6   1        372.46        392.57         6.25 o                         
   0  -6   1       1177.73       1130.06        14.81 o                         
   1  -6   1       3698.85       3387.45        63.23 o                         
   2  -6   1        247.72        244.72         4.26 o                         
   3  -6   1        648.40        669.83        12.49 o                         
   4  -6   1        808.64        848.82        13.83 o                         
   5  -6   1        744.85        726.47        12.84 o                         
   6  -6   1          7.67          4.39         0.89 o                         
   7  -6   1        220.23        220.46         3.57 o                         
   8  -6   1        154.32        155.99         2.83 o                         
   9  -6   1         22.06         25.10         1.00 o                         
  10  -6   1          8.91         11.53         0.59 o                         
 -11  -5   1         11.98          8.71         0.81 o                         
 -10  -5   1          3.65          3.79         0.54 o                         
  -9  -5   1         45.65         46.05         1.48 o                         
  -8  -5   1          3.01          3.69         0.50 o                         
  -7  -5   1         69.98         77.89         1.42 o                         
  -6  -5   1         80.81         86.00         3.30 o                         
  -5  -5   1        139.77        140.29         4.03 o                         
  -4  -5   1        259.66        277.15         6.04 o                         
  -3  -5   1          1.80          2.37         0.56 o                         
  -2  -5   1        301.20        321.29         5.99 o                         
  -1  -5   1       2931.14       2731.12        37.90 o                         
   0  -5   1       4068.90       4046.75        58.86 o                         
   1  -5   1       1895.42       1908.51        27.06 o                         
   2  -5   1       1911.48       1925.29        25.57 o                         
   3  -5   1         78.69         67.88         3.03 o                         
   4  -5   1        169.91        189.86         5.07 o                         
   5  -5   1        161.28        171.60         4.30 o                         
   6  -5   1         21.65         22.05         1.49 o                         
   7  -5   1        409.53        420.77         6.01 o                         
   8  -5   1         14.11         13.76         0.70 o                         
   9  -5   1          6.72          5.26         0.56 o                         
  10  -5   1          1.84          2.14         0.68 o                         
  11  -5   1          6.16          6.39         0.74 o                         
 -11  -4   1          5.63          5.28         0.55 o                         
 -10  -4   1          0.28         -0.02         0.41 o                         
  -9  -4   1         11.69         10.91         0.74 o                         
  -8  -4   1         54.60         53.35         1.43 o                         
  -7  -4   1        128.89        146.26         2.34 o                         
  -6  -4   1        136.43        147.05         4.06 o                         
  -5  -4   1        115.13        125.37         3.61 o                         
  -4  -4   1        573.72        586.51        11.45 o                         
  -3  -4   1        168.07        162.52         4.87 o                         
  -2  -4   1       2192.83       2117.26        31.96 o                         
  -1  -4   1       1479.36       1391.14        21.11 o                         
   0  -4   1       1930.93       2080.21        29.22 o                         
   1  -4   1         69.42         63.33         1.61 o                         
   2  -4   1        146.66        108.14         2.02 o                         
   3  -4   1         11.75         14.37         1.06 o                         
   4  -4   1        296.91        343.51         7.07 o                         
   5  -4   1        415.46        397.02         7.42 o                         
   6  -4   1        204.51        205.18         7.03 o                         
   7  -4   1        101.18        116.06         1.91 o                         
   8  -4   1        168.01        161.01         2.95 o                         
   9  -4   1         14.34         16.84         0.87 o                         
  10  -4   1          0.68         -0.03         0.41 o                         
  11  -4   1          0.61          0.55         0.35 o                         
 -11  -3   1          4.73          4.60         0.49 o                         
 -10  -3   1         42.96         45.38         1.47 o                         
  -9  -3   1         17.68         21.32         1.29 o                         
  -8  -3   1         29.06         32.50         0.89 o                         
  -7  -3   1        108.76        116.31         2.44 o                         
  -6  -3   1       1575.79       1495.66        26.71 o                         
  -5  -3   1       1636.82       1687.08        26.73 o                         
  -4  -3   1        350.84        355.72         6.96 o                         
  -3  -3   1       1357.31       1399.64        23.61 o                         
  -2  -3   1       1687.85       1666.24        26.45 o                         
  -1  -3   1        964.91        929.26        16.04 o                         
   0  -3   1        624.41        536.39         9.21 o                         
   1  -3   1       2204.08       2037.78        28.27 o                         
   2  -3   1       1370.77       1229.63        26.68 o                         
   3  -3   1        608.87        624.38        10.66 o                         
   4  -3   1       1231.09       1290.06        22.79 o                         
   5  -3   1        307.06        324.93         7.30 o                         
   6  -3   1        164.98        173.71         5.04 o                         
   7  -3   1         95.29        108.88         1.91 o                         
   8  -3   1        243.19        231.44         3.53 o                         
   9  -3   1         37.92         38.99         1.17 o                         
  10  -3   1          8.68          8.72         0.62 o                         
  11  -3   1          2.00          2.08         0.91 o                         
 -11  -2   1         20.01         21.02         0.84 o                         
 -10  -2   1         11.63         12.51         0.64 o                         
  -9  -2   1         98.71         98.91         2.13 o                         
  -8  -2   1         55.02         53.60         1.43 o                         
  -7  -2   1         20.79         18.89         0.82 o                         
  -6  -2   1        133.02        120.27         3.56 o                         
  -5  -2   1        910.60        964.83        18.23 o                         
  -4  -2   1        451.24        521.09        10.15 o                         
  -3  -2   1        297.26        303.54         8.07 o                         
  -2  -2   1        521.73        522.93         9.47 o                         
  -1  -2   1        369.06        374.37         8.14 o                         
   0  -2   1         13.27         22.49         0.85 o                         
   1  -2   1       2336.74       2340.18        52.33 o                         
   2  -2   1       1677.03       1472.89        24.01 o                         
   3  -2   1       1661.81       1748.04        24.89 o                         
   4  -2   1        745.23        896.19        16.96 o                         
   5  -2   1        946.50        914.43        20.88 o                         
   6  -2   1        409.94        421.90        12.34 o                         
   7  -2   1        126.72        128.68         3.29 o                         
   8  -2   1        332.85        316.37         4.14 o                         
   9  -2   1         20.56         21.36         0.83 o                         
  10  -2   1         11.78         16.40         0.86 o                         
  11  -2   1         11.74         12.04         0.63 o                         
 -11  -1   1          0.78          1.05         0.48 o                         
 -10  -1   1          3.39          4.52         0.59 o                         
  -9  -1   1         37.02         38.56         1.36 o                         
  -8  -1   1         71.88         71.25         2.16 o                         
  -7  -1   1         68.73         81.33         2.94 o                         
  -6  -1   1        172.38        170.05         7.62 o                         
  -5  -1   1        470.10        581.10        13.78 o                         
  -4  -1   1        960.87       1000.77        24.75 o                         
  -3  -1   1        317.83        278.39         8.38 o                         
  -2  -1   1        333.52        290.38         5.88 o                         
  -1  -1   1       1988.81       1839.55        36.78 o                         
   0  -1   1        358.26        330.14         6.15 o                         
   1  -1   1       2818.37       2556.58        57.47 o                         
   2  -1   1        308.75        305.53         6.98 o                         
   3  -1   1        785.34        851.20        13.27 o                         
   4  -1   1       1686.72       1799.01        27.74 o                         
   5  -1   1        487.69        517.51        13.31 o                         
   6  -1   1         50.02         56.83         4.25 o                         
   7  -1   1         94.00         93.83         2.03 o                         
   8  -1   1         83.79         71.02         1.66 o                         
   9  -1   1         80.39         79.54         2.08 o                         
  10  -1   1          3.07          4.47         0.56 o                         
  11  -1   1          8.46         10.04         0.78 o                         
 -11   0   1          1.56          1.18         0.48 o                         
 -10   0   1          0.86          0.96         0.42 o                         
  -9   0   1         21.56         16.21         0.70 o                         
  -8   0   1        125.60        106.24         2.29 o                         
  -7   0   1        206.38        179.65         4.30 o                         
  -6   0   1        539.43        615.68        12.47 o                         
  -5   0   1       1584.06       1567.19        27.33 o                         
  -4   0   1       1490.51       1486.62        27.95 o                         
  -3   0   1       1977.71       1861.39        33.58 o                         
  -2   0   1       4726.94       4367.42        68.90 o                         
  -1   0   1       1115.69       1097.49        21.71 o                         
   0   0   1        307.15        264.98         6.43 o                         
   1   0   1       2846.82       2960.81        50.83 o                         
   2   0   1       2952.32       2634.82        38.11 o                         
   3   0   1        719.15        783.56        13.67 o                         
   4   0   1         30.74         34.50         1.49 o                         
   5   0   1       1294.35       1315.06        29.51 o                         
   6   0   1        728.94        760.91        17.91 o                         
   7   0   1          0.99          0.82         0.40 o                         
   8   0   1        450.70        408.77         6.71 o                         
   9   0   1          2.16          5.63         0.49 o                         
  10   0   1          0.01         -0.14         0.39 o                         
  11   0   1          0.29          0.25         0.38 o                         
 -11   1   1          0.76          1.02         0.37 o                         
 -10   1   1          3.49          4.94         0.45 o                         
  -9   1   1         36.79         37.85         1.13 o                         
  -8   1   1         72.00         72.42         1.51 o                         
  -7   1   1         68.52         80.33         2.61 o                         
  -6   1   1        172.60        180.49         5.34 o                         
  -5   1   1        471.01        551.58        11.14 o                         
  -4   1   1        960.13       1005.67        21.00 o                         
  -3   1   1        318.59        293.32         5.58 o                         
  -2   1   1        334.49        289.31         4.92 o                         
  -1   1   1       1994.73       1894.63        27.77 o                         
   0   1   1        355.65        325.80         6.08 o                         
   1   1   1       2819.81       2552.33        40.60 o                         
   2   1   1        307.44        316.68         6.30 o                         
   3   1   1        783.30        841.12        15.77 o                         
   4   1   1       1690.80       1826.22        40.82 o                         
   5   1   1        487.69        491.71         9.16 o                         
   6   1   1         50.76         62.94         2.58 o                         
   7   1   1         94.53         96.03         1.89 o                         
   8   1   1         83.36         73.69         1.55 o                         
   9   1   1         80.79         81.51         2.28 o                         
  10   1   1          2.97          3.26         0.46 o                         
  11   1   1          8.28         11.47         0.84 o                         
 -11   2   1         19.79         19.04         0.72 o                         
 -10   2   1         11.40         11.87         0.55 o                         
  -9   2   1         98.43         95.36         2.05 o                         
  -8   2   1         54.62         52.59         1.34 o                         
  -7   2   1         21.48         19.76         0.92 o                         
  -6   2   1        132.65        121.67         4.32 o                         
  -5   2   1        912.13        982.63        19.73 o                         
  -4   2   1        451.43        498.16         9.59 o                         
  -3   2   1        296.55        293.21         5.31 o                         
  -2   2   1        519.99        512.72         8.89 o                         
  -1   2   1        367.14        375.55         7.17 o                         
   0   2   1         13.59         20.96         0.90 o                         
   1   2   1       2339.70       2298.24        36.78 o                         
   2   2   1       1674.35       1447.48        29.27 o                         
   3   2   1       1660.12       1725.79        31.25 o                         
   4   2   1        749.56        902.42        25.80 o                         
   5   2   1        947.38        920.37        16.50 o                         
   6   2   1        408.81        411.08        14.31 o                         
   7   2   1        126.78        124.86         2.74 o                         
   8   2   1        332.51        306.48         5.55 o                         
   9   2   1         21.25         23.98         0.83 o                         
  10   2   1         12.00         14.52         0.67 o                         
  11   2   1         11.75         10.31         0.78 o                         
 -11   3   1          4.78          4.47         0.93 o                         
 -10   3   1         43.39         45.11         1.28 o                         
  -9   3   1         18.12         21.35         0.85 o                         
  -8   3   1         29.33         32.91         1.21 o                         
  -7   3   1        109.02        119.00         2.26 o                         
  -6   3   1       1573.29       1494.22        27.64 o                         
  -5   3   1       1633.78       1665.87        35.55 o                         
  -4   3   1        346.03        353.41         7.12 o                         
  -3   3   1       1358.18       1395.43        21.49 o                         
  -2   3   1       1684.42       1579.79        23.49 o                         
  -1   3   1        969.22        963.75        16.93 o                         
   0   3   1        621.41        542.56        12.93 o                         
   1   3   1       2210.45       1985.71        39.70 o                         
   2   3   1       1371.57       1234.06        28.96 o                         
   3   3   1        610.05        617.54        13.73 o                         
   4   3   1       1229.77       1280.81        24.44 o                         
   5   3   1        304.60        313.82        11.16 o                         
   6   3   1        162.59        174.59         6.56 o                         
   7   3   1         95.35        105.85         2.93 o                         
   8   3   1        242.74        224.93         4.63 o                         
   9   3   1         37.53         41.68         1.16 o                         
  10   3   1          8.88          9.09         0.55 o                         
  11   3   1          1.94          1.83         0.30 o                         
 -11   4   1          5.68          4.96         0.44 o                         
 -10   4   1          0.26          0.23         0.34 o                         
  -9   4   1         11.72          9.13         0.78 o                         
  -8   4   1         54.52         49.84         1.69 o                         
  -7   4   1        128.67        139.63         2.63 o                         
  -6   4   1        137.11        136.36         3.96 o                         
  -5   4   1        115.22        112.52         3.23 o                         
  -4   4   1        579.36        587.54        10.12 o                         
  -3   4   1        168.83        158.85         3.32 o                         
  -2   4   1       2191.27       2112.20        41.91 o                         
  -1   4   1       1492.16       1385.29        24.69 o                         
   0   4   1       1932.46       2103.84        47.78 o                         
   1   4   1         68.71         60.35         2.07 o                         
   2   4   1        145.80        110.13         3.25 o                         
   3   4   1         11.71         14.15         0.90 o                         
   4   4   1        296.83        327.17         7.71 o                         
   5   4   1        414.15        395.85         8.94 o                         
   6   4   1        202.15        196.07         5.72 o                         
   7   4   1        101.72        115.67         2.45 o                         
   8   4   1        166.11        157.28         3.24 o                         
   9   4   1         13.62         15.25         0.71 o                         
  10   4   1          0.65          0.01         0.42 o                         
  11   4   1          0.59          0.43         0.24 o                         
 -11   5   1         12.05          8.48         0.53 o                         
 -10   5   1          3.62          4.02         0.41 o                         
  -9   5   1         45.17         41.90         1.16 o                         
  -8   5   1          3.14          3.57         0.53 o                         
  -7   5   1         69.72         74.16         1.96 o                         
  -6   5   1         81.15         85.41         3.44 o                         
  -5   5   1        140.34        146.60         3.45 o                         
  -4   5   1        261.66        268.89         7.31 o                         
  -3   5   1          1.96          3.06         0.78 o                         
  -2   5   1        302.83        325.36         6.73 o                         
  -1   5   1       2926.26       2735.41        53.60 o                         
   0   5   1       4054.25       3927.66        77.85 o                         
   1   5   1       1904.12       1911.64        37.91 o                         
   2   5   1       1911.49       1913.87        48.36 o                         
   3   5   1         76.96         63.65         2.22 o                         
   4   5   1        167.92        187.68         5.14 o                         
   5   5   1        160.67        166.56         3.98 o                         
   6   5   1         20.86         19.72         1.23 o                         
   7   5   1        411.99        412.79         6.79 o                         
   8   5   1         14.07         12.90         0.73 o                         
   9   5   1          6.80          5.39         0.55 o                         
  10   5   1          1.84          1.24         0.40 o                         
  11   5   1          6.10          6.02         0.39 o                         
 -11   6   1         19.66         19.77         0.91 o                         
 -10   6   1         11.65         11.06         0.58 o                         
  -9   6   1         32.14         30.90         1.05 o                         
  -8   6   1        207.61        214.04         4.17 o                         
  -7   6   1         75.62         69.42         2.58 o                         
  -6   6   1         78.20         72.39         2.24 o                         
  -5   6   1        242.59        257.16         6.00 o                         
  -4   6   1         60.54         46.57         2.56 o                         
  -3   6   1         12.77         12.75         1.12 o                         
  -2   6   1         54.51         57.83         2.37 o                         
  -1   6   1        372.35        395.43         7.99 o                         
   0   6   1       1175.40       1102.16        25.42 o                         
   1   6   1       3701.73       3231.42       115.07 o                         
   2   6   1        244.13        240.52         7.21 o                         
   3   6   1        650.90        647.61        13.00 o                         
   4   6   1        810.51        815.97        16.73 o                         
   5   6   1        749.30        698.45        13.09 o                         
   6   6   1          7.57          5.14         0.64 o                         
   7   6   1        220.62        211.94         3.88 o                         
   8   6   1        153.96        146.18         2.83 o                         
   9   6   1         22.19         25.40         0.94 o                         
  10   6   1          8.99          9.21         0.62 o                         
  11   6   1          6.22          5.09         0.41 o                         
 -11   7   1          3.71          3.34         0.38 o                         
 -10   7   1         11.78         12.61         0.86 o                         
  -9   7   1         21.88         21.71         0.85 o                         
  -8   7   1        105.89        119.35         2.82 o                         
  -7   7   1        256.34        231.75         4.13 o                         
  -6   7   1        185.31        166.12         4.25 o                         
  -5   7   1        225.54        219.54         5.39 o                         
  -4   7   1        220.69        229.92         5.61 o                         
  -3   7   1         22.70         21.85         1.91 o                         
  -2   7   1        912.29        953.18        19.96 o                         
  -1   7   1       1655.47       1646.84        44.82 o                         
   0   7   1        972.86       1004.52        23.81 o                         
   1   7   1       1808.62       1741.58        42.99 o                         
   2   7   1       1661.59       1609.53        42.60 o                         
   3   7   1        118.42        119.57         4.02 o                         
   4   7   1        488.21        473.92        13.14 o                         
   5   7   1         16.24         10.12         0.71 o                         
   6   7   1         45.48         45.18         1.33 o                         
   7   7   1         33.07         33.18         1.17 o                         
   8   7   1         46.28         43.68         1.22 o                         
   9   7   1         15.68         16.35         0.70 o                         
  10   7   1         11.60         11.09         0.71 o                         
 -10   8   1          2.39          3.56         0.81 o                         
  -9   8   1          1.49          0.98         0.56 o                         
  -8   8   1          3.68          3.59         0.52 o                         
  -7   8   1        287.57        287.25         5.30 o                         
  -6   8   1        367.79        360.67         6.45 o                         
  -5   8   1        258.73        238.58         6.12 o                         
  -4   8   1        252.10        253.46         5.36 o                         
  -3   8   1        372.76        420.76        11.60 o                         
  -2   8   1        457.80        450.68        13.04 o                         
  -1   8   1       3088.38       3183.38        63.05 o                         
   0   8   1        210.80        255.57         7.73 o                         
   1   8   1        501.99        497.60        22.43 o                         
   2   8   1        273.30        300.74        19.15 o                         
   3   8   1         75.23         68.41         3.26 o                         
   4   8   1        111.57        122.91         3.40 o                         
   5   8   1          2.82          3.28         0.68 o                         
   6   8   1         11.59         15.25         0.78 o                         
   7   8   1        380.69        362.87         6.54 o                         
   8   8   1         13.17         13.67         0.74 o                         
   9   8   1          7.70          7.22         0.56 o                         
  10   8   1          3.99          4.24         0.54 o                         
 -10   9   1         16.77         21.11         1.60 o                         
  -9   9   1          4.39          5.24         0.70 o                         
  -8   9   1         13.63         14.97         0.93 o                         
  -7   9   1         26.60         22.54         1.07 o                         
  -6   9   1        794.20        792.70        14.72 o                         
  -5   9   1        249.14        231.05         6.91 o                         
  -4   9   1        275.20        279.10         5.89 o                         
  -3   9   1         95.60        104.91         2.88 o                         
  -2   9   1        129.92        134.53         6.61 o                         
  -1   9   1        658.23        669.40        15.10 o                         
   0   9   1        634.59        699.21        17.84 o                         
   1   9   1        659.17        663.31        29.55 o                         
   2   9   1        593.68        718.58        29.86 o                         
   3   9   1        207.98        197.62         4.69 o                         
   4   9   1        404.28        409.29        13.87 o                         
   5   9   1        169.27        168.93         5.12 o                         
   6   9   1         33.43         30.53         0.90 o                         
   7   9   1        149.66        147.39         2.78 o                         
   8   9   1         17.05         17.73         1.07 o                         
   9   9   1         20.59         20.70         1.05 o                         
  10   9   1          6.13          5.23         0.54 o                         
 -10  10   1          1.14          1.36         0.82 o                         
  -9  10   1          2.12          2.07         0.58 o                         
  -8  10   1          5.00          5.21         0.67 o                         
  -7  10   1         79.97         78.58         3.28 o                         
  -6  10   1        316.75        307.14         5.61 o                         
  -5  10   1         31.42         35.15         3.46 o                         
  -4  10   1         21.59         22.23         1.93 o                         
  -3  10   1         20.29         26.78         2.36 o                         
  -2  10   1        258.49        273.98         7.35 o                         
  -1  10   1         63.26         68.69         3.95 o                         
   0  10   1        500.24        555.83        19.57 o                         
   1  10   1         57.90         59.18         5.98 o                         
   2  10   1        430.53        469.90        10.65 o                         
   3  10   1        295.80        278.66         6.33 o                         
   4  10   1        175.51        172.08         8.78 o                         
   5  10   1        277.96        256.73         7.48 o                         
   6  10   1        223.55        230.75         3.68 o                         
   7  10   1         71.76         75.44         1.68 o                         
   8  10   1          5.66          3.39         0.63 o                         
   9  10   1          8.23          9.23         0.70 o                         
  10  10   1          5.51          4.85         0.45 o                         
 -10  11   1         15.23         16.51         1.05 o                         
  -9  11   1          8.46          6.18         0.91 o                         
  -8  11   1          9.07          8.07         0.83 o                         
  -7  11   1         23.43         21.36         0.99 o                         
  -6  11   1         17.89         16.38         0.83 o                         
  -5  11   1         48.44         46.44         1.47 o                         
  -4  11   1         22.29         31.16         5.49 o                         
  -3  11   1        118.55        128.95         3.79 o                         
  -2  11   1        127.80        123.42         3.44 o                         
  -1  11   1        338.98        335.23         8.73 o                         
   0  11   1          5.28          4.54         0.93 o                         
   1  11   1        464.16        482.73        11.06 o                         
   2  11   1        375.47        367.73         8.03 o                         
   3  11   1        438.95        444.51         9.89 o                         
   4  11   1        119.40        120.05         3.78 o                         
   5  11   1         97.69         96.33         3.75 o                         
   6  11   1        129.87        147.17         2.72 o                         
   7  11   1         65.14         64.69         1.39 o                         
   8  11   1         18.02         17.67         1.36 o                         
   9  11   1          4.17          5.43         0.56 o                         
  10  11   1         15.86         12.23         0.68 o                         
 -10  12   1          1.41          0.91         0.32 o                         
  -9  12   1          2.16          1.77         0.73 o                         
  -8  12   1          2.67          2.74         0.61 o                         
  -7  12   1         13.31         11.24         0.75 o                         
  -6  12   1        151.66        155.58         3.45 o                         
  -5  12   1         61.20         63.41         1.95 o                         
  -4  12   1         10.26          8.01         1.38 o                         
  -3  12   1          1.67          2.11         0.61 o                         
  -2  12   1         74.87         81.97         2.62 o                         
  -1  12   1        206.52        206.91         4.95 o                         
   0  12   1         38.98         52.77         1.77 o                         
   1  12   1        191.24        179.84         4.65 o                         
   2  12   1         14.38         20.31         1.54 o                         
   3  12   1         24.66         28.91         1.85 o                         
   4  12   1         11.09         11.03         0.76 o                         
   5  12   1         28.50         28.91         1.14 o                         
   6  12   1         41.38         42.70         1.36 o                         
   7  12   1         53.46         46.59         1.11 o                         
   8  12   1         22.83         21.25         1.17 o                         
   9  12   1          1.74          3.25         0.46 o                         
  -9  13   1          4.57          4.30         0.63 o                         
  -8  13   1         14.14         14.27         1.14 o                         
  -7  13   1          7.92          6.78         0.82 o                         
  -6  13   1        120.53        134.15         3.08 o                         
  -5  13   1         59.00         53.17         1.62 o                         
  -4  13   1         11.09         11.04         0.91 o                         
  -3  13   1         11.02         15.03         1.11 o                         
  -2  13   1         10.80         10.23         0.92 o                         
  -1  13   1         55.94         61.82         3.76 o                         
   0  13   1         15.88         19.10         0.95 o                         
   1  13   1        147.93        160.97         4.34 o                         
   2  13   1         10.34          7.48         0.86 o                         
   3  13   1         52.25         48.97         1.73 o                         
   4  13   1         55.36         54.35         1.73 o                         
   5  13   1         42.55         44.01         1.32 o                         
   6  13   1         32.01         30.79         1.07 o                         
   7  13   1          8.51          9.25         0.62 o                         
   8  13   1          0.77          0.99         0.46 o                         
   9  13   1          7.13          7.26         0.46 o                         
  -9  14   1         18.84         21.25         1.61 o                         
  -8  14   1          3.04          2.88         0.82 o                         
  -7  14   1          5.89          7.69         0.83 o                         
  -6  14   1         85.66         78.01         1.74 o                         
  -5  14   1         12.03         15.06         0.91 o                         
  -4  14   1          6.32          5.78         0.77 o                         
  -3  14   1          8.68          8.44         0.82 o                         
  -2  14   1          3.66          3.40         0.95 o                         
  -1  14   1        216.41        213.24         5.44 o                         
   0  14   1        444.84        479.08         9.28 o                         
   1  14   1         32.24         36.65         1.70 o                         
   2  14   1         82.79         85.48         2.49 o                         
   3  14   1         44.49         47.19         1.65 o                         
   4  14   1         24.39         21.91         1.74 o                         
   5  14   1         23.63         20.05         0.92 o                         
   6  14   1          5.72          5.95         0.59 o                         
   7  14   1         21.47         21.02         0.81 o                         
   8  14   1         31.86         31.67         1.08 o                         
   9  14   1          6.19          4.94         0.48 o                         
  -9  15   1          9.07          7.44         0.68 o                         
  -8  15   1         19.91         20.05         1.18 o                         
  -7  15   1         13.35         13.40         0.75 o                         
  -6  15   1         41.12         39.49         1.22 o                         
  -5  15   1         37.09         33.43         1.26 o                         
  -4  15   1          3.51          3.07         0.80 o                         
  -3  15   1         21.02         21.44         1.38 o                         
  -2  15   1         37.62         32.81         1.94 o                         
  -1  15   1        598.69        625.99        13.00 o                         
   0  15   1        329.69        360.11         7.33 o                         
   1  15   1        101.60        102.15         2.72 o                         
   2  15   1         25.33         23.90         1.10 o                         
   3  15   1        122.51        117.87         3.00 o                         
   4  15   1         82.86         83.03         2.51 o                         
   5  15   1         16.43         15.87         0.92 o                         
   6  15   1         10.91         10.72         0.62 o                         
   7  15   1         17.86         15.65         0.61 o                         
   8  15   1          1.59          1.20         0.42 o                         
  -8  16   1         14.58         14.94         1.34 o                         
  -7  16   1         16.03         16.58         0.76 o                         
  -6  16   1         38.12         38.21         1.17 o                         
  -5  16   1          0.34          0.12         0.48 o                         
  -4  16   1         33.89         32.70         1.63 o                         
  -3  16   1          8.15          7.07         0.72 o                         
  -2  16   1         16.87         18.72         1.11 o                         
  -1  16   1        242.60        239.10         6.18 o                         
   0  16   1        134.05        146.78         3.52 o                         
   1  16   1        119.35        130.22         3.25 o                         
   2  16   1         57.77         54.93         1.77 o                         
   3  16   1         61.12         63.65         2.05 o                         
   4  16   1         43.94         48.03         2.03 o                         
   5  16   1         96.78         93.31         2.60 o                         
   6  16   1         26.75         24.11         0.81 o                         
   7  16   1          0.83          1.40         0.37 o                         
   8  16   1         14.96         13.38         0.84 o                         
  -8  17   1         12.21         12.04         1.00 o                         
  -7  17   1         23.96         22.59         0.89 o                         
  -6  17   1         20.05         20.49         1.24 o                         
  -5  17   1        124.70        126.65         2.75 o                         
  -4  17   1          9.71          9.65         0.83 o                         
  -3  17   1         21.27         18.93         1.26 o                         
  -2  17   1         90.36         91.64         2.95 o                         
  -1  17   1        155.59        146.09         3.81 o                         
   0  17   1         23.25         24.55         1.40 o                         
   1  17   1         47.73         55.03         2.69 o                         
   2  17   1         49.65         50.02         2.21 o                         
   3  17   1         10.15          9.91         0.89 o                         
   4  17   1         41.56         41.17         1.56 o                         
   5  17   1         11.56          8.49         0.71 o                         
   6  17   1          1.76          2.35         0.42 o                         
   7  17   1          2.14          2.27         0.39 o                         
  -7  18   1         33.28         36.89         1.94 o                         
  -6  18   1         54.35         50.25         1.33 o                         
  -5  18   1         42.70         46.65         1.24 o                         
  -4  18   1         45.41         51.03         1.40 o                         
  -3  18   1         96.29         94.32         3.66 o                         
  -2  18   1        127.83        130.76         5.09 o                         
  -1  18   1         30.87         31.82         1.76 o                         
   0  18   1         94.68        100.73         3.84 o                         
   1  18   1        124.82        117.31         3.58 o                         
   2  18   1         19.79         21.57         1.14 o                         
   3  18   1          0.40          1.16         0.62 o                         
   4  18   1          5.60          6.22         0.73 o                         
   5  18   1         17.20         15.61         0.88 o                         
   6  18   1          5.62          6.18         0.45 o                         
   7  18   1          6.45          6.93         0.60 o                         
  -7  19   1          8.03          6.26         0.75 o                         
  -6  19   1         12.82         15.30         0.81 o                         
  -5  19   1         11.40         10.50         0.63 o                         
  -4  19   1         50.16         51.61         1.50 o                         
  -3  19   1         13.35         17.67         1.11 o                         
  -2  19   1         49.07         45.34         3.83 o                         
  -1  19   1         25.61         26.67         1.33 o                         
   0  19   1         11.21          9.79         0.91 o                         
   1  19   1         33.08         32.41         1.53 o                         
   2  19   1         49.22         47.60         1.74 o                         
   3  19   1          1.34          1.46         0.58 o                         
   4  19   1         10.82         10.06         0.69 o                         
   5  19   1          1.07          0.82         0.40 o                         
   6  19   1          1.95          1.77         0.33 o                         
  -6  20   1          0.93          1.13         0.32 o                         
  -5  20   1          2.13          2.12         0.52 o                         
  -4  20   1         24.64         22.06         1.39 o                         
  -3  20   1         33.25         33.68         1.28 o                         
  -2  20   1         38.75         39.81         1.68 o                         
  -1  20   1         73.68         70.34         2.88 o                         
   0  20   1         60.32         65.57         2.19 o                         
   1  20   1         31.72         31.50         1.42 o                         
   2  20   1         29.23         33.63         1.29 o                         
   3  20   1         25.72         23.74         1.05 o                         
   4  20   1          5.49          5.07         0.47 o                         
   5  20   1         26.40         24.46         0.79 o                         
   6  20   1         13.05         14.98         0.73 o                         
  -5  21   1         12.67         13.41         0.92 o                         
  -4  21   1          5.55          5.03         0.56 o                         
  -3  21   1          4.73          5.34         0.70 o                         
  -2  21   1          7.95          7.76         0.75 o                         
  -1  21   1         43.98         42.05         4.12 o                         
   0  21   1         21.46         19.57         1.01 o                         
   1  21   1         16.38         16.83         0.74 o                         
   2  21   1          5.65          4.40         0.54 o                         
   3  21   1          3.78          3.04         0.58 o                         
   4  21   1          0.81          1.02         0.34 o                         
   5  21   1          7.22          5.16         0.55 o                         
  -4  22   1          4.00          4.41         0.41 o                         
  -3  22   1          2.21          3.15         0.50 o                         
  -2  22   1          3.61          4.94         0.53 o                         
  -1  22   1          3.41          5.05         0.56 o                         
   0  22   1          2.68          1.94         0.46 o                         
   1  22   1          0.56          0.58         0.32 o                         
   2  22   1          3.62          4.28         0.44 o                         
   3  22   1          5.10          6.04         0.53 o                         
   4  22   1          7.92          6.79         0.39 o                         
  -3  23   1          1.19          0.53         0.22 o                         
  -2  23   1          6.91          8.19         0.61 o                         
  -1  23   1         15.72         14.56         0.67 o                         
   0  23   1         12.46         12.40         0.95 o                         
   1  23   1          1.35          1.48         0.61 o                         
   2  23   1          3.24          1.68         0.27 o                         
   3  23   1          1.84          1.56         0.46 o                         
  -1  24   1          3.01          1.93         0.43 o                         
   0  24   1          3.06          2.53         0.46 o                         
   1  24   1          4.76          4.32         0.48 o                         
   0 -24   2         10.02         10.66         0.76 o                         
  -3 -23   2          0.03         -0.04         0.38 o                         
  -1 -23   2         34.77         40.44         2.15 o                         
   0 -23   2         22.02         27.48         1.20 o                         
   1 -23   2         18.13         19.39         1.42 o                         
   3 -23   2          4.83          5.32         0.59 o                         
  -4 -22   2          6.28          4.56         0.70 o                         
  -3 -22   2          0.32          0.36         0.70 o                         
  -2 -22   2         20.68         25.42         1.75 o                         
  -1 -22   2          0.86          1.28         0.55 o                         
   0 -22   2         10.56         12.51         0.97 o                         
   1 -22   2         14.17         14.62         1.22 o                         
   2 -22   2         15.18         14.71         0.94 o                         
   3 -22   2         11.28          9.75         0.74 o                         
   4 -22   2         16.96         18.99         0.84 o                         
  -5 -21   2          2.16          2.79         0.44 o                         
  -4 -21   2          7.56          7.20         0.49 o                         
  -3 -21   2         24.42         26.41         1.79 o                         
  -2 -21   2          8.91          9.77         0.63 o                         
  -1 -21   2         12.44          9.22         1.55 o                         
   0 -21   2         29.93         31.33         1.67 o                         
   1 -21   2         15.96         16.05         1.55 o                         
   2 -21   2          2.35          2.09         0.67 o                         
   3 -21   2         35.55         32.67         1.29 o                         
   4 -21   2         38.74         42.66         1.69 o                         
   5 -21   2         15.48         13.49         0.92 o                         
  -6 -20   2         13.07         11.80         0.69 o                         
  -5 -20   2          1.43          2.09         0.49 o                         
  -4 -20   2          1.77          0.95         0.57 o                         
  -3 -20   2         20.76         20.98         0.84 o                         
  -2 -20   2         13.17         13.03         0.70 o                         
  -1 -20   2          6.49          6.87         0.68 o                         
   0 -20   2          1.95          1.69         0.60 o                         
   1 -20   2          9.11          5.25         1.26 o                         
   2 -20   2          2.27          2.75         0.54 o                         
   3 -20   2          7.66          5.93         0.61 o                         
   4 -20   2          1.23          1.33         0.43 o                         
   5 -20   2          6.54          6.86         0.57 o                         
  -7 -19   2          2.96          2.72         0.36 o                         
  -6 -19   2          7.65          7.03         0.53 o                         
  -5 -19   2         15.05         15.33         1.33 o                         
  -4 -19   2         28.29         29.00         1.41 o                         
  -3 -19   2          4.18          2.92         0.45 o                         
  -2 -19   2          7.42          8.90         0.67 o                         
  -1 -19   2         16.19         16.86         1.30 o                         
   0 -19   2         13.21         14.17         0.95 o                         
   1 -19   2         18.64         16.87         1.35 o                         
   2 -19   2         48.93         47.84         1.88 o                         
   3 -19   2         39.38         42.14         1.44 o                         
   4 -19   2         43.52         40.49         1.22 o                         
   5 -19   2         18.44         20.17         0.87 o                         
   6 -19   2         27.71         30.89         0.91 o                         
  -7 -18   2         14.36         13.36         0.57 o                         
  -6 -18   2         29.64         30.73         1.10 o                         
  -5 -18   2         34.99         33.95         1.13 o                         
  -4 -18   2          0.71          1.35         0.42 o                         
  -3 -18   2         30.71         29.85         0.93 o                         
  -2 -18   2         22.69         25.74         0.96 o                         
  -1 -18   2         51.10         49.54         1.68 o                         
   0 -18   2         64.94         61.46         2.22 o                         
   1 -18   2        148.11        144.88         4.72 o                         
   2 -18   2         32.59         32.16         1.34 o                         
   3 -18   2         75.66         70.26         1.85 o                         
   4 -18   2          3.84          3.67         0.65 o                         
   5 -18   2         13.41         13.17         0.99 o                         
   6 -18   2          2.54          2.64         0.48 o                         
   7 -18   2         32.91         29.14         1.34 o                         
  -8 -17   2          5.02          3.67         0.54 o                         
  -7 -17   2         21.93         24.96         0.94 o                         
  -6 -17   2         61.17         62.75         1.63 o                         
  -5 -17   2         76.07         79.19         2.12 o                         
  -4 -17   2         15.65         15.61         0.84 o                         
  -3 -17   2         29.27         30.42         1.06 o                         
  -2 -17   2        114.29        127.51         2.95 o                         
  -1 -17   2         41.27         38.98         1.64 o                         
   0 -17   2        127.96        134.06         3.90 o                         
   1 -17   2         41.40         46.27         1.72 o                         
   2 -17   2         15.89         17.12         0.91 o                         
   3 -17   2         19.98         17.84         0.91 o                         
   4 -17   2          1.77          2.11         0.65 o                         
   5 -17   2          1.62          2.18         0.72 o                         
   6 -17   2          8.59          8.45         0.68 o                         
   7 -17   2          5.10          5.84         0.67 o                         
  -8 -16   2          1.63          1.56         0.46 o                         
  -7 -16   2         11.57         12.30         0.70 o                         
  -6 -16   2          5.99          5.56         0.55 o                         
  -5 -16   2         34.28         35.57         1.15 o                         
  -4 -16   2         97.51         93.07         2.33 o                         
  -3 -16   2         83.87         77.68         1.88 o                         
  -2 -16   2         61.16         52.54         1.48 o                         
  -1 -16   2        327.89        308.59         5.22 o                         
   0 -16   2         30.23         32.73         2.03 o                         
   1 -16   2         34.94         29.55         1.17 o                         
   2 -16   2        121.49        125.46         2.63 o                         
   3 -16   2          0.96          1.35         0.54 o                         
   4 -16   2          8.93         12.82         0.86 o                         
   5 -16   2         16.54         16.47         0.89 o                         
   6 -16   2         21.61         23.82         1.10 o                         
   7 -16   2          4.12          3.95         0.82 o                         
   8 -16   2          1.78          2.49         0.46 o                         
  -9 -15   2          1.61          2.05         0.35 o                         
  -8 -15   2          6.49          6.53         0.44 o                         
  -7 -15   2          3.86          3.57         0.56 o                         
  -6 -15   2          0.52          0.15         0.51 o                         
  -5 -15   2         25.47         28.38         1.17 o                         
  -4 -15   2         43.63         42.62         1.27 o                         
  -3 -15   2         40.36         35.57         1.14 o                         
  -2 -15   2         42.72         42.79         1.12 o                         
  -1 -15   2        111.43        112.62         2.57 o                         
   0 -15   2        177.95        176.26         4.03 o                         
   1 -15   2        115.94        116.59         3.30 o                         
   2 -15   2         74.94         79.36         1.84 o                         
   3 -15   2         26.06         21.15         1.08 o                         
   4 -15   2         13.87         14.63         0.78 o                         
   5 -15   2         41.58         46.77         1.39 o                         
   6 -15   2         29.62         28.45         1.44 o                         
   7 -15   2         18.54         21.79         0.96 o                         
   8 -15   2         24.85         29.84         1.32 o                         
  -9 -14   2          3.57          3.35         0.49 o                         
  -8 -14   2         13.30         13.11         0.70 o                         
  -7 -14   2         22.06         21.10         1.16 o                         
  -6 -14   2         63.32         65.99         1.85 o                         
  -5 -14   2         91.43         93.86         2.38 o                         
  -4 -14   2         21.59         22.76         0.91 o                         
  -3 -14   2         80.84         79.74         1.83 o                         
  -2 -14   2         30.82         26.62         1.13 o                         
  -1 -14   2         56.36         49.48         2.00 o                         
   0 -14   2        189.55        161.27         5.06 o                         
   1 -14   2        315.30        318.89         5.66 o                         
   2 -14   2        133.03        134.12         2.95 o                         
   3 -14   2        243.05        220.87         4.40 o                         
   4 -14   2         66.05         60.07         2.45 o                         
   5 -14   2         29.62         33.57         1.41 o                         
   6 -14   2          4.50          4.31         0.83 o                         
   7 -14   2          5.15          5.83         0.59 o                         
   8 -14   2          3.47          4.74         0.60 o                         
   9 -14   2          8.29          7.32         1.03 o                         
  -9 -13   2          0.43          0.82         0.36 o                         
  -8 -13   2          3.38          4.56         0.50 o                         
  -7 -13   2          2.93          4.62         0.66 o                         
  -6 -13   2         31.65         27.13         1.27 o                         
  -5 -13   2         59.28         52.76         2.27 o                         
  -4 -13   2         87.05         90.97         2.43 o                         
  -3 -13   2        148.35        140.84         3.02 o                         
  -2 -13   2        349.33        317.52         8.75 o                         
  -1 -13   2        425.01        431.29         9.71 o                         
   0 -13   2         35.94         39.51         2.48 o                         
   1 -13   2         72.83         63.52         2.68 o                         
   2 -13   2          4.08          2.23         0.78 o                         
   3 -13   2          6.75          5.50         0.56 o                         
   4 -13   2         50.93         53.45         1.93 o                         
   5 -13   2         17.22         15.72         1.52 o                         
   6 -13   2         27.45         26.59         1.13 o                         
   7 -13   2          0.97          1.72         0.54 o                         
   8 -13   2         18.23         20.34         1.08 o                         
   9 -13   2          1.40          2.23         0.45 o                         
 -10 -12   2          4.43          4.97         0.33 o                         
  -9 -12   2          3.12          3.32         0.51 o                         
  -8 -12   2          9.29          9.90         0.66 o                         
  -7 -12   2         12.05         12.93         0.90 o                         
  -6 -12   2        121.29        119.31         3.63 o                         
  -5 -12   2         35.04         33.85         1.50 o                         
  -4 -12   2         52.06         48.65         1.37 o                         
  -3 -12   2        124.60        102.21         3.62 o                         
  -2 -12   2        121.79        147.85         4.18 o                         
  -1 -12   2         62.83         62.98         2.55 o                         
   0 -12   2         50.47         60.16         2.35 o                         
   1 -12   2        223.06        211.00         5.64 o                         
   2 -12   2         99.06         86.75         2.84 o                         
   3 -12   2          7.18          5.15         0.86 o                         
   4 -12   2         11.18         11.50         0.90 o                         
   5 -12   2         74.10         79.61         3.26 o                         
   6 -12   2        119.56        118.80         2.83 o                         
   7 -12   2         95.57         97.85         2.37 o                         
   8 -12   2         24.78         24.82         1.33 o                         
   9 -12   2          7.74         10.16         0.77 o                         
 -10 -11   2          7.44          9.56         0.93 o                         
  -9 -11   2          1.96          2.96         0.58 o                         
  -8 -11   2         12.17         12.48         0.69 o                         
  -7 -11   2        128.80        137.98         3.04 o                         
  -6 -11   2        134.68        148.30         3.32 o                         
  -5 -11   2         35.25         40.67         2.80 o                         
  -4 -11   2         16.41         17.21         1.96 o                         
  -3 -11   2         46.53         42.70         1.94 o                         
  -2 -11   2        122.59        126.83         4.12 o                         
  -1 -11   2        742.31        713.93        14.95 o                         
   0 -11   2        277.64        296.21         5.93 o                         
   1 -11   2         58.57         58.30         2.02 o                         
   2 -11   2        128.92        139.84         3.73 o                         
   3 -11   2         80.45         77.46         3.22 o                         
   4 -11   2         38.94         32.34         2.31 o                         
   5 -11   2         83.99         73.19         2.74 o                         
   6 -11   2        209.54        216.23         4.51 o                         
   7 -11   2          3.86          3.70         0.55 o                         
   8 -11   2          1.93          2.42         0.56 o                         
   9 -11   2          4.09          3.54         0.54 o                         
 -10 -10   2          8.53         11.11         1.11 o                         
  -9 -10   2          2.64          2.66         0.50 o                         
  -8 -10   2          4.80          4.27         0.55 o                         
  -7 -10   2          4.35          3.09         0.54 o                         
  -6 -10   2        161.14        175.58         3.31 o                         
  -5 -10   2          3.54          6.98         0.85 o                         
  -4 -10   2         65.58         60.64         4.12 o                         
  -3 -10   2         69.83         63.42         2.26 o                         
  -2 -10   2       1185.70       1280.40        25.29 o                         
  -1 -10   2        603.75        591.23        10.69 o                         
   0 -10   2        522.74        542.29        10.54 o                         
   1 -10   2        655.82        694.42        11.42 o                         
   2 -10   2        108.76        113.96         2.93 o                         
   3 -10   2        256.12        257.29         6.04 o                         
   4 -10   2         69.01         59.56         3.72 o                         
   5 -10   2        283.33        277.15         4.87 o                         
   6 -10   2         71.14         61.96         2.17 o                         
   7 -10   2         17.58         15.85         0.86 o                         
   8 -10   2         14.22         12.11         0.78 o                         
   9 -10   2         10.26         13.60         1.04 o                         
 -10  -9   2          1.72          3.22         0.46 o                         
  -9  -9   2          2.65          2.67         0.60 o                         
  -8  -9   2         26.14         27.75         1.30 o                         
  -7  -9   2         40.75         37.72         1.01 o                         
  -6  -9   2         83.59         81.33         1.59 o                         
  -5  -9   2         10.01          9.06         1.87 o                         
  -4  -9   2         34.86         34.21         2.23 o                         
  -3  -9   2        333.03        370.61         7.74 o                         
  -2  -9   2        158.43        174.32         5.34 o                         
  -1  -9   2        579.38        598.77        13.22 o                         
   0  -9   2        172.19        176.30         4.56 o                         
   1  -9   2        142.57        141.79         4.00 o                         
   2  -9   2        283.59        293.08         5.60 o                         
   3  -9   2         89.65         77.87         2.32 o                         
   4  -9   2        105.59         95.11         3.67 o                         
   5  -9   2         30.19         27.64         2.45 o                         
   6  -9   2          7.97         10.95         0.62 o                         
   7  -9   2         49.36         47.01         2.18 o                         
   8  -9   2          4.14          4.96         0.64 o                         
   9  -9   2          0.34          0.42         0.45 o                         
  10  -9   2          0.82          1.12         0.44 o                         
 -10  -8   2          4.46          5.71         0.59 o                         
  -9  -8   2         27.11         29.75         1.02 o                         
  -8  -8   2         36.43         39.38         1.02 o                         
  -7  -8   2        158.59        174.80         3.04 o                         
  -6  -8   2        141.07        128.96         2.90 o                         
  -5  -8   2          9.43          8.29         0.91 o                         
  -4  -8   2         18.74         16.28         1.48 o                         
  -3  -8   2         67.43         59.59         2.11 o                         
  -2  -8   2       1381.98       1494.00        23.67 o                         
  -1  -8   2        470.47        468.36         8.43 o                         
   0  -8   2        942.97       1063.92        15.82 o                         
   1  -8   2        127.86        149.71         3.79 o                         
   2  -8   2        149.37        135.12         3.74 o                         
   3  -8   2         40.81         44.62         2.10 o                         
   4  -8   2         32.48         41.07         2.31 o                         
   5  -8   2        172.51        155.83         4.34 o                         
   6  -8   2        147.65        163.10         5.12 o                         
   7  -8   2        283.59        287.73         4.38 o                         
   8  -8   2          4.48          3.41         0.46 o                         
   9  -8   2          1.05          1.54         0.45 o                         
  10  -8   2          0.34          0.54         0.41 o                         
 -11  -7   2          7.03          6.98         0.64 o                         
 -10  -7   2          1.36          0.91         0.59 o                         
  -9  -7   2          2.85          2.68         0.45 o                         
  -8  -7   2         36.27         42.39         1.25 o                         
  -7  -7   2        339.69        345.22         4.50 o                         
  -6  -7   2        187.30        178.73         5.11 o                         
  -5  -7   2          0.52          0.06         0.57 o                         
  -4  -7   2         20.52         19.15         1.78 o                         
  -3  -7   2         35.17         29.36         1.43 o                         
  -2  -7   2        184.99        223.61         4.10 o                         
  -1  -7   2        416.54        345.48         5.97 o                         
   0  -7   2        252.68        220.50         4.81 o                         
   1  -7   2         78.67         70.16         2.16 o                         
   2  -7   2        699.33        825.32        12.22 o                         
   3  -7   2        173.06        129.56         3.52 o                         
   4  -7   2        106.52        128.90         4.36 o                         
   5  -7   2         88.83         90.76         2.88 o                         
   6  -7   2        120.30        123.05         2.50 o                         
   7  -7   2         41.76         48.55         1.23 o                         
   8  -7   2         10.43         12.40         0.71 o                         
   9  -7   2         21.29         21.03         1.05 o                         
  10  -7   2          2.98          3.30         0.78 o                         
 -11  -6   2         24.48         23.83         1.35 o                         
 -10  -6   2          1.72          1.85         0.73 o                         
  -9  -6   2          1.52          2.84         0.49 o                         
  -8  -6   2          3.91          4.43         0.58 o                         
  -7  -6   2         30.78         31.11         1.04 o                         
  -6  -6   2        124.33        120.43         4.60 o                         
  -5  -6   2        123.81        111.94         3.13 o                         
  -4  -6   2        288.37        299.49         7.79 o                         
  -3  -6   2        637.62        593.85        11.33 o                         
  -2  -6   2       2503.99       2499.42        37.20 o                         
  -1  -6   2          3.58          3.34         0.41 o                         
   0  -6   2       1251.88       1379.80        20.18 o                         
   1  -6   2       3399.51       3310.60        47.22 o                         
   2  -6   2       1224.04       1319.37        23.59 o                         
   3  -6   2         13.69         14.84         1.20 o                         
   4  -6   2        256.74        254.72         8.57 o                         
   5  -6   2        167.16        157.67         4.10 o                         
   6  -6   2        220.43        196.88         3.66 o                         
   7  -6   2         29.20         31.02         0.90 o                         
   8  -6   2         55.37         59.10         1.55 o                         
   9  -6   2          9.00          9.80         0.85 o                         
  10  -6   2          4.80          4.61         0.41 o                         
 -11  -5   2          4.05          4.64         0.43 o                         
 -10  -5   2          2.25          2.55         0.57 o                         
  -9  -5   2         44.96         45.17         1.44 o                         
  -8  -5   2         84.13         93.58         2.11 o                         
  -7  -5   2        132.63        128.20         2.14 o                         
  -6  -5   2        171.24        162.09         5.56 o                         
  -5  -5   2        359.67        362.33         9.51 o                         
  -4  -5   2        639.92        628.62        13.62 o                         
  -3  -5   2        976.39        929.18        15.42 o                         
  -2  -5   2        641.00        655.27        11.82 o                         
  -1  -5   2        611.77        610.26         9.68 o                         
   0  -5   2         21.18         47.15         1.71 o                         
   1  -5   2         89.75         74.39         2.08 o                         
   2  -5   2        466.83        396.75         6.91 o                         
   3  -5   2          6.43          9.35         1.00 o                         
   4  -5   2        106.95         98.08         3.57 o                         
   5  -5   2        137.69        126.86         3.15 o                         
   6  -5   2          3.03          2.09         0.93 o                         
   7  -5   2        194.27        187.73         3.09 o                         
   8  -5   2          3.44          4.23         0.51 o                         
   9  -5   2          4.42          5.26         0.54 o                         
  10  -5   2          3.13          4.09         0.49 o                         
 -11  -4   2         11.38         10.67         0.56 o                         
 -10  -4   2          2.02          2.22         0.50 o                         
  -9  -4   2          0.07          1.28         0.47 o                         
  -8  -4   2         41.73         40.37         1.24 o                         
  -7  -4   2        115.96        114.77         2.41 o                         
  -6  -4   2        274.26        251.78        14.80 o                         
  -5  -4   2        214.41        208.12         5.66 o                         
  -4  -4   2        440.26        512.37        12.39 o                         
  -3  -4   2        418.20        400.19         9.37 o                         
  -2  -4   2       1407.15       1330.50        24.03 o                         
  -1  -4   2       1782.89       1959.48        29.10 o                         
   0  -4   2         26.21         39.17         1.46 o                         
   1  -4   2       1093.67        999.31        15.57 o                         
   2  -4   2       1172.05       1117.74        17.69 o                         
   3  -4   2         39.66         33.41         2.11 o                         
   4  -4   2        340.44        339.06         7.83 o                         
   5  -4   2        165.18        151.46         4.19 o                         
   6  -4   2         50.79         35.04         2.30 o                         
   7  -4   2        139.70        127.92         2.00 o                         
   8  -4   2          5.94          6.84         0.56 o                         
   9  -4   2          6.64          5.08         0.60 o                         
  10  -4   2         16.34         19.48         1.00 o                         
 -11  -3   2         13.93         18.65         0.99 o                         
 -10  -3   2         13.44         12.08         1.02 o                         
  -9  -3   2         11.12         12.49         0.66 o                         
  -8  -3   2          3.46          3.58         0.56 o                         
  -7  -3   2         10.66          9.10         0.63 o                         
  -6  -3   2         60.07         52.57         1.93 o                         
  -5  -3   2        624.09        604.07        12.69 o                         
  -4  -3   2        532.60        629.00        14.88 o                         
  -3  -3   2        246.97        231.99         8.55 o                         
  -2  -3   2        411.95        429.19         9.85 o                         
  -1  -3   2       2303.16       1839.97        27.57 o                         
   0  -3   2       1757.01       1989.27        29.55 o                         
   1  -3   2        811.30        919.20        14.54 o                         
   2  -3   2        487.97        408.81         8.63 o                         
   3  -3   2        170.37        209.59         5.37 o                         
   4  -3   2        275.91        276.28         6.44 o                         
   5  -3   2        326.50        297.12         6.96 o                         
   6  -3   2         40.99         48.52         2.67 o                         
   7  -3   2         43.91         45.42         1.05 o                         
   8  -3   2          7.08          6.44         0.53 o                         
   9  -3   2          8.58          5.80         0.51 o                         
  10  -3   2          0.58          0.80         0.45 o                         
  11  -3   2          6.14          4.97         0.59 o                         
 -11  -2   2          9.62         13.24         0.60 o                         
 -10  -2   2          4.80          3.77         0.49 o                         
  -9  -2   2          1.27          2.18         0.46 o                         
  -8  -2   2          8.76          7.85         0.52 o                         
  -7  -2   2        198.23        208.03         3.64 o                         
  -6  -2   2        456.02        459.05         9.29 o                         
  -5  -2   2        610.00        681.82        14.15 o                         
  -4  -2   2        323.20        336.66         9.28 o                         
  -3  -2   2       1253.18       1311.07        26.88 o                         
  -2  -2   2       4498.01       4513.19        72.45 o                         
  -1  -2   2       8633.16       7528.81       145.68 o                         
   0  -2   2      21527.54      20228.27       381.23 o                         
   1  -2   2       2731.00       2512.69        40.45 o                         
   2  -2   2        281.83        276.62         6.32 o                         
   3  -2   2        218.71        240.06         4.60 o                         
   4  -2   2       1735.59       1911.36        30.07 o                         
   5  -2   2         11.53         10.46         0.91 o                         
   6  -2   2         79.03         61.21         3.27 o                         
   7  -2   2         27.98         34.84         0.91 o                         
   8  -2   2         31.42         28.81         0.91 o                         
   9  -2   2          7.24          9.15         0.54 o                         
  10  -2   2          2.18          2.44         0.49 o                         
  11  -2   2          4.59          5.04         0.66 o                         
 -11  -1   2          2.71          4.75         0.86 o                         
 -10  -1   2          1.51          0.77         0.54 o                         
  -9  -1   2         33.87         36.57         1.04 o                         
  -8  -1   2        221.75        214.25         4.19 o                         
  -7  -1   2         39.55         33.28         2.36 o                         
  -6  -1   2        207.44        204.04        10.52 o                         
  -5  -1   2        715.53        759.10        20.51 o                         
  -4  -1   2        108.38        108.58         4.78 o                         
  -3  -1   2         93.41         78.71         4.27 o                         
  -2  -1   2        209.04        222.84         5.63 o                         
  -1  -1   2       2829.22       2693.97        60.98 o                         
   0  -1   2       4825.46       4898.52        96.08 o                         
   1  -1   2       2789.68       2769.48        47.92 o                         
   2  -1   2        748.76        685.71        13.70 o                         
   3  -1   2       1336.16       1288.80        23.53 o                         
   4  -1   2       1154.01       1207.47        23.19 o                         
   5  -1   2        415.56        434.20        13.41 o                         
   6  -1   2         50.73         49.85         4.14 o                         
   7  -1   2          5.27          4.35         0.48 o                         
   8  -1   2          3.76          1.73         0.48 o                         
   9  -1   2         15.59         16.20         0.84 o                         
  10  -1   2          3.89          5.15         1.06 o                         
  11  -1   2          2.63          2.69         0.59 o                         
 -11   0   2          1.07          1.16         0.33 o                         
 -10   0   2          1.81          1.10         0.46 o                         
  -9   0   2          1.45          1.75         0.43 o                         
  -8   0   2        247.22        254.14         4.74 o                         
  -7   0   2         53.64         49.97         1.83 o                         
  -6   0   2          3.81          3.30         0.92 o                         
  -5   0   2        231.03        270.28         6.62 o                         
  -4   0   2        162.49        242.43         6.98 o                         
  -3   0   2          0.20          0.59         0.71 o                         
  -2   0   2        841.54        693.55        14.53 o                         
  -1   0   2       7402.94       7965.44       154.41 o                         
   0   0   2         83.22         42.78         1.67 o                         
   1   0   2       1790.53       1397.28        22.29 o                         
   2   0   2       1457.66       1502.32        24.53 o                         
   3   0   2         45.98         66.33         2.09 o                         
   4   0   2        383.64        466.67         8.85 o                         
   5   0   2        161.01        171.84         4.81 o                         
   6   0   2         13.27          9.20         1.92 o                         
   7   0   2          9.37         16.43         0.73 o                         
   8   0   2         13.33         11.42         0.70 o                         
   9   0   2          2.09          2.80         0.54 o                         
  10   0   2          0.78          0.50         0.44 o                         
  11   0   2          1.06          0.71         0.31 o                         
 -11   1   2          2.60          3.82         0.35 o                         
 -10   1   2          1.54          1.53         0.47 o                         
  -9   1   2         33.64         35.11         1.06 o                         
  -8   1   2        223.37        213.33         3.35 o                         
  -7   1   2         38.73         32.96         1.00 o                         
  -6   1   2        209.29        195.47         4.99 o                         
  -5   1   2        713.23        761.72        17.07 o                         
  -4   1   2        107.79        104.98         4.67 o                         
  -3   1   2         92.33         78.21         2.56 o                         
  -2   1   2        209.82        226.01         4.47 o                         
  -1   1   2       2830.65       2680.92        52.68 o                         
   0   1   2       4827.95       4992.84        96.10 o                         
   1   1   2       2794.32       2722.34        47.79 o                         
   2   1   2        746.30        693.82        12.89 o                         
   3   1   2       1328.22       1283.63        31.87 o                         
   4   1   2       1146.56       1214.15        21.98 o                         
   5   1   2        416.10        410.26         7.51 o                         
   6   1   2         50.34         45.92         3.01 o                         
   7   1   2          5.15          3.64         0.52 o                         
   8   1   2          3.81          1.61         0.50 o                         
   9   1   2         15.45         15.64         1.01 o                         
  10   1   2          3.78          4.54         0.55 o                         
  11   1   2          2.68          2.48         0.34 o                         
 -11   2   2          9.64         12.28         0.56 o                         
 -10   2   2          4.80          3.82         0.42 o                         
  -9   2   2          1.24          0.65         0.44 o                         
  -8   2   2          8.73          7.87         0.57 o                         
  -7   2   2        198.52        203.18         3.26 o                         
  -6   2   2        456.70        444.11        11.69 o                         
  -5   2   2        611.02        667.79        16.70 o                         
  -4   2   2        327.25        328.26         7.49 o                         
  -3   2   2       1257.09       1274.63        31.44 o                         
  -2   2   2       4497.07       4557.96        72.25 o                         
  -1   2   2       8631.65       7493.93       130.32 o                         
   0   2   2      21521.17      19623.70       311.17 o                         
   1   2   2       2743.82       2519.22        40.31 o                         
   2   2   2        287.30        283.26         5.51 o                         
   3   2   2        220.90        246.79         5.14 o                         
   4   2   2       1737.47       1953.73        40.09 o                         
   5   2   2         11.47          8.35         0.76 o                         
   6   2   2         79.69         60.78         3.25 o                         
   7   2   2         28.39         34.37         1.49 o                         
   8   2   2         30.98         30.37         1.02 o                         
   9   2   2          7.12          8.63         0.71 o                         
  10   2   2          2.26          1.52         0.46 o                         
  11   2   2          4.44          5.26         0.48 o                         
 -11   3   2         13.94         15.15         0.80 o                         
 -10   3   2         13.48         12.59         0.58 o                         
  -9   3   2         11.20         12.56         0.67 o                         
  -8   3   2          3.45          3.30         0.52 o                         
  -7   3   2         10.78          9.52         0.53 o                         
  -6   3   2         60.61         52.39         1.75 o                         
  -5   3   2        620.21        581.14        11.70 o                         
  -4   3   2        533.18        603.37        14.05 o                         
  -3   3   2        245.60        240.14         6.99 o                         
  -2   3   2        410.23        421.66         7.17 o                         
  -1   3   2       2292.00       1894.35        36.53 o                         
   0   3   2       1742.38       1961.52        34.77 o                         
   1   3   2        819.54        934.83        15.40 o                         
   2   3   2        491.47        406.82         7.65 o                         
   3   3   2        169.05        203.02         5.02 o                         
   4   3   2        273.73        281.22         7.53 o                         
   5   3   2        325.95        294.50         6.72 o                         
   6   3   2         40.98         47.14         2.62 o                         
   7   3   2         44.38         47.46         1.24 o                         
   8   3   2          7.12          6.79         0.65 o                         
   9   3   2          8.67          6.96         0.65 o                         
  10   3   2          0.57          0.27         0.37 o                         
  11   3   2          6.05          4.68         0.36 o                         
 -11   4   2         11.46         10.83         0.75 o                         
 -10   4   2          2.00          2.06         0.43 o                         
  -9   4   2          0.08          0.40         0.44 o                         
  -8   4   2         41.70         39.27         1.28 o                         
  -7   4   2        116.29        113.42         2.39 o                         
  -6   4   2        274.76        251.79         7.35 o                         
  -5   4   2        213.41        204.14         4.33 o                         
  -4   4   2        437.80        504.99        10.74 o                         
  -3   4   2        413.42        397.65         8.96 o                         
  -2   4   2       1407.59       1297.72        18.55 o                         
  -1   4   2       1784.75       2021.17        44.59 o                         
   0   4   2         25.79         40.71         2.51 o                         
   1   4   2       1088.88        959.82        16.36 o                         
   2   4   2       1172.56       1109.73        18.57 o                         
   3   4   2         39.79         32.09         1.70 o                         
   4   4   2        338.46        347.07        10.09 o                         
   5   4   2        165.45        153.85         3.68 o                         
   6   4   2         51.10         36.85         1.67 o                         
   7   4   2        139.06        127.69         2.92 o                         
   8   4   2          6.09          6.17         0.63 o                         
   9   4   2          6.47          5.94         0.71 o                         
  10   4   2         16.18         16.73         0.74 o                         
  11   4   2          7.49          6.83         0.46 o                         
 -11   5   2          3.93          3.53         0.42 o                         
 -10   5   2          2.28          2.42         0.46 o                         
  -9   5   2         44.79         44.41         1.33 o                         
  -8   5   2         83.99         87.81         1.90 o                         
  -7   5   2        132.94        127.56         2.71 o                         
  -6   5   2        172.06        168.30         4.77 o                         
  -5   5   2        359.74        359.88         6.95 o                         
  -4   5   2        640.20        640.59        14.81 o                         
  -3   5   2        981.42        948.52        19.73 o                         
  -2   5   2        643.20        640.00        11.42 o                         
  -1   5   2        613.30        615.47        11.74 o                         
   0   5   2         20.51         45.06         2.40 o                         
   1   5   2         88.76         72.73         1.99 o                         
   2   5   2        467.41        387.85         7.42 o                         
   3   5   2          6.48          8.99         1.13 o                         
   4   5   2        106.59         96.48         3.54 o                         
   5   5   2        137.15        128.79         4.39 o                         
   6   5   2          3.11          3.17         0.68 o                         
   7   5   2        193.91        185.02         3.21 o                         
   8   5   2          3.30          3.43         0.51 o                         
   9   5   2          4.45          5.37         0.67 o                         
  10   5   2          3.06          3.82         0.45 o                         
  11   5   2          8.94          8.18         0.65 o                         
 -11   6   2         24.59         24.56         0.99 o                         
 -10   6   2          1.80          1.88         0.41 o                         
  -9   6   2          1.46          2.50         0.47 o                         
  -8   6   2          4.01          4.51         0.53 o                         
  -7   6   2         30.69         32.10         1.03 o                         
  -6   6   2        124.21        120.63         3.20 o                         
  -5   6   2        124.12        116.24         4.59 o                         
  -4   6   2        290.29        294.21         9.58 o                         
  -3   6   2        640.03        600.12        12.19 o                         
  -2   6   2       2499.82       2433.99        43.70 o                         
  -1   6   2          3.55          5.45         0.97 o                         
   0   6   2       1251.69       1387.13        33.82 o                         
   1   6   2       3406.09       3403.35        59.34 o                         
   2   6   2       1219.50       1314.17        21.76 o                         
   3   6   2         13.58         16.74         1.47 o                         
   4   6   2        256.69        235.90         5.40 o                         
   5   6   2        165.94        149.25         3.15 o                         
   6   6   2        221.95        193.27         4.61 o                         
   7   6   2         30.03         30.21         1.08 o                         
   8   6   2         54.96         55.94         1.53 o                         
   9   6   2          9.06          8.49         0.66 o                         
  10   6   2          4.93          4.91         0.41 o                         
 -11   7   2          6.92          6.64         0.59 o                         
 -10   7   2          1.34          0.58         0.42 o                         
  -9   7   2          2.75          2.73         0.52 o                         
  -8   7   2         36.43         41.22         1.39 o                         
  -7   7   2        339.14        341.79         5.37 o                         
  -6   7   2        187.31        179.43         4.38 o                         
  -5   7   2          0.45          0.04         0.57 o                         
  -4   7   2         20.79         25.48         1.22 o                         
  -3   7   2         35.29         31.90         2.59 o                         
  -2   7   2        184.96        230.70         8.88 o                         
  -1   7   2        416.49        343.50         7.62 o                         
   0   7   2        253.67        224.57         5.85 o                         
   1   7   2         77.76         72.93         3.06 o                         
   2   7   2        696.39        846.28        18.93 o                         
   3   7   2        171.58        125.16         4.34 o                         
   4   7   2        108.17        120.33         3.74 o                         
   5   7   2         89.42         90.07         2.40 o                         
   6   7   2        119.19        114.86         2.05 o                         
   7   7   2         41.44         47.03         1.08 o                         
   8   7   2         10.51         11.77         0.64 o                         
   9   7   2         21.37         19.30         1.05 o                         
  10   7   2          2.95          3.49         0.37 o                         
 -10   8   2          4.52          5.91         0.63 o                         
  -9   8   2         26.96         27.93         1.36 o                         
  -8   8   2         36.48         37.74         1.03 o                         
  -7   8   2        159.29        170.25         3.63 o                         
  -6   8   2        142.73        132.27         3.23 o                         
  -5   8   2          9.23          9.97         1.77 o                         
  -4   8   2         18.71         16.41         1.27 o                         
  -3   8   2         68.90         59.43         2.19 o                         
  -2   8   2       1373.90       1481.48        27.70 o                         
  -1   8   2        470.80        493.11        11.55 o                         
   0   8   2        944.46       1098.68        26.26 o                         
   1   8   2        129.85        160.57         5.03 o                         
   2   8   2        151.01        142.16         5.28 o                         
   3   8   2         40.48         41.73         2.83 o                         
   4   8   2         32.73         41.90         1.97 o                         
   5   8   2        173.24        159.91         4.27 o                         
   6   8   2        146.91        154.46         2.47 o                         
   7   8   2        283.59        268.76         4.33 o                         
   8   8   2          4.55          3.91         0.46 o                         
   9   8   2          1.08          1.56         0.49 o                         
  10   8   2          0.35          0.90         0.34 o                         
 -10   9   2          1.75          3.66         0.53 o                         
  -9   9   2          2.60          2.76         0.69 o                         
  -8   9   2         25.87         26.35         1.07 o                         
  -7   9   2         40.99         40.67         1.57 o                         
  -6   9   2         83.21         75.95         2.03 o                         
  -5   9   2          9.77         10.00         1.11 o                         
  -4   9   2         35.42         37.98         2.15 o                         
  -3   9   2        332.66        378.62         7.54 o                         
  -2   9   2        158.64        183.18         5.93 o                         
  -1   9   2        580.86        635.20        14.62 o                         
   0   9   2        172.74        176.60         6.38 o                         
   1   9   2        142.45        141.20         4.95 o                         
   2   9   2        283.25        301.57         9.30 o                         
   3   9   2         90.49         76.84         4.65 o                         
   4   9   2        105.67         98.47         3.13 o                         
   5   9   2         29.88         26.82         1.50 o                         
   6   9   2          7.96         10.58         0.57 o                         
   7   9   2         49.41         47.18         1.22 o                         
   8   9   2          4.11          4.00         0.62 o                         
   9   9   2          0.37         -0.06         0.54 o                         
  10   9   2          0.82          1.16         0.31 o                         
 -10  10   2          8.45         10.83         0.65 o                         
  -9  10   2          2.66          2.41         0.76 o                         
  -8  10   2          4.76          3.21         0.59 o                         
  -7  10   2          4.28          3.21         0.65 o                         
  -6  10   2        161.04        174.14         3.82 o                         
  -5  10   2          3.82          5.49         0.80 o                         
  -4  10   2         64.97         62.85         2.23 o                         
  -3  10   2         69.06         65.72         2.08 o                         
  -2  10   2       1185.90       1304.91        24.52 o                         
  -1  10   2        602.17        617.60        14.42 o                         
   0  10   2        523.28        549.73        18.16 o                         
   1  10   2        655.24        716.69        14.65 o                         
   2  10   2        108.05        119.14         3.96 o                         
   3  10   2        259.61        268.63         9.15 o                         
   4  10   2         69.52         67.14         4.38 o                         
   5  10   2        284.13        275.87         4.39 o                         
   6  10   2         70.52         60.93         1.81 o                         
   7  10   2         17.84         15.44         0.65 o                         
   8  10   2         13.87         10.44         0.78 o                         
   9  10   2          9.95         11.70         0.77 o                         
  10  10   2          6.35          4.18         0.29 o                         
 -10  11   2          7.57          8.09         0.62 o                         
  -9  11   2          1.90          1.71         0.54 o                         
  -8  11   2         11.92         10.21         0.80 o                         
  -7  11   2        128.58        131.24         2.77 o                         
  -6  11   2        135.13        149.41         3.10 o                         
  -5  11   2         35.35         39.91         1.48 o                         
  -4  11   2         16.52         20.78         1.33 o                         
  -3  11   2         46.74         49.09         2.56 o                         
  -2  11   2        120.83        134.68         4.63 o                         
  -1  11   2        740.88        711.36        16.34 o                         
   0  11   2        277.37        292.24        10.15 o                         
   1  11   2         59.33         58.65         2.77 o                         
   2  11   2        129.37        149.54         4.79 o                         
   3  11   2         79.53         78.20         2.78 o                         
   4  11   2         38.15         36.71         2.29 o                         
   5  11   2         84.11         74.55         2.46 o                         
   6  11   2        208.81        213.83         3.76 o                         
   7  11   2          3.87          3.12         0.46 o                         
   8  11   2          1.88          1.97         0.53 o                         
   9  11   2          4.14          3.90         0.56 o                         
 -10  12   2          4.37          5.03         0.53 o                         
  -9  12   2          3.08          3.12         0.52 o                         
  -8  12   2          9.09          8.89         0.72 o                         
  -7  12   2         12.17         12.32         0.72 o                         
  -6  12   2        121.62        117.60         2.38 o                         
  -5  12   2         35.47         34.69         2.44 o                         
  -4  12   2         52.64         51.27         1.89 o                         
  -3  12   2        124.26        102.98         3.22 o                         
  -2  12   2        121.64        150.92         4.14 o                         
  -1  12   2         63.31         69.39         2.37 o                         
   0  12   2         49.82         61.86         2.26 o                         
   1  12   2        222.95        225.73         6.10 o                         
   2  12   2         97.47         94.25         4.08 o                         
   3  12   2          6.92          7.10         0.95 o                         
   4  12   2         11.13         14.55         0.90 o                         
   5  12   2         74.41         77.00         2.38 o                         
   6  12   2        119.70        120.69         2.37 o                         
   7  12   2         96.22         97.16         1.81 o                         
   8  12   2         24.84         25.95         1.55 o                         
   9  12   2          7.67          9.21         0.62 o                         
  -9  13   2          0.45          1.31         0.76 o                         
  -8  13   2          3.32          4.08         0.58 o                         
  -7  13   2          2.95          3.88         0.60 o                         
  -6  13   2         31.37         25.39         0.94 o                         
  -5  13   2         58.39         53.80         2.35 o                         
  -4  13   2         87.79         96.16         2.86 o                         
  -3  13   2        148.99        148.54         4.18 o                         
  -2  13   2        350.97        318.36        11.33 o                         
  -1  13   2        425.16        450.55         9.77 o                         
   0  13   2         35.40         35.49         1.88 o                         
   1  13   2         74.20         67.23         2.49 o                         
   2  13   2          4.25          3.71         0.79 o                         
   3  13   2          6.82          5.26         0.81 o                         
   4  13   2         50.92         56.65         3.17 o                         
   5  13   2         17.13         13.04         0.86 o                         
   6  13   2         27.57         29.23         0.95 o                         
   7  13   2          1.05          1.77         0.35 o                         
   8  13   2         18.07         17.65         0.80 o                         
   9  13   2          1.38          1.40         0.33 o                         
  -9  14   2          3.58          2.95         0.44 o                         
  -8  14   2         13.11         12.51         0.87 o                         
  -7  14   2         21.97         21.80         1.21 o                         
  -6  14   2         63.25         65.97         1.71 o                         
  -5  14   2         92.18         92.85         2.53 o                         
  -4  14   2         22.33         28.27         1.44 o                         
  -3  14   2         82.71         85.42         5.06 o                         
  -2  14   2         31.15         27.76         1.13 o                         
  -1  14   2         56.94         52.39         2.06 o                         
   0  14   2        190.22        189.96         6.10 o                         
   1  14   2        315.79        337.85         8.32 o                         
   2  14   2        133.11        135.55         3.23 o                         
   3  14   2        243.81        239.85         5.59 o                         
   4  14   2         65.87         59.19         2.74 o                         
   5  14   2         29.47         31.16         1.12 o                         
   6  14   2          4.43          5.24         0.50 o                         
   7  14   2          5.23          5.79         0.40 o                         
   8  14   2          3.51          4.04         0.38 o                         
   9  14   2          8.18          7.55         0.70 o                         
  -9  15   2          1.62          1.88         0.32 o                         
  -8  15   2          6.49          5.94         0.62 o                         
  -7  15   2          3.89          4.60         0.76 o                         
  -6  15   2          0.54          0.72         0.52 o                         
  -5  15   2         25.64         29.71         1.17 o                         
  -4  15   2         43.86         43.66         1.81 o                         
  -3  15   2         40.69         40.27         1.60 o                         
  -2  15   2         42.76         41.50         2.15 o                         
  -1  15   2        110.46        118.07         3.22 o                         
   0  15   2        177.25        188.85         4.54 o                         
   1  15   2        116.99        122.37         2.94 o                         
   2  15   2         75.16         77.81         2.18 o                         
   3  15   2         25.89         22.44         1.15 o                         
   4  15   2         13.73         15.83         1.05 o                         
   5  15   2         41.43         47.18         1.51 o                         
   6  15   2         29.62         29.34         1.08 o                         
   7  15   2         18.76         19.84         0.79 o                         
   8  15   2         24.67         26.89         1.23 o                         
  -8  16   2          1.54          1.23         0.49 o                         
  -7  16   2         11.87         12.55         0.75 o                         
  -6  16   2          6.21          6.59         0.63 o                         
  -5  16   2         34.08         35.39         1.24 o                         
  -4  16   2         97.13         95.89         3.10 o                         
  -3  16   2         82.99         77.16         2.66 o                         
  -2  16   2         61.24         51.28         3.01 o                         
  -1  16   2        326.02        316.16         6.70 o                         
   0  16   2         30.00         28.47         1.35 o                         
   1  16   2         34.24         27.37         1.23 o                         
   2  16   2        120.59        127.05         3.14 o                         
   3  16   2          0.87          0.66         0.61 o                         
   4  16   2          8.78         11.15         1.05 o                         
   5  16   2         16.30         15.53         0.86 o                         
   6  16   2         21.57         24.39         0.93 o                         
   7  16   2          4.06          3.90         0.41 o                         
   8  16   2          1.74          1.74         0.59 o                         
  -8  17   2          5.02          3.59         0.76 o                         
  -7  17   2         22.12         24.29         0.92 o                         
  -6  17   2         61.41         63.39         1.83 o                         
  -5  17   2         75.72         73.48         1.88 o                         
  -4  17   2         15.39         15.47         1.00 o                         
  -3  17   2         29.58         31.70         1.34 o                         
  -2  17   2        115.07        126.72         9.02 o                         
  -1  17   2         41.41         38.95         2.05 o                         
   0  17   2        127.66        134.52         4.82 o                         
   1  17   2         41.47         50.31         1.72 o                         
   2  17   2         15.88         18.64         1.10 o                         
   3  17   2         20.20         17.57         1.06 o                         
   4  17   2          1.80          2.07         0.65 o                         
   5  17   2          1.66          2.47         0.54 o                         
   6  17   2          8.67          9.07         0.59 o                         
   7  17   2          5.21          5.16         0.45 o                         
  -7  18   2         14.45         12.23         0.79 o                         
  -6  18   2         29.72         28.48         0.94 o                         
  -5  18   2         34.70         33.02         1.27 o                         
  -4  18   2          0.71          1.34         0.56 o                         
  -3  18   2         30.28         30.09         1.51 o                         
  -2  18   2         22.40         23.54         1.78 o                         
  -1  18   2         50.88         45.32         3.25 o                         
   0  18   2         63.54         69.42         2.87 o                         
   1  18   2        146.31        151.66         3.69 o                         
   2  18   2         32.28         34.72         1.30 o                         
   3  18   2         75.33         71.43         1.92 o                         
   4  18   2          3.74          2.53         0.61 o                         
   5  18   2         13.34         13.50         0.72 o                         
   6  18   2          2.63          3.18         0.36 o                         
   7  18   2         32.92         23.88         1.24 o                         
  -7  19   2          2.88          1.96         0.49 o                         
  -6  19   2          7.68          6.81         0.55 o                         
  -5  19   2         15.14         17.22         0.83 o                         
  -4  19   2         28.23         27.55         1.01 o                         
  -3  19   2          4.30          4.48         0.84 o                         
  -2  19   2          7.62          7.23         1.06 o                         
  -1  19   2         16.15         16.27         1.32 o                         
   0  19   2         13.16         14.80         1.01 o                         
   1  19   2         18.63         19.16         1.00 o                         
   2  19   2         48.67         48.59         1.45 o                         
   3  19   2         39.72         42.21         1.32 o                         
   4  19   2         43.07         42.27         1.15 o                         
   5  19   2         18.18         18.95         1.33 o                         
   6  19   2         27.68         31.07         1.02 o                         
  -6  20   2         13.06         10.96         0.96 o                         
  -5  20   2          1.43          3.11         0.63 o                         
  -4  20   2          1.75          0.66         0.45 o                         
  -3  20   2         20.98         23.76         1.45 o                         
  -2  20   2         13.14         13.67         1.41 o                         
  -1  20   2          6.41          5.94         0.90 o                         
   0  20   2          1.87          1.69         0.50 o                         
   1  20   2          9.10          7.40         0.73 o                         
   2  20   2          2.30          2.00         0.46 o                         
   3  20   2          7.60          5.62         0.60 o                         
   4  20   2          1.19          0.97         0.35 o                         
   5  20   2          6.64          6.07         0.40 o                         
   6  20   2          4.64          4.15         0.51 o                         
  -5  21   2          2.31          3.20         0.61 o                         
  -4  21   2          7.75          7.72         0.54 o                         
  -3  21   2         24.32         25.53         0.98 o                         
  -2  21   2          8.89          8.02         0.68 o                         
  -1  21   2         12.27          8.96         1.06 o                         
   0  21   2         29.77         30.46         1.06 o                         
   1  21   2         15.72         16.44         0.78 o                         
   2  21   2          2.28          1.87         0.37 o                         
   3  21   2         35.24         34.01         0.89 o                         
   4  21   2         38.58         45.42         1.39 o                         
   5  21   2         15.42         13.35         0.68 o                         
  -4  22   2          6.17          5.40         0.93 o                         
  -3  22   2          0.34          0.45         0.40 o                         
  -2  22   2         20.36         20.95         0.97 o                         
  -1  22   2          0.82          1.27         0.41 o                         
   0  22   2         10.59         11.15         0.89 o                         
   1  22   2         14.10         15.93         0.66 o                         
   2  22   2         15.38         16.40         0.66 o                         
   3  22   2         11.41         11.47         0.59 o                         
   4  22   2         17.13         18.43         0.67 o                         
  -3  23   2          0.04          0.04         0.20 o                         
  -2  23   2          9.54          9.57         0.64 o                         
  -1  23   2         34.53         36.84         2.13 o                         
   0  23   2         22.04         21.87         1.00 o                         
   1  23   2         18.02         16.97         1.22 o                         
   2  23   2          2.23          1.22         0.30 o                         
   3  23   2          4.85          6.12         0.56 o                         
   0  24   2          9.90         10.06         0.73 o                         
  -2 -23   3          3.68          3.80         0.59 o                         
  -1 -23   3          4.76          4.99         0.53 o                         
   0 -23   3         10.93         10.05         0.94 o                         
   1 -23   3         10.46          9.22         0.87 o                         
   2 -23   3          8.64          9.56         0.76 o                         
  -3 -22   3          3.37          2.85         0.77 o                         
  -2 -22   3         19.25         24.17         1.21 o                         
  -1 -22   3          7.26          7.49         1.14 o                         
   0 -22   3         13.53         14.86         0.99 o                         
   1 -22   3          9.71          7.34         0.70 o                         
   2 -22   3         11.28         10.98         0.64 o                         
   3 -22   3         11.74         11.17         0.92 o                         
  -4 -21   3          5.15          7.12         1.22 o                         
  -3 -21   3          3.49          4.70         0.67 o                         
  -2 -21   3          5.36          5.82         1.24 o                         
  -1 -21   3         29.82         30.56         2.62 o                         
   0 -21   3         31.21         30.06         2.27 o                         
   1 -21   3         55.99         56.96         4.76 o                         
   2 -21   3         17.74         21.77         1.03 o                         
   3 -21   3         12.56         12.12         0.74 o                         
   4 -21   3          0.27          0.33         0.31 o                         
  -5 -20   3          7.91          7.83         1.07 o                         
  -4 -20   3         10.03         11.66         0.75 o                         
  -3 -20   3         32.99         36.07         1.22 o                         
  -2 -20   3         19.64         21.39         0.96 o                         
  -1 -20   3         11.38         13.11         1.53 o                         
   0 -20   3         21.09         22.19         1.30 o                         
   1 -20   3         35.48         34.20         1.45 o                         
   2 -20   3          5.06          8.00         0.77 o                         
   3 -20   3          5.53          4.35         0.65 o                         
   4 -20   3         25.87         26.26         0.95 o                         
   5 -20   3          8.36          7.77         0.48 o                         
  -6 -19   3         27.53         24.73         3.48 o                         
  -5 -19   3          3.31          3.27         0.51 o                         
  -4 -19   3          2.72          2.68         0.46 o                         
  -3 -19   3         10.05         10.47         0.61 o                         
  -2 -19   3         18.41         19.63         1.00 o                         
  -1 -19   3         11.88         10.29         0.86 o                         
   0 -19   3          8.11          9.26         1.01 o                         
   1 -19   3          7.89          6.49         0.82 o                         
   2 -19   3          2.86          1.25         0.66 o                         
   3 -19   3          0.39          0.99         0.51 o                         
   4 -19   3         18.58         19.08         0.88 o                         
   5 -19   3         13.27         13.91         0.78 o                         
   6 -19   3          1.05          1.24         0.31 o                         
  -7 -18   3          9.75         10.32         0.61 o                         
  -6 -18   3         14.97         14.46         0.71 o                         
  -5 -18   3         65.85         65.22         1.82 o                         
  -4 -18   3         20.09         21.25         1.02 o                         
  -3 -18   3         45.91         47.36         1.31 o                         
  -2 -18   3         97.65         94.28         2.25 o                         
  -1 -18   3         33.92         30.91         1.29 o                         
   0 -18   3         33.96         36.23         1.44 o                         
   1 -18   3         44.15         41.97         1.84 o                         
   2 -18   3         50.24         49.46         1.71 o                         
   3 -18   3         10.45          9.88         0.79 o                         
   4 -18   3         38.99         39.65         1.79 o                         
   5 -18   3         11.56         14.31         0.80 o                         
   6 -18   3          9.00          8.63         0.59 o                         
   7 -18   3         10.48          7.82         0.68 o                         
  -8 -17   3          0.05         -0.05         0.25 o                         
  -7 -17   3         14.10         15.97         0.79 o                         
  -6 -17   3         17.74         17.56         0.88 o                         
  -5 -17   3         42.35         47.31         1.41 o                         
  -4 -17   3         24.88         27.65         0.92 o                         
  -3 -17   3         35.16         35.54         1.25 o                         
  -2 -17   3        163.85        175.10         4.12 o                         
  -1 -17   3        200.25        207.45         4.32 o                         
   0 -17   3          3.99          3.42         0.84 o                         
   1 -17   3         57.85         55.73         1.67 o                         
   2 -17   3         55.94         56.09         1.87 o                         
   3 -17   3         32.94         37.10         1.51 o                         
   4 -17   3         13.24         17.42         1.57 o                         
   5 -17   3          0.30         -0.18         0.55 o                         
   6 -17   3          3.75          4.11         0.60 o                         
   7 -17   3          9.51          7.82         0.93 o                         
  -8 -16   3         32.53         30.04         1.55 o                         
  -7 -16   3         24.59         22.92         1.06 o                         
  -6 -16   3         12.44         14.38         0.88 o                         
  -5 -16   3          5.33          5.16         0.63 o                         
  -4 -16   3         50.90         50.79         1.22 o                         
  -3 -16   3         88.40         89.97         1.70 o                         
  -2 -16   3         65.96         73.54         1.96 o                         
  -1 -16   3        149.77        149.12         3.11 o                         
   0 -16   3         74.33         81.41         2.96 o                         
   1 -16   3         40.57         42.74         1.54 o                         
   2 -16   3         74.94         72.67         2.26 o                         
   3 -16   3         14.19         17.77         1.07 o                         
   4 -16   3         20.77         19.16         1.04 o                         
   5 -16   3         56.21         55.87         1.98 o                         
   6 -16   3         11.73         10.13         0.71 o                         
   7 -16   3         54.74         59.67         3.38 o                         
   8 -16   3          0.09         -0.05         0.24 o                         
  -8 -15   3         14.02         16.05         0.68 o                         
  -7 -15   3          2.92          2.97         0.47 o                         
  -6 -15   3         54.94         60.13         1.86 o                         
  -5 -15   3         99.29         96.75         2.43 o                         
  -4 -15   3         47.58         47.76         1.26 o                         
  -3 -15   3         13.98         16.85         0.78 o                         
  -2 -15   3         44.65         41.99         1.20 o                         
  -1 -15   3        179.97        177.20         3.42 o                         
   0 -15   3        384.58        415.61         7.66 o                         
   1 -15   3        163.86        162.83         3.53 o                         
   2 -15   3        187.88        189.71         6.41 o                         
   3 -15   3        150.24        146.13         3.33 o                         
   4 -15   3         23.77         22.11         1.02 o                         
   5 -15   3         21.57         25.21         1.20 o                         
   6 -15   3         24.26         25.56         1.11 o                         
   7 -15   3         16.78         15.87         0.64 o                         
   8 -15   3         16.28         15.59         0.85 o                         
  -9 -14   3          1.39          1.50         0.33 o                         
  -8 -14   3          2.45          2.00         0.49 o                         
  -7 -14   3          5.31          5.31         0.75 o                         
  -6 -14   3        103.78        106.82         2.88 o                         
  -5 -14   3         22.98         22.68         1.48 o                         
  -4 -14   3         22.86         19.14         0.79 o                         
  -3 -14   3        153.29        146.34         3.22 o                         
  -2 -14   3        290.38        289.41         4.60 o                         
  -1 -14   3        233.33        217.24         4.07 o                         
   0 -14   3        139.37        139.33         3.20 o                         
   1 -14   3         94.26         78.58         2.03 o                         
   2 -14   3        101.49        109.01         2.50 o                         
   3 -14   3         64.46         63.25         1.93 o                         
   4 -14   3        107.97        100.06         2.85 o                         
   5 -14   3        126.48        123.93         3.27 o                         
   6 -14   3         27.15         27.85         1.09 o                         
   7 -14   3         27.42         28.24         0.99 o                         
   8 -14   3         11.46         11.80         0.70 o                         
  -9 -13   3          5.48          7.80         0.55 o                         
  -8 -13   3         10.94         13.79         1.34 o                         
  -7 -13   3        101.01        101.85         3.08 o                         
  -6 -13   3        107.63        104.00         3.55 o                         
  -5 -13   3          4.19          5.52         0.69 o                         
  -4 -13   3         13.13         10.22         0.68 o                         
  -3 -13   3        100.98        100.40         2.07 o                         
  -2 -13   3        285.48        269.25         6.46 o                         
  -1 -13   3         69.89         69.28         4.06 o                         
   0 -13   3         67.82         69.82         3.46 o                         
   1 -13   3         17.78         22.32         2.34 o                         
   2 -13   3         68.86         61.88         1.79 o                         
   3 -13   3         41.61         41.45         2.02 o                         
   4 -13   3          3.83          3.74         0.55 o                         
   5 -13   3         15.86         11.61         0.85 o                         
   6 -13   3          6.27          6.06         0.66 o                         
   7 -13   3         24.19         28.21         1.07 o                         
   8 -13   3         19.63         19.27         0.97 o                         
   9 -13   3          8.12          7.03         0.68 o                         
  -9 -12   3         15.79         17.62         1.04 o                         
  -8 -12   3         11.64         13.49         1.08 o                         
  -7 -12   3         33.06         36.06         1.72 o                         
  -6 -12   3         50.20         46.92         1.71 o                         
  -5 -12   3        239.84        229.46         4.67 o                         
  -4 -12   3         98.65         90.60         1.77 o                         
  -3 -12   3        222.34        226.17         6.01 o                         
  -2 -12   3        122.67        118.37         4.12 o                         
  -1 -12   3        278.41        268.20         7.37 o                         
   0 -12   3        139.84        158.90         4.93 o                         
   1 -12   3        139.37        122.20         5.55 o                         
   2 -12   3         27.43         23.58         1.74 o                         
   3 -12   3        126.07        132.56         3.26 o                         
   4 -12   3        208.91        201.08         5.65 o                         
   5 -12   3        223.16        227.08         6.36 o                         
   6 -12   3         63.68         66.11         1.68 o                         
   7 -12   3         46.36         50.77         1.53 o                         
   8 -12   3         48.84         51.36         1.77 o                         
   9 -12   3         23.76         21.80         1.34 o                         
 -10 -11   3          1.54          1.36         0.57 o                         
  -9 -11   3          8.40          7.49         0.69 o                         
  -8 -11   3          1.23          1.20         0.54 o                         
  -7 -11   3        119.01        123.28         3.13 o                         
  -6 -11   3        177.38        169.52         3.67 o                         
  -5 -11   3         58.46         67.67         2.40 o                         
  -4 -11   3         10.29          8.60         0.70 o                         
  -3 -11   3         34.50         29.85         1.58 o                         
  -2 -11   3         16.67         20.90         1.38 o                         
  -1 -11   3         82.77         86.76         3.30 o                         
   0 -11   3         52.38         54.07         2.70 o                         
   1 -11   3         70.33         74.98         2.58 o                         
   2 -11   3         23.86         25.00         1.50 o                         
   3 -11   3          8.46          8.57         1.46 o                         
   4 -11   3         49.41         47.30         1.62 o                         
   5 -11   3         63.77         71.58         1.79 o                         
   6 -11   3        148.00        151.43         3.06 o                         
   7 -11   3         35.77         38.55         1.17 o                         
   8 -11   3         20.35         21.05         0.99 o                         
   9 -11   3         20.02         21.03         1.58 o                         
 -10 -10   3          0.05         -0.27         0.43 o                         
  -9 -10   3         27.27         32.02         1.53 o                         
  -8 -10   3         54.20         48.00         2.20 o                         
  -7 -10   3         31.28         34.25         1.42 o                         
  -6 -10   3        124.08        120.88         3.21 o                         
  -5 -10   3         50.59         56.83         2.13 o                         
  -4 -10   3         31.15         32.12         3.37 o                         
  -3 -10   3         21.43         17.03         1.15 o                         
  -2 -10   3        341.19        347.18         7.77 o                         
  -1 -10   3        295.20        265.38         6.77 o                         
   0 -10   3         67.41         71.63         3.33 o                         
   1 -10   3        187.73        190.27         6.85 o                         
   2 -10   3         11.48          6.97         0.87 o                         
   3 -10   3          3.88          3.14         1.11 o                         
   4 -10   3         59.52         56.28         3.95 o                         
   5 -10   3        135.54        121.66         2.51 o                         
   6 -10   3        134.62        143.90         4.93 o                         
   7 -10   3         37.46         40.44         1.36 o                         
   8 -10   3          1.58          1.66         0.64 o                         
   9 -10   3          0.55          1.25         0.41 o                         
 -10  -9   3          2.63          2.04         0.57 o                         
  -9  -9   3          0.22          1.69         1.00 o                         
  -8  -9   3          6.45          6.68         1.37 o                         
  -7  -9   3        478.65        486.89         8.32 o                         
  -6  -9   3         44.75         50.76         1.36 o                         
  -5  -9   3        115.23         82.26         7.11 o                         
  -4  -9   3        139.06        149.48         7.88 o                         
  -3  -9   3        458.96        464.10         8.43 o                         
  -2  -9   3        345.70        361.57         7.64 o                         
  -1  -9   3         49.12         44.05         2.23 o                         
   0  -9   3        281.72        298.60         7.23 o                         
   1  -9   3        376.30        360.00         7.10 o                         
   2  -9   3        213.87        224.67         5.17 o                         
   3  -9   3         58.15         59.44         3.04 o                         
   4  -9   3         56.45         58.04         4.36 o                         
   5  -9   3         83.80         79.72         2.28 o                         
   6  -9   3         42.43         50.94         2.69 o                         
   7  -9   3        124.35        130.27         2.90 o                         
   8  -9   3         29.32         29.51         1.78 o                         
   9  -9   3          9.61         12.13         1.60 o                         
 -10  -8   3          7.45          6.61         1.04 o                         
  -9  -8   3         10.87          9.33         1.43 o                         
  -8  -8   3        272.00        288.56         6.21 o                         
  -7  -8   3         93.92         96.55         2.10 o                         
  -6  -8   3        111.76        122.73         2.18 o                         
  -5  -8   3         26.24         25.48         1.69 o                         
  -4  -8   3         20.45         23.48         3.02 o                         
  -3  -8   3         81.67         94.53         3.54 o                         
  -2  -8   3        149.29        161.11         4.57 o                         
  -1  -8   3        649.43        567.43        12.15 o                         
   0  -8   3        224.05        239.97         5.22 o                         
   1  -8   3        140.84        128.78         3.92 o                         
   2  -8   3         57.05         48.68         2.30 o                         
   3  -8   3         71.61         63.09         2.92 o                         
   4  -8   3         11.66         12.62         1.37 o                         
   5  -8   3         60.89         51.17         2.43 o                         
   6  -8   3        522.64        515.30         9.12 o                         
   7  -8   3          0.90          2.75         0.51 o                         
   8  -8   3         30.30         29.77         0.97 o                         
   9  -8   3         11.05         13.37         0.87 o                         
 -10  -7   3          0.15         -0.39         0.56 o                         
  -9  -7   3          3.45          2.72         0.55 o                         
  -8  -7   3         15.58         14.92         0.74 o                         
  -7  -7   3        506.88        516.52         6.58 o                         
  -6  -7   3        165.51        145.37         3.11 o                         
  -5  -7   3         55.08         55.71         2.28 o                         
  -4  -7   3         78.97         80.12         3.49 o                         
  -3  -7   3        315.46        319.58         7.55 o                         
  -2  -7   3        156.56        188.35         4.71 o                         
  -1  -7   3        124.41        107.78         5.00 o                         
   0  -7   3         70.94         78.60         2.33 o                         
   1  -7   3        352.35        323.06         7.20 o                         
   2  -7   3        618.58        574.08        10.80 o                         
   3  -7   3          9.33         10.23         1.23 o                         
   4  -7   3         72.68         78.00         2.32 o                         
   5  -7   3          7.83          9.57         1.28 o                         
   6  -7   3        303.74        292.06         4.71 o                         
   7  -7   3        177.75        185.45         3.32 o                         
   8  -7   3          0.84          1.27         0.43 o                         
   9  -7   3          0.38          1.37         0.41 o                         
  10  -7   3          0.71          1.56         0.69 o                         
 -11  -6   3          7.15          9.02         0.55 o                         
 -10  -6   3          0.39          0.37         0.41 o                         
  -9  -6   3          9.14         10.12         0.69 o                         
  -8  -6   3         13.50         17.75         0.76 o                         
  -7  -6   3         37.09         34.66         1.06 o                         
  -6  -6   3         10.73         10.75         1.30 o                         
  -5  -6   3         61.68         63.11         2.54 o                         
  -4  -6   3        146.82        125.51         3.40 o                         
  -3  -6   3       1053.58       1092.44        17.95 o                         
  -2  -6   3         42.23         44.64         2.67 o                         
  -1  -6   3        550.74        508.54        11.55 o                         
   0  -6   3         27.02         29.39         1.54 o                         
   1  -6   3        177.76        182.78         4.62 o                         
   2  -6   3        160.74        202.17         5.85 o                         
   3  -6   3        353.54        321.11         7.58 o                         
   4  -6   3        396.56        404.02         7.61 o                         
   5  -6   3         63.12         65.56         2.55 o                         
   6  -6   3        393.71        398.67         5.47 o                         
   7  -6   3         68.27         85.22         2.86 o                         
   8  -6   3         23.13         21.34         0.80 o                         
   9  -6   3          6.09          6.21         0.50 o                         
  10  -6   3         13.20         14.34         1.30 o                         
 -11  -5   3          6.23          4.81         0.41 o                         
 -10  -5   3          7.56          8.87         0.71 o                         
  -9  -5   3          3.87          3.09         0.59 o                         
  -8  -5   3         34.73         41.29         1.16 o                         
  -7  -5   3        869.81        843.27        10.38 o                         
  -6  -5   3        133.18        128.45         3.61 o                         
  -5  -5   3         47.36         53.47         2.46 o                         
  -4  -5   3          4.23          4.64         1.45 o                         
  -3  -5   3        570.24        527.64         9.46 o                         
  -2  -5   3        262.90        266.32         5.93 o                         
  -1  -5   3        114.77        134.28         3.04 o                         
   0  -5   3        553.75        516.81         8.98 o                         
   1  -5   3        793.26        750.05        13.74 o                         
   2  -5   3        112.31        145.48         4.15 o                         
   3  -5   3        135.47        142.86         4.84 o                         
   4  -5   3         75.30         79.28         2.54 o                         
   5  -5   3        147.82        160.72         4.48 o                         
   6  -5   3        157.75        164.59         3.91 o                         
   7  -5   3         37.40         34.56         1.22 o                         
   8  -5   3          6.22          5.44         0.53 o                         
   9  -5   3          0.95          0.91         0.47 o                         
  10  -5   3          3.64          4.69         0.50 o                         
 -11  -4   3         25.99         31.00         1.24 o                         
 -10  -4   3          6.48          8.69         0.65 o                         
  -9  -4   3          4.45          4.66         0.65 o                         
  -8  -4   3        456.87        460.48         7.38 o                         
  -7  -4   3        356.31        365.76         5.68 o                         
  -6  -4   3        229.84        212.55         4.94 o                         
  -5  -4   3        208.87        217.77         5.03 o                         
  -4  -4   3         53.75         52.66         3.13 o                         
  -3  -4   3        150.27        152.99         5.85 o                         
  -2  -4   3        496.17        489.12        10.36 o                         
  -1  -4   3        172.16        137.19         3.23 o                         
   0  -4   3        193.39        197.03         4.33 o                         
   1  -4   3          2.68          0.87         0.57 o                         
   2  -4   3        126.90        142.05         4.43 o                         
   3  -4   3        195.76        193.28         5.71 o                         
   4  -4   3        308.29        303.77         6.96 o                         
   5  -4   3        470.39        453.91        10.20 o                         
   6  -4   3        571.33        585.81         8.72 o                         
   7  -4   3        135.12        136.73         2.47 o                         
   8  -4   3         15.86         17.56         0.75 o                         
   9  -4   3         12.04         11.74         0.71 o                         
  10  -4   3          0.25          0.62         0.43 o                         
 -11  -3   3          4.18          6.22         0.59 o                         
 -10  -3   3          3.31          3.71         0.54 o                         
  -9  -3   3          4.02          5.29         0.56 o                         
  -8  -3   3         41.60         39.27         1.22 o                         
  -7  -3   3        383.11        379.91         5.52 o                         
  -6  -3   3         30.83         31.24         2.35 o                         
  -5  -3   3        256.83        279.53         6.07 o                         
  -4  -3   3          5.00          7.69         1.29 o                         
  -3  -3   3        433.61        512.32        13.00 o                         
  -2  -3   3        231.00        231.45         6.52 o                         
  -1  -3   3        911.11        729.88        13.55 o                         
   0  -3   3       3318.09       3493.65        56.24 o                         
   1  -3   3        642.01        484.18         8.55 o                         
   2  -3   3        226.07        221.94         4.78 o                         
   3  -3   3        342.14        301.25         7.41 o                         
   4  -3   3         83.33         79.66         2.28 o                         
   5  -3   3        179.76        174.59         4.49 o                         
   6  -3   3        153.48        143.17         4.70 o                         
   7  -3   3         79.46         80.25         2.08 o                         
   8  -3   3         73.87         76.37         2.05 o                         
   9  -3   3          1.55          1.68         0.40 o                         
  10  -3   3          0.99          1.45         0.41 o                         
 -11  -2   3          7.00          6.75         0.62 o                         
 -10  -2   3          5.53          5.97         0.60 o                         
  -9  -2   3         17.12         18.80         0.84 o                         
  -8  -2   3         87.32        100.59         2.18 o                         
  -7  -2   3         33.87         32.68         0.91 o                         
  -6  -2   3         12.57         12.90         2.16 o                         
  -5  -2   3        118.05        110.50         3.68 o                         
  -4  -2   3        243.25        297.87         7.74 o                         
  -3  -2   3        140.37        124.24         4.29 o                         
  -2  -2   3         92.55         68.13         2.52 o                         
  -1  -2   3       3457.40       3332.27        60.10 o                         
   0  -2   3       3038.42       3025.54        49.08 o                         
   1  -2   3        168.64        170.84         3.48 o                         
   2  -2   3         47.76         48.89         2.56 o                         
   3  -2   3          0.31          0.69         0.73 o                         
   4  -2   3         24.94         24.18         1.23 o                         
   5  -2   3        114.81        140.85         3.81 o                         
   6  -2   3        369.14        336.77        11.57 o                         
   7  -2   3          9.99         11.15         0.67 o                         
   8  -2   3         80.11         73.79         1.56 o                         
   9  -2   3         15.38         14.81         0.61 o                         
  10  -2   3          8.66         10.60         0.63 o                         
 -11  -1   3         12.65         15.75         1.21 o                         
 -10  -1   3          4.84          5.27         0.65 o                         
  -9  -1   3         20.04         20.37         1.08 o                         
  -8  -1   3         69.83         77.16         1.97 o                         
  -7  -1   3        786.72        750.51        11.34 o                         
  -6  -1   3         70.50         68.34         4.96 o                         
  -5  -1   3        123.94        142.64         8.11 o                         
  -4  -1   3         17.09         27.05         2.18 o                         
  -3  -1   3         11.18          9.19         1.37 o                         
  -2  -1   3       1096.28       1040.89        22.18 o                         
  -1  -1   3       3674.10       3134.98        51.13 o                         
   0  -1   3       2361.79       2131.01        35.00 o                         
   1  -1   3       5766.94       5688.66        83.89 o                         
   2  -1   3        777.94        775.60        15.32 o                         
   3  -1   3         65.42         55.73         3.05 o                         
   4  -1   3        260.36        278.82         7.27 o                         
   5  -1   3        416.22        433.71        14.15 o                         
   6  -1   3         35.67         29.53         3.37 o                         
   7  -1   3         61.38         55.97         1.59 o                         
   8  -1   3        129.85        122.87         3.87 o                         
   9  -1   3         11.41         11.64         0.73 o                         
  10  -1   3          9.23         12.94         0.99 o                         
  11  -1   3         10.30          8.75         0.66 o                         
 -11   0   3         13.18         14.11         0.82 o                         
 -10   0   3          0.64          0.93         0.43 o                         
  -9   0   3          9.96          8.93         0.60 o                         
  -8   0   3        160.71        164.39         2.61 o                         
  -7   0   3        558.22        531.41         7.83 o                         
  -6   0   3         40.78         31.91         1.52 o                         
  -5   0   3        848.93        804.71        18.29 o                         
  -4   0   3         37.99         66.71         3.16 o                         
  -3   0   3        172.85        182.55         6.96 o                         
  -2   0   3       6054.10       5626.73        98.71 o                         
  -1   0   3        261.16        292.94         5.95 o                         
   0   0   3       5094.06       5230.66        83.51 o                         
   1   0   3         41.20         21.34         1.78 o                         
   2   0   3         69.64         78.50         2.31 o                         
   3   0   3        217.42        239.78         5.98 o                         
   4   0   3         34.09         34.75         2.25 o                         
   5   0   3        922.23        859.50        13.69 o                         
   6   0   3        184.60        194.26         6.03 o                         
   7   0   3         57.38         58.49         1.49 o                         
   8   0   3         19.99         22.92         0.95 o                         
   9   0   3         12.33         14.70         0.74 o                         
  10   0   3          1.28          1.29         0.42 o                         
  11   0   3         15.47         11.30         0.79 o                         
 -11   1   3         12.81         14.06         0.70 o                         
 -10   1   3          4.82          4.31         0.53 o                         
  -9   1   3         19.68         19.40         0.87 o                         
  -8   1   3         68.90         76.73         1.63 o                         
  -7   1   3        787.63        737.12        10.54 o                         
  -6   1   3         68.56         74.38         3.55 o                         
  -5   1   3        121.97        141.03         5.42 o                         
  -4   1   3         16.85         22.31         2.02 o                         
  -3   1   3         11.02          8.26         1.36 o                         
  -2   1   3       1094.08       1049.73        19.71 o                         
  -1   1   3       3688.77       3192.14        62.50 o                         
   0   1   3       2350.98       2143.13        42.87 o                         
   1   1   3       5775.19       5691.58       110.95 o                         
   2   1   3        778.90        782.55        13.49 o                         
   3   1   3         67.92         58.75         2.28 o                         
   4   1   3        262.19        269.87         7.25 o                         
   5   1   3        415.79        406.08         7.39 o                         
   6   1   3         35.82         33.68         1.68 o                         
   7   1   3         60.89         57.45         1.40 o                         
   8   1   3        130.14        129.26         2.88 o                         
   9   1   3         10.99          9.76         0.65 o                         
  10   1   3          9.00         12.21         0.66 o                         
  11   1   3         10.20          7.47         0.82 o                         
 -11   2   3          7.09          6.11         0.55 o                         
 -10   2   3          5.52          5.72         0.56 o                         
  -9   2   3         17.13         18.44         0.84 o                         
  -8   2   3         87.03        102.17         1.94 o                         
  -7   2   3         34.15         32.49         1.04 o                         
  -6   2   3         12.78         14.53         1.06 o                         
  -5   2   3        118.09        110.83         2.99 o                         
  -4   2   3        244.53        305.18        10.15 o                         
  -3   2   3        139.25        115.21         4.61 o                         
  -2   2   3         91.64         72.15         2.27 o                         
  -1   2   3       3452.16       3443.94        66.91 o                         
   0   2   3       3040.17       3042.90        49.05 o                         
   1   2   3        169.46        173.55         3.88 o                         
   2   2   3         47.34         47.34         1.75 o                         
   3   2   3          0.31          0.64         0.49 o                         
   4   2   3         24.44         23.63         1.24 o                         
   5   2   3        114.71        140.24         5.23 o                         
   6   2   3        368.14        329.79         9.33 o                         
   7   2   3          9.86         12.12         0.85 o                         
   8   2   3         80.07         71.79         2.56 o                         
   9   2   3         15.36         14.60         0.73 o                         
  10   2   3          8.95         10.07         0.49 o                         
 -11   3   3          4.28          6.69         1.13 o                         
 -10   3   3          3.27          3.46         0.47 o                         
  -9   3   3          4.06          6.20         0.57 o                         
  -8   3   3         41.95         41.34         1.78 o                         
  -7   3   3        381.84        375.69         6.29 o                         
  -6   3   3         31.21         33.00         1.58 o                         
  -5   3   3        257.51        267.96         6.38 o                         
  -4   3   3          5.25          7.28         1.12 o                         
  -3   3   3        432.41        502.40         9.48 o                         
  -2   3   3        231.47        237.97         5.01 o                         
  -1   3   3        915.19        754.64        15.99 o                         
   0   3   3       3322.76       3488.07        83.27 o                         
   1   3   3        645.00        498.43         9.92 o                         
   2   3   3        225.39        217.46         4.86 o                         
   3   3   3        343.34        317.58         7.15 o                         
   4   3   3         82.09         79.85         2.80 o                         
   5   3   3        179.03        174.85         4.13 o                         
   6   3   3        153.70        151.54         3.59 o                         
   7   3   3         79.75         77.96         2.00 o                         
   8   3   3         73.64         80.81         1.91 o                         
   9   3   3          1.63          0.98         0.49 o                         
  10   3   3          1.01          1.33         0.38 o                         
 -11   4   3         25.91         30.22         1.23 o                         
 -10   4   3          6.12          7.76         0.53 o                         
  -9   4   3          4.48          4.77         0.59 o                         
  -8   4   3        459.02        465.67         6.92 o                         
  -7   4   3        355.02        362.43         6.82 o                         
  -6   4   3        229.14        208.70         7.02 o                         
  -5   4   3        207.99        207.54         4.96 o                         
  -4   4   3         54.74         59.23         3.16 o                         
  -3   4   3        152.55        150.57         3.68 o                         
  -2   4   3        494.24        487.99         9.18 o                         
  -1   4   3        172.68        145.64         5.80 o                         
   0   4   3        194.11        191.66         4.85 o                         
   1   4   3          2.71          0.84         0.60 o                         
   2   4   3        126.13        154.31         4.27 o                         
   3   4   3        195.42        205.50         5.95 o                         
   4   4   3        309.78        336.36         6.68 o                         
   5   4   3        471.51        464.23         9.87 o                         
   6   4   3        568.35        565.70        12.04 o                         
   7   4   3        136.84        136.86         3.73 o                         
   8   4   3         16.14         16.12         0.82 o                         
   9   4   3         11.85         11.25         0.80 o                         
  10   4   3          0.27          0.03         0.31 o                         
 -11   5   3          6.43          4.38         0.54 o                         
 -10   5   3          7.42          8.14         0.59 o                         
  -9   5   3          3.82          2.85         0.47 o                         
  -8   5   3         35.13         40.78         1.25 o                         
  -7   5   3        867.53        839.86        12.71 o                         
  -6   5   3        133.28        130.33         5.19 o                         
  -5   5   3         46.32         49.03         1.60 o                         
  -4   5   3          4.16          4.47         0.60 o                         
  -3   5   3        568.21        507.68        12.40 o                         
  -2   5   3        261.74        270.34         5.30 o                         
  -1   5   3        114.22        147.03         4.27 o                         
   0   5   3        554.45        526.32        11.87 o                         
   1   5   3        795.12        754.27        13.22 o                         
   2   5   3        112.69        149.87         3.84 o                         
   3   5   3        136.09        154.05         4.42 o                         
   4   5   3         75.57         85.21         2.03 o                         
   5   5   3        147.93        156.36         3.90 o                         
   6   5   3        158.07        158.90         3.32 o                         
   7   5   3         37.79         34.12         0.98 o                         
   8   5   3          6.18          4.19         0.49 o                         
   9   5   3          1.00          0.97         0.45 o                         
  10   5   3          3.66          3.74         0.40 o                         
 -11   6   3          7.17          9.40         0.84 o                         
 -10   6   3          0.40          0.27         0.36 o                         
  -9   6   3          9.41         10.64         0.71 o                         
  -8   6   3         13.33         17.09         0.85 o                         
  -7   6   3         36.83         35.39         1.94 o                         
  -6   6   3         10.92          9.29         1.02 o                         
  -5   6   3         62.55         65.47         2.38 o                         
  -4   6   3        147.27        127.98         4.53 o                         
  -3   6   3       1054.06       1091.84        21.15 o                         
  -2   6   3         42.56         41.15         1.64 o                         
  -1   6   3        550.64        530.85        13.70 o                         
   0   6   3         26.68         27.95         1.48 o                         
   1   6   3        179.39        176.05         4.69 o                         
   2   6   3        161.35        203.27         5.52 o                         
   3   6   3        353.26        316.44         9.65 o                         
   4   6   3        396.34        393.40         6.45 o                         
   5   6   3         63.92         61.79         1.95 o                         
   6   6   3        393.61        398.99         5.14 o                         
   7   6   3         67.90         79.01         1.81 o                         
   8   6   3         22.93         23.35         0.92 o                         
   9   6   3          5.93          6.52         0.56 o                         
  10   6   3         13.61         13.21         0.52 o                         
 -10   7   3          0.15          0.39         0.37 o                         
  -9   7   3          3.38          1.92         0.47 o                         
  -8   7   3         16.05         15.10         0.79 o                         
  -7   7   3        503.74        507.32         7.63 o                         
  -6   7   3        167.52        150.30         2.88 o                         
  -5   7   3         55.03         50.91         1.76 o                         
  -4   7   3         78.13         81.89         5.21 o                         
  -3   7   3        314.09        308.69         7.28 o                         
  -2   7   3        155.34        186.59         4.60 o                         
  -1   7   3        124.86        126.60         4.09 o                         
   0   7   3         70.63         73.54         3.15 o                         
   1   7   3        353.89        323.44         7.52 o                         
   2   7   3        619.08        584.50        13.91 o                         
   3   7   3          9.54          9.29         1.04 o                         
   4   7   3         71.20         74.79         3.00 o                         
   5   7   3          7.77          8.51         0.86 o                         
   6   7   3        304.97        291.85         4.10 o                         
   7   7   3        177.15        175.17         2.74 o                         
   8   7   3          0.83          1.44         0.46 o                         
   9   7   3          0.41          1.94         0.43 o                         
  10   7   3          0.70          0.69         0.29 o                         
 -10   8   3          7.07          6.02         0.57 o                         
  -9   8   3         10.76          9.19         0.83 o                         
  -8   8   3        271.49        283.58         5.15 o                         
  -7   8   3         92.82         94.02         2.34 o                         
  -6   8   3        112.49        114.80         3.05 o                         
  -5   8   3         26.90         24.01         1.69 o                         
  -4   8   3         20.82         22.61         1.24 o                         
  -3   8   3         82.15         90.98         2.55 o                         
  -2   8   3        150.63        158.88         4.66 o                         
  -1   8   3        650.59        571.35        11.95 o                         
   0   8   3        225.16        243.34         6.15 o                         
   1   8   3        139.32        123.77         3.97 o                         
   2   8   3         57.70         49.03         2.84 o                         
   3   8   3         71.92         64.99         2.07 o                         
   4   8   3         12.04         12.33         1.53 o                         
   5   8   3         61.59         51.16         1.62 o                         
   6   8   3        522.08        504.22         7.27 o                         
   7   8   3          0.87          1.81         0.39 o                         
   8   8   3         29.96         28.09         1.33 o                         
   9   8   3         10.84         12.51         0.78 o                         
  10   8   3          5.60          5.40         0.70 o                         
 -10   9   3          2.48          2.01         0.41 o                         
  -9   9   3          0.20          1.01         0.58 o                         
  -8   9   3          6.58          8.41         0.80 o                         
  -7   9   3        479.05        483.90        10.33 o                         
  -6   9   3         44.05         49.17         2.44 o                         
  -5   9   3        114.33         96.53         4.62 o                         
  -4   9   3        137.46        152.71         4.39 o                         
  -3   9   3        463.16        475.70         9.84 o                         
  -2   9   3        347.55        364.29         7.59 o                         
  -1   9   3         48.32         44.73         3.09 o                         
   0   9   3        280.43        311.74        10.30 o                         
   1   9   3        374.79        372.25         8.23 o                         
   2   9   3        215.52        244.03        15.34 o                         
   3   9   3         59.03         63.03         3.49 o                         
   4   9   3         55.22         53.69         2.85 o                         
   5   9   3         84.06         78.88         1.57 o                         
   6   9   3         42.65         48.69         1.17 o                         
   7   9   3        124.26        124.67         2.41 o                         
   8   9   3         29.23         28.64         1.19 o                         
   9   9   3          9.57          9.61         0.81 o                         
  10   9   3         16.81         16.95         0.97 o                         
 -10  10   3          0.06          0.12         0.32 o                         
  -9  10   3         27.86         29.64         1.30 o                         
  -8  10   3         54.52         51.97         1.54 o                         
  -7  10   3         31.52         35.54         1.70 o                         
  -6  10   3        123.13        123.14         3.36 o                         
  -5  10   3         51.54         56.21         2.77 o                         
  -4  10   3         31.34         31.64         1.76 o                         
  -3  10   3         20.58         15.51         1.44 o                         
  -2  10   3        339.61        351.01         6.08 o                         
  -1  10   3        295.12        271.77         6.10 o                         
   0  10   3         67.86         70.17         2.64 o                         
   1  10   3        187.48        193.87         5.21 o                         
   2  10   3         11.39          7.08         0.82 o                         
   3  10   3          3.86          5.81         1.57 o                         
   4  10   3         58.90         58.74         2.22 o                         
   5  10   3        134.54        119.79         2.68 o                         
   6  10   3        133.45        137.15         2.45 o                         
   7  10   3         37.91         40.16         1.09 o                         
   8  10   3          1.58          2.37         0.54 o                         
   9  10   3          0.57          1.13         0.45 o                         
 -10  11   3          1.53          1.04         0.50 o                         
  -9  11   3          8.34          7.98         0.69 o                         
  -8  11   3          1.26          1.57         0.56 o                         
  -7  11   3        118.32        118.20         3.68 o                         
  -6  11   3        177.91        173.69         3.38 o                         
  -5  11   3         58.54         63.74         3.22 o                         
  -4  11   3         10.12          9.35         1.05 o                         
  -3  11   3         34.97         32.83         2.14 o                         
  -2  11   3         16.90         23.45         1.07 o                         
  -1  11   3         82.67         88.08         2.66 o                         
   0  11   3         53.03         55.21         3.04 o                         
   1  11   3         70.96         74.36         3.38 o                         
   2  11   3         23.36         28.18         2.20 o                         
   3  11   3          8.79         12.11         1.05 o                         
   4  11   3         48.59         49.63         1.82 o                         
   5  11   3         63.58         71.84         1.75 o                         
   6  11   3        147.76        146.65         2.57 o                         
   7  11   3         35.61         39.83         1.05 o                         
   8  11   3         20.65         23.14         0.96 o                         
   9  11   3         20.26         19.75         1.16 o                         
 -10  12   3          6.76          7.89         0.63 o                         
  -9  12   3         15.78         16.18         0.96 o                         
  -8  12   3         11.41         12.86         1.18 o                         
  -7  12   3         33.05         35.26         1.46 o                         
  -6  12   3         50.15         46.88         1.41 o                         
  -5  12   3        240.93        234.97         6.28 o                         
  -4  12   3         99.02         90.77         2.66 o                         
  -3  12   3        220.49        227.16         6.08 o                         
  -2  12   3        123.34        117.94         3.48 o                         
  -1  12   3        280.17        276.72         6.55 o                         
   0  12   3        139.09        151.29         5.17 o                         
   1  12   3        138.27        129.74         3.94 o                         
   2  12   3         27.05         24.11         3.40 o                         
   3  12   3        125.48        141.24         2.89 o                         
   4  12   3        210.84        203.76         5.78 o                         
   5  12   3        225.46        230.39         4.23 o                         
   6  12   3         62.90         63.56         1.66 o                         
   7  12   3         46.79         53.67         1.23 o                         
   8  12   3         49.17         47.77         1.42 o                         
   9  12   3         23.69         23.09         1.51 o                         
  -9  13   3          5.35          6.27         0.68 o                         
  -8  13   3         10.99         12.13         0.73 o                         
  -7  13   3         99.74         97.98         2.69 o                         
  -6  13   3        106.56        105.40         2.62 o                         
  -5  13   3          4.43          7.13         0.84 o                         
  -4  13   3         13.02         10.74         0.99 o                         
  -3  13   3         99.99        102.81         2.86 o                         
  -2  13   3        283.73        282.17         6.80 o                         
  -1  13   3         70.96         72.62         2.50 o                         
   0  13   3         66.88         67.42         9.05 o                         
   1  13   3         18.12         19.00         2.61 o                         
   2  13   3         69.86         62.77         1.88 o                         
   3  13   3         42.36         43.72         1.37 o                         
   4  13   3          4.02          4.24         0.80 o                         
   5  13   3         16.11         11.55         0.76 o                         
   6  13   3          6.36          6.43         0.59 o                         
   7  13   3         23.96         25.81         0.85 o                         
   8  13   3         19.38         16.39         0.83 o                         
   9  13   3          8.04          9.08         0.56 o                         
  -9  14   3          1.45          1.50         0.38 o                         
  -8  14   3          2.42          2.22         0.67 o                         
  -7  14   3          5.40          4.67         0.81 o                         
  -6  14   3        104.41        102.24         2.81 o                         
  -5  14   3         23.25         22.59         1.22 o                         
  -4  14   3         23.07         22.24         1.30 o                         
  -3  14   3        153.97        153.52         3.82 o                         
  -2  14   3        290.46        307.25         7.32 o                         
  -1  14   3        233.51        228.49         4.78 o                         
   0  14   3        138.86        135.79         4.17 o                         
   1  14   3         93.87         77.50         2.50 o                         
   2  14   3        101.45        106.69         2.50 o                         
   3  14   3         65.16         68.98         2.14 o                         
   4  14   3        107.73        108.74         2.95 o                         
   5  14   3        126.94        126.15         3.22 o                         
   6  14   3         27.13         28.07         1.77 o                         
   7  14   3         27.44         30.65         0.97 o                         
   8  14   3         11.35         12.74         1.25 o                         
  -8  15   3         13.88         14.38         0.82 o                         
  -7  15   3          2.95          2.44         0.67 o                         
  -6  15   3         54.50         55.20         1.80 o                         
  -5  15   3         99.53         99.20         2.48 o                         
  -4  15   3         47.04         47.20         1.99 o                         
  -3  15   3         13.71         14.82         1.11 o                         
  -2  15   3         44.41         43.48         1.68 o                         
  -1  15   3        180.93        190.28         4.18 o                         
   0  15   3        384.20        404.38         8.74 o                         
   1  15   3        165.35        167.76         3.80 o                         
   2  15   3        187.92        196.80         3.83 o                         
   3  15   3        150.45        152.32         3.80 o                         
   4  15   3         23.85         23.63         1.21 o                         
   5  15   3         21.62         25.63         1.17 o                         
   6  15   3         24.20         24.38         0.87 o                         
   7  15   3         16.74         15.72         0.65 o                         
   8  15   3         16.20         14.26         1.21 o                         
  -8  16   3         32.26         29.27         2.17 o                         
  -7  16   3         24.32         20.67         1.35 o                         
  -6  16   3         12.37         15.96         0.94 o                         
  -5  16   3          5.36          5.16         0.74 o                         
  -4  16   3         51.39         51.36         1.80 o                         
  -3  16   3         89.24         95.41         3.00 o                         
  -2  16   3         66.28         68.67         2.48 o                         
  -1  16   3        150.22        152.95         3.82 o                         
   0  16   3         75.43         80.03         2.58 o                         
   1  16   3         40.53         43.07         1.51 o                         
   2  16   3         75.36         74.70         2.04 o                         
   3  16   3         14.37         18.02         1.39 o                         
   4  16   3         21.15         19.36         0.96 o                         
   5  16   3         55.70         52.59         1.71 o                         
   6  16   3         11.79         11.64         0.63 o                         
   7  16   3         54.86         53.83         2.22 o                         
   8  16   3          0.10         -0.26         0.34 o                         
  -8  17   3          0.05          0.07         0.32 o                         
  -7  17   3         14.07         13.67         0.97 o                         
  -6  17   3         17.70         17.40         0.90 o                         
  -5  17   3         42.04         46.20         1.60 o                         
  -4  17   3         24.87         25.42         2.29 o                         
  -3  17   3         35.57         35.30         2.61 o                         
  -2  17   3        165.55        168.62         4.88 o                         
  -1  17   3        198.98        208.59         6.87 o                         
   0  17   3          4.21          3.87         0.63 o                         
   1  17   3         57.54         57.65         1.68 o                         
   2  17   3         56.35         56.93         2.03 o                         
   3  17   3         33.33         38.10         1.33 o                         
   4  17   3         13.31         15.95         0.86 o                         
   5  17   3          0.32          0.82         0.44 o                         
   6  17   3          3.81          3.88         0.41 o                         
   7  17   3          9.43          7.09         0.56 o                         
  -7  18   3          9.71          8.81         0.66 o                         
  -6  18   3         14.81         14.57         0.75 o                         
  -5  18   3         65.52         62.77         2.28 o                         
  -4  18   3         20.05         24.18         1.27 o                         
  -3  18   3         45.64         47.64         1.93 o                         
  -2  18   3         97.74         95.47         6.68 o                         
  -1  18   3         34.20         37.58         1.57 o                         
   0  18   3         34.08         32.83         1.17 o                         
   1  18   3         44.28         45.62         1.41 o                         
   2  18   3         50.24         53.66         1.56 o                         
   3  18   3         10.19          9.46         0.73 o                         
   4  18   3         39.21         38.62         1.83 o                         
   5  18   3         11.47         14.59         0.89 o                         
   6  18   3          9.11          8.34         0.53 o                         
   7  18   3         10.40          8.33         0.70 o                         
  -6  19   3         27.44         25.01         1.06 o                         
  -5  19   3          3.21          3.55         0.46 o                         
  -4  19   3          2.74          2.72         0.55 o                         
  -3  19   3         10.10         11.14         0.91 o                         
  -2  19   3         18.50         18.76         1.13 o                         
  -1  19   3         11.76         10.69         0.77 o                         
   0  19   3          8.19          8.18         0.84 o                         
   1  19   3          7.87          7.99         0.67 o                         
   2  19   3          2.85          2.55         0.50 o                         
   3  19   3          0.39          0.10         0.39 o                         
   4  19   3         18.41         18.02         0.83 o                         
   5  19   3         13.12         13.54         0.68 o                         
   6  19   3          1.05          1.22         0.35 o                         
  -6  20   3          4.19          2.00         0.32 o                         
  -5  20   3          8.00          7.20         0.43 o                         
  -4  20   3         10.38         11.81         0.89 o                         
  -3  20   3         33.03         34.33         1.39 o                         
  -2  20   3         19.73         20.06         1.33 o                         
  -1  20   3         11.50         11.91         0.82 o                         
   0  20   3         20.97         22.10         0.94 o                         
   1  20   3         35.93         34.27         1.38 o                         
   2  20   3          5.04          7.65         0.56 o                         
   3  20   3          5.39          5.16         0.49 o                         
   4  20   3         26.11         29.32         1.12 o                         
   5  20   3          8.56          9.35         0.61 o                         
  -5  21   3         15.81         10.83         0.89 o                         
  -4  21   3          5.12          6.14         0.57 o                         
  -3  21   3          3.47          3.98         0.71 o                         
  -2  21   3          5.17          4.58         0.83 o                         
  -1  21   3         29.56         28.89         1.41 o                         
   0  21   3         31.04         31.08         1.20 o                         
   1  21   3         55.51         54.79         1.82 o                         
   2  21   3         17.31         20.08         0.81 o                         
   3  21   3         12.36         11.64         0.59 o                         
   4  21   3          0.26          0.30         0.40 o                         
  -4  22   3          4.38          3.78         0.33 o                         
  -3  22   3          3.38          2.93         0.47 o                         
  -2  22   3         19.03         21.78         1.18 o                         
  -1  22   3          7.10          9.54         0.94 o                         
   0  22   3         13.57         14.86         0.90 o                         
   1  22   3          9.68          9.18         0.51 o                         
   2  22   3         11.11         11.41         1.90 o                         
   3  22   3         12.02         11.08         0.63 o                         
  -2  23   3          3.68          3.95         0.75 o                         
  -1  23   3          4.88          5.19         0.64 o                         
   0  23   3         11.28          8.82         0.81 o                         
   1  23   3         10.64          9.56         0.71 o                         
   2  23   3          8.93          6.15         0.57 o                         
   0 -23   4          4.45          5.33         0.59 o                         
  -3 -22   4          2.62          1.89         0.51 o                         
  -2 -22   4          4.83          5.27         0.77 o                         
  -1 -22   4          1.72          1.91         0.50 o                         
   0 -22   4          3.37          3.49         0.91 o                         
   1 -22   4         10.93         11.81         1.34 o                         
   2 -22   4          6.22          5.08         0.50 o                         
  -4 -21   4          7.50          8.03         0.63 o                         
  -3 -21   4         19.34         18.51         0.95 o                         
  -2 -21   4         12.23         10.07         0.81 o                         
  -1 -21   4          5.35          6.60         0.61 o                         
   0 -21   4         18.06         19.81         1.05 o                         
   1 -21   4         26.28         25.10         1.08 o                         
   2 -21   4          9.31          9.07         0.60 o                         
   3 -21   4          0.06          0.45         0.33 o                         
   4 -21   4          4.40          4.07         0.56 o                         
  -5 -20   4          1.07          1.29         0.32 o                         
  -4 -20   4          2.21          3.04         0.47 o                         
  -3 -20   4          6.29          5.00         0.63 o                         
  -2 -20   4          0.79          1.19         0.76 o                         
  -1 -20   4          5.39          3.70         0.51 o                         
   0 -20   4          0.05         -0.10         0.53 o                         
   1 -20   4         27.79         30.54         1.53 o                         
   2 -20   4         16.82         17.66         0.98 o                         
   3 -20   4         27.58         29.96         1.21 o                         
   4 -20   4         30.22         31.83         1.62 o                         
   5 -20   4         24.77         21.62         0.86 o                         
  -6 -19   4         14.80         13.19         1.05 o                         
  -5 -19   4         13.04         12.36         0.75 o                         
  -4 -19   4          4.35          4.35         0.64 o                         
  -3 -19   4         11.60         12.50         0.95 o                         
  -2 -19   4         48.86         50.50         1.54 o                         
  -1 -19   4         41.11         44.53         2.66 o                         
   0 -19   4         11.04         11.26         0.93 o                         
   1 -19   4          5.24          3.62         0.71 o                         
   2 -19   4          9.32         10.08         0.88 o                         
   3 -19   4          0.42          0.78         0.47 o                         
   4 -19   4          8.72          8.09         0.66 o                         
   5 -19   4          7.19          5.08         0.40 o                         
  -7 -18   4         26.45         26.73         1.21 o                         
  -6 -18   4         70.00         73.65         2.12 o                         
  -5 -18   4         79.12         81.48         2.97 o                         
  -4 -18   4         50.72         54.67         2.21 o                         
  -3 -18   4         28.85         30.15         1.39 o                         
  -2 -18   4         59.76         59.63         1.86 o                         
  -1 -18   4         14.18         13.89         1.14 o                         
   0 -18   4          0.16         -0.79         0.88 o                         
   1 -18   4         11.84         14.60         0.92 o                         
   2 -18   4         14.89         15.88         0.93 o                         
   3 -18   4         29.14         31.90         1.26 o                         
   4 -18   4         13.23         15.66         0.97 o                         
   5 -18   4          8.78          9.63         0.69 o                         
   6 -18   4          0.08          0.11         0.31 o                         
  -7 -17   4         12.46         12.88         0.57 o                         
  -6 -17   4         22.89         26.44         0.99 o                         
  -5 -17   4         41.13         37.73         1.32 o                         
  -4 -17   4         56.73         57.58         1.60 o                         
  -3 -17   4          7.10          6.58         0.65 o                         
  -2 -17   4         42.28         44.33         2.00 o                         
  -1 -17   4        166.82        167.24         4.06 o                         
   0 -17   4        120.42        131.12         3.86 o                         
   1 -17   4         11.11         13.09         1.05 o                         
   2 -17   4          4.18          2.46         0.63 o                         
   3 -17   4          0.97          0.54         0.59 o                         
   4 -17   4          3.18          3.26         0.72 o                         
   5 -17   4          8.89          7.84         0.66 o                         
   6 -17   4          3.33          3.45         0.62 o                         
   7 -17   4         57.58         50.26         1.65 o                         
  -8 -16   4         26.53         28.87         2.14 o                         
  -7 -16   4         16.87         18.64         0.78 o                         
  -6 -16   4         19.78         20.48         0.97 o                         
  -5 -16   4         30.75         35.10         1.69 o                         
  -4 -16   4         31.78         35.47         1.06 o                         
  -3 -16   4         26.48         24.10         1.09 o                         
  -2 -16   4         14.03         13.78         0.99 o                         
  -1 -16   4         90.88         89.55         2.60 o                         
   0 -16   4         61.11         65.08         2.06 o                         
   1 -16   4         45.85         50.46         1.79 o                         
   2 -16   4         22.12         16.53         0.99 o                         
   3 -16   4          0.30         -0.04         0.67 o                         
   4 -16   4         13.00         10.37         0.88 o                         
   5 -16   4         13.22         14.72         0.69 o                         
   6 -16   4          3.33          5.37         0.46 o                         
   7 -16   4         11.19         10.14         0.74 o                         
  -8 -15   4         12.47         13.13         0.57 o                         
  -7 -15   4          1.62          1.80         0.49 o                         
  -6 -15   4         12.61         11.80         0.74 o                         
  -5 -15   4         52.23         55.49         1.63 o                         
  -4 -15   4          0.97          0.29         0.46 o                         
  -3 -15   4         17.41         17.25         0.78 o                         
  -2 -15   4         71.13         75.68         2.11 o                         
  -1 -15   4        259.89        260.59         5.87 o                         
   0 -15   4        131.67        148.53         3.53 o                         
   1 -15   4        130.67        129.27         2.95 o                         
   2 -15   4         55.60         54.48         2.06 o                         
   3 -15   4         76.25         77.66         3.85 o                         
   4 -15   4         36.26         34.22         1.13 o                         
   5 -15   4         16.57         16.75         0.85 o                         
   6 -15   4         42.17         41.16         1.13 o                         
   7 -15   4         33.42         35.09         1.09 o                         
  -9 -14   4          1.80          1.93         0.31 o                         
  -8 -14   4         12.88         13.18         0.65 o                         
  -7 -14   4          3.50          3.76         0.59 o                         
  -6 -14   4         61.76         62.84         1.74 o                         
  -5 -14   4         24.20         24.86         1.39 o                         
  -4 -14   4         20.69         22.87         0.96 o                         
  -3 -14   4        105.01        101.24         1.89 o                         
  -2 -14   4         39.24         39.84         1.29 o                         
  -1 -14   4        132.23        133.91         2.87 o                         
   0 -14   4        358.17        354.65         6.45 o                         
   1 -14   4        314.87        325.09         5.99 o                         
   2 -14   4        131.66        129.83         3.19 o                         
   3 -14   4        120.87        128.61         3.40 o                         
   4 -14   4        105.64        106.91         2.38 o                         
   5 -14   4        171.91        178.52         3.82 o                         
   6 -14   4         31.00         31.66         1.12 o                         
   7 -14   4         10.14         10.76         0.69 o                         
   8 -14   4          5.97          6.28         0.44 o                         
  -9 -13   4          5.37          5.19         0.45 o                         
  -8 -13   4         14.44         13.24         0.72 o                         
  -7 -13   4         21.05         22.04         1.55 o                         
  -6 -13   4         24.11         26.38         1.52 o                         
  -5 -13   4         82.51         82.67         2.43 o                         
  -4 -13   4         50.40         47.58         1.35 o                         
  -3 -13   4          7.56          8.19         0.54 o                         
  -2 -13   4         82.31         87.18         3.02 o                         
  -1 -13   4        336.90        324.27         5.75 o                         
   0 -13   4         77.36         82.66         2.80 o                         
   1 -13   4          9.35          6.48         0.70 o                         
   2 -13   4          6.92          4.18         0.67 o                         
   3 -13   4          2.54          3.41         0.61 o                         
   4 -13   4         29.04         23.60         1.29 o                         
   5 -13   4         85.59         88.38         2.27 o                         
   6 -13   4          1.38          1.27         0.57 o                         
   7 -13   4         32.22         37.77         1.75 o                         
   8 -13   4          9.82         11.32         0.58 o                         
  -9 -12   4          3.28          3.96         0.66 o                         
  -8 -12   4         17.16         18.14         0.98 o                         
  -7 -12   4         11.33         10.63         0.99 o                         
  -6 -12   4        113.09        116.32         3.59 o                         
  -5 -12   4         94.25         97.94         4.41 o                         
  -4 -12   4        150.72        170.91         3.20 o                         
  -3 -12   4        174.59        154.45         2.60 o                         
  -2 -12   4         80.29         72.36         3.12 o                         
  -1 -12   4         15.98         20.09         1.68 o                         
   0 -12   4          0.86          0.76         0.84 o                         
   1 -12   4        168.36        166.84         7.25 o                         
   2 -12   4        306.57        308.03         5.20 o                         
   3 -12   4        177.29        167.14         3.53 o                         
   4 -12   4        115.08        114.67         2.49 o                         
   5 -12   4        373.92        363.36         7.18 o                         
   6 -12   4         25.57         25.10         1.18 o                         
   7 -12   4         44.32         44.95         1.73 o                         
   8 -12   4          8.99          9.35         0.86 o                         
   9 -12   4          9.94          9.07         0.73 o                         
  -9 -11   4          2.59          1.97         0.65 o                         
  -8 -11   4         37.51         39.75         1.90 o                         
  -7 -11   4        125.25        125.49         3.73 o                         
  -6 -11   4         25.58         28.92         1.31 o                         
  -5 -11   4         45.42         43.52         1.88 o                         
  -4 -11   4          9.52          7.81         0.61 o                         
  -3 -11   4         10.23         11.78         1.46 o                         
  -2 -11   4         87.56         92.73         3.26 o                         
  -1 -11   4         19.19         14.75         2.13 o                         
   0 -11   4         46.01         43.48         2.63 o                         
   1 -11   4        165.00        174.98         8.33 o                         
   2 -11   4          2.99          0.74         1.10 o                         
   3 -11   4         60.56         52.79         1.77 o                         
   4 -11   4         23.78         26.80         1.04 o                         
   5 -11   4         27.43         36.39         1.36 o                         
   6 -11   4         30.20         30.72         1.20 o                         
   7 -11   4         24.05         23.55         1.10 o                         
   8 -11   4          0.12          0.12         0.51 o                         
 -10 -10   4          4.09          5.00         0.69 o                         
  -9 -10   4          4.43          5.98         0.63 o                         
  -8 -10   4         53.58         56.03         1.71 o                         
  -7 -10   4         22.35         22.41         1.11 o                         
  -6 -10   4         95.46         99.80         3.28 o                         
  -5 -10   4         14.59         14.13         0.89 o                         
  -4 -10   4          8.64          9.91         0.92 o                         
  -3 -10   4         77.70         82.46         3.63 o                         
  -2 -10   4         26.35         27.76         1.92 o                         
  -1 -10   4        325.61        302.03         8.48 o                         
   0 -10   4        445.12        435.41        10.08 o                         
   1 -10   4         68.56         62.19         3.77 o                         
   2 -10   4        181.58        185.13         7.09 o                         
   3 -10   4         82.68         69.92         4.09 o                         
   4 -10   4         44.76         40.49         1.26 o                         
   5 -10   4         52.67         48.15         1.92 o                         
   6 -10   4         32.30         27.57         1.23 o                         
   7 -10   4          2.39          2.93         0.64 o                         
   8 -10   4          2.00          1.49         0.47 o                         
   9 -10   4          1.95          2.93         0.84 o                         
 -10  -9   4         30.51         34.78         3.60 o                         
  -9  -9   4         13.10         12.65         1.08 o                         
  -8  -9   4         91.65         92.35         2.51 o                         
  -7  -9   4          4.87          6.08         0.64 o                         
  -6  -9   4        257.93        260.07         4.79 o                         
  -5  -9   4         68.04         66.15         1.92 o                         
  -4  -9   4        171.96        132.82         6.11 o                         
  -3  -9   4         89.16         79.78         2.75 o                         
  -2  -9   4        532.86        541.41        11.71 o                         
  -1  -9   4        322.90        307.90         7.31 o                         
   0  -9   4        156.03        147.03         4.01 o                         
   1  -9   4         81.75         73.49         3.41 o                         
   2  -9   4        155.25        141.62         7.33 o                         
   3  -9   4         93.80         92.52         4.61 o                         
   4  -9   4         42.02         46.97         1.50 o                         
   5  -9   4        125.62        114.03         2.72 o                         
   6  -9   4        237.89        226.47         5.66 o                         
   7  -9   4        107.14        117.49         3.04 o                         
   8  -9   4          5.42          6.39         0.70 o                         
   9  -9   4         13.05         13.84         1.40 o                         
 -10  -8   4          2.85          3.88         0.56 o                         
  -9  -8   4          7.58          7.28         0.77 o                         
  -8  -8   4         10.32         11.57         0.82 o                         
  -7  -8   4         29.47         31.90         1.36 o                         
  -6  -8   4        100.66        110.41         2.44 o                         
  -5  -8   4         58.73         65.22         1.96 o                         
  -4  -8   4         27.94         21.36         1.62 o                         
  -3  -8   4        280.71        319.74         8.55 o                         
  -2  -8   4        726.68        814.42        17.90 o                         
  -1  -8   4        390.79        407.41         8.33 o                         
   0  -8   4        456.06        462.59         9.02 o                         
   1  -8   4        692.47        650.81        13.29 o                         
   2  -8   4        142.35        168.78         5.24 o                         
   3  -8   4         81.10         70.16         3.43 o                         
   4  -8   4         46.68         43.43         2.07 o                         
   5  -8   4        443.65        413.77         5.25 o                         
   6  -8   4         30.28         32.10         1.24 o                         
   7  -8   4          0.94          1.56         0.52 o                         
   8  -8   4         16.30         15.21         0.84 o                         
   9  -8   4          3.09          2.64         0.64 o                         
 -10  -7   4          3.71          4.89         0.78 o                         
  -9  -7   4          0.65          1.25         0.46 o                         
  -8  -7   4         84.21         85.14         3.24 o                         
  -7  -7   4        125.87        127.03         2.82 o                         
  -6  -7   4         20.04         21.65         0.85 o                         
  -5  -7   4         33.29         37.13         2.69 o                         
  -4  -7   4          9.23         10.02         1.40 o                         
  -3  -7   4        159.52        165.99         5.49 o                         
  -2  -7   4        156.17        171.64         8.02 o                         
  -1  -7   4        293.30        358.66        10.37 o                         
   0  -7   4        420.59        467.75        11.08 o                         
   1  -7   4        571.13        592.62        13.26 o                         
   2  -7   4        452.24        462.56        10.26 o                         
   3  -7   4         33.36         26.93         1.58 o                         
   4  -7   4          2.72          1.93         0.56 o                         
   5  -7   4        129.59        139.15         2.32 o                         
   6  -7   4          6.56          8.66         0.52 o                         
   7  -7   4         11.64         13.90         0.68 o                         
   8  -7   4          1.47          1.15         0.45 o                         
   9  -7   4          8.30         10.61         0.93 o                         
  10  -7   4          4.81          5.58         0.61 o                         
 -10  -6   4          1.65          0.99         0.39 o                         
  -9  -6   4          0.90          1.55         0.50 o                         
  -8  -6   4         56.02         60.63         1.58 o                         
  -7  -6   4        228.73        238.45         4.08 o                         
  -6  -6   4        159.75        149.33         2.64 o                         
  -5  -6   4        150.66        160.04         4.05 o                         
  -4  -6   4        488.19        477.04         8.94 o                         
  -3  -6   4        892.71        934.84        18.32 o                         
  -2  -6   4       1073.03       1175.04        47.12 o                         
  -1  -6   4       1110.11       1206.38        26.76 o                         
   0  -6   4       1834.88       1968.74        31.19 o                         
   1  -6   4       1727.94       1916.94        33.20 o                         
   2  -6   4        573.30        566.81        11.77 o                         
   3  -6   4        176.18        204.05         7.62 o                         
   4  -6   4        103.65        102.88         3.33 o                         
   5  -6   4        364.73        359.35         6.11 o                         
   6  -6   4         78.09         83.16         1.63 o                         
   7  -6   4          5.68          6.92         0.56 o                         
   8  -6   4         16.39         19.12         0.88 o                         
   9  -6   4         12.83         12.67         0.71 o                         
  10  -6   4          3.56          3.33         0.42 o                         
 -11  -5   4          3.95          4.04         0.55 o                         
 -10  -5   4          1.59          1.41         0.46 o                         
  -9  -5   4          3.88          3.97         0.70 o                         
  -8  -5   4         23.98         24.26         0.98 o                         
  -7  -5   4        274.22        262.23         4.81 o                         
  -6  -5   4        126.06        121.93         2.80 o                         
  -5  -5   4         16.44         17.55         1.84 o                         
  -4  -5   4        292.83        294.93         6.35 o                         
  -3  -5   4         26.23         21.97         2.26 o                         
  -2  -5   4        514.03        546.03        13.27 o                         
  -1  -5   4        497.26        592.48        14.33 o                         
   0  -5   4       1023.77       1048.06        17.22 o                         
   1  -5   4        910.54        921.46        18.67 o                         
   2  -5   4        111.08        113.13         4.18 o                         
   3  -5   4         68.76         67.54         2.51 o                         
   4  -5   4         85.80         87.94         2.73 o                         
   5  -5   4          7.11          6.81         1.22 o                         
   6  -5   4        413.18        408.89         5.22 o                         
   7  -5   4         82.45         97.72         2.49 o                         
   8  -5   4          0.77          1.10         0.45 o                         
   9  -5   4          2.80          3.65         0.52 o                         
  10  -5   4          0.36          0.00         0.33 o                         
 -11  -4   4          1.05          1.38         0.32 o                         
 -10  -4   4          7.50          8.53         0.66 o                         
  -9  -4   4         15.28         14.71         1.02 o                         
  -8  -4   4         86.78         95.39         1.96 o                         
  -7  -4   4         42.79         48.50         1.45 o                         
  -6  -4   4         17.12         18.66         1.25 o                         
  -5  -4   4          8.40          8.69         0.89 o                         
  -4  -4   4         36.97         40.79         1.56 o                         
  -3  -4   4        418.49        469.19        16.60 o                         
  -2  -4   4        888.61        883.17        18.00 o                         
  -1  -4   4        258.11        202.61         4.38 o                         
   0  -4   4        311.38        263.33         5.51 o                         
   1  -4   4        268.05        224.71         5.08 o                         
   2  -4   4        807.89        892.91        16.54 o                         
   3  -4   4        314.36        308.43         7.52 o                         
   4  -4   4        559.84        550.80        10.71 o                         
   5  -4   4         47.75         45.04         2.50 o                         
   6  -4   4        363.62        357.04         5.61 o                         
   7  -4   4         19.28         18.05         1.17 o                         
   8  -4   4          5.40          5.93         0.57 o                         
   9  -4   4          3.72          2.05         0.43 o                         
  10  -4   4          3.91          3.49         0.48 o                         
 -11  -3   4          0.93          1.34         0.44 o                         
 -10  -3   4          1.47          1.04         0.61 o                         
  -9  -3   4         12.00         12.77         0.75 o                         
  -8  -3   4        235.47        237.47         3.60 o                         
  -7  -3   4         60.65         52.52         1.37 o                         
  -6  -3   4        153.58        146.48         4.01 o                         
  -5  -3   4        361.84        334.33         6.79 o                         
  -4  -3   4        200.02        253.62         5.28 o                         
  -3  -3   4         65.70         53.39         4.74 o                         
  -2  -3   4        628.78        659.30        13.46 o                         
  -1  -3   4        178.70        175.81         4.80 o                         
   0  -3   4        607.78        598.19        12.36 o                         
   1  -3   4         74.61         89.94         2.95 o                         
   2  -3   4         70.03         54.32         2.44 o                         
   3  -3   4         40.32         42.94         2.61 o                         
   4  -3   4         26.45         19.10         2.38 o                         
   5  -3   4         34.66         32.70         1.65 o                         
   6  -3   4          9.20         10.66         0.54 o                         
   7  -3   4         68.42         66.62         1.57 o                         
   8  -3   4          6.49          6.35         0.59 o                         
   9  -3   4          5.53          6.03         0.48 o                         
  10  -3   4          1.01          1.08         0.47 o                         
 -11  -2   4          1.35          1.95         0.42 o                         
 -10  -2   4          0.33          0.39         0.54 o                         
  -9  -2   4         16.65         17.49         0.86 o                         
  -8  -2   4         47.51         58.95         1.29 o                         
  -7  -2   4        183.91        178.84         3.19 o                         
  -6  -2   4         94.24         89.94         2.92 o                         
  -5  -2   4        136.39         98.91         4.70 o                         
  -4  -2   4         60.42         53.13         2.42 o                         
  -3  -2   4        211.25        235.88         7.12 o                         
  -2  -2   4       1565.36       1647.44        34.11 o                         
  -1  -2   4       3134.05       3162.83        59.22 o                         
   0  -2   4       5230.28       5384.65        86.24 o                         
   1  -2   4       2597.34       2773.45        38.87 o                         
   2  -2   4        117.92        137.63         4.22 o                         
   3  -2   4        215.83        243.51         7.37 o                         
   4  -2   4          7.08         10.72         1.05 o                         
   5  -2   4        440.51        429.68         9.14 o                         
   6  -2   4         85.53         80.04         1.43 o                         
   7  -2   4          2.26          3.25         0.49 o                         
   8  -2   4          7.44          6.62         0.56 o                         
   9  -2   4          7.23          8.08         0.60 o                         
  10  -2   4          3.10          1.62         0.39 o                         
 -11  -1   4          3.57          2.90         0.61 o                         
 -10  -1   4          3.86          3.80         0.70 o                         
  -9  -1   4         45.91         46.62         1.96 o                         
  -8  -1   4        132.66        136.99         3.42 o                         
  -7  -1   4         26.75         25.62         1.87 o                         
  -6  -1   4        240.97        241.80        10.19 o                         
  -5  -1   4        147.86        155.93        14.38 o                         
  -4  -1   4        406.93        467.06        14.22 o                         
  -3  -1   4        736.36        729.01        30.88 o                         
  -2  -1   4        213.17        176.97         6.37 o                         
  -1  -1   4       2309.90       2212.89        40.73 o                         
   0  -1   4        597.38        604.64        11.33 o                         
   1  -1   4        582.21        558.49        10.57 o                         
   2  -1   4         85.46        102.17         2.97 o                         
   3  -1   4         31.08         27.17         2.56 o                         
   4  -1   4         94.10         97.83         4.11 o                         
   5  -1   4         62.53         58.14         7.79 o                         
   6  -1   4          5.54          6.23         0.47 o                         
   7  -1   4         69.39         70.20         1.56 o                         
   8  -1   4         59.24         59.62         1.66 o                         
   9  -1   4          1.25          2.98         0.58 o                         
  10  -1   4          3.92          5.44         0.94 o                         
 -11   0   4          2.50          4.28         0.49 o                         
 -10   0   4          7.16          6.92         0.60 o                         
  -9   0   4          1.18          0.90         0.49 o                         
  -8   0   4         44.07         39.79         1.09 o                         
  -7   0   4        145.95        151.57         3.13 o                         
  -6   0   4         11.31         10.53         1.25 o                         
  -5   0   4         76.13        100.51         4.51 o                         
  -4   0   4          3.04          1.15         0.74 o                         
  -3   0   4        333.19        324.33         8.00 o                         
  -2   0   4        686.01        734.90        16.71 o                         
  -1   0   4       2364.57       2051.62        35.00 o                         
   0   0   4         25.81         52.20         3.39 o                         
   1   0   4        129.43        155.59         4.50 o                         
   2   0   4        103.82        102.70         3.43 o                         
   3   0   4         40.98         39.22         2.73 o                         
   4   0   4        837.02        846.01        16.21 o                         
   5   0   4         95.31         88.34         2.62 o                         
   6   0   4        162.08        163.75         2.49 o                         
   7   0   4         40.84         38.09         1.13 o                         
   8   0   4         16.91         14.03         0.71 o                         
   9   0   4          1.49          2.04         0.42 o                         
  10   0   4          0.49          1.31         0.32 o                         
 -11   1   4          3.54          2.74         0.47 o                         
 -10   1   4          3.91          4.05         0.53 o                         
  -9   1   4         45.92         49.11         1.34 o                         
  -8   1   4        132.59        141.32         2.61 o                         
  -7   1   4         26.94         24.70         1.48 o                         
  -6   1   4        241.00        243.58         8.15 o                         
  -5   1   4        147.54        155.42         4.19 o                         
  -4   1   4        410.05        451.93         8.93 o                         
  -3   1   4        735.62        728.23        16.82 o                         
  -2   1   4        216.01        181.27         5.58 o                         
  -1   1   4       2306.33       2247.93        37.09 o                         
   0   1   4        597.89        591.27        11.26 o                         
   1   1   4        585.38        543.14        11.58 o                         
   2   1   4         87.81         98.49         3.24 o                         
   3   1   4         31.14         22.47         1.70 o                         
   4   1   4         92.63         94.49         3.57 o                         
   5   1   4         62.19         65.02         2.14 o                         
   6   1   4          5.74          6.24         0.55 o                         
   7   1   4         70.21         71.49         2.39 o                         
   8   1   4         59.00         55.59         1.38 o                         
   9   1   4          1.16          1.73         0.42 o                         
  10   1   4          3.82          4.86         0.35 o                         
 -11   2   4          1.38          1.73         0.38 o                         
 -10   2   4          0.34          0.76         0.43 o                         
  -9   2   4         16.49         17.46         0.78 o                         
  -8   2   4         47.41         60.14         1.37 o                         
  -7   2   4        185.40        175.75         3.02 o                         
  -6   2   4         93.13         90.77         3.01 o                         
  -5   2   4        137.41         97.62         2.86 o                         
  -4   2   4         58.25         48.98         2.72 o                         
  -3   2   4        212.90        234.74         6.92 o                         
  -2   2   4       1560.38       1613.76        30.33 o                         
  -1   2   4       3136.52       3215.21        57.16 o                         
   0   2   4       5208.11       5334.27        94.48 o                         
   1   2   4       2586.30       2665.70        48.84 o                         
   2   2   4        119.45        131.74         3.59 o                         
   3   2   4        214.19        253.32         6.17 o                         
   4   2   4          7.25         10.58         1.05 o                         
   5   2   4        440.47        433.92         8.74 o                         
   6   2   4         85.76         80.55         2.08 o                         
   7   2   4          2.24          1.78         0.41 o                         
   8   2   4          7.50          6.69         0.58 o                         
   9   2   4          7.30          7.13         0.57 o                         
  10   2   4          3.16          1.33         0.27 o                         
 -11   3   4          0.91          1.57         0.36 o                         
 -10   3   4          1.56          1.91         0.46 o                         
  -9   3   4         11.73         11.45         0.60 o                         
  -8   3   4        235.92        235.75         4.11 o                         
  -7   3   4         60.96         50.76         1.21 o                         
  -6   3   4        153.94        140.91         6.78 o                         
  -5   3   4        361.58        329.74         7.14 o                         
  -4   3   4        199.34        253.87         5.21 o                         
  -3   3   4         65.86         59.18         3.77 o                         
  -2   3   4        626.63        661.59        12.41 o                         
  -1   3   4        176.90        180.31         4.91 o                         
   0   3   4        607.65        606.67        13.56 o                         
   1   3   4         73.76         88.05         2.81 o                         
   2   3   4         70.97         54.32         3.28 o                         
   3   3   4         40.40         45.41         2.48 o                         
   4   3   4         26.20         18.63         1.40 o                         
   5   3   4         35.45         32.71         2.00 o                         
   6   3   4          8.87          9.95         0.50 o                         
   7   3   4         68.23         62.63         1.51 o                         
   8   3   4          6.67          6.75         0.59 o                         
   9   3   4          5.37          6.37         0.54 o                         
  10   3   4          0.92          0.66         0.26 o                         
 -11   4   4          1.13          1.61         0.54 o                         
 -10   4   4          7.27          7.14         0.55 o                         
  -9   4   4         15.36         12.59         0.62 o                         
  -8   4   4         86.50         90.72         2.08 o                         
  -7   4   4         42.46         45.60         1.52 o                         
  -6   4   4         17.35         18.47         1.35 o                         
  -5   4   4          8.58          6.76         0.81 o                         
  -4   4   4         36.58         36.77         1.86 o                         
  -3   4   4        418.03        459.74        13.21 o                         
  -2   4   4        890.24        911.09        16.26 o                         
  -1   4   4        256.40        202.23         6.01 o                         
   0   4   4        312.60        272.42         6.55 o                         
   1   4   4        269.45        234.49         5.41 o                         
   2   4   4        805.95        885.84        19.43 o                         
   3   4   4        312.53        312.12         7.97 o                         
   4   4   4        557.17        546.18        10.19 o                         
   5   4   4         49.33         47.01         1.57 o                         
   6   4   4        362.18        356.21         5.14 o                         
   7   4   4         18.96         17.20         0.71 o                         
   8   4   4          5.24          5.66         0.55 o                         
   9   4   4          3.64          2.90         0.41 o                         
  10   4   4          3.87          3.55         0.40 o                         
 -10   5   4          1.63          0.93         0.55 o                         
  -9   5   4          4.04          5.21         0.47 o                         
  -8   5   4         23.40         22.31         0.85 o                         
  -7   5   4        274.62        265.26         4.60 o                         
  -6   5   4        124.15        124.43         3.24 o                         
  -5   5   4         17.05         18.28         1.46 o                         
  -4   5   4        292.56        286.59         7.14 o                         
  -3   5   4         26.63         20.70         1.67 o                         
  -2   5   4        511.90        548.10        10.67 o                         
  -1   5   4        494.30        618.08        13.94 o                         
   0   5   4       1018.38       1062.51        20.62 o                         
   1   5   4        910.20        940.75        18.24 o                         
   2   5   4        109.12        108.64         3.41 o                         
   3   5   4         68.12         69.38         2.94 o                         
   4   5   4         86.13         85.60         2.38 o                         
   5   5   4          7.14          6.77         0.99 o                         
   6   5   4        412.23        402.10         6.47 o                         
   7   5   4         81.89         90.11         1.71 o                         
   8   5   4          0.75          0.39         0.43 o                         
   9   5   4          2.84          2.48         0.39 o                         
  10   5   4          0.38         -0.01         0.28 o                         
 -10   6   4          1.68          0.97         0.42 o                         
  -9   6   4          0.90          0.74         0.48 o                         
  -8   6   4         55.69         59.80         1.48 o                         
  -7   6   4        228.37        231.18         4.77 o                         
  -6   6   4        159.71        144.46         2.96 o                         
  -5   6   4        149.76        153.29         8.47 o                         
  -4   6   4        490.23        477.24        10.18 o                         
  -3   6   4        887.24        938.70        18.23 o                         
  -2   6   4       1072.51       1154.85        24.44 o                         
  -1   6   4       1113.07       1268.77        37.82 o                         
   0   6   4       1833.18       2039.06        37.56 o                         
   1   6   4       1722.73       1970.01        36.15 o                         
   2   6   4        566.36        573.24        11.03 o                         
   3   6   4        175.45        203.62         4.60 o                         
   4   6   4        103.90        101.80         2.86 o                         
   5   6   4        363.68        349.01         5.12 o                         
   6   6   4         77.89         83.09         1.89 o                         
   7   6   4          5.77          7.25         0.50 o                         
   8   6   4         16.27         15.55         0.72 o                         
   9   6   4         12.88         14.05         0.60 o                         
  10   6   4          3.57          3.61         0.43 o                         
 -10   7   4          3.74          5.14         0.48 o                         
  -9   7   4          0.66          1.27         0.40 o                         
  -8   7   4         83.63         85.08         1.96 o                         
  -7   7   4        126.84        130.22         2.47 o                         
  -6   7   4         20.11         20.46         1.34 o                         
  -5   7   4         33.08         37.33         3.14 o                         
  -4   7   4          8.92          9.57         0.95 o                         
  -3   7   4        159.61        156.83         4.97 o                         
  -2   7   4        156.31        149.52         4.72 o                         
  -1   7   4        289.77        348.21         9.03 o                         
   0   7   4        422.03        484.86         9.71 o                         
   1   7   4        567.07        622.71        13.23 o                         
   2   7   4        453.34        462.29         9.44 o                         
   3   7   4         33.23         28.83         1.28 o                         
   4   7   4          2.83          2.64         0.47 o                         
   5   7   4        129.14        135.88         2.26 o                         
   6   7   4          6.63          9.43         0.55 o                         
   7   7   4         11.45         13.09         0.61 o                         
   8   7   4          1.40          1.09         0.38 o                         
   9   7   4          8.25          9.70         0.79 o                         
  10   7   4          4.80          5.58         0.44 o                         
 -10   8   4          2.78          2.93         0.52 o                         
  -9   8   4          7.41          8.61         0.65 o                         
  -8   8   4         10.44         11.02         0.66 o                         
  -7   8   4         29.11         30.68         1.31 o                         
  -6   8   4         99.63        107.18         2.56 o                         
  -5   8   4         57.88         61.51         4.42 o                         
  -4   8   4         28.18         22.39         1.66 o                         
  -3   8   4        283.02        312.76         8.29 o                         
  -2   8   4        720.73        799.96        13.54 o                         
  -1   8   4        391.94        398.32         9.43 o                         
   0   8   4        456.39        467.79         8.61 o                         
   1   8   4        689.73        679.41        12.71 o                         
   2   8   4        141.59        169.65         5.09 o                         
   3   8   4         81.84         79.51         2.57 o                         
   4   8   4         47.53         53.40         2.92 o                         
   5   8   4        443.90        410.56         5.81 o                         
   6   8   4         30.34         30.51         0.96 o                         
   7   8   4          0.97          1.78         0.36 o                         
   8   8   4         16.34         14.13         0.69 o                         
   9   8   4          3.03          2.56         0.63 o                         
 -10   9   4         30.63         34.56         1.37 o                         
  -9   9   4         12.91         11.59         0.83 o                         
  -8   9   4         92.40         95.39         2.58 o                         
  -7   9   4          5.10          4.82         0.77 o                         
  -6   9   4        257.51        263.70         8.56 o                         
  -5   9   4         68.69         64.95         2.83 o                         
  -4   9   4        173.29        138.09         5.20 o                         
  -3   9   4         90.06         75.75         3.52 o                         
  -2   9   4        532.97        539.86        10.62 o                         
  -1   9   4        323.56        326.76         6.61 o                         
   0   9   4        155.70        151.16         4.23 o                         
   1   9   4         80.26         78.14         3.40 o                         
   2   9   4        156.65        137.29         6.54 o                         
   3   9   4         94.24         96.98         4.88 o                         
   4   9   4         41.86         50.00         1.86 o                         
   5   9   4        124.12        118.51         2.42 o                         
   6   9   4        238.39        235.80         4.30 o                         
   7   9   4        106.65        115.14         2.49 o                         
   8   9   4          5.35          4.74         0.66 o                         
   9   9   4         12.78         14.73         1.05 o                         
 -10  10   4          4.01          4.92         0.45 o                         
  -9  10   4          4.30          5.32         1.23 o                         
  -8  10   4         52.97         54.84         1.76 o                         
  -7  10   4         21.87         21.21         1.17 o                         
  -6  10   4         95.25         94.76         2.53 o                         
  -5  10   4         14.21         14.26         1.30 o                         
  -4  10   4          8.37          6.61         0.91 o                         
  -3  10   4         77.23         80.86         2.96 o                         
  -2  10   4         26.04         27.27         2.06 o                         
  -1  10   4        326.28        319.96         7.56 o                         
   0  10   4        444.44        455.37         9.35 o                         
   1  10   4         67.65         70.72         2.84 o                         
   2  10   4        182.42        174.59        13.04 o                         
   3  10   4         81.44         80.28         2.71 o                         
   4  10   4         43.92         44.98         2.12 o                         
   5  10   4         53.08         49.85         1.82 o                         
   6  10   4         32.52         28.96         1.11 o                         
   7  10   4          2.39          2.75         0.45 o                         
   8  10   4          1.96          1.22         0.49 o                         
   9  10   4          1.96          2.15         0.51 o                         
  -9  11   4          2.60          1.43         0.60 o                         
  -8  11   4         36.89         37.71         1.21 o                         
  -7  11   4        125.08        132.97         3.37 o                         
  -6  11   4         25.65         28.28         1.48 o                         
  -5  11   4         45.85         41.12         2.56 o                         
  -4  11   4          9.48          8.45         0.74 o                         
  -3  11   4          9.90         11.07         0.81 o                         
  -2  11   4         87.42         90.66         2.88 o                         
  -1  11   4         18.78         12.80         0.92 o                         
   0  11   4         46.39         39.79         1.98 o                         
   1  11   4        165.60        191.26         5.59 o                         
   2  11   4          2.88          1.73         0.72 o                         
   3  11   4         59.49         55.04         1.67 o                         
   4  11   4         23.32         27.78         1.42 o                         
   5  11   4         27.95         36.67         1.40 o                         
   6  11   4         29.67         33.35         1.06 o                         
   7  11   4         23.79         22.02         0.79 o                         
   8  11   4          0.11          0.23         0.57 o                         
   9  11   4          0.49          0.36         0.37 o                         
  -9  12   4          3.34          2.72         0.51 o                         
  -8  12   4         16.98         16.16         0.88 o                         
  -7  12   4         11.20         10.28         0.96 o                         
  -6  12   4        113.86        112.47         3.47 o                         
  -5  12   4         93.74         95.20         3.08 o                         
  -4  12   4        150.19        165.66         7.28 o                         
  -3  12   4        173.74        160.32         5.83 o                         
  -2  12   4         80.08         73.32         2.57 o                         
  -1  12   4         16.02         18.70         1.38 o                         
   0  12   4          0.80          1.63         1.22 o                         
   1  12   4        167.90        176.91         5.88 o                         
   2  12   4        305.90        324.54         5.56 o                         
   3  12   4        176.89        179.10         5.09 o                         
   4  12   4        114.58        121.15         3.08 o                         
   5  12   4        374.61        378.70         7.21 o                         
   6  12   4         25.25         24.80         1.01 o                         
   7  12   4         44.30         42.19         1.21 o                         
   8  12   4          8.97          8.49         0.71 o                         
   9  12   4         10.01          7.75         0.47 o                         
  -9  13   4          5.31          5.17         0.82 o                         
  -8  13   4         14.20         11.06         0.73 o                         
  -7  13   4         21.03         21.07         0.99 o                         
  -6  13   4         24.85         29.07         1.51 o                         
  -5  13   4         81.55         81.08         4.32 o                         
  -4  13   4         50.02         46.16         2.47 o                         
  -3  13   4          7.58          8.15         1.06 o                         
  -2  13   4         82.11         92.47         3.02 o                         
  -1  13   4        336.21        339.25         7.77 o                         
   0  13   4         76.79         87.49         3.92 o                         
   1  13   4          9.09          5.76         0.83 o                         
   2  13   4          6.71          4.57         0.65 o                         
   3  13   4          2.57          3.04         0.59 o                         
   4  13   4         29.21         26.47         1.48 o                         
   5  13   4         86.36         91.56         2.93 o                         
   6  13   4          1.32          1.18         0.48 o                         
   7  13   4         32.00         37.58         1.23 o                         
   8  13   4          9.81          9.50         1.14 o                         
  -8  14   4         12.94         11.15         0.89 o                         
  -7  14   4          3.53          4.06         0.67 o                         
  -6  14   4         61.93         60.72         1.72 o                         
  -5  14   4         24.42         25.01         2.82 o                         
  -4  14   4         21.01         25.55         1.82 o                         
  -3  14   4        105.25        104.20         3.64 o                         
  -2  14   4         38.37         38.45         1.83 o                         
  -1  14   4        132.60        127.45         6.49 o                         
   0  14   4        356.38        367.84         7.51 o                         
   1  14   4        312.62        330.64         5.75 o                         
   2  14   4        131.90        135.87         4.25 o                         
   3  14   4        121.02        136.23         2.81 o                         
   4  14   4        106.46        110.29         2.95 o                         
   5  14   4        172.62        183.16         4.95 o                         
   6  14   4         31.38         32.73         1.18 o                         
   7  14   4         10.13         10.75         0.63 o                         
   8  14   4          6.09          6.18         0.54 o                         
  -8  15   4         12.46         10.35         1.19 o                         
  -7  15   4          1.61          1.27         0.69 o                         
  -6  15   4         12.65         10.78         0.84 o                         
  -5  15   4         52.04         52.28         2.14 o                         
  -4  15   4          1.03          0.24         0.89 o                         
  -3  15   4         17.03         15.27         1.29 o                         
  -2  15   4         71.50         72.88         4.83 o                         
  -1  15   4        260.23        271.63        10.72 o                         
   0  15   4        130.10        147.59         3.34 o                         
   1  15   4        131.37        145.12         2.94 o                         
   2  15   4         55.81         56.55         1.91 o                         
   3  15   4         76.42         81.00         1.91 o                         
   4  15   4         35.76         34.08         1.26 o                         
   5  15   4         16.28         16.51         1.29 o                         
   6  15   4         42.02         43.97         1.34 o                         
   7  15   4         33.65         34.32         1.07 o                         
   8  15   4         10.89          8.90         0.69 o                         
  -8  16   4         26.56         28.63         1.62 o                         
  -7  16   4         16.79         16.62         1.09 o                         
  -6  16   4         19.52         19.49         1.19 o                         
  -5  16   4         30.86         35.81         1.56 o                         
  -4  16   4         31.80         37.50         2.11 o                         
  -3  16   4         26.78         23.87         1.34 o                         
  -2  16   4         14.25         13.58         1.08 o                         
  -1  16   4         90.98         92.69         2.89 o                         
   0  16   4         61.38         62.48         1.97 o                         
   1  16   4         45.82         52.72         1.58 o                         
   2  16   4         22.01         16.99         0.92 o                         
   3  16   4          0.31          0.31         0.45 o                         
   4  16   4         12.71         11.38         0.77 o                         
   5  16   4         13.21         14.37         2.23 o                         
   6  16   4          3.31          4.99         0.53 o                         
   7  16   4         11.28          9.32         0.57 o                         
  -7  17   4         12.59         11.21         2.29 o                         
  -6  17   4         22.99         25.13         1.01 o                         
  -5  17   4         41.53         38.63         1.24 o                         
  -4  17   4         57.01         56.61         2.16 o                         
  -3  17   4          7.10          7.62         1.09 o                         
  -2  17   4         42.64         47.12         1.86 o                         
  -1  17   4        166.40        163.91         3.95 o                         
   0  17   4        120.94        133.25         3.30 o                         
   1  17   4         10.96         12.08         0.78 o                         
   2  17   4          4.06          3.33         0.57 o                         
   3  17   4          0.95          0.87         0.57 o                         
   4  17   4          3.20          2.44         0.51 o                         
   5  17   4          8.95          9.24         0.85 o                         
   6  17   4          3.30          2.99         0.54 o                         
   7  17   4         57.67         47.64         2.30 o                         
  -7  18   4         26.12         25.78         1.48 o                         
  -6  18   4         69.79         72.58         1.83 o                         
  -5  18   4         78.20         79.06         1.89 o                         
  -4  18   4         50.38         53.06         2.40 o                         
  -3  18   4         28.58         28.77         1.74 o                         
  -2  18   4         59.45         58.90         2.59 o                         
  -1  18   4         14.19         13.82         0.99 o                         
   0  18   4          0.16          0.24         0.50 o                         
   1  18   4         12.08         15.80         1.10 o                         
   2  18   4         14.74         16.94         0.86 o                         
   3  18   4         29.12         33.05         1.25 o                         
   4  18   4         13.29         17.06         0.78 o                         
   5  18   4          8.85          8.79         0.59 o                         
   6  18   4          0.08          0.11         0.35 o                         
  -6  19   4         15.11         12.44         1.15 o                         
  -5  19   4         13.18         12.26         0.65 o                         
  -4  19   4          4.40          4.51         0.62 o                         
  -3  19   4         11.49         14.95         0.97 o                         
  -2  19   4         48.45         43.77         2.08 o                         
  -1  19   4         40.77         45.84         1.66 o                         
   0  19   4         11.25         10.10         0.85 o                         
   1  19   4          5.28          6.71         0.50 o                         
   2  19   4          9.17         10.27         0.56 o                         
   3  19   4          0.41          0.54         0.41 o                         
   4  19   4          8.73          8.38         0.52 o                         
   5  19   4          7.19          6.07         0.66 o                         
  -5  20   4          1.12          1.21         0.49 o                         
  -4  20   4          2.13          3.04         0.50 o                         
  -3  20   4          6.27          6.00         0.65 o                         
  -2  20   4          0.81          0.48         0.66 o                         
  -1  20   4          5.28          4.17         0.60 o                         
   0  20   4          0.03         -0.09         0.40 o                         
   1  20   4         28.00         29.35         2.05 o                         
   2  20   4         16.84         18.09         0.86 o                         
   3  20   4         27.74         31.30         1.06 o                         
   4  20   4         30.44         32.65         1.11 o                         
   5  20   4         24.86         19.38         0.83 o                         
  -4  21   4          7.49          7.67         0.80 o                         
  -3  21   4         19.16         19.40         1.10 o                         
  -2  21   4         12.41          9.46         1.15 o                         
  -1  21   4          5.28          5.34         1.07 o                         
   0  21   4         17.70         16.99         0.80 o                         
   1  21   4         25.92         29.64         1.35 o                         
   2  21   4          9.41          8.26         0.64 o                         
   3  21   4          0.06          0.45         0.29 o                         
   4  21   4          4.39          4.18         0.45 o                         
  -3  22   4          2.66          2.30         0.41 o                         
  -2  22   4          4.88          5.54         0.46 o                         
  -1  22   4          1.76          2.05         0.68 o                         
   0  22   4          3.36          4.07         0.51 o                         
   1  22   4         10.88         10.59         0.65 o                         
   2  22   4          6.14          5.27         0.61 o                         
  -1  23   4         17.19         14.84         0.94 o                         
   0 -22   5          0.01         -0.06         0.30 o                         
  -3 -21   5          8.61          8.41         0.80 o                         
  -2 -21   5         14.26         12.99         0.77 o                         
  -1 -21   5          7.91          7.17         0.84 o                         
   0 -21   5          6.95          6.78         0.50 o                         
   1 -21   5          5.04          4.24         0.36 o                         
   2 -21   5          4.10          3.30         0.37 o                         
   3 -21   5          0.25          0.09         0.24 o                         
  -5 -20   5         11.14          7.50         0.46 o                         
  -4 -20   5          4.75          5.55         0.46 o                         
  -3 -20   5          8.65          8.59         0.76 o                         
  -2 -20   5          6.31          5.61         0.59 o                         
  -1 -20   5          9.80         10.34         0.58 o                         
   0 -20   5          2.98          3.21         0.47 o                         
   1 -20   5         25.84         28.58         1.81 o                         
   2 -20   5         26.96         24.81         1.57 o                         
   3 -20   5         16.17         15.44         1.04 o                         
   4 -20   5          5.43          3.81         0.59 o                         
  -6 -19   5         16.05         10.84         0.74 o                         
  -5 -19   5          1.86          1.77         0.39 o                         
  -4 -19   5          9.73         11.15         0.73 o                         
  -3 -19   5          8.62         11.02         1.07 o                         
  -2 -19   5          1.92          0.98         0.45 o                         
  -1 -19   5         24.04         21.88         0.97 o                         
   0 -19   5         18.53         17.68         1.12 o                         
   1 -19   5         17.13         14.71         1.35 o                         
   2 -19   5         10.92         10.10         1.30 o                         
   3 -19   5          4.45          3.43         0.45 o                         
   4 -19   5          3.83          4.44         0.58 o                         
   5 -19   5          8.51          5.83         0.63 o                         
  -6 -18   5          8.25          8.03         1.02 o                         
  -5 -18   5         12.79         10.07         0.72 o                         
  -4 -18   5          0.95          0.51         0.53 o                         
  -3 -18   5         12.15         13.35         1.05 o                         
  -2 -18   5         13.66         14.36         0.86 o                         
  -1 -18   5         10.84          9.00         0.88 o                         
   0 -18   5          1.53          2.04         0.83 o                         
   1 -18   5         31.33         35.26         1.70 o                         
   2 -18   5          2.12          1.72         0.52 o                         
   3 -18   5          5.31          4.54         0.75 o                         
   4 -18   5         19.78         17.31         2.01 o                         
   5 -18   5          1.09          1.55         0.41 o                         
  -7 -17   5          2.70          1.49         0.30 o                         
  -6 -17   5         11.55         11.20         0.81 o                         
  -5 -17   5          7.22          6.96         0.89 o                         
  -4 -17   5          6.17          4.95         0.72 o                         
  -3 -17   5         19.96         21.17         0.94 o                         
  -2 -17   5         55.58         50.05         1.53 o                         
  -1 -17   5          5.52          6.47         1.10 o                         
   0 -17   5         76.53         81.61         2.35 o                         
   1 -17   5         12.86         11.33         1.00 o                         
   2 -17   5         36.24         41.14         2.14 o                         
   3 -17   5         60.72         63.96         2.65 o                         
   4 -17   5         12.15         11.58         0.95 o                         
   5 -17   5         12.84         12.42         0.80 o                         
   6 -17   5          5.64          5.18         0.78 o                         
  -7 -16   5         14.09         13.99         0.72 o                         
  -6 -16   5         28.24         29.25         1.90 o                         
  -5 -16   5         12.94         13.72         1.70 o                         
  -4 -16   5         17.12         16.85         0.96 o                         
  -3 -16   5         11.57         12.64         0.83 o                         
  -2 -16   5          2.49          0.69         0.56 o                         
  -1 -16   5         41.55         38.77         1.68 o                         
   0 -16   5         29.27         29.41         1.21 o                         
   1 -16   5         14.86         15.70         0.86 o                         
   2 -16   5         19.78         19.50         1.20 o                         
   3 -16   5         20.37         17.48         0.90 o                         
   4 -16   5         37.28         36.38         1.19 o                         
   5 -16   5          6.84          8.00         1.29 o                         
   6 -16   5          8.61          9.50         0.74 o                         
   7 -16   5          8.37          6.68         0.60 o                         
  -8 -15   5          1.61          0.91         0.33 o                         
  -7 -15   5          9.63          9.96         0.90 o                         
  -6 -15   5         44.70         44.79         1.64 o                         
  -5 -15   5         23.40         23.49         1.20 o                         
  -4 -15   5          7.36          8.38         0.72 o                         
  -3 -15   5          1.98          2.38         0.53 o                         
  -2 -15   5        106.76        110.92         3.82 o                         
  -1 -15   5         68.74         69.94         1.88 o                         
   0 -15   5         14.88         13.05         0.86 o                         
   1 -15   5         17.18         16.48         1.03 o                         
   2 -15   5          0.53          0.15         0.52 o                         
   3 -15   5          8.80          9.62         0.74 o                         
   4 -15   5         35.19         36.21         1.57 o                         
   5 -15   5         18.56         15.76         0.78 o                         
   6 -15   5          8.52          7.88         0.74 o                         
   7 -15   5         17.84         13.83         0.77 o                         
  -8 -14   5         19.26         21.33         0.88 o                         
  -7 -14   5         28.80         26.35         1.16 o                         
  -6 -14   5         38.89         39.80         1.62 o                         
  -5 -14   5         13.34         14.92         0.84 o                         
  -4 -14   5         13.15         13.06         0.71 o                         
  -3 -14   5          2.60          3.13         0.54 o                         
  -2 -14   5         96.92        100.79         3.09 o                         
  -1 -14   5        138.61        138.76         2.93 o                         
   0 -14   5        170.12        182.19         4.12 o                         
   1 -14   5        138.14        146.82         4.07 o                         
   2 -14   5        149.20        146.03         3.39 o                         
   3 -14   5         79.32         78.91         2.36 o                         
   4 -14   5         31.47         29.14         1.31 o                         
   5 -14   5         19.90         20.58         0.93 o                         
   6 -14   5         52.34         55.98         1.70 o                         
   7 -14   5         43.07         45.40         1.24 o                         
  -9 -13   5         14.35         13.87         0.93 o                         
  -8 -13   5          9.56          7.98         0.54 o                         
  -7 -13   5         25.26         23.87         1.02 o                         
  -6 -13   5         15.30         14.12         0.91 o                         
  -5 -13   5         87.66         87.75         2.18 o                         
  -4 -13   5        125.96        129.27         2.35 o                         
  -3 -13   5         62.06         55.61         1.62 o                         
  -2 -13   5        136.70        142.11         2.75 o                         
  -1 -13   5        402.98        390.13         6.93 o                         
   0 -13   5         46.67         42.09         1.64 o                         
   1 -13   5         63.00         63.09         2.51 o                         
   2 -13   5         85.47         80.71         2.03 o                         
   3 -13   5         12.36          7.85         0.91 o                         
   4 -13   5          8.67          9.89         0.77 o                         
   5 -13   5         40.44         47.11         1.47 o                         
   6 -13   5         40.95         42.13         1.52 o                         
   7 -13   5          3.25          3.73         0.50 o                         
   8 -13   5          2.25          1.09         0.35 o                         
  -9 -12   5         25.54         23.23         1.49 o                         
  -8 -12   5          3.58          3.98         0.50 o                         
  -7 -12   5          4.77          5.93         0.65 o                         
  -6 -12   5         47.97         49.26         1.70 o                         
  -5 -12   5         12.07         15.78         0.79 o                         
  -4 -12   5          7.96          7.44         0.63 o                         
  -3 -12   5        131.22        130.34         2.46 o                         
  -2 -12   5        342.09        333.39         5.51 o                         
  -1 -12   5        108.62        106.97         2.75 o                         
   0 -12   5        240.31        232.39         4.39 o                         
   1 -12   5        108.32        108.52         2.81 o                         
   2 -12   5        152.97        154.80         3.14 o                         
   3 -12   5         52.24         50.61         2.85 o                         
   4 -12   5         93.95         90.01         2.63 o                         
   5 -12   5          6.48          6.35         0.80 o                         
   6 -12   5         14.36         15.39         1.42 o                         
   7 -12   5          0.54          0.76         0.47 o                         
   8 -12   5          1.96          0.92         0.29 o                         
  -9 -11   5         13.48         17.12         1.22 o                         
  -8 -11   5         30.84         35.49         1.22 o                         
  -7 -11   5         59.07         56.03         1.76 o                         
  -6 -11   5        166.03        152.53         3.77 o                         
  -5 -11   5        233.47        247.26         5.93 o                         
  -4 -11   5        105.27        109.92         2.31 o                         
  -3 -11   5        255.02        264.82         4.23 o                         
  -2 -11   5        398.50        398.42         7.17 o                         
  -1 -11   5        326.80        327.96        12.28 o                         
   0 -11   5        115.07        111.99         7.06 o                         
   1 -11   5         70.55         75.61         1.87 o                         
   2 -11   5         41.27         36.09         1.22 o                         
   3 -11   5         12.68         11.15         0.80 o                         
   4 -11   5         45.94         49.93         2.15 o                         
   5 -11   5          2.42          3.64         0.75 o                         
   6 -11   5         63.83         61.04         2.26 o                         
   7 -11   5          4.08          3.08         0.64 o                         
   8 -11   5          0.20          0.30         0.31 o                         
  -9 -10   5         11.27         10.66         0.89 o                         
  -8 -10   5        107.11        105.73         2.68 o                         
  -7 -10   5        214.79        200.06         4.64 o                         
  -6 -10   5        116.50        113.36         2.67 o                         
  -5 -10   5          7.56          8.11         0.60 o                         
  -4 -10   5         86.24         83.51         1.78 o                         
  -3 -10   5         34.34         29.00         1.42 o                         
  -2 -10   5         94.08         88.24         5.60 o                         
  -1 -10   5          4.32          4.78         1.74 o                         
   0 -10   5          7.20          5.21         2.34 o                         
   1 -10   5         67.35         72.87         8.38 o                         
   2 -10   5         10.44         14.25         1.13 o                         
   3 -10   5          6.05          7.60         0.72 o                         
   4 -10   5         26.53         25.14         1.39 o                         
   5 -10   5         29.01         32.37         1.55 o                         
   6 -10   5         76.81         82.23         2.35 o                         
   7 -10   5         86.98         90.36         2.35 o                         
   8 -10   5         17.01         14.50         0.86 o                         
   9 -10   5          6.93          4.81         0.64 o                         
 -10  -9   5         11.78         10.06         0.85 o                         
  -9  -9   5         89.62         98.59         2.67 o                         
  -8  -9   5        116.11        113.63         2.83 o                         
  -7  -9   5        107.83        112.36         2.37 o                         
  -6  -9   5          3.05          3.29         0.60 o                         
  -5  -9   5        187.45        181.70         3.68 o                         
  -4  -9   5        104.07        101.05         3.13 o                         
  -3  -9   5         68.79         62.21         4.11 o                         
  -2  -9   5         91.85        109.76         7.13 o                         
  -1  -9   5        138.41        144.34         5.21 o                         
   0  -9   5        186.57        201.21         7.26 o                         
   1  -9   5        498.57        474.48        12.09 o                         
   2  -9   5         54.85         49.89         2.92 o                         
   3  -9   5        106.84        106.46         2.52 o                         
   4  -9   5         68.75         62.45         1.84 o                         
   5  -9   5         33.55         36.31         1.34 o                         
   6  -9   5        302.41        309.99         6.35 o                         
   7  -9   5         26.57         29.58         1.21 o                         
   8  -9   5         14.15         13.53         1.24 o                         
   9  -9   5          0.44          1.63         0.59 o                         
 -10  -8   5         16.84         16.29         1.01 o                         
  -9  -8   5         53.26         62.90         1.95 o                         
  -8  -8   5          0.20          0.62         0.46 o                         
  -7  -8   5        142.51        148.88         2.85 o                         
  -6  -8   5         10.41          9.28         0.64 o                         
  -5  -8   5         16.83         15.84         1.09 o                         
  -4  -8   5         72.34         71.53         6.16 o                         
  -3  -8   5         22.02         16.23         2.43 o                         
  -2  -8   5         40.58         41.24         6.26 o                         
  -1  -8   5         82.15         80.87         3.76 o                         
   0  -8   5         75.26         75.85         4.51 o                         
   1  -8   5        307.46        304.07         7.88 o                         
   2  -8   5          8.90          8.58         0.92 o                         
   3  -8   5         19.30         14.73         1.82 o                         
   4  -8   5         22.55         23.19         0.88 o                         
   5  -8   5        106.03         95.58         2.39 o                         
   6  -8   5        199.87        206.67         4.26 o                         
   7  -8   5         88.36         89.52         3.29 o                         
   8  -8   5          6.00          5.99         1.10 o                         
   9  -8   5          3.55          3.54         0.56 o                         
 -10  -7   5          7.97          8.04         0.68 o                         
  -9  -7   5         20.23         21.45         1.05 o                         
  -8  -7   5         97.26        105.50         2.62 o                         
  -7  -7   5        157.01        168.28         3.32 o                         
  -6  -7   5          7.76          9.30         0.69 o                         
  -5  -7   5          1.70          1.54         0.47 o                         
  -4  -7   5         98.22        104.56         3.97 o                         
  -3  -7   5         25.09         27.29         3.75 o                         
  -2  -7   5        237.81        249.97         7.01 o                         
  -1  -7   5         59.40         57.99         4.21 o                         
   0  -7   5         41.94         45.12         2.90 o                         
   1  -7   5        207.12        217.05         6.08 o                         
   2  -7   5        157.71        156.80         4.29 o                         
   3  -7   5          8.80          7.74         0.96 o                         
   4  -7   5         52.04         53.16         1.71 o                         
   5  -7   5         17.63         16.06         0.65 o                         
   6  -7   5        308.09        295.07         4.54 o                         
   7  -7   5         17.62         14.98         1.11 o                         
   8  -7   5          3.02          3.57         0.51 o                         
   9  -7   5         15.49         17.63         0.78 o                         
 -10  -6   5         15.64         15.64         0.92 o                         
  -9  -6   5         30.18         26.55         1.30 o                         
  -8  -6   5        146.07        152.06         3.01 o                         
  -7  -6   5        179.60        191.47         3.66 o                         
  -6  -6   5         21.62         19.86         1.12 o                         
  -5  -6   5          3.48          3.22         1.02 o                         
  -4  -6   5         21.91         22.13         2.07 o                         
  -3  -6   5        345.55        358.66         9.33 o                         
  -2  -6   5        326.53        335.70         8.55 o                         
  -1  -6   5        829.65        803.53        24.58 o                         
   0  -6   5       1091.69       1132.06        21.57 o                         
   1  -6   5        226.28        236.24         6.94 o                         
   2  -6   5        176.13        208.40         5.45 o                         
   3  -6   5         95.19         89.87         3.20 o                         
   4  -6   5         66.03         66.55         2.47 o                         
   5  -6   5         12.70         14.87         0.73 o                         
   6  -6   5        353.45        366.73         5.94 o                         
   7  -6   5         66.89         69.48         1.85 o                         
   8  -6   5          3.80          3.51         0.55 o                         
   9  -6   5          0.13          1.37         0.38 o                         
 -10  -5   5          2.08          1.70         0.73 o                         
  -9  -5   5          2.28          2.54         0.60 o                         
  -8  -5   5         19.88         19.81         0.86 o                         
  -7  -5   5         30.28         28.79         1.05 o                         
  -6  -5   5         60.62         61.26         1.41 o                         
  -5  -5   5        151.44        140.50         4.63 o                         
  -4  -5   5         44.39         47.50         2.88 o                         
  -3  -5   5         27.82         36.24         1.52 o                         
  -2  -5   5         25.64         22.49         1.37 o                         
  -1  -5   5          6.74         13.96         1.36 o                         
   0  -5   5         15.01          5.33         0.85 o                         
   1  -5   5         38.85         34.55         1.93 o                         
   2  -5   5         78.86         82.72         3.27 o                         
   3  -5   5         10.83         10.11         1.12 o                         
   4  -5   5         30.86         32.57         1.70 o                         
   5  -5   5         17.54         17.60         1.05 o                         
   6  -5   5        272.68        295.16         4.92 o                         
   7  -5   5         21.20         29.99         1.37 o                         
   8  -5   5          5.11          4.52         0.53 o                         
   9  -5   5          2.46          4.00         0.44 o                         
 -10  -4   5          4.38          3.73         0.64 o                         
  -9  -4   5          7.25          7.33         0.79 o                         
  -8  -4   5         36.13         36.21         1.16 o                         
  -7  -4   5         98.59         99.31         2.24 o                         
  -6  -4   5         64.01         73.62         1.70 o                         
  -5  -4   5         37.84         41.68         1.80 o                         
  -4  -4   5         25.72         21.93         1.50 o                         
  -3  -4   5         24.58         20.20         1.51 o                         
  -2  -4   5        274.14        340.10         8.82 o                         
  -1  -4   5        506.20        474.70        11.31 o                         
   0  -4   5        157.76        158.46         4.09 o                         
   1  -4   5        437.65        442.82         8.92 o                         
   2  -4   5        302.70        333.75         6.90 o                         
   3  -4   5        563.49        549.25        11.50 o                         
   4  -4   5        333.60        324.58         8.22 o                         
   5  -4   5        304.58        301.38         4.84 o                         
   6  -4   5        216.63        216.01         4.53 o                         
   7  -4   5         53.90         52.69         1.31 o                         
   8  -4   5          4.72          5.04         0.56 o                         
   9  -4   5          5.10          6.02         0.52 o                         
 -11  -3   5          0.23          0.53         0.31 o                         
 -10  -3   5          1.47          1.57         0.50 o                         
  -9  -3   5         10.54         10.19         0.75 o                         
  -8  -3   5         22.25         25.36         0.98 o                         
  -7  -3   5        441.18        452.59         7.35 o                         
  -6  -3   5        161.60        182.05         3.19 o                         
  -5  -3   5        211.59        239.48         6.48 o                         
  -4  -3   5        112.48        109.93         4.07 o                         
  -3  -3   5        452.08        513.84         9.93 o                         
  -2  -3   5        264.36        331.60        10.76 o                         
  -1  -3   5        453.69        475.16        10.76 o                         
   0  -3   5       3887.90       4136.16        67.53 o                         
   1  -3   5        154.79        163.24         4.75 o                         
   2  -3   5         35.77         31.77         2.56 o                         
   3  -3   5        133.45        150.20         4.55 o                         
   4  -3   5        382.10        353.77         9.08 o                         
   5  -3   5         12.23         12.54         0.65 o                         
   6  -3   5        284.35        282.34         4.25 o                         
   7  -3   5         44.01         49.99         1.29 o                         
   8  -3   5          9.17          9.66         0.61 o                         
   9  -3   5          5.40          5.66         0.52 o                         
  10  -3   5          1.93          1.73         0.40 o                         
 -11  -2   5         11.76         11.24         0.57 o                         
 -10  -2   5          6.18          8.46         0.69 o                         
  -9  -2   5         16.26         16.68         0.83 o                         
  -8  -2   5        110.19        101.74         2.27 o                         
  -7  -2   5        825.46        830.94        14.57 o                         
  -6  -2   5         67.21         68.29         1.72 o                         
  -5  -2   5        209.71        233.96         6.67 o                         
  -4  -2   5        314.51        314.27         8.49 o                         
  -3  -2   5        484.16        511.00         9.80 o                         
  -2  -2   5        572.53        525.65        12.83 o                         
  -1  -2   5         50.31         65.77         3.02 o                         
   0  -2   5         48.81         67.50         2.94 o                         
   1  -2   5         94.72        101.64         3.42 o                         
   2  -2   5        146.30        200.96         4.41 o                         
   3  -2   5         66.09         50.80         2.25 o                         
   4  -2   5         90.39         86.49         3.20 o                         
   5  -2   5          8.92          7.31         0.53 o                         
   6  -2   5        679.60        701.93         8.63 o                         
   7  -2   5         54.25         60.32         1.78 o                         
   8  -2   5         53.82         57.13         1.42 o                         
   9  -2   5          4.68          5.82         0.54 o                         
  10  -2   5         43.96         51.29         2.24 o                         
 -11  -1   5          3.46          3.52         0.44 o                         
 -10  -1   5          3.82          2.52         0.97 o                         
  -9  -1   5         32.37         33.86         1.50 o                         
  -8  -1   5         36.67         36.12         3.22 o                         
  -7  -1   5         25.19         26.84         1.43 o                         
  -6  -1   5         20.84         16.45         1.05 o                         
  -5  -1   5         10.01          6.36         1.96 o                         
  -4  -1   5        136.30        129.46         7.78 o                         
  -3  -1   5        106.26        110.14         5.44 o                         
  -2  -1   5         17.55         13.40         1.91 o                         
  -1  -1   5        757.14        744.79        15.79 o                         
   0  -1   5       1245.11       1390.68        24.63 o                         
   1  -1   5        260.42        256.74         6.86 o                         
   2  -1   5        140.13        155.71         4.68 o                         
   3  -1   5          2.74          4.45         1.36 o                         
   4  -1   5        292.59        321.94        17.00 o                         
   5  -1   5         28.69         24.44         1.22 o                         
   6  -1   5         96.21         96.64         2.24 o                         
   7  -1   5         28.76         26.99         1.10 o                         
   8  -1   5          2.35          2.02         0.52 o                         
   9  -1   5          7.90         10.88         0.97 o                         
  10  -1   5          4.72          4.10         0.53 o                         
 -11   0   5         21.77         22.71         1.32 o                         
 -10   0   5         38.13         30.37         1.23 o                         
  -9   0   5         75.08         70.83         2.22 o                         
  -8   0   5        150.31        150.10         3.06 o                         
  -7   0   5         45.70         42.07         1.35 o                         
  -6   0   5         26.93         20.70         1.02 o                         
  -5   0   5        254.73        247.21         6.89 o                         
  -4   0   5         54.76         58.04         2.68 o                         
  -3   0   5         18.22         22.58         1.50 o                         
  -2   0   5        132.71        168.86         6.66 o                         
  -1   0   5        607.97        511.58        10.51 o                         
   0   0   5       1794.40       1670.70        28.95 o                         
   1   0   5          7.17          5.67         1.36 o                         
   2   0   5        147.94        153.95         5.34 o                         
   3   0   5          2.74          8.08         0.93 o                         
   4   0   5         20.29         15.60         1.33 o                         
   5   0   5          7.34          8.05         0.54 o                         
   6   0   5        775.28        763.29         9.32 o                         
   7   0   5         22.63         22.28         0.95 o                         
   8   0   5          2.06          0.99         0.60 o                         
   9   0   5          1.38          1.19         0.45 o                         
  10   0   5         47.04         45.55         6.50 o                         
 -11   1   5          3.59          2.40         0.49 o                         
 -10   1   5          3.95          4.37         0.50 o                         
  -9   1   5         32.01         33.68         1.08 o                         
  -8   1   5         36.26         33.08         1.13 o                         
  -7   1   5         25.73         24.82         1.36 o                         
  -6   1   5         20.81         15.76         1.07 o                         
  -5   1   5         10.31          7.22         1.47 o                         
  -4   1   5        135.47        129.18         3.32 o                         
  -3   1   5        106.17        123.78         3.91 o                         
  -2   1   5         17.79         15.70         2.00 o                         
  -1   1   5        754.03        756.15        14.39 o                         
   0   1   5       1249.24       1396.71        24.61 o                         
   1   1   5        258.27        247.40         6.41 o                         
   2   1   5        137.83        150.41         3.86 o                         
   3   1   5          2.89          3.67         0.97 o                         
   4   1   5        294.17        308.78         7.45 o                         
   5   1   5         28.85         24.29         1.04 o                         
   6   1   5         96.18         97.38         2.26 o                         
   7   1   5         28.64         27.50         0.94 o                         
   8   1   5          2.28          2.16         0.52 o                         
   9   1   5          7.84          7.84         0.61 o                         
  10   1   5          4.88          5.22         0.70 o                         
 -11   2   5         11.94         12.77         0.84 o                         
 -10   2   5          6.20          7.48         0.56 o                         
  -9   2   5         15.99         15.81         0.82 o                         
  -8   2   5        110.86        102.82         2.53 o                         
  -7   2   5        821.88        808.85        16.34 o                         
  -6   2   5         67.43         69.70         2.03 o                         
  -5   2   5        211.50        225.13         7.38 o                         
  -4   2   5        310.37        284.71         7.54 o                         
  -3   2   5        478.46        490.86         9.70 o                         
  -2   2   5        575.24        529.47        15.12 o                         
  -1   2   5         51.49         68.57         4.34 o                         
   0   2   5         49.22         56.10         3.19 o                         
   1   2   5         95.77         94.72         3.22 o                         
   2   2   5        146.05        197.76         4.68 o                         
   3   2   5         66.14         57.54         2.46 o                         
   4   2   5         90.54         83.81         3.14 o                         
   5   2   5          9.08          7.70         0.53 o                         
   6   2   5        678.28        692.71         8.59 o                         
   7   2   5         54.08         62.27         1.60 o                         
   8   2   5         53.25         54.10         1.41 o                         
   9   2   5          4.65          5.13         0.54 o                         
  10   2   5         43.80         50.29         2.24 o                         
 -10   3   5          1.42          1.57         0.39 o                         
  -9   3   5         10.48          9.26         0.66 o                         
  -8   3   5         21.94         23.19         0.94 o                         
  -7   3   5        442.15        446.97         8.71 o                         
  -6   3   5        160.35        175.72         3.93 o                         
  -5   3   5        210.50        230.14         5.60 o                         
  -4   3   5        112.27        111.85         3.79 o                         
  -3   3   5        451.64        501.35         9.22 o                         
  -2   3   5        261.17        323.20         9.74 o                         
  -1   3   5        449.08        475.31        12.19 o                         
   0   3   5       3886.44       4155.35        82.81 o                         
   1   3   5        156.75        162.97         4.93 o                         
   2   3   5         36.16         31.73         1.83 o                         
   3   3   5        132.27        147.61         5.06 o                         
   4   3   5        380.96        355.19         9.47 o                         
   5   3   5         12.04         13.58         0.65 o                         
   6   3   5        284.58        285.79         4.02 o                         
   7   3   5         44.32         51.60         1.30 o                         
   8   3   5          9.06          8.70         0.64 o                         
   9   3   5          5.29          5.61         0.54 o                         
  10   3   5          1.91          1.71         0.28 o                         
 -10   4   5          4.25          3.41         0.65 o                         
  -9   4   5          7.31          7.97         0.62 o                         
  -8   4   5         36.62         37.14         1.29 o                         
  -7   4   5         98.68         96.73         4.49 o                         
  -6   4   5         64.26         71.52         2.53 o                         
  -5   4   5         37.45         41.13         2.37 o                         
  -4   4   5         25.98         22.12         1.22 o                         
  -3   4   5         24.64         18.39         1.01 o                         
  -2   4   5        273.74        349.05         7.91 o                         
  -1   4   5        505.43        473.65        11.90 o                         
   0   4   5        156.82        147.89         4.42 o                         
   1   4   5        434.16        459.23         9.53 o                         
   2   4   5        302.50        324.79         6.37 o                         
   3   4   5        560.61        562.57        12.55 o                         
   4   4   5        334.52        327.15         6.79 o                         
   5   4   5        301.31        296.18         4.25 o                         
   6   4   5        217.96        216.63         3.20 o                         
   7   4   5         53.93         49.96         1.28 o                         
   8   4   5          4.82          3.82         0.51 o                         
   9   4   5          5.19          6.27         0.55 o                         
 -10   5   5          2.08          2.64         0.77 o                         
  -9   5   5          2.36          2.45         0.45 o                         
  -8   5   5         20.10         18.76         0.84 o                         
  -7   5   5         29.89         25.60         1.11 o                         
  -6   5   5         60.42         62.45         3.18 o                         
  -5   5   5        150.35        138.56         5.02 o                         
  -4   5   5         45.24         45.41         1.78 o                         
  -3   5   5         27.27         33.62         2.04 o                         
  -2   5   5         25.45         24.32         1.56 o                         
  -1   5   5          6.85         18.05         2.07 o                         
   0   5   5         15.03          6.43         1.26 o                         
   1   5   5         38.80         37.87         2.21 o                         
   2   5   5         78.47         77.07         2.81 o                         
   3   5   5         10.69         12.32         0.92 o                         
   4   5   5         31.10         32.37         1.34 o                         
   5   5   5         18.18         18.24         0.64 o                         
   6   5   5        271.95        288.51         5.19 o                         
   7   5   5         21.59         28.85         0.94 o                         
   8   5   5          5.08          5.27         0.49 o                         
   9   5   5          2.41          3.16         0.50 o                         
 -10   6   5         15.64         13.32         0.85 o                         
  -9   6   5         30.27         24.55         1.18 o                         
  -8   6   5        147.15        148.10         3.65 o                         
  -7   6   5        179.14        182.38         4.05 o                         
  -6   6   5         21.78         20.50         0.98 o                         
  -5   6   5          3.38          1.47         0.84 o                         
  -4   6   5         21.83         20.88         1.25 o                         
  -3   6   5        348.38        355.47         9.53 o                         
  -2   6   5        325.73        318.79         6.60 o                         
  -1   6   5        829.62        805.17        22.72 o                         
   0   6   5       1090.29       1176.51        30.51 o                         
   1   6   5        226.91        238.82         6.32 o                         
   2   6   5        176.64        201.46         4.71 o                         
   3   6   5         95.38         90.98         4.08 o                         
   4   6   5         65.59         72.35         2.13 o                         
   5   6   5         12.81         16.36         0.79 o                         
   6   6   5        351.29        358.83         5.93 o                         
   7   6   5         66.70         66.27         1.52 o                         
   8   6   5          3.44          2.98         0.43 o                         
   9   6   5          0.17          1.30         0.66 o                         
 -10   7   5          7.74          8.01         0.98 o                         
  -9   7   5         19.74         18.15         0.98 o                         
  -8   7   5         96.14         99.33         3.01 o                         
  -7   7   5        158.31        166.30         3.88 o                         
  -6   7   5          7.75          7.71         0.71 o                         
  -5   7   5          1.66          0.93         0.63 o                         
  -4   7   5         98.10         97.70         3.99 o                         
  -3   7   5         24.81         28.26         1.81 o                         
  -2   7   5        238.51        238.83         5.78 o                         
  -1   7   5         57.82         60.85         2.43 o                         
   0   7   5         41.13         48.55         2.73 o                         
   1   7   5        207.10        225.12         5.23 o                         
   2   7   5        157.83        163.18         3.85 o                         
   3   7   5          9.01         10.19         1.84 o                         
   4   7   5         52.36         54.07         1.72 o                         
   5   7   5         18.16         17.66         0.91 o                         
   6   7   5        306.59        283.23         6.00 o                         
   7   7   5         18.00         14.25         0.68 o                         
   8   7   5          2.96          3.47         0.41 o                         
   9   7   5         15.28         18.56         0.96 o                         
 -10   8   5         17.08         16.49         1.27 o                         
  -9   8   5         53.12         56.89         1.47 o                         
  -8   8   5          0.20          0.48         0.54 o                         
  -7   8   5        141.93        145.57         3.05 o                         
  -6   8   5         10.68          7.69         0.93 o                         
  -5   8   5         16.73         13.13         1.13 o                         
  -4   8   5         71.41         67.35         3.14 o                         
  -3   8   5         22.58         18.19         1.49 o                         
  -2   8   5         41.12         41.84         1.88 o                         
  -1   8   5         82.36         84.15         2.65 o                         
   0   8   5         73.94         72.76         2.55 o                         
   1   8   5        307.76        320.32         7.92 o                         
   2   8   5          8.66          8.07         1.10 o                         
   3   8   5         19.30         17.86         1.38 o                         
   4   8   5         22.44         22.66         0.83 o                         
   5   8   5        106.39         94.86         1.89 o                         
   6   8   5        198.69        202.60         3.62 o                         
   7   8   5         88.65         87.96         1.91 o                         
   8   8   5          5.84          5.70         0.45 o                         
   9   8   5          3.62          3.52         0.51 o                         
 -10   9   5         11.95          9.78         0.83 o                         
  -9   9   5         89.70         91.19         2.33 o                         
  -8   9   5        115.39        109.33         3.34 o                         
  -7   9   5        108.52        112.72         3.03 o                         
  -6   9   5          3.01          2.13         0.74 o                         
  -5   9   5        186.45        182.87         4.88 o                         
  -4   9   5        103.23        100.10         2.98 o                         
  -3   9   5         68.70         69.97         4.20 o                         
  -2   9   5         90.91         99.91         4.59 o                         
  -1   9   5        136.48        140.14         6.28 o                         
   0   9   5        185.10        206.45         9.42 o                         
   1   9   5        498.99        492.62        12.64 o                         
   2   9   5         53.15         44.12         2.58 o                         
   3   9   5        105.85        112.43         2.27 o                         
   4   9   5         69.36         61.83         1.94 o                         
   5   9   5         33.84         37.06         1.15 o                         
   6   9   5        301.79        313.37         6.05 o                         
   7   9   5         26.85         33.12         1.09 o                         
   8   9   5         14.03         15.76         0.72 o                         
   9   9   5          0.47          1.13         0.37 o                         
  -9  10   5         11.43         11.32         0.71 o                         
  -8  10   5        107.88        114.55         3.27 o                         
  -7  10   5        214.69        201.93         6.04 o                         
  -6  10   5        117.29        111.75         5.38 o                         
  -5  10   5          7.76          7.25         0.77 o                         
  -4  10   5         85.99         80.57         3.21 o                         
  -3  10   5         34.03         34.78         2.25 o                         
  -2  10   5         93.57         91.07         4.09 o                         
  -1  10   5          4.22          5.52         0.98 o                         
   0  10   5          7.24         12.53         1.20 o                         
   1  10   5         67.06         66.84         2.90 o                         
   2  10   5         10.45         14.20         1.51 o                         
   3  10   5          5.95          6.75         0.58 o                         
   4  10   5         26.35         25.11         1.21 o                         
   5  10   5         28.91         30.55         1.70 o                         
   6  10   5         76.38         80.19         2.03 o                         
   7  10   5         86.85         87.15         2.05 o                         
   8  10   5         17.30         15.36         1.21 o                         
   9  10   5          7.15          6.20         0.59 o                         
  -9  11   5         13.46         14.31         0.88 o                         
  -8  11   5         31.04         36.73         1.50 o                         
  -7  11   5         58.65         56.63         2.18 o                         
  -6  11   5        165.81        154.76         3.42 o                         
  -5  11   5        233.05        248.40         5.69 o                         
  -4  11   5        106.36        105.38         2.66 o                         
  -3  11   5        255.36        276.67         6.18 o                         
  -2  11   5        399.30        422.70         9.31 o                         
  -1  11   5        327.47        319.13         9.51 o                         
   0  11   5        115.91        124.37         4.05 o                         
   1  11   5         71.19         81.94         3.41 o                         
   2  11   5         41.38         37.80         1.53 o                         
   3  11   5         12.43         11.62         0.71 o                         
   4  11   5         45.64         50.69         1.38 o                         
   5  11   5          2.56          3.26         1.01 o                         
   6  11   5         63.65         63.16         1.91 o                         
   7  11   5          4.16          3.96         0.45 o                         
   8  11   5          0.18          0.14         0.46 o                         
  -9  12   5         25.45         24.39         1.56 o                         
  -8  12   5          3.57          4.94         0.53 o                         
  -7  12   5          4.77          5.34         0.99 o                         
  -6  12   5         48.46         50.56         1.55 o                         
  -5  12   5         11.95         15.23         2.17 o                         
  -4  12   5          8.02          5.39         1.34 o                         
  -3  12   5        131.38        129.88         3.63 o                         
  -2  12   5        342.24        354.51        11.91 o                         
  -1  12   5        108.46        102.02         3.83 o                         
   0  12   5        240.78        234.89         5.40 o                         
   1  12   5        107.89        116.86         2.88 o                         
   2  12   5        152.23        160.95         3.23 o                         
   3  12   5         51.88         52.31         2.27 o                         
   4  12   5         93.64         94.84         2.13 o                         
   5  12   5          6.18          6.53         1.01 o                         
   6  12   5         14.22         13.97         0.87 o                         
   7  12   5          0.51          0.72         0.43 o                         
   8  12   5          1.91          1.85         0.41 o                         
  -9  13   5         14.33         11.82         0.89 o                         
  -8  13   5          9.46          8.20         0.86 o                         
  -7  13   5         25.44         23.19         1.59 o                         
  -6  13   5         15.12         14.59         0.90 o                         
  -5  13   5         88.14         91.74         2.93 o                         
  -4  13   5        125.86        127.11         3.90 o                         
  -3  13   5         62.00         57.01         2.67 o                         
  -2  13   5        136.67        141.59         4.97 o                         
  -1  13   5        401.91        393.96        12.29 o                         
   0  13   5         47.57         45.36         3.41 o                         
   1  13   5         62.63         65.38         2.57 o                         
   2  13   5         84.92         84.55         2.05 o                         
   3  13   5         12.14          9.43         0.73 o                         
   4  13   5          8.99          9.95         0.67 o                         
   5  13   5         40.04         46.25         2.23 o                         
   6  13   5         40.27         37.40         1.34 o                         
   7  13   5          3.34          3.30         0.45 o                         
   8  13   5          2.26          1.16         0.27 o                         
  -8  14   5         19.11         24.28         1.69 o                         
  -7  14   5         28.73         25.33         1.92 o                         
  -6  14   5         38.55         38.82         1.50 o                         
  -5  14   5         13.45         12.23         0.91 o                         
  -4  14   5         13.30         12.28         1.39 o                         
  -3  14   5          2.79          2.59         1.77 o                         
  -2  14   5         98.27        101.63         3.88 o                         
  -1  14   5        139.26        142.59         6.21 o                         
   0  14   5        171.46        180.91         4.96 o                         
   1  14   5        138.85        149.46         3.07 o                         
   2  14   5        150.25        162.72         3.49 o                         
   3  14   5         80.65         82.71         1.95 o                         
   4  14   5         31.30         31.41         1.51 o                         
   5  14   5         20.10         18.15         1.10 o                         
   6  14   5         52.16         55.45         1.63 o                         
   7  14   5         42.92         43.30         1.08 o                         
  -7  15   5          9.43         12.09         1.38 o                         
  -6  15   5         44.67         40.27         1.67 o                         
  -5  15   5         23.19         24.23         1.16 o                         
  -4  15   5          7.33          7.80         1.25 o                         
  -3  15   5          1.96          2.58         1.00 o                         
  -2  15   5        107.14        112.93         3.44 o                         
  -1  15   5         68.78         65.33         4.16 o                         
   0  15   5         14.82         13.76         1.08 o                         
   1  15   5         17.38         20.85         0.96 o                         
   2  15   5          0.49         -0.37         0.60 o                         
   3  15   5          8.70          9.14         0.65 o                         
   4  15   5         35.40         39.00         1.42 o                         
   5  15   5         18.46         16.63         1.07 o                         
   6  15   5          8.57          6.77         0.57 o                         
   7  15   5         17.86         14.35         0.56 o                         
  -7  16   5         14.44         12.38         1.57 o                         
  -6  16   5         28.47         29.24         1.29 o                         
  -5  16   5         13.11         13.82         0.87 o                         
  -4  16   5         17.23         18.96         1.47 o                         
  -3  16   5         11.73         11.18         0.96 o                         
  -2  16   5          2.66          2.26         0.68 o                         
  -1  16   5         41.57         41.93         3.23 o                         
   0  16   5         29.21         30.42         1.49 o                         
   1  16   5         15.15         16.17         0.85 o                         
   2  16   5         19.99         22.85         0.96 o                         
   3  16   5         20.13         20.00         0.82 o                         
   4  16   5         37.16         38.73         1.42 o                         
   5  16   5          6.71          7.38         0.62 o                         
   6  16   5          8.65          9.23         0.76 o                         
  -7  17   5          2.75          1.01         0.53 o                         
  -6  17   5         11.58         10.26         0.72 o                         
  -5  17   5          7.29          7.69         0.82 o                         
  -4  17   5          6.17          6.31         0.99 o                         
  -3  17   5         19.87         20.38         1.14 o                         
  -2  17   5         55.64         54.05         2.59 o                         
  -1  17   5          5.32          6.67         0.84 o                         
   0  17   5         76.21         84.27         2.68 o                         
   1  17   5         13.29         13.14         0.90 o                         
   2  17   5         36.58         44.43         1.39 o                         
   3  17   5         61.07         66.60         1.73 o                         
   4  17   5         11.96         10.79         0.64 o                         
   5  17   5         12.85         12.68         0.76 o                         
   6  17   5          5.65          5.26         1.00 o                         
  -6  18   5          8.20          6.70         1.24 o                         
  -5  18   5         12.86         10.78         0.75 o                         
  -4  18   5          1.01          0.15         0.55 o                         
  -3  18   5         11.91         12.88         1.12 o                         
  -2  18   5         13.46         14.71         1.22 o                         
  -1  18   5         10.70          8.81         0.80 o                         
   0  18   5          1.48          2.26         0.52 o                         
   1  18   5         31.30         34.62         1.10 o                         
   2  18   5          2.13          2.09         0.40 o                         
   3  18   5          5.32          5.13         0.50 o                         
   4  18   5         19.74         18.25         0.72 o                         
   5  18   5          1.10          1.28         0.48 o                         
  -5  19   5          1.99          2.43         0.55 o                         
  -4  19   5          9.95         11.06         0.92 o                         
  -3  19   5          8.71         11.26         1.14 o                         
  -2  19   5          1.98          1.67         0.63 o                         
  -1  19   5         23.84         22.70         1.40 o                         
   0  19   5         18.79         18.18         1.08 o                         
   1  19   5         16.95         14.28         0.60 o                         
   2  19   5         10.96         10.07         0.52 o                         
   3  19   5          4.53          3.16         0.37 o                         
   4  19   5          3.99          4.71         0.41 o                         
   5  19   5          8.49          5.08         0.97 o                         
  -5  20   5         11.31          7.99         0.71 o                         
  -4  20   5          4.89          5.28         0.58 o                         
  -3  20   5          8.63          9.79         0.70 o                         
  -2  20   5          6.54          6.26         0.80 o                         
  -1  20   5          9.94         10.00         1.21 o                         
   0  20   5          2.99          3.96         0.43 o                         
   1  20   5         25.86         27.17         1.38 o                         
   2  20   5         26.86         25.85         1.22 o                         
   3  20   5         16.41         15.77         0.67 o                         
   4  20   5          5.29          3.22         0.45 o                         
  -3  21   5          8.67          8.68         0.89 o                         
  -2  21   5         14.50         11.43         0.98 o                         
  -1  21   5          7.99          8.36         0.79 o                         
   0  21   5          6.96          6.65         0.60 o                         
   1  21   5          5.04          3.91         0.54 o                         
   2  21   5          4.12          4.12         0.58 o                         
   3  21   5          0.26          0.09         0.29 o                         
  -1  22   5          6.25          5.90         1.33 o                         
   0  22   5          0.01          0.22         0.45 o                         
  -2 -21   6         19.09         16.97         1.07 o                         
  -1 -21   6         18.04         13.68         1.01 o                         
   0 -21   6         20.69         19.03         0.79 o                         
   1 -21   6          3.39          2.74         0.32 o                         
  -4 -20   6         19.91         17.77         1.05 o                         
  -3 -20   6         25.09         29.03         1.69 o                         
  -2 -20   6         17.04         15.18         2.74 o                         
  -1 -20   6         15.38         12.66         1.70 o                         
   0 -20   6          4.30          6.62         0.70 o                         
   1 -20   6          1.19          1.04         0.36 o                         
   2 -20   6          0.10          0.05         0.40 o                         
  -5 -19   6          6.94          6.20         0.45 o                         
  -4 -19   6          0.24          1.12         0.37 o                         
  -3 -19   6         13.02         13.90         1.20 o                         
  -2 -19   6          4.16          3.35         0.48 o                         
  -1 -19   6          6.94          5.83         0.71 o                         
   0 -19   6         12.82         14.53         1.35 o                         
   1 -19   6          5.23          6.16         0.62 o                         
   2 -19   6          3.82          4.29         0.58 o                         
   3 -19   6          5.89          3.60         0.65 o                         
   4 -19   6          1.52          1.41         0.32 o                         
  -5 -18   6         13.27         13.67         1.46 o                         
  -4 -18   6          2.11          1.84         0.55 o                         
  -3 -18   6          9.50         11.20         0.75 o                         
  -2 -18   6          5.96          7.90         0.94 o                         
  -1 -18   6         38.19         45.45         1.64 o                         
   0 -18   6         65.03         74.36         2.81 o                         
   1 -18   6         32.94         37.83         1.46 o                         
   2 -18   6         12.94         10.04         1.07 o                         
   3 -18   6         15.03         15.27         0.87 o                         
   4 -18   6          9.48          8.96         0.59 o                         
   5 -18   6          4.41          2.91         0.32 o                         
  -6 -17   6          0.33         -0.19         0.49 o                         
  -5 -17   6         11.58         10.54         1.37 o                         
  -4 -17   6         14.78         14.80         0.92 o                         
  -3 -17   6          0.74          1.36         0.50 o                         
  -2 -17   6          2.99          2.57         0.50 o                         
  -1 -17   6         63.15         58.45         2.39 o                         
   0 -17   6         40.95         45.74         1.54 o                         
   1 -17   6          3.93          5.40         1.46 o                         
   2 -17   6         17.32         18.45         1.11 o                         
   3 -17   6          2.09          3.49         0.65 o                         
   4 -17   6          8.94          7.08         0.67 o                         
   5 -17   6          3.71          3.14         0.73 o                         
  -7 -16   6         10.98          8.54         0.50 o                         
  -6 -16   6          7.04          6.26         0.59 o                         
  -5 -16   6          2.61          2.67         0.59 o                         
  -4 -16   6         31.03         31.94         1.10 o                         
  -3 -16   6         51.12         54.20         1.53 o                         
  -2 -16   6          0.32          0.23         0.48 o                         
  -1 -16   6         56.66         54.41         2.06 o                         
   0 -16   6        172.91        179.11         4.18 o                         
   1 -16   6         22.70         20.91         1.02 o                         
   2 -16   6         31.67         38.74         1.82 o                         
   3 -16   6         46.03         50.23         1.61 o                         
   4 -16   6         38.08         38.79         2.43 o                         
   5 -16   6          0.29          0.17         0.36 o                         
   6 -16   6          6.91          5.45         0.47 o                         
  -7 -15   6          3.58          3.99         0.45 o                         
  -6 -15   6         28.54         24.90         1.13 o                         
  -5 -15   6          2.56          2.97         0.62 o                         
  -4 -15   6          1.09          1.21         0.50 o                         
  -3 -15   6         23.01         27.69         1.09 o                         
  -2 -15   6         56.50         56.93         1.38 o                         
  -1 -15   6         14.60         13.27         0.76 o                         
   0 -15   6         96.11        113.70         2.99 o                         
   1 -15   6         54.79         58.25         1.70 o                         
   2 -15   6         22.49         18.96         0.91 o                         
   3 -15   6          4.55          5.98         0.73 o                         
   4 -15   6         30.08         31.67         1.41 o                         
   5 -15   6         55.60         59.21         1.67 o                         
   6 -15   6         34.42         31.85         1.08 o                         
  -8 -14   6          9.58          9.18         0.86 o                         
  -7 -14   6          3.07          1.25         0.47 o                         
  -6 -14   6          1.38          2.11         0.63 o                         
  -5 -14   6          5.86          5.96         0.77 o                         
  -4 -14   6         49.50         50.39         1.39 o                         
  -3 -14   6         62.41         66.01         1.67 o                         
  -2 -14   6         61.81         51.51         1.34 o                         
  -1 -14   6         21.23         26.01         1.20 o                         
   0 -14   6         49.52         63.34         1.97 o                         
   1 -14   6         29.46         27.10         1.83 o                         
   2 -14   6         18.43         17.22         1.05 o                         
   3 -14   6         33.71         33.48         2.01 o                         
   4 -14   6         23.99         24.91         1.00 o                         
   5 -14   6        111.06        105.32         2.35 o                         
   6 -14   6         43.75         46.42         1.30 o                         
   7 -14   6         34.19         29.89         1.11 o                         
  -8 -13   6          0.65          0.24         0.31 o                         
  -7 -13   6          4.10          3.85         0.74 o                         
  -6 -13   6          4.04          4.43         0.71 o                         
  -5 -13   6         45.41         44.21         1.80 o                         
  -4 -13   6         13.60         11.19         0.78 o                         
  -3 -13   6         63.72         62.86         1.61 o                         
  -2 -13   6        108.05        102.23         2.64 o                         
  -1 -13   6        289.19        297.94         5.90 o                         
   0 -13   6         82.53         86.35         2.59 o                         
   1 -13   6         40.49         42.03         1.45 o                         
   2 -13   6         18.12         15.72         1.02 o                         
   3 -13   6         21.50         21.44         1.68 o                         
   4 -13   6          2.50          4.20         0.61 o                         
   5 -13   6         14.10         14.52         0.77 o                         
   6 -13   6          2.77          2.01         0.48 o                         
   7 -13   6          7.68          5.59         0.37 o                         
  -9 -12   6          5.30          4.80         0.49 o                         
  -8 -12   6         20.43         18.07         0.85 o                         
  -7 -12   6         13.12         12.46         1.41 o                         
  -6 -12   6         60.43         62.89         1.89 o                         
  -5 -12   6         96.99         97.41         2.54 o                         
  -4 -12   6         53.39         56.20         2.99 o                         
  -3 -12   6         66.57         72.37         1.77 o                         
  -2 -12   6        184.39        185.10         3.92 o                         
  -1 -12   6        391.74        385.51         6.94 o                         
   0 -12   6        222.87        221.14         5.30 o                         
   1 -12   6         34.53         34.07         2.22 o                         
   2 -12   6         48.94         47.10         2.02 o                         
   3 -12   6        135.02        119.81         3.29 o                         
   4 -12   6        179.00        166.50         3.68 o                         
   5 -12   6         15.71         14.09         0.79 o                         
   6 -12   6          0.25          0.24         0.55 o                         
   7 -12   6          1.35          0.98         0.37 o                         
  -9 -11   6          1.72          1.48         0.51 o                         
  -8 -11   6          3.70          4.48         0.48 o                         
  -7 -11   6         28.15         29.02         1.14 o                         
  -6 -11   6         36.35         39.46         1.72 o                         
  -5 -11   6         90.56         87.17         2.01 o                         
  -4 -11   6        144.37        144.30         3.26 o                         
  -3 -11   6        187.28        191.11         4.48 o                         
  -2 -11   6         12.80         12.67         0.73 o                         
  -1 -11   6        137.06        133.25         2.93 o                         
   0 -11   6        232.86        241.37         4.55 o                         
   1 -11   6        126.08        113.68         2.62 o                         
   2 -11   6         67.82         64.59         1.95 o                         
   3 -11   6         17.81         16.83         0.95 o                         
   4 -11   6          0.49          0.39         0.53 o                         
   5 -11   6         58.53         58.12         1.88 o                         
   6 -11   6         16.46         15.93         1.03 o                         
   7 -11   6         21.70         20.82         1.20 o                         
   8 -11   6          5.52          5.55         0.52 o                         
  -9 -10   6         24.17         23.08         1.12 o                         
  -8 -10   6          0.67          0.26         0.36 o                         
  -7 -10   6         70.01         72.96         2.07 o                         
  -6 -10   6         26.86         28.51         1.11 o                         
  -5 -10   6         49.82         47.47         1.53 o                         
  -4 -10   6         74.39         65.46         1.99 o                         
  -3 -10   6         29.35         29.52         1.30 o                         
  -2 -10   6          1.93          2.11         0.48 o                         
  -1 -10   6         66.56         64.72         1.74 o                         
   0 -10   6        240.82        230.65         4.47 o                         
   1 -10   6        268.31        240.56         5.15 o                         
   2 -10   6         10.37         12.27         0.78 o                         
   3 -10   6         13.17         11.83         0.88 o                         
   4 -10   6         64.23         61.95         2.33 o                         
   5 -10   6        104.94        110.79         2.63 o                         
   6 -10   6          8.06          7.82         0.73 o                         
   7 -10   6          6.26          9.42         0.77 o                         
   8 -10   6          0.05         -0.17         0.46 o                         
  -9  -9   6          9.73         11.45         0.64 o                         
  -8  -9   6         69.95         76.05         2.01 o                         
  -7  -9   6         30.91         28.68         1.20 o                         
  -6  -9   6         16.64         17.06         0.88 o                         
  -5  -9   6         37.98         34.40         1.41 o                         
  -4  -9   6          9.28         12.86         0.82 o                         
  -3  -9   6          2.85          1.29         0.47 o                         
  -2  -9   6         59.03         53.45         2.02 o                         
  -1  -9   6         71.26         61.76         5.04 o                         
   0  -9   6         32.11         37.63         4.20 o                         
   1  -9   6         36.40         29.58         1.36 o                         
   2  -9   6          6.49          5.83         0.64 o                         
   3  -9   6         40.06         36.13         1.15 o                         
   4  -9   6         81.19         77.92         2.06 o                         
   5  -9   6        101.26        102.20         2.96 o                         
   6  -9   6          8.80          8.55         0.94 o                         
   7  -9   6          1.97          1.82         0.60 o                         
   8  -9   6          3.69          3.49         0.63 o                         
  -9  -8   6          3.86          3.21         1.05 o                         
  -8  -8   6         50.17         54.59         2.03 o                         
  -7  -8   6          1.37          1.45         0.52 o                         
  -6  -8   6        113.50        120.55         2.82 o                         
  -5  -8   6         16.60         14.63         0.77 o                         
  -4  -8   6         51.42         51.09         1.26 o                         
  -3  -8   6         62.27         64.79         1.70 o                         
  -2  -8   6         37.06         38.95         2.96 o                         
  -1  -8   6         29.85         29.05         2.47 o                         
   0  -8   6        133.53        140.40         5.48 o                         
   1  -8   6        446.19        444.35        10.23 o                         
   2  -8   6         29.14         21.70         0.88 o                         
   3  -8   6         37.55         43.91         1.48 o                         
   4  -8   6         87.87         78.05         1.75 o                         
   5  -8   6         91.94         83.77         1.78 o                         
   6  -8   6         11.59         17.01         0.95 o                         
   7  -8   6          8.51          7.14         0.91 o                         
   8  -8   6          8.11          8.41         1.17 o                         
 -10  -7   6          3.91          3.28         0.37 o                         
  -9  -7   6          5.06          5.27         0.93 o                         
  -8  -7   6          9.40         10.55         0.61 o                         
  -7  -7   6         71.87         64.05         1.76 o                         
  -6  -7   6        119.82        122.94         2.90 o                         
  -5  -7   6        171.12        161.87         3.04 o                         
  -4  -7   6         67.19         66.38         1.60 o                         
  -3  -7   6        204.93        225.55         7.46 o                         
  -2  -7   6         43.39         50.42         2.47 o                         
  -1  -7   6         34.85         35.83         1.86 o                         
   0  -7   6        293.75        271.46         6.61 o                         
   1  -7   6         64.20         58.66         2.68 o                         
   2  -7   6         19.13         15.93         1.55 o                         
   3  -7   6          3.08          1.74         0.41 o                         
   4  -7   6         19.97         16.99         0.73 o                         
   5  -7   6        130.60        145.62         2.99 o                         
   6  -7   6         78.49         83.09         2.06 o                         
   7  -7   6          1.12          0.49         0.50 o                         
   8  -7   6          2.66          2.91         0.73 o                         
   9  -7   6          0.36          1.68         0.45 o                         
 -10  -6   6          6.39          5.78         0.77 o                         
  -9  -6   6          3.43          3.91         0.57 o                         
  -8  -6   6         24.21         24.28         0.88 o                         
  -7  -6   6         46.75         46.81         1.63 o                         
  -6  -6   6         65.54         55.99         1.62 o                         
  -5  -6   6         67.52         61.98         1.44 o                         
  -4  -6   6         91.34         93.09         3.46 o                         
  -3  -6   6        407.01        441.30        18.54 o                         
  -2  -6   6        369.25        373.38        10.09 o                         
  -1  -6   6        163.52        154.00         6.34 o                         
   0  -6   6        248.18        237.07         5.66 o                         
   1  -6   6        389.63        391.94         8.18 o                         
   2  -6   6         22.66         25.69         1.57 o                         
   3  -6   6          4.91          5.16         0.61 o                         
   4  -6   6         34.82         34.69         1.07 o                         
   5  -6   6        176.09        181.20         3.18 o                         
   6  -6   6        108.28        116.64         2.30 o                         
   7  -6   6          2.88          2.80         0.61 o                         
   8  -6   6          2.84          1.30         0.36 o                         
   9  -6   6          7.96          7.62         0.81 o                         
 -10  -5   6          2.89          2.21         0.59 o                         
  -9  -5   6          2.29          1.00         0.59 o                         
  -8  -5   6         38.99         45.09         1.24 o                         
  -7  -5   6          5.39          3.90         0.59 o                         
  -6  -5   6         22.18         20.90         0.86 o                         
  -5  -5   6          8.58         10.43         0.66 o                         
  -4  -5   6         20.05         23.26         2.99 o                         
  -3  -5   6         11.97          8.85         1.20 o                         
  -2  -5   6         83.91         75.20         2.84 o                         
  -1  -5   6        115.08         95.60         3.12 o                         
   0  -5   6         42.67         33.29         1.58 o                         
   1  -5   6         57.14         45.14         1.86 o                         
   2  -5   6         43.44         46.54         2.43 o                         
   3  -5   6          8.38         11.04         1.66 o                         
   4  -5   6         84.17         79.59         1.72 o                         
   5  -5   6        133.46        132.83         2.61 o                         
   6  -5   6         28.75         33.61         1.23 o                         
   7  -5   6          0.90          0.97         0.47 o                         
   8  -5   6          2.67          3.44         0.43 o                         
   9  -5   6          7.09          5.10         0.46 o                         
 -10  -4   6         10.98         10.82         0.77 o                         
  -9  -4   6         11.36         11.34         0.99 o                         
  -8  -4   6          7.15          8.69         0.86 o                         
  -7  -4   6         61.93         63.09         1.62 o                         
  -6  -4   6         96.44         87.55         1.91 o                         
  -5  -4   6        101.07        102.15         2.27 o                         
  -4  -4   6         62.47         50.18         2.68 o                         
  -3  -4   6        235.37        257.23         7.56 o                         
  -2  -4   6        468.69        465.75         9.87 o                         
  -1  -4   6        271.60        299.54         6.92 o                         
   0  -4   6         37.02         48.31         2.18 o                         
   1  -4   6        377.49        357.70         7.01 o                         
   2  -4   6        131.25        106.31         3.38 o                         
   3  -4   6        137.02        147.30         4.66 o                         
   4  -4   6        165.55        159.18         3.09 o                         
   5  -4   6        140.64        134.97         2.98 o                         
   6  -4   6          9.84         11.11         0.79 o                         
   7  -4   6          1.32          2.73         0.47 o                         
   8  -4   6          1.01          1.24         0.40 o                         
   9  -4   6          1.34          0.88         0.37 o                         
 -10  -3   6          2.49          2.57         0.55 o                         
  -9  -3   6          0.43          0.83         0.47 o                         
  -8  -3   6         27.72         30.22         1.37 o                         
  -7  -3   6         37.87         36.29         1.18 o                         
  -6  -3   6         48.79         48.95         1.39 o                         
  -5  -3   6         20.94         17.15         1.07 o                         
  -4  -3   6        169.14        159.57         4.47 o                         
  -3  -3   6         60.11         65.40         4.50 o                         
  -2  -3   6        192.13        200.40         4.82 o                         
  -1  -3   6         67.24         67.46         2.11 o                         
   0  -3   6        320.61        331.95         7.88 o                         
   1  -3   6         98.80         78.99         2.92 o                         
   2  -3   6         23.41         21.67         1.96 o                         
   3  -3   6         20.10         22.18         2.30 o                         
   4  -3   6         32.17         37.18         1.98 o                         
   5  -3   6         56.75         57.64         1.51 o                         
   6  -3   6         21.07         22.34         1.06 o                         
   7  -3   6         16.61         15.52         0.75 o                         
   8  -3   6          7.40          6.07         0.48 o                         
   9  -3   6          0.49          1.48         0.65 o                         
 -10  -2   6         11.66         12.18         0.84 o                         
  -9  -2   6          0.88          1.52         0.45 o                         
  -8  -2   6          1.39          1.30         0.50 o                         
  -7  -2   6         57.17         62.07         1.78 o                         
  -6  -2   6         14.07         14.01         0.70 o                         
  -5  -2   6          7.05          4.54         0.73 o                         
  -4  -2   6         16.47         21.11         2.54 o                         
  -3  -2   6         61.69         86.67         3.28 o                         
  -2  -2   6         79.10         89.70         3.79 o                         
  -1  -2   6        328.98        325.11         6.39 o                         
   0  -2   6        157.71        136.03         3.85 o                         
   1  -2   6        357.75        383.81         8.38 o                         
   2  -2   6         93.37         75.88         3.08 o                         
   3  -2   6         39.97         37.65         2.05 o                         
   4  -2   6         90.44         83.84         2.16 o                         
   5  -2   6        184.79        183.17         4.28 o                         
   6  -2   6         65.44         68.27         1.86 o                         
   7  -2   6          7.63          7.39         0.59 o                         
   8  -2   6          4.27          3.70         0.43 o                         
   9  -2   6          0.03          0.96         0.32 o                         
 -10  -1   6          0.27         -0.07         0.68 o                         
  -9  -1   6         10.74          8.19         0.96 o                         
  -8  -1   6          5.06          5.00         0.64 o                         
  -7  -1   6         18.56         16.94         1.51 o                         
  -6  -1   6         76.19         68.34         1.83 o                         
  -5  -1   6        110.32        135.30         7.34 o                         
  -4  -1   6        106.08         99.28         4.36 o                         
  -3  -1   6         97.79         92.78         3.57 o                         
  -2  -1   6         94.74         94.24         3.55 o                         
  -1  -1   6        684.19        646.96        13.30 o                         
   0  -1   6        292.47        251.38         6.24 o                         
   1  -1   6         97.66         93.00         4.05 o                         
   2  -1   6         69.05         63.08         3.52 o                         
   3  -1   6         79.28         88.62         4.95 o                         
   4  -1   6        149.80        138.17         4.38 o                         
   5  -1   6          1.13          1.00         0.55 o                         
   6  -1   6         59.47         64.46         2.05 o                         
   7  -1   6         31.62         33.01         4.24 o                         
   8  -1   6          6.77          5.73         0.65 o                         
   9  -1   6          0.74          0.57         0.49 o                         
 -10   0   6          1.86          1.82         0.41 o                         
  -9   0   6          3.48          2.47         0.44 o                         
  -8   0   6          2.23          1.66         0.56 o                         
  -7   0   6         29.98         31.64         1.42 o                         
  -6   0   6        211.35        185.90         4.08 o                         
  -5   0   6        504.27        465.73        10.82 o                         
  -4   0   6        107.70        135.50         5.78 o                         
  -3   0   6        626.21        639.17        14.85 o                         
  -2   0   6        624.88        565.27        13.63 o                         
  -1   0   6        235.47        240.13         7.09 o                         
   0   0   6       1373.21       1367.91        20.90 o                         
   1   0   6        930.49        954.94        17.44 o                         
   2   0   6        320.27        307.92         6.61 o                         
   3   0   6        370.73        320.06         7.76 o                         
   4   0   6          2.68          3.54         0.48 o                         
   5   0   6        196.97        193.49         3.30 o                         
   6   0   6         30.18         34.50         1.01 o                         
   7   0   6         24.41         26.31         1.20 o                         
   8   0   6          7.75          7.04         0.59 o                         
   9   0   6          3.00          2.91         0.36 o                         
 -10   1   6          0.26          0.14         0.38 o                         
  -9   1   6         10.42          8.69         0.66 o                         
  -8   1   6          4.87          5.08         0.64 o                         
  -7   1   6         18.07         19.42         1.15 o                         
  -6   1   6         77.46         69.42         2.86 o                         
  -5   1   6        111.29        139.37         5.89 o                         
  -4   1   6        107.39        105.87         4.10 o                         
  -3   1   6         98.15         80.56         4.00 o                         
  -2   1   6         93.66         95.57         8.53 o                         
  -1   1   6        688.21        654.00        11.95 o                         
   0   1   6        288.32        253.41         5.75 o                         
   1   1   6         97.17         85.18         4.55 o                         
   2   1   6         68.75         67.40         1.97 o                         
   3   1   6         80.62         87.30         3.99 o                         
   4   1   6        149.49        135.79         2.23 o                         
   5   1   6          1.09          1.25         0.43 o                         
   6   1   6         59.58         65.45         1.37 o                         
   7   1   6         31.40         31.65         1.06 o                         
   8   1   6          6.78          5.80         0.71 o                         
   9   1   6          0.75          0.45         0.29 o                         
 -10   2   6         11.58         11.18         0.67 o                         
  -9   2   6          0.92          1.34         0.41 o
[truncated: 205,257 more chars]
