# Supplementary material for: Additive-driven microwave crystallization of tyramine polymorphs and salts: a quantum crystallography perspective
Source: IUCrJ. 2025 Apr 28;12(Pt 3):403–16. doi: 10.1107/S2052252525002210 (PMC12044854; doi:10.1107/S2052252525002210)
Supplement: Supplementary file 5 [file m-12-00403-C2sup5.hkl]

data_C2                                                                         
_shelx_title ' exp_4191_auto_a.res in R-3c'                                     
_shelx_refln_list_code          4                                               
_shelx_F_calc_maximum     1058.30                                               
_exptl_crystal_F_000      6456.00                                               
_reflns_d_resolution_high  0.7826                                               
                                                                                
loop_                                                                           
 _space_group_symop_operation_xyz                                               
 'x, y, z'                                                                      
 '-y, x-y, z'                                                                   
 '-x+y, -x, z'                                                                  
 'x-y, -y, -z+1/2'                                                              
 '-x, -x+y, -z+1/2'                                                             
 'y, x, -z+1/2'                                                                 
 'x+2/3, y+1/3, z+1/3'                                                          
 '-y+2/3, x-y+1/3, z+1/3'                                                       
 '-x+y+2/3, -x+1/3, z+1/3'                                                      
 'x-y+2/3, -y+1/3, -z+5/6'                                                      
 '-x+2/3, -x+y+1/3, -z+5/6'                                                     
 'y+2/3, x+1/3, -z+5/6'                                                         
 'x+1/3, y+2/3, z+2/3'                                                          
 '-y+1/3, x-y+2/3, z+2/3'                                                       
 '-x+y+1/3, -x+2/3, z+2/3'                                                      
 'x-y+1/3, -y+2/3, -z+7/6'                                                      
 '-x+1/3, -x+y+2/3, -z+7/6'                                                     
 'y+1/3, x+2/3, -z+7/6'                                                         
 '-x, -y, -z'                                                                   
 'y, -x+y, -z'                                                                  
 'x-y, x, -z'                                                                   
 '-x+y, y, z-1/2'                                                               
 'x, x-y, z-1/2'                                                                
 '-y, -x, z-1/2'                                                                
 '-x+2/3, -y+1/3, -z+1/3'                                                       
 'y+2/3, -x+y+1/3, -z+1/3'                                                      
 'x-y+2/3, x+1/3, -z+1/3'                                                       
 '-x+y+2/3, y+1/3, z-1/6'                                                       
 'x+2/3, x-y+1/3, z-1/6'                                                        
 '-y+2/3, -x+1/3, z-1/6'                                                        
 '-x+1/3, -y+2/3, -z+2/3'                                                       
 'y+1/3, -x+y+2/3, -z+2/3'                                                      
 'x-y+1/3, x+2/3, -z+2/3'                                                       
 '-x+y+1/3, y+2/3, z+1/6'                                                       
 'x+1/3, x-y+2/3, z+1/6'                                                        
 '-y+1/3, -x+2/3, z+1/6'                                                        
                                                                                
_cell_length_a    17.2368                                                       
_cell_length_b    17.2368                                                       
_cell_length_c    62.5877                                                       
_cell_angle_alpha  90.000                                                       
_cell_angle_beta   90.000                                                       
_cell_angle_gamma 120.000                                                       
                                                                                
_shelx_F_squared_multiplier     1.000                                           
                                                                                
loop_                                                                           
 _refln_index_h                                                                 
 _refln_index_k                                                                 
 _refln_index_l                                                                 
 _refln_F_squared_calc                                                          
 _refln_F_squared_meas                                                          
 _refln_F_squared_sigma                                                         
 _refln_observed_status                                                         
   0   3   0     328223.56     283380.09      3330.45 o                         
  -2   4   0     405458.44     354579.78      4767.41 o                         
  -1   5   0       1959.71       2246.80        35.86 o                         
  -3   6   0     205319.12     201380.09      2340.03 o                         
   0   6   0     120907.83     120422.02      1115.26 o                         
  -2   7   0      51405.35      55749.07       443.23 o                         
  -4   8   0     382910.47     389557.19      4011.98 o                         
  -1   8   0      20263.60      19976.96       176.15 o                         
  -3   9   0       2724.98       2648.67        36.52 o                         
   0   9   0      12604.14      11374.48       139.43 o                         
  -5  10   0      59498.32      64101.97       588.77 o                         
  -2  10   0      19101.70      20657.74       168.07 o                         
  -4  11   0      32715.09      35160.75       251.59 o                         
  -1  11   0         21.67        169.60        11.71 o                         
  -6  12   0       3165.99       3171.77        54.79 o                         
  -3  12   0      10419.29      11611.78        79.44 o                         
   0  12   0      17779.07      17281.79       153.54 o                         
  -5  13   0        939.13       1441.78        19.10 o                         
  -2  13   0       9136.37       9214.96        67.39 o                         
  -7  14   0      16290.87      15440.01       135.94 o                         
  -4  14   0      11311.51      11480.80        76.86 o                         
  -1  14   0      24368.44      23934.42       142.95 o                         
  -6  15   0         44.89        210.14        10.13 o                         
  -3  15   0       4728.33       6092.31        49.08 o                         
   0  15   0       4125.34       4615.18        63.03 o                         
  -8  16   0       5955.91       5667.39        65.00 o                         
  -5  16   0      33806.67      35063.56       214.11 o                         
  -2  16   0       1596.82       1515.98        22.04 o                         
  -7  17   0      19843.77      20345.13       152.39 o                         
  -4  17   0       2379.39       3439.45        35.82 o                         
  -1  17   0       1449.71       1575.54        21.44 o                         
  -9  18   0      17866.84      17719.04       189.44 o                         
  -6  18   0       2154.45       2445.37        32.03 o                         
  -3  18   0       1169.61       1267.38        20.67 o                         
   0  18   0        133.47        208.37        16.65 o                         
  -8  19   0        138.44         54.79         9.75 o                         
  -5  19   0      17449.67      17083.96       135.94 o                         
  -2  19   0       3159.81       3559.50        56.90 o                         
 -10  20   0         84.92         59.96        13.29 o                         
  -7  20   0       2250.59       2776.54        30.44 o                         
  -4  20   0        284.45        597.23        13.18 o                         
  -9  21   0       1375.86       1403.93        25.67 o                         
  -6  21   0       3504.95       2773.87        73.04 o                         
  -2   3   1        727.14        577.12        13.94 o                         
  -1   4   1       4423.38       4485.25        55.57 o                         
  -3   5   1      14758.65      14908.94       140.68 o                         
  -5   6   1       9387.46       9153.78        88.50 o                         
  -2   6   1       1760.43       1751.20        30.77 o                         
  -4   7   1       8665.30       9230.41        98.09 o                         
  -1   7   1       9038.39       9830.23       102.75 o                         
  -6   8   1      68126.51      73931.27       559.16 o                         
  -3   8   1      31303.17      30242.64       277.49 o                         
  -8   9   1      11826.08      11777.18        95.47 o                         
  -5   9   1      49933.23      54370.26       376.56 o                         
  -2   9   1        597.64        418.38        14.68 o                         
  -7  10   1      14227.60      14554.43       118.80 o                         
  -4  10   1        884.94        677.30        16.66 o                         
  -1  10   1        823.14        810.18        19.51 o                         
  -9  11   1        276.69        738.41        19.80 o                         
  -6  11   1       2707.22       3177.43        36.22 o                         
  -3  11   1       3891.66       4156.99        49.79 o                         
 -11  12   1          1.51        202.03         9.40 o                         
  -8  12   1        364.88        450.51        12.85 o                         
  -5  12   1       2115.91       2294.44        31.80 o                         
  -2  12   1       6280.58       6440.44        51.15 o                         
 -10  13   1       2996.06       2943.36        29.83 o                         
  -7  13   1       9541.38       9569.54        65.73 o                         
  -4  13   1      11167.87      10601.50        72.56 o                         
  -1  13   1       5893.16       5873.56        49.41 o                         
 -12  14   1      34646.80      33188.93       193.87 o                         
  -9  14   1       1270.82       1540.29        20.37 o                         
  -6  14   1        575.22        810.93        15.31 o                         
  -3  14   1      34358.02      33644.33       197.39 o                         
 -14  15   1       3247.94       3163.87        33.04 o                         
 -11  15   1       3987.64       3783.74        35.95 o                         
  -8  15   1       1030.02        895.72        17.12 o                         
  -5  15   1       3247.30       3831.18        36.77 o                         
  -2  15   1      27617.56      27336.31       165.34 o                         
 -13  16   1       3217.30       3533.91        35.45 o                         
 -10  16   1         18.72        184.26        10.19 o                         
  -7  16   1       3882.75       4070.33        38.40 o                         
  -4  16   1       5764.21       5490.21        48.76 o                         
  -1  16   1       2160.22       2464.58        29.04 o                         
 -15  17   1       1981.68       2000.40        25.45 o                         
 -12  17   1        195.79        213.74        10.72 o                         
  -9  17   1        151.82        116.64        10.05 o                         
  -6  17   1        597.07        752.89        16.74 o                         
  -3  17   1       6364.18       7230.17        58.88 o                         
 -17  18   1      10367.79      10955.48       134.14 o                         
 -14  18   1       1426.17       1503.01        23.35 o                         
 -11  18   1       2838.01       2821.48        33.33 o                         
  -8  18   1       2187.16       2206.61        31.33 o                         
  -5  18   1       4842.36       5105.14        46.30 o                         
  -2  18   1       1215.50       1219.69        19.19 o                         
 -16  19   1        105.47        871.63        16.81 o                         
 -13  19   1       2643.74       2709.97        30.37 o                         
 -10  19   1       1799.87       1425.48        23.86 o                         
  -7  19   1       1954.36       2167.26        28.16 o                         
  -4  19   1        305.31        372.54        11.44 o                         
  -1  19   1       2566.46       2607.50        41.92 o                         
 -15  20   1        460.28        479.42        13.38 o                         
 -12  20   1       1985.25       2144.50        29.96 o                         
  -9  20   1       2368.96       1852.17        26.95 o                         
  -6  20   1        393.43        595.03        13.42 o                         
  -3  20   1        225.78        312.24        16.07 o                         
 -14  21   1       3167.99       3102.27        71.81 o                         
 -11  21   1        643.17        732.62        18.80 o                         
  -8  21   1         99.96        311.98        13.68 o                         
  -5  21   1        343.33        258.02        15.56 o                         
  -2   2   2       2176.21       2823.13        77.57 o                         
  -1   3   2     287327.50     259642.53      2320.91 o                         
  -3   4   2         16.45       1648.38        28.47 o                         
   0   4   2     176194.92     149611.58      1911.91 o                         
  -5   5   2       6686.83       6428.40       104.43 o                         
  -2   5   2     107955.10     104769.25       918.20 o                         
  -4   6   2     110962.49     102928.71       826.88 o                         
  -1   6   2       2687.99       2678.17        43.10 o                         
  -6   7   2      46143.96      49347.95       391.41 o                         
  -3   7   2         83.01        125.60        11.96 o                         
   0   7   2      38312.74      38480.40       492.26 o                         
  -8   8   2       4686.84       3805.69        76.02 o                         
  -5   8   2      43550.54      46449.74       459.30 o                         
  -2   8   2      28155.53      30339.85       267.67 o                         
  -7   9   2     101815.87     105774.96       707.92 o                         
  -4   9   2         18.52         82.62         8.68 o                         
  -1   9   2        404.79        445.06        16.21 o                         
  -9  10   2      15968.79      18245.87       147.04 o                         
  -6  10   2       5579.58       6912.19        70.07 o                         
  -3  10   2      17539.70      17107.10       149.47 o                         
   0  10   2      25066.81      27166.57       341.75 o                         
 -11  11   2       2589.62       2910.25        43.37 o                         
  -8  11   2      27621.68      26430.59       214.53 o                         
  -5  11   2       7118.83       7064.54        70.84 o                         
  -2  11   2        468.38        603.66        20.80 o                         
 -10  12   2      29424.40      27918.35       167.53 o                         
  -7  12   2       2061.83       5135.71        54.06 o                         
  -4  12   2      27872.40      28377.48       193.46 o                         
  -1  12   2         19.63        971.64        17.35 o                         
 -12  13   2      22287.71      21926.97       133.68 o                         
  -9  13   2        640.08        916.94        15.48 o                         
  -6  13   2       2011.11       2413.96        26.32 o                         
  -3  13   2      19156.97      19341.74       123.60 o                         
   0  13   2      10047.03      10344.74       107.15 o                         
 -14  14   2      27590.55      27758.16       263.34 o                         
 -11  14   2      12633.42      13160.81        88.86 o                         
  -8  14   2        216.63        763.00        15.41 o                         
  -5  14   2      12953.90      12193.25        84.87 o                         
  -2  14   2       2923.02       2882.31        30.86 o                         
 -13  15   2        758.78        616.19        13.99 o                         
 -10  15   2       3730.36       4044.21        37.88 o                         
  -7  15   2      35404.36      32750.35       194.80 o                         
  -4  15   2       4853.17       5673.80        47.43 o                         
  -1  15   2         16.19         34.71         9.22 o                         
 -15  16   2       6465.70       6465.53        57.07 o                         
 -12  16   2      17791.43      16892.81       117.36 o                         
  -9  16   2       3828.99       3673.24        35.87 o                         
  -6  16   2       2129.36       2698.42        29.51 o                         
  -3  16   2        133.44       1093.23        19.24 o                         
   0  16   2      14127.92      13273.54       132.77 o                         
 -17  17   2        369.25        616.32        20.51 o                         
 -14  17   2        115.50        213.49        11.41 o                         
 -11  17   2      12690.23      12051.56        99.27 o                         
  -8  17   2          9.21          8.27         8.99 o                         
  -5  17   2         88.44        182.64        10.63 o                         
  -2  17   2       3866.71       4187.58        43.26 o                         
 -16  18   2        868.16        879.51        17.28 o                         
 -13  18   2       2953.65       2464.93        29.08 o                         
 -10  18   2          0.09        340.85        13.68 o                         
  -7  18   2       5160.22       5243.01        50.93 o                         
  -4  18   2        790.36        806.41        16.32 o                         
  -1  18   2      11065.67      10816.67       112.34 o                         
 -18  19   2          1.70        254.36        13.83 o                         
 -15  19   2        110.19        111.02         9.08 o                         
 -12  19   2        163.76        331.67        12.45 o                         
  -9  19   2        129.01        258.50        12.31 o                         
  -6  19   2        434.27        630.44        14.31 o                         
  -3  19   2       2362.78       2564.59        32.36 o                         
   0  19   2       6370.95       4453.02       188.91 o                         
 -17  20   2       2592.97       2087.59        58.00 o                         
 -14  20   2         21.81         52.10         7.97 o                         
 -11  20   2       6061.60       5849.88        75.21 o                         
  -8  20   2        219.26        247.26         9.88 o                         
  -5  20   2         49.35         90.77         9.28 o                         
 -16  21   2        385.66        285.44        29.34 o                         
 -13  21   2       1041.56        751.28        20.11 o                         
 -10  21   2       9051.53       8323.29       123.44 o                         
  -7  21   2        739.89        444.66        17.21 o                         
  -1   2   3      18280.40      17618.08       201.52 o                         
  -2   4   3          0.03        113.70        13.28 o                         
  -4   5   3      54831.37      55281.36       481.18 o                         
  -1   5   3      20773.11      21281.62       188.25 o                         
  -3   6   3      21493.25      21908.09       206.47 o                         
  -5   7   3          9.85        911.82        25.66 o                         
  -2   7   3       4316.97       4871.46        63.90 o                         
  -7   8   3      55792.18      58230.86       435.41 o                         
  -4   8   3       3509.53       3869.56        58.33 o                         
  -1   8   3        201.34        415.59        20.90 o                         
  -6   9   3       1305.73       1453.80        25.19 o                         
  -3   9   3      17571.84      17499.10       151.22 o                         
  -8  10   3        257.07        228.39        11.10 o                         
  -5  10   3      89254.20      92460.24       621.78 o                         
  -2  10   3          5.47         31.47         8.95 o                         
 -10  11   3       1158.27       1694.93        24.61 o                         
  -7  11   3       2212.56       2379.09        33.45 o                         
  -4  11   3       1187.45       1048.89        24.08 o                         
  -1  11   3      15718.97      15064.58       136.34 o                         
  -9  12   3       3369.21       3665.05        34.23 o                         
  -6  12   3        304.25        473.21        15.26 o                         
  -3  12   3       5863.99       5623.69        50.21 o                         
 -11  13   3       4508.13       4272.88        39.57 o                         
  -8  13   3       1713.63       1642.00        20.97 o                         
  -5  13   3        964.33       1082.43        16.71 o                         
  -2  13   3       3411.33       3450.66        35.92 o                         
 -13  14   3      20522.13      19398.62       124.55 o                         
 -10  14   3       4445.98       4827.83        41.90 o                         
  -7  14   3       7316.76       6733.70        52.27 o                         
  -4  14   3       8117.60       8597.63        64.57 o                         
  -1  14   3       1981.87       2010.21        25.72 o                         
 -12  15   3        815.89        850.08        16.57 o                         
  -9  15   3       1360.68       1121.62        18.28 o                         
  -6  15   3       2888.99       2860.78        31.11 o                         
  -3  15   3       7983.36       7307.05        57.72 o                         
 -14  16   3         11.07        134.39        10.09 o                         
 -11  16   3        853.14       1160.10        20.08 o                         
  -8  16   3          5.59         87.90         9.06 o                         
  -5  16   3       2111.58       1607.20        23.18 o                         
  -2  16   3       1799.60       1671.32        24.10 o                         
 -16  17   3        354.51       1277.94        20.22 o                         
 -13  17   3       3411.21       3593.41        37.69 o                         
 -10  17   3       1155.97       1016.31        19.61 o                         
  -7  17   3        398.96        626.36        15.38 o                         
  -4  17   3         92.89        106.07         9.65 o                         
  -1  17   3        307.80        658.81        14.45 o                         
 -15  18   3       3758.03       3811.29        41.31 o                         
 -12  18   3       2420.27       2648.70        33.31 o                         
  -9  18   3       1146.01       1193.94        20.26 o                         
  -6  18   3       3610.89       3516.36        38.54 o                         
  -3  18   3       4557.20       4546.00        43.93 o                         
 -17  19   3       1398.61       1710.79        35.11 o                         
 -14  19   3       2860.80       2407.19        27.60 o                         
 -11  19   3       3756.42       3567.66        39.08 o                         
  -8  19   3        430.69        417.60        13.22 o                         
  -5  19   3          3.77          9.97         8.37 o                         
  -2  19   3       3673.83       3929.96        61.09 o                         
 -16  20   3        882.90        719.03        17.03 o                         
 -13  20   3         57.59        125.80         8.58 o                         
 -10  20   3      12934.22      12236.55       138.52 o                         
  -7  20   3       9910.47       9867.51       103.53 o                         
  -4  20   3         35.93         56.06         6.95 o                         
 -15  21   3       2014.52       1562.07        41.94 o                         
 -12  21   3       1028.26        863.45        26.20 o                         
  -9  21   3        128.28         92.34         8.82 o                         
  -6  21   3       3210.70       2700.43        86.81 o                         
 -11  22   3         42.51         57.03        16.19 o                         
  -1   1   4       6458.32       6798.29       259.89 o                         
   0   2   4      23937.67      25896.30       392.43 o                         
  -2   3   4      29036.82      29193.76       321.42 o                         
  -4   4   4       1273.88       2906.05       107.53 o                         
  -1   4   4       1069.65       1118.76        25.14 o                         
  -3   5   4      81628.67      80107.91       803.40 o                         
   0   5   4      40420.32      38317.66       487.52 o                         
  -5   6   4       4789.09       6903.53        85.23 o                         
  -2   6   4     305481.41     294740.91      2478.27 o                         
  -7   7   4      35544.96      34879.21       426.44 o                         
  -4   7   4      39770.84      37471.14       334.42 o                         
  -1   7   4       5256.28       4716.51        72.26 o                         
  -6   8   4       4491.53       5651.92        64.49 o                         
  -3   8   4       3496.12       3429.04        58.24 o                         
   0   8   4      25655.60      27893.30       377.05 o                         
  -8   9   4        314.66        536.33        13.99 o                         
  -5   9   4      30794.13      31491.81       236.79 o                         
  -2   9   4       1042.92       2567.80        42.97 o                         
 -10  10   4        188.44        976.04        32.97 o                         
  -7  10   4      21222.96      22765.62       178.31 o                         
  -4  10   4      29305.12      30513.32       234.28 o                         
  -1  10   4         30.38        151.87        11.46 o                         
  -9  11   4      16706.05      17759.84       148.77 o                         
  -6  11   4      23896.54      23858.39       187.00 o                         
  -3  11   4       3849.58       3297.21        46.14 o                         
   0  11   4       9427.86       9257.12       105.92 o                         
 -11  12   4       5227.01       5569.60        44.02 o                         
  -8  12   4        175.96       1687.63        22.57 o                         
  -5  12   4       1060.34       1287.92        23.89 o                         
  -2  12   4       1352.74       1062.46        18.21 o                         
 -13  13   4      40428.38      38810.96       319.14 o                         
 -10  13   4      17220.28      17363.69       108.83 o                         
  -7  13   4       4789.16       5118.16        41.81 o                         
  -4  13   4      12130.93      12328.72        87.48 o                         
  -1  13   4         30.97         48.05         9.00 o                         
 -12  14   4          0.74       2022.84        25.13 o                         
  -9  14   4       3189.27       3685.55        34.44 o                         
  -6  14   4        165.58        442.24        11.79 o                         
  -3  14   4      25437.49      25349.90       165.12 o                         
   0  14   4       2894.43       2765.77        44.48 o                         
 -14  15   4       6363.43       6507.92        54.34 o                         
 -11  15   4       1484.22       1131.45        19.10 o                         
  -8  15   4        347.72        482.23        12.76 o                         
  -5  15   4       3305.77       2525.55        29.37 o                         
  -2  15   4       3277.43       3061.19        31.40 o                         
 -16  16   4      15756.34      15624.73       165.03 o                         
 -13  16   4       1627.72       1516.80        22.05 o                         
 -10  16   4        941.77        635.98        15.90 o                         
  -7  16   4       1272.02        754.65        14.80 o                         
  -4  16   4       6788.28       7146.62        61.38 o                         
  -1  16   4       2432.17       2548.36        32.04 o                         
 -15  17   4       5525.30       5924.52        54.87 o                         
 -12  17   4        215.43        268.26        11.85 o                         
  -9  17   4       4770.94       4893.27        46.50 o                         
  -6  17   4        354.69        239.39        11.82 o                         
  -3  17   4       2074.26       1929.13        26.05 o                         
   0  17   4      18677.21      19108.87       215.18 o                         
 -17  18   4         74.13        255.86        14.24 o                         
 -14  18   4       4225.54       3933.75        41.35 o                         
 -11  18   4      13348.44      14006.88       114.92 o                         
  -8  18   4       1799.09       1591.02        25.62 o                         
  -5  18   4       2485.15       2656.75        31.00 o                         
  -2  18   4        596.51       1698.94        22.99 o                         
 -19  19   4      10663.97       8348.92       212.50 o                         
 -16  19   4        988.48        955.38        17.36 o                         
 -13  19   4        195.96        293.48        11.39 o                         
 -10  19   4       1746.54       1900.23        28.85 o                         
  -7  19   4       2791.47       2783.25        34.13 o                         
  -4  19   4         78.06        585.15        13.36 o                         
  -1  19   4        229.51        937.54        27.95 o                         
 -15  20   4        242.61        299.64        11.95 o                         
 -12  20   4       1854.69       2140.37        28.32 o                         
  -9  20   4       2421.31       2656.70        36.25 o                         
  -6  20   4        366.57        468.67        11.50 o                         
  -3  20   4      12663.97      10986.72       255.41 o                         
 -14  21   4        245.27        210.52        10.91 o                         
 -11  21   4        795.43        653.29        19.69 o                         
  -8  21   4       4359.36       3716.57        93.99 o                         
  -5  21   4       1592.26       1590.79        44.46 o                         
  -1   3   5      27663.56      25692.75       281.75 o                         
  -3   4   5       6640.97       6280.85        81.34 o                         
  -2   5   5      81191.16      79540.27       776.72 o                         
  -4   6   5     152120.36     145848.50      1309.86 o                         
  -1   6   5       5659.68       6448.99        78.19 o                         
  -6   7   5      15747.43      16061.68       157.83 o                         
  -3   7   5     169018.58     173848.55      1438.16 o                         
  -5   8   5          4.45         36.23        11.77 o                         
  -2   8   5      13781.08      17147.95       170.88 o                         
  -7   9   5         57.09        214.00        10.86 o                         
  -4   9   5      22453.06      23330.51       172.97 o                         
  -1   9   5       4024.38       4516.40        65.36 o                         
  -9  10   5      12807.69      14776.94       119.88 o                         
  -6  10   5      39564.08      41291.10       298.70 o                         
  -3  10   5       9228.68      10001.12        93.02 o                         
  -8  11   5      26777.92      27514.17       211.14 o                         
  -5  11   5       4299.88       4936.09        54.91 o                         
  -2  11   5      19004.51      18773.14       190.79 o                         
 -10  12   5       2534.35       2873.66        27.07 o                         
  -7  12   5      11242.67      10937.34        88.02 o                         
  -4  12   5        715.74       1299.06        22.33 o                         
  -1  12   5      47927.32      45814.83       269.76 o                         
 -12  13   5        287.43        294.78        10.47 o                         
  -9  13   5      35226.62      34160.18       185.80 o                         
  -6  13   5      22461.01      20586.85       125.73 o                         
  -3  13   5      14553.79      14380.35        96.83 o                         
 -11  14   5       1105.51       1256.79        20.70 o                         
  -8  14   5        685.89        704.05        14.39 o                         
  -5  14   5        854.96       1304.82        19.25 o                         
  -2  14   5      22686.39      22222.08       144.35 o                         
 -13  15   5         10.97         50.23         8.98 o                         
 -10  15   5       3250.82       3195.39        33.33 o                         
  -7  15   5        408.45        485.46        12.73 o                         
  -4  15   5      18187.05      17851.71       118.40 o                         
  -1  15   5          0.03         51.57         9.23 o                         
 -15  16   5       2231.32       2265.33        27.88 o                         
 -12  16   5       4302.81       3739.85        37.84 o                         
  -9  16   5       3155.59       2902.98        30.84 o                         
  -6  16   5          0.47         21.55         8.27 o                         
  -3  16   5        342.57        444.40        13.13 o                         
 -14  17   5       1478.30       2109.77        27.23 o                         
 -11  17   5       4854.41       3751.43        40.90 o                         
  -8  17   5       1416.27       1659.04        23.30 o                         
  -5  17   5         29.81        715.30        15.92 o                         
  -2  17   5       2382.25       2440.50        29.99 o                         
 -16  18   5       4433.95       4589.31        58.14 o                         
 -13  18   5         77.75         56.47         9.15 o                         
 -10  18   5       1159.53       1534.78        24.80 o                         
  -7  18   5        715.89        839.73        17.24 o                         
  -4  18   5        189.40        197.42        10.08 o                         
  -1  18   5       6390.99       5194.63        56.40 o                         
 -18  19   5       1610.85       1773.34        41.33 o                         
 -15  19   5        669.77        531.54        13.35 o                         
 -12  19   5       1336.23       2131.12        29.64 o                         
  -9  19   5         53.47         87.67        10.12 o                         
  -6  19   5        388.97        492.09        12.43 o                         
  -3  19   5        904.61       1201.27        18.89 o                         
 -17  20   5        710.75        641.24        22.37 o                         
 -14  20   5       2651.33       2108.21        31.62 o                         
 -11  20   5       2584.45       2949.94        47.85 o                         
  -8  20   5       2395.57       2221.20        33.32 o                         
  -5  20   5       3660.26       3287.49        46.67 o                         
 -16  21   5       4640.60       3570.78       109.71 o                         
 -13  21   5       1475.49       1822.38        32.32 o                         
 -10  21   5        102.95        147.66         8.68 o                         
  -7  21   5        217.59        541.57        16.20 o                         
  -1   2   6      15830.63      14945.38       171.37 o                         
  -3   3   6     113368.36     105029.95      1312.68 o                         
   0   3   6     458063.69     406549.53      5377.54 o                         
  -2   4   6      42878.89      43327.68       424.93 o                         
  -4   5   6      28304.50      24318.02       211.01 o                         
  -1   5   6       9124.22       8041.81        84.10 o                         
  -6   6   6      22601.77      20341.23       272.02 o                         
  -3   6   6      17293.36      16850.76       189.09 o                         
   0   6   6       9806.31      15987.56       232.22 o                         
  -5   7   6          6.45        826.26        25.88 o                         
  -2   7   6      77389.49      81033.14       676.31 o                         
  -7   8   6       3748.98       3291.27        36.54 o                         
  -4   8   6      26361.17      29132.40       266.64 o                         
  -1   8   6      78702.90      81371.55       714.85 o                         
  -9   9   6      22762.94      22839.13       217.96 o                         
  -6   9   6       9166.62       9794.86        89.88 o                         
  -3   9   6      26117.28      31127.50       247.36 o                         
   0   9   6       1625.27       2397.17        53.23 o                         
  -8  10   6       6305.06       7751.42        68.49 o                         
  -5  10   6      17622.58      17823.37       135.56 o                         
  -2  10   6      22896.09      26367.89       237.00 o                         
 -10  11   6      51785.66      50667.41       287.29 o                         
  -7  11   6      11329.53      10766.50        93.08 o                         
  -4  11   6      71162.27      75982.12       562.20 o                         
  -1  11   6         91.97         54.96         8.91 o                         
 -12  12   6       4709.84       6519.95        69.13 o                         
  -9  12   6         45.09        641.66        12.70 o                         
  -6  12   6       4630.36       6457.80        57.69 o                         
  -3  12   6       7532.56       7289.02        60.79 o                         
   0  12   6      12072.59      12308.54       127.96 o                         
 -11  13   6     114322.52     113519.38       607.63 o                         
  -8  13   6      28715.06      28262.17       157.85 o                         
  -5  13   6      32840.91      34290.67       194.79 o                         
  -2  13   6      50380.69      48756.59       287.53 o                         
 -13  14   6       3803.59       3534.01        33.71 o                         
 -10  14   6       2592.84       4184.85        36.26 o                         
  -7  14   6       3385.56       3799.73        34.70 o                         
  -4  14   6       2993.11       3536.45        35.20 o                         
  -1  14   6        884.85        797.96        16.82 o                         
 -15  15   6      15035.16      15379.13       149.25 o                         
 -12  15   6      30806.75      32471.85       187.83 o                         
  -9  15   6      29109.52      29240.38       170.14 o                         
  -6  15   6      33487.40      31077.14       189.06 o                         
  -3  15   6      15369.06      15053.27       102.77 o                         
   0  15   6      27877.00      25830.22       252.35 o                         
 -14  16   6      10686.98      10708.90        78.42 o                         
 -11  16   6       6365.98       5309.06        47.18 o                         
  -8  16   6       6962.66       6034.63        49.61 o                         
  -5  16   6       5529.65       6075.22        52.61 o                         
  -2  16   6          5.88        296.49        11.86 o                         
 -16  17   6       1289.57       1330.55        20.71 o                         
 -13  17   6      38798.91      38307.84       252.83 o                         
 -10  17   6        156.86        239.91        11.80 o                         
  -7  17   6        485.08        487.94        13.80 o                         
  -4  17   6       1058.59       1208.28        19.79 o                         
  -1  17   6        490.27        696.42        14.62 o                         
 -18  18   6       2368.17       2463.74        52.21 o                         
 -15  18   6       1020.95       1265.31        21.14 o                         
 -12  18   6       2221.95       1894.68        25.53 o                         
  -9  18   6       1134.45       1232.67        19.83 o                         
  -6  18   6       1116.36       1236.72        21.26 o                         
  -3  18   6       5383.18       5770.08        52.10 o                         
   0  18   6      16714.29      17044.94       324.19 o                         
 -17  19   6          5.04        114.55         8.97 o                         
 -14  19   6       8488.00       8082.12        67.17 o                         
 -11  19   6       1026.02       1264.86        21.09 o                         
  -8  19   6       6219.50       5791.27        55.92 o                         
  -5  19   6       5019.46       4740.76        43.60 o                         
  -2  19   6       2428.86       2849.64        41.64 o                         
 -16  20   6       8201.17       7403.54       114.71 o                         
 -13  20   6         63.59         53.55         7.94 o                         
 -10  20   6        832.18        823.95        16.54 o                         
  -7  20   6       9195.10       9373.08        92.37 o                         
  -4  20   6       7150.00       6609.70       137.59 o                         
 -15  21   6        389.54        408.08        13.17 o                         
 -12  21   6       2260.52       2389.07        56.77 o                         
  -9  21   6        208.18        311.01        11.16 o                         
  -6  21   6      18035.42      14301.55       289.42 o                         
  -2   3   7      81236.10      77099.86       850.53 o                         
  -1   4   7      64366.43      61424.46       614.89 o                         
  -3   5   7       1818.78       1643.60        38.65 o                         
  -5   6   7      18309.29      18097.46       165.87 o                         
  -2   6   7         21.29        217.31        13.38 o                         
  -4   7   7      27350.22      29200.50       268.58 o                         
  -1   7   7      41697.93      42774.66       393.74 o                         
  -6   8   7      22775.55      22921.08       180.03 o                         
  -3   8   7      13296.62      13457.06       159.68 o                         
  -8   9   7       2127.10       2053.13        25.13 o                         
  -5   9   7      32662.73      33949.05       253.14 o                         
  -2   9   7        537.60       1213.44        28.48 o                         
  -7  10   7       9501.62       9370.05        78.84 o                         
  -4  10   7       2446.89       2912.29        37.16 o                         
  -1  10   7      11197.42      10915.02       118.12 o                         
  -9  11   7       4488.99       3840.84        43.59 o                         
  -6  11   7       6487.51       6714.36        63.75 o                         
  -3  11   7      12445.52      13104.61       125.37 o                         
 -11  12   7          9.77         58.68         7.16 o                         
  -8  12   7       5403.51       4785.62        40.12 o                         
  -5  12   7       1036.51       1294.55        21.93 o                         
  -2  12   7      54001.61      51460.87       288.54 o                         
 -10  13   7       9409.39       8784.16        58.15 o                         
  -7  13   7       6754.48       7055.95        50.13 o                         
  -4  13   7      18483.23      19064.11       122.10 o                         
  -1  13   7        259.65        246.37        11.05 o                         
 -12  14   7        455.93        726.27        14.18 o                         
  -9  14   7      12897.09      12346.14        77.94 o                         
  -6  14   7          3.42        395.52        11.43 o                         
  -3  14   7      27647.94      27517.21       173.35 o                         
 -14  15   7       4691.26       5164.03        43.56 o                         
 -11  15   7      28146.83      27960.42       163.59 o                         
  -8  15   7       2514.41       2288.88        26.94 o                         
  -5  15   7        119.62        199.63        10.09 o                         
  -2  15   7       2318.83       2357.82        26.72 o                         
 -13  16   7      26860.35      25515.99       159.81 o                         
 -10  16   7       2967.70       3466.99        35.84 o                         
  -7  16   7        182.05        299.04        10.27 o                         
  -4  16   7       3407.53       3628.59        36.99 o                         
  -1  16   7       4956.29       5168.58        46.85 o                         
 -15  17   7       8852.02       9145.90        74.74 o                         
 -12  17   7       7874.77       7131.94        61.93 o                         
  -9  17   7       1495.00       1949.81        26.25 o                         
  -6  17   7       5525.17       5019.09        48.14 o                         
  -3  17   7        113.66        109.66         9.23 o                         
 -17  18   7       1211.88       1246.08        21.55 o                         
 -14  18   7       4268.84       4525.51        47.76 o                         
 -11  18   7      10213.73       9976.46        86.26 o                         
  -8  18   7       4551.68       4711.91        45.88 o                         
  -5  18   7       1030.01        836.83        15.64 o                         
  -2  18   7       2431.04       2061.39        25.15 o                         
 -16  19   7        772.78        612.89        13.38 o                         
 -13  19   7        383.70        520.28        13.88 o                         
 -10  19   7      12065.51      11660.37        99.65 o                         
  -7  19   7       4354.46       4338.40        40.88 o                         
  -4  19   7       1503.88       1647.50        23.76 o                         
  -1  19   7        585.87       1187.98        31.19 o                         
 -15  20   7       3302.12       3468.49        47.25 o                         
 -12  20   7       5602.77       5728.90        53.41 o                         
  -9  20   7          3.26         30.51         8.01 o                         
  -6  20   7        751.91        685.62        13.53 o                         
  -3  20   7       4755.54       4036.45        69.29 o                         
 -14  21   7          6.81        161.45         9.15 o                         
 -11  21   7        154.91         97.21         7.91 o                         
  -8  21   7        221.77        315.34        12.08 o                         
  -2   2   8     231745.14     213247.94      3039.14 o                         
  -1   3   8      14717.29      16828.85       156.71 o                         
  -3   4   8      12922.63      21770.06       229.97 o                         
   0   4   8       8841.35       9078.95       166.05 o                         
  -5   5   8        903.09       6609.02        99.99 o                         
  -2   5   8        937.89       3764.12        51.07 o                         
  -4   6   8       4775.21       7639.21        91.46 o                         
  -1   6   8      20180.29      27439.34       254.86 o                         
  -6   7   8       5967.21       6017.78        81.67 o                         
  -3   7   8      59021.45      60519.77       667.69 o                         
   0   7   8       2570.57       3482.60        92.67 o                         
  -8   8   8      18485.70      20626.60       214.61 o                         
  -5   8   8      41845.48      44389.53       370.07 o                         
  -2   8   8      74844.81      74469.56       636.74 o                         
  -7   9   8       4211.94       4941.47        45.77 o                         
  -4   9   8         98.59        202.08        10.06 o                         
  -1   9   8       1030.09       4201.41        58.41 o                         
  -9  10   8         19.67       2165.70        28.89 o                         
  -6  10   8        541.36       2097.52        29.47 o                         
  -3  10   8      13042.43      17723.06       151.88 o                         
   0  10   8       2757.80       3796.37        72.53 o                         
 -11  11   8       1333.92       1250.84        25.05 o                         
  -8  11   8      27778.13      28128.42       205.49 o                         
  -5  11   8      11270.66      13936.23       114.61 o                         
  -2  11   8       1637.77       1429.74        31.62 o                         
 -10  12   8         76.61        293.28         8.69 o                         
  -7  12   8        198.83        637.03        13.99 o                         
  -4  12   8        824.12        654.18        15.71 o                         
  -1  12   8        346.23        316.36        10.64 o                         
 -12  13   8        350.91        410.11        11.45 o                         
  -9  13   8       7026.84       8633.39        56.47 o                         
  -6  13   8        624.60       1426.30        19.39 o                         
  -3  13   8      27006.56      28010.38       167.67 o                         
   0  13   8      38265.03      40588.77       348.95 o                         
 -14  14   8        793.76       2891.54        43.03 o                         
 -11  14   8      15243.16      16459.29        99.83 o                         
  -8  14   8      11026.58      10747.98        72.93 o                         
  -5  14   8       2808.34       3137.27        31.78 o                         
  -2  14   8        176.70       1088.07        19.50 o                         
 -13  15   8      27115.78      28613.33       163.60 o                         
 -10  15   8        663.19        582.16        12.95 o                         
  -7  15   8       8447.80       8535.34        62.24 o                         
  -4  15   8      34068.93      33525.65       200.72 o                         
  -1  15   8       5356.87       5486.77        47.50 o                         
 -15  16   8       2349.17       2370.67        27.11 o                         
 -12  16   8       5631.33       5691.91        48.78 o                         
  -9  16   8        937.21       1120.13        18.60 o                         
  -6  16   8       1045.57       2434.09        27.22 o                         
  -3  16   8      12044.24      12263.79        87.99 o                         
   0  16   8       6110.06       5628.98        82.01 o                         
 -17  17   8          3.99          3.88        10.94 o                         
 -14  17   8      13458.35      12988.63       102.26 o                         
 -11  17   8        908.51       1798.23        28.15 o                         
  -8  17   8        167.34        450.76        13.03 o                         
  -5  17   8       2662.75       2433.38        29.50 o                         
  -2  17   8        288.52        275.71        10.85 o                         
 -16  18   8       2607.96       2832.81        33.29 o                         
 -13  18   8       1008.67       1288.38        20.25 o                         
 -10  18   8        175.60        264.95        11.71 o                         
  -7  18   8        396.64        501.33        13.43 o                         
  -4  18   8       8380.56       8304.54        67.12 o                         
  -1  18   8       4512.83       4428.85        43.36 o                         
 -18  19   8         95.16        109.90         7.17 o                         
 -15  19   8       5110.85       5063.13        49.88 o                         
 -12  19   8       2847.20       2637.86        31.04 o                         
  -9  19   8       3254.01       3954.87        47.44 o                         
  -6  19   8       2102.19       1901.91        24.75 o                         
  -3  19   8        488.39        401.78        10.86 o                         
 -17  20   8        989.46        854.50        21.11 o                         
 -14  20   8       3843.11       3583.87        39.58 o                         
 -11  20   8          0.10         44.90         7.91 o                         
  -8  20   8          5.72        403.43        10.86 o                         
  -5  20   8       1268.67       1114.10        18.91 o                         
 -13  21   8       6109.88       6454.88       101.57 o                         
 -10  21   8        180.76        142.60         8.10 o                         
  -7  21   8       2718.22       2832.42        60.37 o                         
  -1   2   9      16447.08      15641.10       149.28 o                         
  -2   4   9      77695.76      75234.48       768.85 o                         
  -4   5   9      22655.76      20689.53       193.17 o                         
  -1   5   9       3341.25       2620.15        42.88 o                         
  -3   6   9       2600.34       1888.46        42.33 o                         
  -5   7   9       6239.95       7223.86        90.07 o                         
  -2   7   9       5774.94       7055.31        93.50 o                         
  -7   8   9       9220.42       9254.44        68.12 o                         
  -4   8   9      77836.20      77477.91       633.00 o                         
  -1   8   9        501.94       1049.39        30.40 o                         
  -6   9   9      15641.17      17754.59       132.76 o                         
  -3   9   9       3482.33       3287.74        44.52 o                         
  -8  10   9       2850.72       3355.48        35.97 o                         
  -5  10   9        697.80        669.62        15.89 o                         
  -2  10   9       2382.70       2772.02        47.68 o                         
 -10  11   9          0.85         25.53         6.42 o                         
  -7  11   9       1031.99       1435.59        26.96 o                         
  -4  11   9       1004.59       1517.97        28.56 o                         
  -1  11   9      13577.11      13401.09       100.94 o                         
  -9  12   9       3356.70       3023.62        27.30 o                         
  -6  12   9       2160.04       2315.74        28.06 o                         
  -3  12   9      16181.82      16106.85       110.09 o                         
 -11  13   9      67615.09      66320.71       341.63 o                         
  -8  13   9        271.25        390.17        10.46 o                         
  -5  13   9       2834.45       2403.40        27.79 o                         
  -2  13   9      15964.95      15941.17       109.63 o                         
 -13  14   9      11840.54      11599.88        76.84 o                         
 -10  14   9       4517.32       4398.33        36.69 o                         
  -7  14   9       3805.77       3713.57        34.35 o                         
  -4  14   9       1901.93       1769.45        24.09 o                         
  -1  14   9       4154.38       3793.61        38.96 o                         
 -12  15   9      15917.52      17605.21       109.89 o                         
  -9  15   9        669.88        628.14        14.21 o                         
  -6  15   9        518.60        639.95        14.46 o                         
  -3  15   9      15930.02      15217.53       104.01 o                         
 -14  16   9      13634.23      13582.98        93.02 o                         
 -11  16   9       8159.32       8321.12        69.21 o                         
  -8  16   9       1066.83       1088.52        18.14 o                         
  -5  16   9       3712.31       3661.80        40.34 o                         
  -2  16   9       7989.12       8453.26        67.52 o                         
 -16  17   9         22.76         49.94         9.19 o                         
 -13  17   9       8263.78       8582.35        70.93 o                         
 -10  17   9       8848.80       9529.41        77.09 o                         
  -7  17   9       5673.87       5477.52        49.24 o                         
  -4  17   9         10.24         14.82         8.64 o                         
  -1  17   9       1350.26       1390.12        20.31 o                         
 -15  18   9       8017.74       8097.25        78.13 o                         
 -12  18   9        720.89        561.36        14.88 o                         
  -9  18   9       7671.55       6899.26        64.04 o                         
  -6  18   9       2050.59       1769.07        24.74 o                         
  -3  18   9       2393.80       2640.62        29.32 o                         
 -17  19   9       1841.00       1551.09        30.55 o                         
 -14  19   9        289.42        279.06        10.53 o                         
 -11  19   9       2551.06       2579.69        31.18 o                         
  -8  19   9       6768.64       6328.82        56.81 o                         
  -5  19   9        521.77        624.66        13.15 o                         
  -2  19   9        342.75        432.31        12.50 o                         
 -16  20   9        146.78        188.51        10.92 o                         
 -13  20   9       1748.68       1499.34        22.26 o                         
 -10  20   9       3370.05       2744.05        31.93 o                         
  -7  20   9        872.16        769.66        14.34 o                         
  -4  20   9        461.42        460.50        15.70 o                         
 -15  21   9        400.81        593.37        14.30 o                         
 -12  21   9        234.05        237.64        10.33 o                         
  -9  21   9        362.01        657.86        15.81 o                         
  -6  21   9          0.77         20.63         7.90 o                         
  -1   1  10     227610.59     217731.42      2772.63 o                         
   0   2  10     597589.19     580959.06      6258.96 o                         
  -2   3  10      13002.55      15839.64       182.44 o                         
  -4   4  10     395553.06     398771.53      5708.97 o                         
  -1   4  10      65908.03      70088.02       635.05 o                         
  -3   5  10     311130.25     291893.03      2608.90 o                         
   0   5  10     177764.11     178272.80      2241.88 o                         
  -5   6  10      24355.29      27816.68       254.74 o                         
  -2   6  10       9472.64      14873.73       154.77 o                         
  -7   7  10          8.58       4492.67        69.01 o                         
  -4   7  10      17357.45      23348.55       259.24 o                         
  -1   7  10      52878.77      56685.94       541.37 o                         
  -6   8  10         13.11        912.99        17.61 o                         
  -3   8  10       4483.29       4377.74        60.87 o                         
   0   8  10      16827.87      25676.49       337.35 o                         
  -8   9  10        456.49       1354.15        21.12 o                         
  -5   9  10       3944.80       5643.01        56.19 o                         
  -2   9  10     124698.40     131131.64      1044.38 o                         
 -10  10  10        135.19       3976.64        59.83 o                         
  -7  10  10        619.63       1800.44        24.88 o                         
  -4  10  10        721.91       3506.76        44.67 o                         
  -1  10  10        800.95        966.08        27.16 o                         
  -9  11  10      14928.13      15113.67       113.18 o                         
  -6  11  10      21137.67      19574.90       153.61 o                         
  -3  11  10        150.63        394.44        18.52 o                         
   0  11  10        700.81       1184.32        26.42 o                         
 -11  12  10          4.29        329.15         9.74 o                         
  -8  12  10       7495.25       8478.33        60.41 o                         
  -5  12  10         98.19        169.47         9.11 o                         
  -2  12  10       4181.83       4930.92        42.94 o                         
 -13  13  10      78048.29      79245.68       596.11 o                         
 -10  13  10       5047.75       8434.85        56.12 o                         
  -7  13  10          7.06       1140.94        16.73 o                         
  -4  13  10      14211.97      15560.27       108.39 o                         
  -1  13  10      15678.91      15420.11       107.34 o                         
 -12  14  10       8463.63       8185.79        57.36 o                         
  -9  14  10       2908.83       2109.73        23.42 o                         
  -6  14  10        327.20        865.53        15.94 o                         
  -3  14  10      28080.23      28992.86       180.07 o                         
   0  14  10       1192.39       1149.90        27.92 o                         
 -14  15  10       4115.76       4514.31        40.75 o                         
 -11  15  10       2463.08       2623.41        27.60 o                         
  -8  15  10        603.07        644.16        14.37 o                         
  -5  15  10      32708.26      30928.62       204.01 o                         
  -2  15  10       3898.46       3811.30        38.25 o                         
 -16  16  10       5630.18       6943.27        88.04 o                         
 -13  16  10        138.76        174.07         9.86 o                         
 -10  16  10       3156.92       2969.21        31.65 o                         
  -7  16  10         73.93       1045.25        17.16 o                         
  -4  16  10       1215.69       1512.04        22.77 o                         
  -1  16  10         18.17         52.41         8.43 o                         
 -15  17  10       7788.18       8019.58        70.24 o                         
 -12  17  10       7208.71       9582.63        79.66 o                         
  -9  17  10          1.04        150.95         9.92 o                         
  -6  17  10       9219.82       7839.38        65.38 o                         
  -3  17  10       1376.78       1536.03        20.79 o                         
   0  17  10      25416.77      26051.35       260.50 o                         
 -17  18  10        749.11        671.11        14.82 o                         
 -14  18  10       1279.05       1897.93        27.77 o                         
 -11  18  10       6787.97       6255.24        60.54 o                         
  -8  18  10       1393.08       1135.16        19.12 o                         
  -5  18  10       2654.87       2586.77        29.21 o                         
  -2  18  10       3190.30       4122.38        44.83 o                         
 -16  19  10          0.41          9.25         6.72 o                         
 -13  19  10       3231.74       3218.71        36.07 o                         
 -10  19  10       5601.55       7016.26        65.92 o                         
  -7  19  10         32.07         14.84         7.58 o                         
  -4  19  10        910.93       1427.45        19.79 o                         
  -1  19  10         25.21        154.03         8.20 o                         
 -15  20  10       1388.31       1506.15        27.58 o                         
 -12  20  10          0.02        503.24        12.01 o                         
  -9  20  10        144.17        107.36         7.86 o                         
  -6  20  10         10.26        140.36         7.92 o                         
  -3  20  10       2692.01       2111.49        36.36 o                         
 -14  21  10       1777.21       1404.08        26.92 o                         
 -11  21  10       1672.17       1284.28        22.61 o                         
  -8  21  10        184.55        203.65         8.73 o                         
  -1   3  11     201785.09     193965.17      1820.63 o                         
  -3   4  11      14929.75      14401.21       162.55 o                         
  -2   5  11      19308.86      19689.65       223.04 o                         
  -4   6  11       1415.02       1219.10        33.95 o                         
  -1   6  11        813.15       1067.26        33.96 o                         
  -6   7  11       2050.79       2173.70        40.99 o                         
  -3   7  11       6339.43       7037.24       100.62 o                         
  -5   8  11       6993.89       7479.50        81.93 o                         
  -2   8  11       3006.82       3384.41        58.43 o                         
  -7   9  11      51561.66      52456.84       315.69 o                         
  -4   9  11      51201.33      54747.26       385.80 o                         
  -1   9  11       1870.61       1808.25        35.82 o                         
  -9  10  11       1013.95       1366.22        21.28 o                         
  -6  10  11       5238.55       4962.38        51.23 o                         
  -3  10  11        782.45        801.17        22.59 o                         
  -8  11  11       5928.31       6479.26        62.62 o                         
  -5  11  11       3687.60       3977.07        45.97 o                         
  -2  11  11       2933.38       3272.14        45.75 o                         
 -10  12  11        352.53        827.97        13.02 o                         
  -7  12  11       3037.62       3346.42        31.63 o                         
  -4  12  11        275.87        542.84        13.59 o                         
  -1  12  11       4631.43       4254.09        40.32 o                         
 -12  13  11       2755.44       3022.03        28.58 o                         
  -9  13  11       5042.17       5320.23        41.09 o                         
  -6  13  11       2810.53       2897.46        29.91 o                         
  -3  13  11      19351.51      18065.35       120.34 o                         
 -11  14  11        862.93        771.22        14.95 o                         
  -8  14  11       2289.05       1985.29        23.40 o                         
  -5  14  11      15894.10      15169.27       101.80 o                         
  -2  14  11        893.05       1118.14        22.28 o                         
 -13  15  11       3203.38       2994.02        29.91 o                         
 -10  15  11       7668.07       7060.64        53.22 o                         
  -7  15  11       1974.27       1690.59        23.82 o                         
  -4  15  11      26718.75      24793.89       162.86 o                         
  -1  15  11          0.40         19.26         8.67 o                         
 -15  16  11         49.27        260.43        11.02 o                         
 -12  16  11       3199.93       2861.89        30.17 o                         
  -9  16  11         31.25        121.17         8.85 o                         
  -6  16  11      17355.96      15502.41       108.31 o                         
  -3  16  11        276.59        282.02        11.03 o                         
 -14  17  11        419.81        537.24        14.40 o                         
 -11  17  11       1744.02       1593.74        25.27 o                         
  -8  17  11       1663.97       1642.49        23.09 o                         
  -5  17  11       4781.93       4849.17        46.86 o                         
  -2  17  11       2789.18       2894.37        31.08 o                         
 -16  18  11       2051.06       2077.44        27.54 o                         
 -13  18  11          2.20         37.32         8.71 o                         
 -10  18  11         95.07        394.11        13.43 o                         
  -7  18  11       4147.65       4574.21        46.11 o                         
  -4  18  11       2549.74       2533.11        28.62 o                         
  -1  18  11       8388.79       8220.27        76.02 o                         
 -18  19  11        465.53        476.05        14.27 o                         
 -15  19  11        604.58        621.49        14.06 o                         
 -12  19  11       2441.12       2484.35        31.17 o                         
  -9  19  11       1185.32       1170.10        19.93 o                         
  -6  19  11         99.32        398.01        10.95 o                         
  -3  19  11        694.48        979.35        15.90 o                         
 -17  20  11        312.94        314.20        11.44 o                         
 -14  20  11       3967.39       3979.91        42.08 o                         
 -11  20  11       3413.58       3641.53        42.73 o                         
  -8  20  11       1384.83       1323.59        20.00 o                         
  -5  20  11          0.11         58.77         6.93 o                         
 -13  21  11        532.84        604.22        14.52 o                         
 -10  21  11         14.52         17.63         6.16 o                         
  -7  21  11        131.28        397.58        12.96 o                         
   0   0  12     127087.88     127287.47      1976.99 o                         
  -1   2  12     176977.48     166690.25      1431.38 o                         
  -3   3  12      68192.31      73403.73      1048.90 o                         
   0   3  12      45752.67      50911.62       591.03 o                         
  -2   4  12     306848.91     297614.81      2831.05 o                         
  -4   5  12      35633.30      38629.07       367.27 o                         
  -1   5  12       1647.36       1497.49        31.14 o                         
  -6   6  12       4596.02       6407.80       170.29 o                         
  -3   6  12      14135.95      15820.91       178.90 o                         
   0   6  12     208409.36     223867.55      3026.85 o                         
  -5   7  12      29722.27      34016.14       305.79 o                         
  -2   7  12      39865.35      43243.44       396.97 o                         
  -7   8  12       3225.13       3347.15        32.85 o                         
  -4   8  12         90.17       2279.10        41.54 o                         
  -1   8  12      35294.54      35302.71       328.17 o                         
  -9   9  12      85486.88      88432.70       767.32 o                         
  -6   9  12       1745.12       3248.33        36.25 o                         
  -3   9  12       1493.07       3223.84        43.26 o                         
   0   9  12       2114.29       1989.40        49.02 o                         
  -8  10  12      65818.68      69349.27       430.31 o                         
  -5  10  12       1150.03        728.40        16.66 o                         
  -2  10  12       3526.44       3898.88        54.10 o                         
 -10  11  12       1226.01       1516.77        17.13 o                         
  -7  11  12        883.04       1386.73        25.49 o                         
  -4  11  12      15085.23      13677.67       130.33 o                         
  -1  11  12        923.71       1904.38        24.55 o                         
 -12  12  12        215.10       4822.34        53.82 o                         
  -9  12  12       1057.19       1085.72        14.61 o                         
  -6  12  12       2741.17       3493.35        34.10 o                         
  -3  12  12      32862.98      32567.75       203.15 o                         
   0  12  12       1980.27       3000.29        46.79 o                         
 -11  13  12      11457.76      12859.45        78.47 o                         
  -8  13  12       4306.53       4360.68        34.54 o                         
  -5  13  12       4676.36       5233.32        44.21 o                         
  -2  13  12       8402.56       8837.44        70.57 o                         
 -13  14  12         54.55        416.44        11.59 o                         
 -10  14  12       5072.87       6921.72        50.39 o                         
  -7  14  12       2166.23       2141.33        25.11 o                         
  -4  14  12         93.59         57.64         8.91 o                         
  -1  14  12       5667.13       6215.00        58.10 o                         
 -15  15  12       2188.82       1799.92        33.51 o                         
 -12  15  12        309.21        726.37        16.21 o                         
  -9  15  12       2223.65       2966.39        31.89 o                         
  -6  15  12       1147.73       1773.76        24.85 o                         
  -3  15  12       3900.09       4413.61        45.88 o                         
   0  15  12       1611.36       2396.71        40.24 o                         
 -14  16  12       3179.03       4529.37        40.15 o                         
 -11  16  12      21460.57      19694.22       143.36 o                         
  -8  16  12       3273.52       3921.17        38.73 o                         
  -5  16  12       6924.61       7195.04        63.96 o                         
  -2  16  12       5527.89       5391.50        49.11 o                         
 -16  17  12        572.38        926.84        17.88 o                         
 -13  17  12       9303.71       9660.05        80.39 o                         
 -10  17  12       1909.34       2280.18        29.45 o                         
  -7  17  12       2885.20       3318.18        35.64 o                         
  -4  17  12       3025.63       3522.76        36.35 o                         
  -1  17  12        124.87        427.45        11.76 o                         
 -18  18  12        460.24       1043.93        57.04 o                         
 -15  18  12         24.11         87.36         9.68 o                         
 -12  18  12       6193.18       6334.62        59.94 o                         
  -9  18  12       1226.66       1815.54        25.55 o                         
  -6  18  12       1740.60       2593.35        29.30 o                         
  -3  18  12        217.95        353.21        11.17 o                         
   0  18  12        449.35        385.07        16.65 o                         
 -17  19  12        396.26        464.07        12.03 o                         
 -14  19  12       2418.44       2259.91        28.61 o                         
 -11  19  12       2176.68       2928.20        35.37 o                         
  -8  19  12       4065.01       3511.82        37.07 o                         
  -5  19  12       1270.22       1275.59        17.24 o                         
  -2  19  12        873.58        969.34        25.37 o                         
 -16  20  12        855.55       1413.44        42.76 o                         
 -13  20  12        380.24        805.38        14.93 o                         
 -10  20  12        136.81        176.71         9.05 o                         
  -7  20  12        537.82        740.25        16.24 o                         
  -4  20  12        392.57        570.82        13.70 o                         
 -15  21  12       2481.80       2349.86        48.88 o                         
 -12  21  12       3596.47       3590.12        61.34 o                         
  -9  21  12        365.23        424.35        10.93 o                         
  -6  21  12          6.93        115.14         8.33 o                         
  -2   3  13       3907.61       4285.16        73.82 o                         
  -1   4  13      34473.62      32350.71       271.73 o                         
  -3   5  13      19095.80      19730.40       189.04 o                         
  -5   6  13       2351.65       2875.71        58.57 o                         
  -2   6  13         29.61        581.84        24.16 o                         
  -4   7  13          1.68        544.44        24.49 o                         
  -1   7  13      10870.38      10405.71       126.02 o                         
  -6   8  13      12551.65      12129.82        91.97 o                         
  -3   8  13          3.21        775.91        23.30 o                         
  -8   9  13      32549.78      33545.91       204.28 o                         
  -5   9  13      26646.82      27412.90       189.71 o                         
  -2   9  13      21283.64      21749.07       199.49 o                         
  -7  10  13      34077.68      34185.05       220.47 o                         
  -4  10  13      53852.32      55806.93       405.08 o                         
  -1  10  13      24593.25      23079.92       215.78 o                         
  -9  11  13        533.44        622.66        12.56 o                         
  -6  11  13      11150.44      12013.05       104.85 o                         
  -3  11  13        866.89        752.87        21.83 o                         
 -11  12  13       2931.84       3399.48        29.13 o                         
  -8  12  13       4082.10       4437.45        34.10 o                         
  -5  12  13        140.59        249.70         9.82 o                         
  -2  12  13       8012.56       7806.49        62.32 o                         
 -10  13  13       1337.99       1569.29        18.64 o                         
  -7  13  13       5699.44       5193.93        41.15 o                         
  -4  13  13       1608.10       1185.01        22.60 o                         
  -1  13  13         39.74         66.43         9.41 o                         
 -12  14  13      26613.72      25129.58       140.87 o                         
  -9  14  13       8037.95       9643.37        65.41 o                         
  -6  14  13        461.06        460.85        12.56 o                         
  -3  14  13       2446.63       2585.67        30.85 o                         
 -14  15  13       4526.91       4232.22        38.79 o                         
 -11  15  13       3337.77       3245.65        30.58 o                         
  -8  15  13        793.67        978.30        16.90 o                         
  -5  15  13        366.06        383.28        13.74 o                         
  -2  15  13          0.03         19.06         9.44 o                         
 -13  16  13       1099.31       1154.50        19.05 o                         
 -10  16  13       2876.19       3079.31        34.88 o                         
  -7  16  13       4314.17       3535.85        34.54 o                         
  -4  16  13        356.14        358.84        12.43 o                         
  -1  16  13        296.16        285.46        11.23 o                         
 -15  17  13       9785.47      10199.98        88.86 o                         
 -12  17  13       1016.55       1147.55        20.02 o                         
  -9  17  13       5321.00       4610.65        43.83 o                         
  -6  17  13        916.22       1101.12        19.64 o                         
  -3  17  13       1793.84       1689.80        23.69 o                         
 -17  18  13       4239.96       4522.35        67.69 o                         
 -14  18  13         73.29        279.30        11.66 o                         
 -11  18  13       2421.46       2519.09        31.31 o                         
  -8  18  13        388.72        494.36        13.77 o                         
  -5  18  13       1380.83       1403.23        21.34 o                         
  -2  18  13         86.28         80.07         7.71 o                         
 -16  19  13       2526.59       2663.78        35.06 o                         
 -13  19  13        440.66        946.59        18.41 o                         
 -10  19  13       1928.57       1798.85        25.63 o                         
  -7  19  13        371.62        589.69        13.17 o                         
  -4  19  13        478.31        610.26        12.60 o                         
  -1  19  13        344.95        294.26         9.86 o                         
 -15  20  13        953.21       1055.96        19.23 o                         
 -12  20  13        812.21       1115.50        18.04 o                         
  -9  20  13         30.66         63.25         7.21 o                         
  -6  20  13        285.60        369.01        11.30 o                         
  -3  20  13        304.09        277.29        11.08 o                         
 -14  21  13        757.63        692.75        15.65 o                         
 -11  21  13        821.03        788.79        17.70 o                         
  -8  21  13       2061.29       2252.41        44.18 o                         
   0   1  14     167974.36     152808.45      1475.55 o                         
  -2   2  14     920643.44     826147.19     14808.94 o                         
  -1   3  14      11661.81      14605.87       143.48 o                         
  -3   4  14      32002.06      31938.24       293.14 o                         
   0   4  14     119079.36     125034.34      1347.53 o                         
  -5   5  14      62743.81      62131.40      1233.70 o                         
  -2   5  14      81971.34      84185.41       738.98 o                         
  -4   6  14       5108.02       5673.28        96.16 o                         
  -1   6  14         67.26       2921.99        53.55 o                         
  -6   7  14      21797.23      20682.94       149.69 o                         
  -3   7  14      12203.46      15104.47       183.38 o                         
   0   7  14        917.30       1575.06        62.54 o                         
  -8   8  14        468.85        277.85        16.07 o                         
  -5   8  14      14484.33      14824.65       116.33 o                         
  -2   8  14      35992.91      40187.49       383.22 o                         
  -7   9  14       2891.60       3139.26        31.95 o                         
  -4   9  14       8562.07      11535.56        98.08 o                         
  -1   9  14       1079.80       1050.98        25.77 o                         
  -9  10  14        230.90        516.47        13.58 o                         
  -6  10  14      10976.63      10822.79        90.69 o                         
  -3  10  14       9367.73       9476.08       100.25 o                         
   0  10  14       8032.54       8545.96       116.32 o                         
 -11  11  14       2249.81       1993.54        29.25 o                         
  -8  11  14         18.07        141.73         9.43 o                         
  -5  11  14       4087.35       4077.03        51.33 o                         
  -2  11  14      16647.69      16915.88       133.15 o                         
 -10  12  14      23184.54      22221.21       117.32 o                         
  -7  12  14         11.83         31.36         6.39 o                         
  -4  12  14      10397.15       9737.21        72.46 o                         
  -1  12  14        519.69        667.54        15.42 o                         
 -12  13  14       4048.35       4520.12        35.96 o                         
  -9  13  14       2445.35       2492.70        24.68 o                         
  -6  13  14       2414.55       2992.01        30.09 o                         
  -3  13  14       9094.67       8659.10        68.49 o                         
   0  13  14      33040.54      31193.06       299.60 o                         
 -14  14  14      23631.90      24555.61       218.22 o                         
 -11  14  14       2739.55       4637.18        37.70 o                         
  -8  14  14       1155.14        940.29        15.92 o                         
  -5  14  14        461.63        454.10        13.12 o                         
  -2  14  14      21462.11      22583.75       159.77 o                         
 -13  15  14        813.52        967.92        16.75 o                         
 -10  15  14      13618.04      12490.91        84.14 o                         
  -7  15  14       2079.24       1753.02        22.14 o                         
  -4  15  14       6622.83       6509.23        55.84 o                         
  -1  15  14        722.09       1183.00        21.34 o                         
 -15  16  14       2685.66       2698.04        30.76 o                         
 -12  16  14       2660.36       3397.93        35.77 o                         
  -9  16  14       9387.88       9210.24        71.18 o                         
  -6  16  14        105.56        297.06        11.60 o                         
  -3  16  14       2861.52       2826.01        32.55 o                         
   0  16  14      22475.09      21677.44       205.76 o                         
 -17  17  14      12539.04      12209.97       193.87 o                         
 -14  17  14       3117.64       3074.55        36.29 o                         
 -11  17  14        609.01        812.24        18.19 o                         
  -8  17  14      21681.74      20813.08       145.25 o                         
  -5  17  14        807.77        979.80        18.63 o                         
  -2  17  14        300.04        288.96        11.17 o                         
 -16  18  14        135.08        308.23        11.26 o                         
 -13  18  14        520.65        520.43        13.65 o                         
 -10  18  14       8762.53       8702.63        78.84 o                         
  -7  18  14        618.39       1165.66        19.57 o                         
  -4  18  14        567.67        620.45        13.75 o                         
  -1  18  14          6.74          9.18         6.49 o                         
 -18  19  14       1425.83       1150.55        31.45 o                         
 -15  19  14        181.67        179.36         9.86 o                         
 -12  19  14       1412.94       1502.35        22.70 o                         
  -9  19  14       5267.65       4830.12        47.60 o                         
  -6  19  14        745.47        643.99        13.41 o                         
  -3  19  14       2613.04       3083.11        38.21 o                         
 -17  20  14        370.52        249.68        16.12 o                         
 -14  20  14        293.79        354.17        11.97 o                         
 -11  20  14        231.71        373.18        10.77 o                         
  -8  20  14         43.87         59.00         6.94 o                         
  -5  20  14         22.47         40.05         7.37 o                         
 -13  21  14         16.66         18.86         6.00 o                         
 -10  21  14        457.38        447.85        11.59 o                         
  -7  21  14         89.07        130.14         9.73 o                         
  -1   2  15     199019.98     187875.72      1529.97 o                         
  -2   4  15     131448.02     131373.92      1098.18 o                         
  -4   5  15      26629.68      25651.60       257.80 o                         
  -1   5  15      11231.86      10436.23       135.99 o                         
  -3   6  15        412.53        403.00        20.77 o                         
  -5   7  15          0.30         27.55         9.24 o                         
  -2   7  15      25034.66      27801.76       299.46 o                         
  -7   8  15       1594.75       2135.56        25.37 o                         
  -4   8  15       3322.47       3150.99        40.96 o                         
  -1   8  15        754.00       1109.09        29.00 o                         
  -6   9  15      19052.53      18829.57       140.71 o                         
  -3   9  15      60449.27      64396.36       488.92 o                         
  -8  10  15       3434.72       4126.20        40.07 o                         
  -5  10  15       3082.68       3220.74        41.10 o                         
  -2  10  15        972.50       1562.20        32.34 o                         
 -10  11  15       4877.66       5335.01        36.04 o                         
  -7  11  15          0.06         63.36         9.21 o                         
  -4  11  15       2077.39       1595.42        30.74 o                         
  -1  11  15       5407.65       5601.39        49.24 o                         
  -9  12  15       2196.06       2584.94        23.23 o                         
  -6  12  15       5266.62       5032.37        39.86 o                         
  -3  12  15      11715.00      11068.15        78.17 o                         
 -11  13  15         49.68         87.11         7.50 o                         
  -8  13  15        358.39        430.24        10.69 o                         
  -5  13  15      15737.33      15619.18       104.14 o                         
  -2  13  15      62471.47      60982.17       363.19 o                         
 -13  14  15         57.72        371.04        10.89 o                         
 -10  14  15       7285.79       7408.71        52.52 o                         
  -7  14  15        735.39        760.47        14.23 o                         
  -4  14  15       7810.11       7789.95        65.51 o                         
  -1  14  15       3901.45       3950.11        39.40 o                         
 -12  15  15       6485.26       6271.98        48.76 o                         
  -9  15  15       2095.26       1664.12        23.80 o                         
  -6  15  15       5801.82       5759.56        48.70 o                         
  -3  15  15        266.99       1697.08        23.62 o                         
 -14  16  15       2352.17       3877.25        37.28 o                         
 -11  16  15       5087.38       5024.92        47.26 o                         
  -8  16  15       1530.65       1478.22        21.47 o                         
  -5  16  15      15865.78      15375.70       118.97 o                         
  -2  16  15         19.53         63.14         9.01 o                         
 -16  17  15       4410.23       4478.17        50.65 o                         
 -13  17  15      11255.31      10694.52        86.13 o                         
 -10  17  15       2162.14       2299.12        28.98 o                         
  -7  17  15       4426.44       3922.85        39.28 o                         
  -4  17  15       8114.49       8508.80        72.36 o                         
  -1  17  15      10255.17      10512.46        85.58 o                         
 -15  18  15        884.85        876.88        18.28 o                         
 -12  18  15       1935.51       1822.46        25.66 o                         
  -9  18  15       3881.19       3672.54        40.77 o                         
  -6  18  15         19.62         65.30         8.39 o                         
  -3  18  15       5292.79       5274.34        46.56 o                         
 -17  19  15        367.95        389.35        11.17 o                         
 -14  19  15        735.36       1187.06        19.73 o                         
 -11  19  15       3073.28       3602.04        37.27 o                         
  -8  19  15       5339.38       4825.12        44.97 o                         
  -5  19  15       1750.66       1579.33        21.23 o                         
  -2  19  15         89.88        204.25         9.53 o                         
 -16  20  15        430.23        438.14        12.95 o                         
 -13  20  15       2404.52       2173.42        33.98 o                         
 -10  20  15       2494.07       2790.37        31.33 o                         
  -7  20  15        922.89        734.12        15.65 o                         
  -4  20  15        580.95        330.32        11.30 o                         
 -12  21  15       5629.85       5162.23       102.73 o                         
  -9  21  15        595.56        434.65        11.09 o                         
  -6  21  15         31.72         53.65        21.24 o                         
  -1   1  16     266897.53     252750.09      2544.12 o                         
   0   2  16      51579.04      57465.11       662.75 o                         
  -2   3  16      22722.61      24508.73       234.81 o                         
  -4   4  16      56620.31      56792.96       627.86 o                         
  -1   4  16      67813.56      67826.64       544.34 o                         
  -3   5  16      31923.62      29502.54       277.14 o                         
   0   5  16     185302.42     203093.14      2431.90 o                         
  -5   6  16       1405.74       1151.67        34.87 o                         
  -2   6  16      30892.05      29521.71       285.40 o                         
  -7   7  16       8718.72       7218.09        89.24 o                         
  -4   7  16      34566.30      38984.97       362.00 o                         
  -1   7  16      89306.52      99265.60       859.44 o                         
  -6   8  16       2338.79       2386.72        26.55 o                         
  -3   8  16       2359.81       1999.63        33.42 o                         
   0   8  16       3447.80       4155.84        82.18 o                         
  -8   9  16        115.79        283.64         9.63 o                         
  -5   9  16      15603.44      16333.06       120.17 o                         
  -2   9  16       9107.40       8319.92        93.99 o                         
 -10  10  16        828.49       1639.86        30.32 o                         
  -7  10  16      33660.79      34640.51       231.51 o                         
  -4  10  16        307.20        635.74        17.81 o                         
  -1  10  16       9103.26       9209.37        97.36 o                         
  -9  11  16      11746.07      11203.19        66.56 o                         
  -6  11  16       8922.71       7990.15        79.47 o                         
  -3  11  16        102.90        272.47        12.68 o                         
   0  11  16      23707.98      23857.53       204.32 o                         
 -11  12  16       4522.75       4601.46        34.75 o                         
  -8  12  16          0.71         93.52         6.62 o                         
  -5  12  16       2714.17       2666.51        27.29 o                         
  -2  12  16      17369.47      16509.97       114.63 o                         
 -13  13  16        976.60       1076.76        23.38 o                         
 -10  13  16       4705.20       5366.37        39.69 o                         
  -7  13  16       9209.49       8801.10        59.18 o                         
  -4  13  16      34283.77      31765.85       202.68 o                         
  -1  13  16        188.24        283.66        12.18 o                         
 -12  14  16       1583.44       1272.28        18.00 o                         
  -9  14  16       9630.60       9039.66        62.84 o                         
  -6  14  16      12610.98      11536.27        81.34 o                         
  -3  14  16      53460.20      50073.92       302.17 o                         
   0  14  16       2840.96       2384.21        44.36 o                         
 -14  15  16       9425.18       9840.78        75.24 o                         
 -11  15  16      13383.79      12817.52        85.59 o                         
  -8  15  16       1146.81       1612.02        21.50 o                         
  -5  15  16        615.65       1095.15        20.02 o                         
  -2  15  16         15.99         28.10        10.17 o                         
 -16  16  16      21037.91      22396.47       235.13 o                         
 -13  16  16        405.90        586.74        14.44 o                         
 -10  16  16        244.99        677.36        15.78 o                         
  -7  16  16        256.35        685.98        15.85 o                         
  -4  16  16        291.48        241.39        11.69 o                         
  -1  16  16       2413.60       2801.99        30.44 o                         
 -15  17  16      12934.90      12155.33        99.34 o                         
 -12  17  16        229.93        425.24        12.76 o                         
  -9  17  16       5957.98       5784.62        53.70 o                         
  -6  17  16        679.02        839.88        17.22 o                         
  -3  17  16       2223.33       2095.17        25.78 o                         
   0  17  16       1683.20       2055.19        34.27 o                         
 -17  18  16        556.82        490.00        13.81 o                         
 -14  18  16       3936.47       3308.31        38.14 o                         
 -11  18  16        137.41        538.66        15.15 o                         
  -8  18  16       3953.04       3346.46        36.81 o                         
  -5  18  16         35.10         42.19         8.26 o                         
  -2  18  16       3985.75       4149.79        47.10 o                         
 -16  19  16          3.94         91.66         7.86 o                         
 -13  19  16       2815.57       2578.57        31.20 o                         
 -10  19  16         99.15        124.47         9.15 o                         
  -7  19  16        763.51        850.50        15.37 o                         
  -4  19  16       4935.87       4733.66        48.23 o                         
  -1  19  16       3346.32       2639.48        43.90 o                         
 -15  20  16       3212.59       2789.89        50.40 o                         
 -12  20  16         53.77        140.76         8.46 o                         
  -9  20  16        658.87        574.12        12.19 o                         
  -6  20  16       5990.35       4864.31       121.18 o                         
 -14  21  16       1651.84       1529.30        32.69 o                         
 -11  21  16       3257.76       2445.34        58.13 o                         
  -8  21  16       2657.60       2252.52        42.96 o                         
  -1   3  17       9697.26       9888.67       100.74 o                         
  -3   4  17         27.51        304.83        14.32 o                         
  -2   5  17      41897.68      42130.07       369.98 o                         
  -4   6  17      51654.39      53302.23       464.78 o                         
  -1   6  17      39871.91      42879.96       428.42 o                         
  -6   7  17       6028.49       5970.99        49.70 o                         
  -3   7  17       4637.43       4509.35        72.59 o                         
  -5   8  17       5940.35       5678.60        51.44 o                         
  -2   8  17        265.52        420.82        17.35 o                         
  -7   9  17      12125.20      12751.52        91.56 o                         
  -4   9  17        604.60        833.55        17.63 o                         
  -1   9  17       4269.95       4335.43        60.70 o                         
  -9  10  17      17491.88      16866.78       119.49 o                         
  -6  10  17       1835.66       1896.47        29.48 o                         
  -3  10  17       9312.26      10009.94       109.37 o                         
  -8  11  17       4908.90       4635.84        36.14 o                         
  -5  11  17       7348.72       7785.76        82.83 o                         
  -2  11  17       3166.31       3792.80        43.24 o                         
 -10  12  17       6689.64       6958.03        44.40 o                         
  -7  12  17        383.45        505.05        11.12 o                         
  -4  12  17      10617.66      10772.52        72.53 o                         
  -1  12  17       1175.80       1386.74        21.24 o                         
 -12  13  17       4668.75       5047.78        39.11 o                         
  -9  13  17       4442.16       4590.29        36.03 o                         
  -6  13  17       8621.47       8659.57        62.28 o                         
  -3  13  17      47992.29      45974.58       280.33 o                         
 -11  14  17      15853.67      14784.66        90.63 o                         
  -8  14  17       2397.17       2253.49        24.71 o                         
  -5  14  17      45183.16      44400.54       268.00 o                         
  -2  14  17       6206.98       6092.03        58.91 o                         
 -13  15  17      19439.77      19054.11       125.07 o                         
 -10  15  17      12886.65      12108.20        81.53 o                         
  -7  15  17      15364.11      14295.03        96.71 o                         
  -4  15  17        193.75        845.90        16.92 o                         
  -1  15  17        295.39        440.16        14.12 o                         
 -15  16  17      10775.40      10781.57        84.16 o                         
 -12  16  17         77.97        773.87        16.22 o                         
  -9  16  17        985.42        672.31        15.63 o                         
  -6  16  17        560.26       1027.27        19.35 o                         
  -3  16  17       3476.77       3434.18        38.40 o                         
 -14  17  17        183.47        230.78        11.94 o                         
 -11  17  17       3464.67       3835.80        42.41 o                         
  -8  17  17         20.46        125.21        10.16 o                         
  -5  17  17       1346.23       1556.28        22.30 o                         
  -2  17  17         73.21        164.47         9.73 o                         
 -16  18  17       1803.17       1728.72        25.78 o                         
 -13  18  17        361.36        380.03        11.81 o                         
 -10  18  17        473.22       1176.92        21.62 o                         
  -7  18  17       5799.36       5650.90        49.57 o                         
  -4  18  17          7.21        226.76         9.57 o                         
  -1  18  17        735.06        920.62        15.71 o                         
 -18  19  17        180.97        120.09        11.62 o                         
 -15  19  17        864.12        960.81        19.58 o                         
 -12  19  17       1894.72       1894.55        25.46 o                         
  -9  19  17       4330.36       4487.52        44.37 o                         
  -6  19  17        451.73        568.08        12.50 o                         
  -3  19  17         82.40        170.28         7.75 o                         
 -14  20  17       1682.38       1694.57        25.07 o                         
 -11  20  17        574.35        861.03        16.16 o                         
  -8  20  17       1381.34       1194.43        19.28 o                         
  -5  20  17       1527.40       1281.93        37.95 o                         
 -13  21  17       2664.61       2223.54        52.32 o                         
 -10  21  17       8260.94       7574.75       109.49 o                         
  -7  21  17        190.22        165.76         9.04 o                         
   0   0  18    1093384.38    1030552.25     14940.84 o                         
  -1   2  18      44672.97      43340.25       341.31 o                         
  -3   3  18         23.03       1150.68        39.73 o                         
   0   3  18    1119990.50    1067122.25     11285.26 o                         
  -2   4  18       4614.02       4005.92        57.09 o                         
  -4   5  18      21437.70      23462.05       229.21 o                         
  -1   5  18      21470.43      22453.22       209.44 o                         
  -6   6  18       6509.40       7194.62        98.84 o                         
  -3   6  18       6941.33       9053.71       109.24 o                         
   0   6  18         85.22       1642.55        51.34 o                         
  -5   7  18       1229.87       1412.78        20.31 o                         
  -2   7  18      16042.67      17163.51       178.74 o                         
  -7   8  18       5118.28       5016.11        44.54 o                         
  -4   8  18       1802.98       2218.11        27.13 o                         
  -1   8  18       1068.53       2721.41        44.15 o                         
  -9   9  18      15192.73      14938.68       153.72 o                         
  -6   9  18         34.69        372.61        11.66 o                         
  -3   9  18       2005.27       2391.36        37.01 o                         
   0   9  18      38070.47      41717.89       521.09 o                         
  -8  10  18       6602.46       7061.08        63.33 o                         
  -5  10  18        314.54        476.91        16.06 o                         
  -2  10  18       7534.32       7523.76        89.65 o                         
 -10  11  18       2403.99       2479.67        21.11 o                         
  -7  11  18       6651.20       6251.85        54.88 o                         
  -4  11  18       4626.89       4852.44        54.68 o                         
  -1  11  18        288.68        406.43        12.24 o                         
 -12  12  18         87.84         92.90        10.35 o                         
  -9  12  18      15940.40      15130.86        81.91 o                         
  -6  12  18       3591.91       3858.24        33.80 o                         
  -3  12  18       6862.34       6294.35        53.79 o                         
   0  12  18       2241.73       2098.28        40.42 o                         
 -11  13  18        476.20        392.86        10.67 o                         
  -8  13  18        710.79        793.28        13.84 o                         
  -5  13  18        143.20        171.42         9.11 o                         
  -2  13  18       3463.43       3003.41        32.96 o                         
 -13  14  18       3906.19       4082.90        35.57 o                         
 -10  14  18       3577.44       3775.67        33.25 o                         
  -7  14  18       4372.00       4480.30        39.56 o                         
  -4  14  18       2862.47       2707.65        30.95 o                         
  -1  14  18       1872.95       2241.69        29.65 o                         
 -15  15  18        714.94        568.72        19.47 o                         
 -12  15  18        166.54         68.38         8.80 o                         
  -9  15  18       1256.28       1778.99        23.68 o                         
  -6  15  18       4938.91       5085.23        46.13 o                         
  -3  15  18        583.83       1021.92        18.54 o                         
   0  15  18       1243.04       1603.54        35.28 o                         
 -14  16  18       3098.72       3158.38        33.15 o                         
 -11  16  18       2905.78       2679.93        31.31 o                         
  -8  16  18       2085.72       2034.98        27.11 o                         
  -5  16  18        757.48        885.40        18.88 o                         
  -2  16  18       1225.19       1189.44        20.31 o                         
 -16  17  18       2294.56       2305.62        30.49 o                         
 -13  17  18       1806.73       1922.91        25.34 o                         
 -10  17  18        988.94       1106.20        20.94 o                         
  -7  17  18       4006.95       3918.02        38.89 o                         
  -4  17  18         23.48        134.23         9.63 o                         
  -1  17  18         46.55         64.02         7.57 o                         
 -18  18  18         23.42         48.22        10.09 o                         
 -15  18  18        532.41        688.87        16.40 o                         
 -12  18  18       4166.09       4640.13        47.88 o                         
  -9  18  18         42.10         86.94         9.30 o                         
  -6  18  18       4472.90       3902.91        38.73 o                         
  -3  18  18        307.15        416.57        10.60 o                         
   0  18  18        768.41        877.47        30.66 o                         
 -17  19  18       1386.08       1420.88        39.21 o                         
 -14  19  18       5452.53       5732.20        59.99 o                         
 -11  19  18       2882.08       3925.95        40.91 o                         
  -8  19  18         31.66         36.83         7.71 o                         
  -5  19  18       2039.46       1750.10        22.14 o                         
  -2  19  18         68.23        103.76         7.27 o                         
 -16  20  18          3.46         33.29         7.43 o                         
 -13  20  18          0.04        525.91        13.87 o                         
 -10  20  18        446.42        394.01        11.28 o                         
  -7  20  18       3226.02       2621.03        53.22 o                         
  -4  20  18       1651.78       1248.08        29.75 o                         
 -12  21  18        885.94        860.47        26.22 o                         
  -9  21  18       2000.15       1599.20        58.71 o                         
  -2   3  19       3017.63       2617.21        41.36 o                         
  -1   4  19      24825.37      23465.19       203.25 o                         
  -3   5  19        172.91        218.22        12.39 o                         
  -5   6  19        743.46        555.44        19.50 o                         
  -2   6  19       8488.76       8880.59       115.84 o                         
  -4   7  19      36738.42      38069.54       282.52 o                         
  -1   7  19      13682.78      14861.71       153.89 o                         
  -6   8  19      73244.66      77341.80       464.90 o                         
  -3   8  19      30734.55      31958.71       240.57 o                         
  -8   9  19      51466.38      52231.30       339.45 o                         
  -5   9  19       3418.10       4223.43        43.36 o                         
  -2   9  19       7017.70       7141.57        79.13 o                         
  -7  10  19      10300.65       9702.12        82.92 o                         
  -4  10  19        184.86        262.28        14.16 o                         
  -1  10  19      14229.33      14202.10       120.78 o                         
  -9  11  19       1034.22       1130.52        13.84 o                         
  -6  11  19       1034.65       1140.33        18.40 o                         
  -3  11  19        550.13        631.22        15.48 o                         
 -11  12  19       4183.12       4000.93        31.48 o                         
  -8  12  19       4299.65       4053.29        31.41 o                         
  -5  12  19        253.51        213.19         8.89 o                         
  -2  12  19       1983.86       3093.84        33.52 o                         
 -10  13  19       6934.74       7541.59        50.61 o                         
  -7  13  19       7277.41       7533.64        57.08 o                         
  -4  13  19       1993.51       2247.43        26.94 o                         
  -1  13  19       9218.33       8865.83        71.44 o                         
 -12  14  19      13028.98      14011.33        90.38 o                         
  -9  14  19         29.92         87.16         8.12 o                         
  -6  14  19      11208.59      10431.42        74.43 o                         
  -3  14  19       5673.56       5566.88        47.69 o                         
 -14  15  19      19403.30      20228.84       139.85 o                         
 -11  15  19       7814.33       7958.54        59.76 o                         
  -8  15  19       3923.10       4089.07        40.56 o                         
  -5  15  19        143.05        214.13        10.72 o                         
  -2  15  19      10654.73      10926.76        93.19 o                         
 -13  16  19         41.74         62.94         8.78 o                         
 -10  16  19        313.17        235.13        11.24 o                         
  -7  16  19        190.67        323.24        11.93 o                         
  -4  16  19          6.27         99.14         9.45 o                         
  -1  16  19       2293.85       1992.77        26.04 o                         
 -15  17  19        616.16        939.84        18.62 o                         
 -12  17  19        938.00       1114.79        19.59 o                         
  -9  17  19       1175.76        968.59        19.40 o                         
  -6  17  19       8790.69       7829.41        65.11 o                         
  -3  17  19       2453.76       2327.33        27.69 o                         
 -17  18  19        606.10        756.87        18.96 o                         
 -14  18  19       6314.58       6555.90        64.17 o                         
 -11  18  19        666.89        739.38        17.22 o                         
  -8  18  19          3.29         33.80         8.35 o                         
  -5  18  19       1251.31       1333.49        19.44 o                         
  -2  18  19         23.57        343.17         9.65 o                         
 -16  19  19       1099.71       1014.36        27.00 o                         
 -13  19  19        941.32        832.87        17.43 o                         
 -10  19  19        360.88        696.94        15.41 o                         
  -7  19  19         17.30        168.03         8.60 o                         
  -4  19  19         27.20         31.79         6.23 o                         
  -1  19  19        121.84        114.00        17.77 o                         
 -15  20  19        587.70        481.03        13.10 o                         
 -12  20  19       1035.68        911.07        18.02 o                         
  -9  20  19        888.52       1086.03        18.39 o                         
  -6  20  19       3081.75       2470.27        65.83 o                         
 -14  21  19       1300.48        871.83        47.81 o                         
 -11  21  19       1216.20       1278.50        27.31 o                         
  -8  21  19          0.19        159.95         9.51 o                         
   0   1  20       5321.08       5629.83        82.00 o                         
  -2   2  20      48066.77      40263.98       440.27 o                         
  -1   3  20       5948.67      12216.20       121.36 o                         
  -3   4  20      52195.16      55415.29       487.51 o                         
   0   4  20     244335.67     255989.97      3083.72 o                         
  -5   5  20      86583.22      90749.86      1166.49 o                         
  -2   5  20     131765.48     134276.05      1098.22 o                         
  -4   6  20      36657.07      38589.69       356.89 o                         
  -1   6  20      12907.60      14097.23       154.33 o                         
  -6   7  20       3343.17       3702.21        36.21 o                         
  -3   7  20       3947.62       3831.73        49.95 o                         
   0   7  20      82553.92      82218.87       908.75 o                         
  -8   8  20      33648.38      30731.39       288.89 o                         
  -5   8  20       9044.73       9018.44        74.09 o                         
  -2   8  20          0.87       1860.76        31.18 o                         
  -7   9  20       4290.98       4178.46        38.52 o                         
  -4   9  20       1261.68       2607.12        36.63 o                         
  -1   9  20         44.12        301.83        16.03 o                         
  -9  10  20      13451.15      12567.83        72.75 o                         
  -6  10  20       2328.04       2147.10        31.70 o                         
  -3  10  20       9355.06       8816.23        93.36 o                         
   0  10  20        244.63        235.98        13.52 o                         
 -11  11  20        211.25        356.61        12.48 o                         
  -8  11  20       9447.15       9561.44        57.52 o                         
  -5  11  20       6798.89       6802.79        55.90 o                         
  -2  11  20       4240.29       3282.15        34.05 o                         
 -10  12  20        919.34       1226.75        15.40 o                         
  -7  12  20       4855.07       4892.29        39.83 o                         
  -4  12  20       8406.43       8699.39        61.91 o                         
  -1  12  20       3169.75       4219.15        39.74 o                         
 -12  13  20      26623.43      27343.74       153.55 o                         
  -9  13  20       3902.73       3480.22        29.81 o                         
  -6  13  20       6452.03       7330.51        57.75 o                         
  -3  13  20      10688.79       9983.89        72.61 o                         
   0  13  20      17968.80      16648.41       169.59 o                         
 -14  14  20       3097.86       2742.16        43.97 o                         
 -11  14  20       4172.80       3878.25        32.43 o                         
  -8  14  20      16344.87      15088.02        94.60 o                         
  -5  14  20         45.07        104.66         9.13 o                         
  -2  14  20        745.48        716.85        16.38 o                         
 -13  15  20      33436.00      33570.16       213.04 o                         
 -10  15  20       5554.31       5080.23        43.32 o                         
  -7  15  20       2003.57       3600.34        34.68 o                         
  -4  15  20        573.23        487.19        13.21 o                         
  -1  15  20       4376.67       4707.95        48.43 o                         
 -15  16  20        140.00        251.79        11.02 o                         
 -12  16  20        719.52       1344.26        22.40 o                         
  -9  16  20       3741.05       3529.16        37.82 o                         
  -6  16  20       2087.70       1671.19        23.41 o                         
  -3  16  20        980.29        708.81        16.43 o                         
   0  16  20      11113.49      10867.32       111.36 o                         
 -17  17  20       6070.62       5810.70       162.88 o                         
 -14  17  20       8673.67       8402.68        74.29 o                         
 -11  17  20      21706.38      20252.97       158.68 o                         
  -8  17  20       9607.45       8387.59        69.20 o                         
  -5  17  20       3063.41       2771.76        31.44 o                         
  -2  17  20        141.06        429.06        12.62 o                         
 -16  18  20       1690.10       1589.15        25.92 o                         
 -13  18  20       3714.71       3300.70        37.05 o                         
 -10  18  20         27.63         20.50         8.58 o                         
  -7  18  20       5577.05       5183.49        46.86 o                         
  -4  18  20       1153.59       1106.97        16.75 o                         
  -1  18  20       8901.14       8891.63       143.83 o                         
 -15  19  20       3003.43       3043.69        44.35 o                         
 -12  19  20       5983.47       6123.04        62.09 o                         
  -9  19  20         46.16         48.79         7.79 o                         
  -6  19  20       5771.40       5300.79        47.81 o                         
  -3  19  20       1467.93       1502.57        32.73 o                         
 -14  20  20         41.89         85.56         8.19 o                         
 -11  20  20       5498.63       5883.96        73.41 o                         
  -8  20  20         46.86        222.97         9.52 o                         
  -5  20  20        832.83        473.42        13.43 o                         
 -13  21  20       1451.67       1259.15        32.86 o                         
 -10  21  20        443.20        504.58        14.88 o                         
  -1   2  21      68228.80      64865.77       498.73 o                         
  -2   4  21       5395.17       4847.25        59.35 o                         
  -4   5  21       7044.89       7180.19        83.10 o                         
  -1   5  21       2499.54       1906.51        36.79 o                         
  -3   6  21        961.29       1197.24        27.87 o                         
  -5   7  21       2815.98       3095.09        42.51 o                         
  -2   7  21        717.34        955.88        21.72 o                         
  -7   8  21       3336.47       3888.29        37.71 o                         
  -4   8  21       8330.17       8342.66        72.44 o                         
  -1   8  21        576.18        924.93        23.85 o                         
  -6   9  21       2962.81       3614.37        37.46 o                         
  -3   9  21       9574.77       9418.59        93.49 o                         
  -8  10  21      50334.28      50959.39       326.86 o                         
  -5  10  21       5124.04       5034.03        59.16 o                         
  -2  10  21        357.45        470.61        20.38 o                         
 -10  11  21      18247.21      18133.79        94.17 o                         
  -7  11  21       1557.06       1678.79        20.17 o                         
  -4  11  21       8911.99       9476.11        74.60 o                         
  -1  11  21          9.35         62.34         7.89 o                         
  -9  12  21       2194.73       2185.10        21.38 o                         
  -6  12  21        971.14        929.51        16.19 o                         
  -3  12  21        684.12       1005.71        18.47 o                         
 -11  13  21      15941.00      15765.68        92.15 o                         
  -8  13  21         33.52        163.38         8.83 o                         
  -5  13  21      29180.71      30486.65       178.93 o                         
  -2  13  21       7302.53       7671.47        61.93 o                         
 -13  14  21       3013.04       3230.33        33.55 o                         
 -10  14  21        240.05        301.78        10.21 o                         
  -7  14  21       1103.04        904.54        16.72 o                         
  -4  14  21        855.21        865.44        16.55 o                         
  -1  14  21        136.56        665.52        17.83 o                         
 -12  15  21        252.78        365.47        11.41 o                         
  -9  15  21       1809.81       1751.63        22.38 o                         
  -6  15  21       4346.21       3664.89        36.40 o                         
  -3  15  21       3110.47       3117.81        35.35 o                         
 -14  16  21        802.41       1217.58        20.53 o                         
 -11  16  21        486.94        294.06        11.47 o                         
  -8  16  21          0.32         37.23         9.02 o                         
  -5  16  21       1123.05       1044.12        19.31 o                         
  -2  16  21       1005.36       1099.76        20.16 o                         
 -16  17  21       1233.52        990.60        21.20 o                         
 -13  17  21         69.21         77.45         9.35 o                         
 -10  17  21       1144.76       1547.41        23.86 o                         
  -7  17  21         33.49         29.43         8.41 o                         
  -4  17  21       1269.58       1025.81        17.72 o                         
  -1  17  21        367.35        472.07        11.26 o                         
 -15  18  21        250.83        271.61        11.31 o                         
 -12  18  21        476.70        776.38        16.95 o                         
  -9  18  21       2314.46       2836.11        31.51 o                         
  -6  18  21       2792.98       2658.02        29.18 o                         
  -3  18  21       3607.43       3651.37        35.75 o                         
 -17  19  21        116.55        166.85        11.52 o                         
 -14  19  21       2318.37       2015.75        32.87 o                         
 -11  19  21       2793.34       2614.26        34.26 o                         
  -8  19  21       3912.48       3943.93        39.96 o                         
  -5  19  21       2966.92       2610.65        35.79 o                         
  -2  19  21        564.47        527.40        13.44 o                         
 -16  20  21          7.83         35.27        10.77 o                         
 -13  20  21      10093.99       9333.21       160.17 o                         
 -10  20  21        507.44        527.53        13.63 o                         
  -7  20  21        907.84       1031.31        28.85 o                         
  -4  20  21        355.75        344.66        12.61 o                         
 -12  21  21       1605.24       1413.55        27.89 o                         
  -9  21  21       4667.79       3778.15        95.42 o                         
  -1   1  22        964.31       6255.69        91.45 o                         
   0   2  22      85501.83      80563.08       862.02 o                         
  -2   3  22      40940.77      42855.90       362.43 o                         
  -4   4  22       4670.42       4359.05        88.96 o                         
  -1   4  22       8520.56       9560.75        99.89 o                         
  -3   5  22        719.25       1702.05        34.68 o                         
   0   5  22      49083.41      54537.27       650.82 o                         
  -5   6  22      14988.25      16689.18       120.88 o                         
  -2   6  22       1194.50       2108.14        32.56 o                         
  -7   7  22      13500.63      13691.49       147.78 o                         
  -4   7  22      17401.33      17584.32       136.01 o                         
  -1   7  22        879.61       1021.40        28.09 o                         
  -6   8  22      21815.38      23484.88       158.96 o                         
  -3   8  22      10624.65      14025.44       134.66 o                         
   0   8  22      17771.60      17927.80       314.23 o                         
  -8   9  22      19805.94      22173.70       151.51 o                         
  -5   9  22       9564.18      11789.26        93.61 o                         
  -2   9  22      11218.45      11435.84       117.14 o                         
 -10  10  22       4493.72       5089.59        46.37 o                         
  -7  10  22       8197.13       9103.30        79.95 o                         
  -4  10  22       7658.29       7279.60        86.37 o                         
  -1  10  22      11190.09      10997.22        89.24 o                         
  -9  11  22       7078.72       7344.60        46.15 o                         
  -6  11  22       7253.55       7213.76        53.81 o                         
  -3  11  22       3312.16       3429.46        34.69 o                         
   0  11  22      21607.57      19012.90       175.23 o                         
 -11  12  22       6582.56       6072.66        41.16 o                         
  -8  12  22       1565.61       1510.82        18.39 o                         
  -5  12  22        142.56        162.56         8.17 o                         
  -2  12  22        334.13        698.64        15.08 o                         
 -13  13  22      23144.05      23996.00       201.01 o                         
 -10  13  22       1965.98       1903.31        20.14 o                         
  -7  13  22       1832.64       1836.82        23.09 o                         
  -4  13  22         17.41       1032.71        18.16 o                         
  -1  13  22       1487.20       1291.01        21.30 o                         
 -12  14  22          2.04         14.10         7.81 o                         
  -9  14  22       1647.64       1299.20        18.49 o                         
  -6  14  22      18859.32      18757.59       120.67 o                         
  -3  14  22       1716.29       1762.30        24.92 o                         
   0  14  22       1574.11       1566.15        37.31 o                         
 -14  15  22        255.42        291.84        11.72 o                         
 -11  15  22      29747.70      26793.95       171.06 o                         
  -8  15  22       6416.23       5577.77        46.14 o                         
  -5  15  22      12712.32      10934.70        80.08 o                         
  -2  15  22       6645.30       7404.71        69.98 o                         
 -16  16  22       1862.67       1672.60        38.04 o                         
 -13  16  22       2255.74       2027.69        26.19 o                         
 -10  16  22       3807.96       4712.96        45.99 o                         
  -7  16  22         27.13        152.11         9.33 o                         
  -4  16  22        213.43        252.56        12.17 o                         
  -1  16  22        199.51        390.51        12.05 o                         
 -15  17  22       1015.09       1315.14        23.52 o                         
 -12  17  22         99.38        120.50         9.38 o                         
  -9  17  22          2.75         17.25         8.90 o                         
  -6  17  22        427.07        532.47        13.28 o                         
  -3  17  22        257.74        378.14        11.02 o                         
   0  17  22       7791.60       7716.59       107.43 o                         
 -17  18  22       1071.06       1114.87        36.16 o                         
 -14  18  22         11.98       1714.85        26.61 o                         
 -11  18  22       2363.18       2339.04        30.28 o                         
  -8  18  22        595.14        940.52        17.00 o                         
  -5  18  22       2105.09       2154.18        25.33 o                         
  -2  18  22          0.67        121.20         6.75 o                         
 -16  19  22       2823.96       2414.35        50.02 o                         
 -13  19  22        946.86        873.63        19.12 o                         
 -10  19  22        162.78        680.09        14.67 o                         
  -7  19  22        115.97        183.59         8.53 o                         
  -4  19  22       4731.98       4585.63        69.70 o                         
 -15  20  22       2051.01       1985.27        36.73 o                         
 -12  20  22        206.25        238.81        10.34 o                         
  -9  20  22       3252.24       2704.76        45.73 o                         
  -6  20  22        150.49        154.87         9.65 o                         
 -11  21  22        755.08        991.18        33.16 o                         
  -1   3  23      14343.53      13520.27       126.28 o                         
  -3   4  23      30034.02      31037.34       297.02 o                         
  -2   5  23      10041.78      10455.14       111.04 o                         
  -4   6  23       5875.50       5555.29        54.85 o                         
  -1   6  23      36480.26      34567.21       275.64 o                         
  -6   7  23       3450.67       2941.13        34.24 o                         
  -3   7  23      26183.49      28986.81       233.22 o                         
  -5   8  23        143.91        209.29        10.32 o                         
  -2   8  23      36213.92      37976.87       303.72 o                         
  -7   9  23        433.71        474.82        12.24 o                         
  -4   9  23       1935.97       2065.40        30.72 o                         
  -1   9  23       2192.92       1681.79        35.51 o                         
  -9  10  23      10470.14      10513.96        62.12 o                         
  -6  10  23       8521.00       8855.80        80.28 o                         
  -3  10  23      13980.01      13320.47       127.43 o                         
  -8  11  23        125.66        157.08         6.81 o                         
  -5  11  23         29.98         65.73         7.54 o                         
  -2  11  23       2177.56       2444.28        28.73 o                         
 -10  12  23          0.25        262.02         8.50 o                         
  -7  12  23       4528.66       4419.04        36.31 o                         
  -4  12  23      18990.66      19224.99       123.37 o                         
  -1  12  23      73431.20      70927.06       416.73 o                         
 -12  13  23       5715.69       5598.99        42.58 o                         
  -9  13  23        975.49        967.55        15.60 o                         
  -6  13  23       3493.84       3214.14        32.62 o                         
  -3  13  23        547.68        421.40        12.20 o                         
 -11  14  23       2864.02       2371.69        24.07 o                         
  -8  14  23         20.40         49.72         8.24 o                         
  -5  14  23        894.92       1133.82        18.68 o                         
  -2  14  23       2938.05       2854.42        31.51 o                         
 -13  15  23      22467.57      22694.75       152.30 o                         
 -10  15  23       6578.30       6669.58        54.73 o                         
  -7  15  23      13287.04      13286.94        91.64 o                         
  -4  15  23        141.60        887.80        17.35 o                         
  -1  15  23       4631.85       4405.15        50.11 o                         
 -15  16  23        699.38       1212.49        21.83 o                         
 -12  16  23       2641.17       3478.19        37.17 o                         
  -9  16  23       2546.46       2173.34        29.25 o                         
  -6  16  23        165.92        398.61        12.23 o                         
  -3  16  23       1539.23       1904.96        27.38 o                         
 -14  17  23       1055.27       1206.66        21.29 o                         
 -11  17  23       2425.81       2719.79        33.33 o                         
  -8  17  23        162.79        161.73         9.56 o                         
  -5  17  23         59.72        100.67         9.39 o                         
  -2  17  23        282.66        199.07         9.06 o                         
 -16  18  23       2091.81       2200.94        37.91 o                         
 -13  18  23       5680.49       6041.01        63.71 o                         
 -10  18  23       4777.74       5127.04        46.93 o                         
  -7  18  23       1107.99        771.52        14.45 o                         
  -4  18  23       3753.73       3598.50        36.70 o                         
  -1  18  23       3602.47       3371.12        76.88 o                         
 -15  19  23        289.91        409.03        14.65 o                         
 -12  19  23          2.35        438.39        13.74 o                         
  -9  19  23        373.45        310.43        11.15 o                         
  -6  19  23        672.15        648.23        13.95 o                         
  -3  19  23        891.20       1273.55        30.55 o                         
 -14  20  23          3.26         46.30         7.56 o                         
 -11  20  23       2333.60       2640.82        58.32 o                         
  -8  20  23       2781.66       2624.98        55.53 o                         
  -5  20  23       1691.14       1406.39        30.64 o                         
 -10  21  23        206.47        331.66        13.67 o                         
   0   0  24     556643.56     554912.25      8509.65 o                         
  -1   2  24     102720.11     101923.37       793.96 o                         
  -3   3  24     118301.25     120549.09      1358.29 o                         
   0   3  24      29953.54      28984.80       359.45 o                         
  -2   4  24      31599.89      31298.88       260.99 o                         
  -4   5  24       4301.23       5027.82        64.65 o                         
  -1   5  24      81297.70      84661.20       618.74 o                         
  -6   6  24      26190.92      26237.25       266.39 o                         
  -3   6  24      30041.81      32790.09       250.04 o                         
   0   6  24       4810.95       4102.59        82.06 o                         
  -5   7  24      16115.10      15740.78       119.14 o                         
  -2   7  24       5922.15       6275.16        67.01 o                         
  -7   8  24       2260.05       2624.75        28.93 o                         
  -4   8  24      32713.73      33085.39       236.49 o                         
  -1   8  24       5196.13       5850.29        68.24 o                         
  -9   9  24      21851.76      20880.04       156.72 o                         
  -6   9  24        173.64        470.67        14.75 o                         
  -3   9  24      14518.93      13892.73       126.52 o                         
   0   9  24        465.91       1210.50        32.34 o                         
  -8  10  24      19266.40      18920.62       105.30 o                         
  -5  10  24         62.12        117.35        11.52 o                         
  -2  10  24        154.37        325.16        15.44 o                         
 -10  11  24          0.86         29.60         5.88 o                         
  -7  11  24        405.75        521.32        10.98 o                         
  -4  11  24       1619.82       1796.78        22.79 o                         
  -1  11  24         22.77        560.74        13.76 o                         
 -12  12  24       3940.72       5183.97        56.79 o                         
  -9  12  24      10814.97      10850.17        64.57 o                         
  -6  12  24         15.36        112.94         8.01 o                         
  -3  12  24       8957.88      10397.50        74.87 o                         
   0  12  24      21696.91      21063.90       196.01 o                         
 -11  13  24      28777.03      28972.48       156.44 o                         
  -8  13  24       3385.27       4033.61        38.80 o                         
  -5  13  24       7293.76       7853.74        59.52 o                         
  -2  13  24       6666.15       6627.47        55.18 o                         
 -13  14  24       4085.30       4363.06        38.25 o                         
 -10  14  24       5122.89       4577.18        37.76 o                         
  -7  14  24        142.68        231.48        10.68 o                         
  -4  14  24         66.90        194.95        10.08 o                         
  -1  14  24       2261.64       2094.52        30.42 o                         
 -15  15  24       1128.94       1334.93        32.97 o                         
 -12  15  24       1225.19       1220.69        18.24 o                         
  -9  15  24        442.65        811.77        16.91 o                         
  -6  15  24       1793.04       1966.56        24.85 o                         
  -3  15  24       4276.39       4040.42        41.45 o                         
   0  15  24       1282.35       1421.38        33.41 o                         
 -14  16  24       7015.12       7361.92        68.13 o                         
 -11  16  24      16377.81      17119.31       120.89 o                         
  -8  16  24        818.17       1079.36        18.66 o                         
  -5  16  24        377.26        466.99        13.50 o                         
  -2  16  24         40.59        138.83        10.61 o                         
 -16  17  24       1804.02       1739.70        32.60 o                         
 -13  17  24       1268.32       1705.43        25.03 o                         
 -10  17  24      19823.69      19348.24       142.69 o                         
  -7  17  24        123.67        428.72        12.26 o                         
  -4  17  24       2138.81       2270.44        27.71 o                         
  -1  17  24          0.61         82.13         6.73 o                         
 -18  18  24       1409.00       1044.18        46.01 o                         
 -15  18  24       1425.50       2020.56        29.35 o                         
 -12  18  24          9.45       1036.57        20.55 o                         
  -9  18  24      14609.44      13679.37       107.33 o                         
  -6  18  24       2553.10       2786.85        31.55 o                         
  -3  18  24       2360.62       2190.22        26.28 o                         
   0  18  24         26.42        107.50        16.56 o                         
 -17  19  24        159.83        135.88        11.86 o                         
 -14  19  24       6038.65       5634.93        72.63 o                         
 -11  19  24        948.33        731.37        16.41 o                         
  -8  19  24        308.65        342.42        11.06 o                         
  -5  19  24         67.29         87.23         6.89 o                         
  -2  19  24       3727.97       3493.84        79.87 o                         
 -13  20  24        948.58       1022.89        29.43 o                         
 -10  20  24       4263.08       4423.88        72.97 o                         
  -7  20  24         57.40        185.59         8.92 o                         
  -2   3  25       3427.23       3076.82        58.24 o                         
  -1   4  25     140149.61     141597.84      1186.90 o                         
  -3   5  25      11673.29      11974.92       106.49 o                         
  -5   6  25       4643.02       3755.70        36.21 o                         
  -2   6  25      52241.93      53113.08       401.51 o                         
  -4   7  25      15326.40      16454.07       124.60 o                         
  -1   7  25       3222.29       3683.51        47.92 o                         
  -6   8  25      61398.59      60601.18       382.32 o                         
  -3   8  25       5962.02       6421.97        70.73 o                         
  -8   9  25       1848.54       2180.20        26.74 o                         
  -5   9  25       6681.71       7657.94        71.53 o                         
  -2   9  25       6172.52       6579.20        75.73 o                         
  -7  10  25       1329.09       1390.59        17.87 o                         
  -4  10  25       3734.19       3679.56        40.20 o                         
  -1  10  25      25136.81      24147.59       158.76 o                         
  -9  11  25        471.59        595.90        10.75 o                         
  -6  11  25       5823.17       6187.01        47.10 o                         
  -3  11  25       1046.68       1055.09        17.72 o                         
 -11  12  25       5589.07       5523.52        38.37 o                         
  -8  12  25      13170.57      13380.14        79.73 o                         
  -5  12  25      14136.68      13704.41        89.47 o                         
  -2  12  25       7622.19       7614.32        62.37 o                         
 -10  13  25       2196.36       2450.74        23.45 o                         
  -7  13  25        438.21        635.90        14.19 o                         
  -4  13  25       1850.01       1555.94        21.92 o                         
  -1  13  25      17646.48      17984.66       119.11 o                         
 -12  14  25        848.64       2088.31        24.23 o                         
  -9  14  25         17.18        705.70        15.13 o                         
  -6  14  25       8497.02       8533.12        62.99 o                         
  -3  14  25      12076.75      11462.04        81.57 o                         
 -14  15  25          6.94         36.99         8.58 o                         
 -11  15  25      36703.73      36770.71       228.05 o                         
  -8  15  25       6606.80       6891.52        56.94 o                         
  -5  15  25        258.78        694.76        15.15 o                         
  -2  15  25        931.48        956.16        20.31 o                         
 -13  16  25       2493.92       2251.37        28.44 o                         
 -10  16  25       2123.28       2153.76        27.72 o                         
  -7  16  25       1252.28       1103.11        17.50 o                         
  -4  16  25       5025.52       4741.62        45.98 o                         
  -1  16  25         81.80         90.24         9.02 o                         
 -15  17  25        644.60        985.39        21.03 o                         
 -12  17  25        805.36        974.11        17.61 o                         
  -9  17  25        305.49        223.29        10.58 o                         
  -6  17  25       4588.59       3929.73        37.00 o                         
  -3  17  25       5466.33       5761.50        51.29 o                         
 -17  18  25        770.60        706.21        21.00 o                         
 -14  18  25      12402.73      12567.04       136.13 o                         
 -11  18  25      11539.29      11297.26        96.90 o                         
  -8  18  25          9.50         28.62         8.16 o                         
  -5  18  25        349.67        272.61        10.01 o                         
  -2  18  25       1212.66       1221.94        23.67 o                         
 -16  19  25        656.47        765.20        33.51 o                         
 -13  19  25        962.32       1699.16        27.58 o                         
 -10  19  25       1076.96        961.97        17.00 o                         
  -7  19  25         30.47         15.77         7.46 o                         
  -4  19  25        280.26        634.65        24.35 o                         
 -15  20  25          0.42         88.78        10.50 o                         
 -12  20  25        783.09        892.86        25.23 o                         
  -9  20  25        884.97        657.98        23.96 o                         
  -6  20  25          4.95        264.82        11.68 o                         
   0   1  26       2284.10       2689.53        56.14 o                         
  -2   2  26       1375.92       5481.27        97.02 o                         
  -1   3  26      35052.44      38972.48       332.27 o                         
  -3   4  26       6430.12       5569.75        72.71 o                         
   0   4  26     166285.27     172335.56      1830.86 o                         
  -5   5  26       1152.65        789.19        22.71 o                         
  -2   5  26       1733.04       2431.09        38.18 o                         
  -4   6  26       2416.83       1830.30        26.84 o                         
  -1   6  26      28741.09      28494.97       229.88 o                         
  -6   7  26       6850.28       7281.04        61.97 o                         
  -3   7  26       6112.58       5264.98        58.71 o                         
   0   7  26      30564.81      35672.50       413.23 o                         
  -8   8  26      50898.19      51413.89       490.23 o                         
  -5   8  26       2197.59       1884.92        27.34 o                         
  -2   8  26      38982.20      38364.29       308.24 o                         
  -7   9  26      17548.17      17424.20       128.93 o                         
  -4   9  26       1237.89       1126.29        29.29 o                         
  -1   9  26       5600.02       5883.37        59.50 o                         
  -9  10  26       1010.44        710.74        12.13 o                         
  -6  10  26       9239.37       9794.12        69.75 o                         
  -3  10  26      12984.58      13060.42        91.88 o                         
   0  10  26      11678.60      11646.73       127.23 o                         
 -11  11  26       1843.35       1918.11        27.55 o                         
  -8  11  26       3029.89       3480.61        27.19 o                         
  -5  11  26          9.39        330.29        11.05 o                         
  -2  11  26      11322.73      11177.89        80.97 o                         
 -10  12  26       2950.79       2868.94        24.04 o                         
  -7  12  26       1829.36       1352.79        19.25 o                         
  -4  12  26        934.31        973.39        16.66 o                         
  -1  12  26       4177.42       3789.34        39.19 o                         
 -12  13  26        456.69        461.10        11.53 o                         
  -9  13  26       2023.55       1836.20        22.31 o                         
  -6  13  26       3613.47       3508.18        34.47 o                         
  -3  13  26        513.74       1224.90        19.73 o                         
   0  13  26       5524.27       4751.06        70.16 o                         
 -14  14  26       6217.51       6876.83        76.34 o                         
 -11  14  26        770.67        781.27        14.46 o                         
  -8  14  26        408.23        711.98        14.96 o                         
  -5  14  26      16742.58      15150.21       103.78 o                         
  -2  14  26        501.88        544.58        14.69 o                         
 -13  15  26       1070.98        893.70        17.03 o                         
 -10  15  26         11.26        354.63        12.22 o                         
  -7  15  26        457.99        532.25        13.75 o                         
  -4  15  26         29.38        190.02        10.59 o                         
  -1  15  26        412.50        753.90        17.02 o                         
 -15  16  26       6110.87       5780.03        58.84 o                         
 -12  16  26       4225.48       4085.23        41.27 o                         
  -9  16  26        113.80        242.83        11.66 o                         
  -6  16  26       6917.86       6709.84        55.40 o                         
  -3  16  26      10171.06      10044.04        88.95 o                         
   0  16  26      11352.98      12454.86       130.40 o                         
 -17  17  26        903.16        830.94        36.17 o                         
 -14  17  26       1104.74       1209.91        20.76 o                         
 -11  17  26        301.56        162.50        10.35 o                         
  -8  17  26       7122.60       6510.47        58.24 o                         
  -5  17  26       2594.32       2185.62        29.17 o                         
  -2  17  26       2132.59       2753.66        29.23 o                         
 -16  18  26       1027.54       1198.54        24.98 o                         
 -13  18  26        875.47       1664.28        26.29 o                         
 -10  18  26        216.06        260.41        11.02 o                         
  -7  18  26       2860.19       2989.05        33.61 o                         
  -4  18  26         78.41        371.63        10.07 o                         
  -1  18  26        551.82        447.35        18.22 o                         
 -15  19  26       1297.21       1145.31        32.17 o                         
 -12  19  26      10356.40      10996.91       105.26 o                         
  -9  19  26        823.59        919.98        16.99 o                         
  -6  19  26        415.22        233.82         9.72 o                         
  -3  19  26       3017.40       2823.91        66.14 o                         
 -14  20  26        767.03        701.01        19.10 o                         
 -11  20  26       1144.99       1322.20        25.16 o                         
  -8  20  26        186.94        148.80         7.90 o                         
  -5  20  26        219.77        210.62        13.13 o                         
  -1   2  27      25273.64      28292.11       250.40 o                         
  -2   4  27         23.66        128.12        12.67 o                         
  -4   5  27       5417.53       5459.25        49.92 o                         
  -1   5  27      12560.35      13112.27       112.81 o                         
  -3   6  27       3397.21       3631.51        42.55 o                         
  -5   7  27       8062.90       9085.77        76.34 o                         
  -2   7  27      33014.93      34650.02       270.64 o                         
  -7   8  27       3220.32       2723.42        33.38 o                         
  -4   8  27        555.36        912.44        20.19 o                         
  -1   8  27       2664.11       2886.24        44.42 o                         
  -6   9  27        232.78        375.78        12.40 o                         
  -3   9  27      12235.75      11977.78       112.66 o                         
  -8  10  27       2623.99       2899.46        23.87 o                         
  -5  10  27        340.91        390.31        11.40 o                         
  -2  10  27         53.02        130.55         8.17 o                         
 -10  11  27       1658.92       1828.12        18.71 o                         
  -7  11  27       1417.34       2181.62        23.28 o                         
  -4  11  27        474.61        619.75        13.71 o                         
  -1  11  27      48883.82      46365.21       287.80 o                         
  -9  12  27      15866.28      15930.29        88.77 o                         
  -6  12  27       5397.66       5153.87        44.53 o                         
  -3  12  27      11398.43      11271.21        87.12 o                         
 -11  13  27         86.46         85.05         7.62 o                         
  -8  13  27         55.10         70.11         8.90 o                         
  -5  13  27       4672.36       4478.26        40.67 o                         
  -2  13  27        168.98        171.50        10.30 o                         
 -13  14  27       2805.26       2593.92        27.92 o                         
 -10  14  27       3266.31       3779.72        35.97 o                         
  -7  14  27       3903.28       4280.08        39.21 o                         
  -4  14  27        234.03        402.80        12.76 o                         
  -1  14  27      10631.86      10310.77        84.65 o                         
 -12  15  27        205.93        133.48         9.37 o                         
  -9  15  27       5368.05       4827.39        46.68 o                         
  -6  15  27      30894.07      30416.07       191.62 o                         
  -3  15  27        111.39        142.10        10.25 o                         
 -14  16  27        463.77        825.20        16.91 o                         
 -11  16  27       2270.50       2526.09        28.57 o                         
  -8  16  27       1302.90       1211.47        19.73 o                         
  -5  16  27       1260.13       1434.98        20.25 o                         
  -2  16  27        316.71        520.49        14.95 o                         
 -16  17  27       1519.29       1426.98        27.56 o                         
 -13  17  27       4665.39       5502.55        56.77 o                         
 -10  17  27       2428.33       2026.53        28.34 o                         
  -7  17  27       2367.14       2598.99        30.43 o                         
  -4  17  27         16.72        451.98        13.31 o                         
  -1  17  27         43.38         93.49         6.68 o                         
 -15  18  27         55.83        242.80        11.84 o                         
 -12  18  27       7217.07       6414.82        63.29 o                         
  -9  18  27        928.72       1031.47        17.50 o                         
  -6  18  27         63.36        164.28         9.02 o                         
  -3  18  27         18.69         14.65         6.52 o                         
 -14  19  27      14256.28      14019.92       155.91 o                         
 -11  19  27       1292.30       1361.07        22.14 o                         
  -8  19  27        411.86        430.79        11.66 o                         
  -5  19  27        314.20        676.13        16.43 o                         
 -13  20  27        292.15        460.96        14.10 o                         
 -10  20  27       2286.06       2053.55        40.98 o                         
  -7  20  27        542.91        465.50        11.62 o                         
  -1   1  28      24977.42      28453.47       331.42 o                         
   0   2  28      71572.51      75947.42       868.64 o                         
  -2   3  28       5678.78       4930.05        70.98 o                         
  -4   4  28      19234.99      21398.49       297.02 o                         
  -1   4  28         45.76        936.56        25.71 o                         
  -3   5  28       4912.14       5849.66        57.99 o                         
   0   5  28       4778.15       4422.13        82.64 o                         
  -5   6  28      21658.90      22514.07       154.45 o                         
  -2   6  28       6113.97       6315.84        70.35 o                         
  -7   7  28       5627.07       5996.68        84.80 o                         
  -4   7  28       7086.28       7234.67        67.71 o                         
  -1   7  28       1795.56       1562.91        32.93 o                         
  -6   8  28          2.25         18.16         7.53 o                         
  -3   8  28       9379.03       9432.74        91.92 o                         
   0   8  28         70.46        495.29        27.71 o                         
  -8   9  28       5790.91       6444.97        45.25 o                         
  -5   9  28       5532.19       4772.24        53.45 o                         
  -2   9  28       6761.22       6755.70        62.45 o                         
 -10  10  28      13652.74      13656.10       106.95 o                         
  -7  10  28       5585.03       5266.27        38.04 o                         
  -4  10  28      10785.13      10041.60        67.90 o                         
  -1  10  28         68.14        132.52         8.97 o                         
  -9  11  28        585.24        550.31        11.02 o                         
  -6  11  28       7659.09       7687.34        57.96 o                         
  -3  11  28       1851.90       2504.97        29.09 o                         
   0  11  28       6824.62       6567.53        81.16 o                         
 -11  12  28       6504.23       7242.27        47.98 o                         
  -8  12  28       6362.75       6184.69        46.72 o                         
  -5  12  28         64.88         83.92         8.67 o                         
  -2  12  28       7851.14       7368.54        63.80 o                         
 -13  13  28      14570.19      14804.05       139.27 o                         
 -10  13  28        791.28        895.45        13.86 o                         
  -7  13  28       3299.79       3454.76        34.98 o                         
  -4  13  28       9304.40       9106.12        69.91 o                         
  -1  13  28       5226.64       5253.46        47.96 o                         
 -12  14  28       3271.46       3328.78        33.24 o                         
  -9  14  28       4992.43       5193.65        47.61 o                         
  -6  14  28      19168.61      19999.72       124.86 o                         
  -3  14  28       3759.79       2934.19        33.17 o                         
   0  14  28       1593.92       1718.33        35.87 o                         
 -14  15  28        985.17       1110.05        19.64 o                         
 -11  15  28         56.74        107.48         9.49 o                         
  -8  15  28       2045.93       2506.72        29.59 o                         
  -5  15  28       2570.26       2433.46        28.35 o                         
  -2  15  28       2839.12       2810.35        37.18 o                         
 -16  16  28       2579.04       2218.82        45.64 o                         
 -13  16  28       3354.43       3505.92        39.95 o                         
 -10  16  28       3145.87       2728.90        33.65 o                         
  -7  16  28        583.72        573.69        13.62 o                         
  -4  16  28       4967.15       4186.60        42.99 o                         
  -1  16  28          1.91        304.62        10.99 o                         
 -15  17  28        164.28        125.26         9.71 o                         
 -12  17  28       3730.71       3922.45        43.53 o                         
  -9  17  28       6237.04       5676.85        53.69 o                         
  -6  17  28        964.96        778.21        15.13 o                         
  -3  17  28       6472.18       6581.08        67.70 o                         
   0  17  28         25.38        126.97        10.94 o                         
 -17  18  28        186.68        221.70        14.37 o                         
 -14  18  28         80.44        170.97        10.29 o                         
 -11  18  28        472.08        826.32        18.36 o                         
  -8  18  28        203.65        189.38         9.62 o                         
  -5  18  28         55.84         81.03         8.40 o                         
  -2  18  28       7354.58       7286.76       161.54 o                         
 -16  19  28       1064.41        853.60        30.77 o                         
 -13  19  28          3.79        105.17         8.87 o                         
 -10  19  28        676.97        724.49        15.66 o                         
  -7  19  28         81.30          8.79         7.84 o                         
  -4  19  28       1177.39       1029.88        28.29 o                         
 -12  20  28       1204.19        957.29        27.05 o                         
  -9  20  28       2581.11       2219.70        60.94 o                         
  -6  20  28        489.12        806.15        27.04 o                         
  -1   3  29      47751.79      47045.41       377.23 o                         
  -3   4  29      20615.98      20744.85       167.98 o                         
  -2   5  29       7601.16       7642.94        78.82 o                         
  -4   6  29      22330.26      23566.63       168.15 o                         
  -1   6  29      46235.35      49430.04       375.94 o                         
  -6   7  29       1793.10       2013.78        27.95 o                         
  -3   7  29       2977.99       2931.95        38.45 o                         
  -5   8  29      17694.68      17554.19       140.40 o                         
  -2   8  29        205.06        374.73        15.86 o                         
  -7   9  29      21308.97      21920.62       129.52 o                         
  -4   9  29       4450.40       4049.43        48.26 o                         
  -1   9  29       2507.43       2281.14        27.76 o                         
  -9  10  29       3438.56       3126.74        26.54 o                         
  -6  10  29        677.57        908.94        13.68 o                         
  -3  10  29        358.78        483.84        13.64 o                         
  -8  11  29       1265.80       1154.91        16.01 o                         
  -5  11  29        375.61        636.18        13.67 o                         
  -2  11  29       5290.13       5299.96        49.32 o                         
 -10  12  29       4893.17       5196.36        35.59 o                         
  -7  12  29         13.46         69.04         9.00 o                         
  -4  12  29       2892.65       2894.03        31.88 o                         
  -1  12  29          4.49        115.54         9.70 o                         
 -12  13  29        241.00        207.97         9.34 o                         
  -9  13  29        151.69         96.55         8.71 o                         
  -6  13  29        126.87        133.98        10.11 o                         
  -3  13  29         27.73        334.37        12.18 o                         
 -11  14  29       3356.04       3353.48        33.42 o                         
  -8  14  29       3743.14       3558.97        36.72 o                         
  -5  14  29       9372.17       8905.01        68.99 o                         
  -2  14  29       2855.75       2778.11        33.13 o                         
 -13  15  29        561.49        549.78        15.16 o                         
 -10  15  29      12089.14      11770.61        87.35 o                         
  -7  15  29      12511.13      12938.81        94.14 o                         
  -4  15  29       2208.67       2207.16        28.52 o                         
  -1  15  29       7055.04       6722.62        60.96 o                         
 -15  16  29      12167.09      12807.02       116.81 o                         
 -12  16  29        317.86        283.26        12.90 o                         
  -9  16  29       3687.43       3726.15        42.60 o                         
  -6  16  29       3314.49       3274.18        34.07 o                         
  -3  16  29        304.86        559.21        14.45 o                         
 -14  17  29       5775.83       5607.29        55.13 o                         
 -11  17  29        695.79        736.82        17.48 o                         
  -8  17  29       4307.53       4433.97        44.44 o                         
  -5  17  29        694.26        989.69        19.59 o                         
  -2  17  29       1510.60       1557.80        20.30 o                         
 -16  18  29       1085.33        956.97        38.65 o                         
 -13  18  29        240.26        263.80        10.79 o                         
 -10  18  29        748.10        856.55        16.39 o                         
  -7  18  29        609.07        790.41        16.36 o                         
  -4  18  29       1226.44       1339.35        24.77 o                         
  -1  18  29        917.99        850.64        23.56 o                         
 -15  19  29         88.77        104.70         8.72 o                         
 -12  19  29       2417.78       2071.70        32.25 o                         
  -9  19  29         51.02        162.33         8.37 o                         
  -6  19  29          0.80         56.77         8.01 o                         
  -3  19  29       4386.50       3698.76       107.98 o                         
 -14  20  29       3522.55       2630.17       153.14 o                         
 -11  20  29        242.34        198.60         8.48 o                         
  -8  20  29       1809.17       1302.48        33.87 o                         
   0   0  30      14586.34      19581.01       425.05 o                         
  -1   2  30          0.06        197.80        13.73 o                         
  -3   3  30          9.23        201.06        21.50 o                         
   0   3  30     136460.91     142844.52      1424.47 o                         
  -2   4  30      21720.38      24503.26       207.08 o                         
  -4   5  30        841.37       2038.12        29.59 o                         
  -1   5  30     177725.91     179742.66      1305.30 o                         
  -6   6  30       3228.99       3157.67        52.89 o                         
  -3   6  30      23567.43      23871.49       186.03 o                         
   0   6  30        260.41       3338.01        73.04 o                         
  -5   7  30       7706.64       7498.51        67.29 o                         
  -2   7  30      29709.27      31405.41       260.31 o                         
  -7   8  30         31.35        153.36        10.36 o                         
  -4   8  30      23561.47      22865.81       186.19 o                         
  -1   8  30         38.50        660.39        23.32 o                         
  -9   9  30      19898.50      18573.46       140.28 o                         
  -6   9  30        169.36        288.04         9.67 o                         
  -3   9  30        748.86        982.02        18.34 o                         
   0   9  30      16972.30      16176.74       162.00 o                         
  -8  10  30      12225.07      12284.44        72.51 o                         
  -5  10  30        485.39        474.02        10.84 o                         
  -2  10  30       1054.34       1888.40        25.46 o                         
 -10  11  30      29268.30      27895.74       147.87 o                         
  -7  11  30      29071.93      27530.20       164.54 o                         
  -4  11  30      14779.43      13720.54        93.32 o                         
  -1  11  30       4163.91       3762.96        42.66 o                         
 -12  12  30        281.03        566.53        17.20 o                         
  -9  12  30       2413.27       3680.98        32.20 o                         
  -6  12  30      26376.13      27139.66       177.68 o                         
  -3  12  30       8304.10       8321.38        68.16 o                         
   0  12  30      44043.48      43479.66       389.83 o                         
 -11  13  30       1622.99       1278.76        17.56 o                         
  -8  13  30       5006.70       4614.24        43.57 o                         
  -5  13  30      28584.96      27274.11       170.65 o                         
  -2  13  30      47722.11      44414.08       287.81 o                         
 -13  14  30       1038.81        972.50        18.49 o                         
 -10  14  30          0.10        393.53        11.95 o                         
  -7  14  30        526.43        948.83        17.74 o                         
  -4  14  30        386.73       1195.73        20.69 o                         
  -1  14  30        117.60         91.75        10.35 o                         
 -15  15  30      11449.40      10960.32       133.37 o                         
 -12  15  30       3648.87       4108.86        44.00 o                         
  -9  15  30      12752.76      11783.52        99.36 o                         
  -6  15  30       7472.34       7106.33        59.07 o                         
  -3  15  30       1428.16       1302.09        23.06 o                         
   0  15  30          0.11         55.43        12.87 o                         
 -14  16  30       3085.73       3199.55        43.15 o                         
 -11  16  30       2322.46       2429.63        34.56 o                         
  -8  16  30       5974.68       6281.19        60.32 o                         
  -5  16  30         89.29        167.74         9.88 o                         
  -2  16  30        843.32        655.17        15.09 o                         
 -16  17  30        436.96        578.72        15.72 o                         
 -13  17  30      16164.14      15552.89       138.69 o                         
 -10  17  30          2.58         87.03         9.93 o                         
  -7  17  30       2580.04       2523.60        31.42 o                         
  -4  17  30          8.55         67.08         8.98 o                         
  -1  17  30         10.74         47.35         6.25 o                         
 -15  18  30        947.77       1087.69        21.51 o                         
 -12  18  30       1116.36        863.61        17.23 o                         
  -9  18  30        527.10        495.60        12.09 o                         
  -6  18  30        203.90        189.82         9.48 o                         
  -3  18  30        994.68        983.45        27.41 o                         
 -14  19  30       3426.76       3166.05        44.93 o                         
 -11  19  30          0.38         72.09         9.52 o                         
  -8  19  30        329.82        309.63        11.12 o                         
  -5  19  30        208.60        471.11        13.50 o                         
 -13  20  30        249.59        134.17        10.25 o                         
 -10  20  30        349.37        188.51         8.81 o                         
  -7  20  30        206.00        331.16        15.89 o                         
  -2   3  31       2600.08       2318.61        45.78 o                         
  -1   4  31       5441.22       5673.78        74.41 o                         
  -3   5  31       4258.78       3920.71        54.46 o                         
  -5   6  31        915.56       1139.60        19.43 o                         
  -2   6  31          8.68        151.82        10.55 o                         
  -4   7  31       1977.71       1628.79        27.04 o                         
  -1   7  31        103.10        271.53        16.24 o                         
  -6   8  31       4139.29       4556.00        53.30 o                         
  -3   8  31        834.90       1051.10        23.88 o                         
  -8   9  31        341.08        608.79        11.01 o                         
  -5   9  31          6.72         47.07         6.60 o                         
  -2   9  31        538.07        574.40        13.33 o                         
  -7  10  31      12899.70      12952.90        74.03 o                         
  -4  10  31       3237.35       3688.54        33.30 o                         
  -1  10  31        257.04        266.51        11.18 o                         
  -9  11  31      26510.22      25744.30       138.10 o                         
  -6  11  31        606.60        854.04        15.35 o                         
  -3  11  31       3724.94       3491.59        36.35 o                         
 -11  12  31       1090.54       1093.99        16.20 o                         
  -8  12  31       4576.68       4037.57        37.12 o                         
  -5  12  31        373.64        410.42        12.67 o                         
  -2  12  31        138.27        343.50        13.60 o                         
 -10  13  31       2985.03       2910.53        27.03 o                         
  -7  13  31      43740.76      42540.77       267.09 o                         
  -4  13  31      10212.93      10959.18        86.78 o                         
  -1  13  31        189.12        229.17        12.03 o                         
 -12  14  31       8352.33       8390.11        67.89 o                         
  -9  14  31       2319.03       1700.53        24.41 o                         
  -6  14  31        391.98        342.75        12.47 o                         
  -3  14  31       3704.97       3749.00        42.14 o                         
 -14  15  31        742.66        781.26        17.22 o                         
 -11  15  31        417.39        385.55        13.63 o                         
  -8  15  31       3808.29       3732.44        40.66 o                         
  -5  15  31       1766.54       1836.48        24.87 o                         
  -2  15  31       2046.69       2412.45        31.96 o                         
 -13  16  31       1670.65       1620.11        25.39 o                         
 -10  16  31        475.27        585.32        15.74 o                         
  -7  16  31        249.81        284.63        11.46 o                         
  -4  16  31        368.63        462.42        13.59 o                         
  -1  16  31       5139.62       5110.76        50.03 o                         
 -15  17  31       3241.25       3419.44        52.25 o                         
 -12  17  31        304.53        520.48        15.26 o                         
  -9  17  31       1385.31       1468.24        22.34 o                         
  -6  17  31       1663.46       1703.51        23.05 o                         
  -3  17  31       1116.44       1021.35        15.91 o                         
 -17  18  31         47.10         48.88         9.99 o                         
 -14  18  31        598.03        592.30        16.02 o                         
 -11  18  31        965.54       1020.97        18.67 o                         
  -8  18  31        508.88        469.19        11.94 o                         
  -5  18  31         10.67        136.62         8.57 o                         
  -2  18  31       1041.70        655.70        16.18 o                         
 -13  19  31        132.32        201.36        10.79 o                         
 -10  19  31       4895.32       4875.92        63.94 o                         
  -7  19  31       3862.85       3708.58        70.00 o                         
  -4  19  31       3850.53       3415.64        71.45 o                         
 -12  20  31       1053.94        930.05        30.36 o                         
  -9  20  31       3501.76       2843.04        64.09 o                         
   0   1  32       1512.46       2654.63        66.55 o                         
  -2   2  32        538.49       2326.40        63.28 o                         
  -1   3  32      30716.14      32951.42       265.68 o                         
  -3   4  32        974.70        971.07        19.39 o                         
   0   4  32      23675.13      24248.80       283.60 o                         
  -5   5  32      39706.66      38090.45       386.98 o                         
  -2   5  32      20237.98      21145.83       171.22 o                         
  -4   6  32         15.79       1206.99        23.47 o                         
  -1   6  32      24495.42      24560.27       208.78 o                         
  -6   7  32        254.57        406.66        14.12 o                         
  -3   7  32       2677.37       2538.02        44.73 o                         
   0   7  32        619.43       1906.62        57.21 o                         
  -8   8  32      13919.65      13994.63       113.22 o                         
  -5   8  32       3149.56       3101.89        41.93 o                         
  -2   8  32      58115.46      59318.33       405.30 o                         
  -7   9  32        626.24        549.00        10.68 o                         
  -4   9  32       5645.58       6077.96        48.63 o                         
  -1   9  32        507.44       3870.91        38.90 o                         
  -9  10  32      13883.93      12926.39        80.23 o                         
  -6  10  32          0.43         25.64         6.55 o                         
  -3  10  32         90.70        652.27        14.57 o                         
   0  10  32       1151.80       2745.04        47.79 o                         
 -11  11  32      17092.60      17582.30       149.26 o                         
  -8  11  32      15447.15      14697.35        89.24 o                         
  -5  11  32       2638.10       3143.96        31.91 o                         
  -2  11  32       4412.98       3581.29        38.10 o                         
 -10  12  32       4480.06       3838.41        31.94 o                         
  -7  12  32        125.28        932.45        20.47 o                         
  -4  12  32        736.59        830.20        17.10 o                         
  -1  12  32       9580.67       9566.08        82.54 o                         
 -12  13  32        541.78        836.31        16.02 o                         
  -9  13  32      23580.03      23302.92       148.95 o                         
  -6  13  32          0.54        693.53        15.58 o                         
  -3  13  32        154.08        498.59        14.54 o                         
   0  13  32      16672.98      17623.27       199.06 o                         
 -14  14  32         57.97        474.34        19.85 o                         
 -11  14  32       2846.82       2965.29        32.81 o                         
  -8  14  32       6270.00       7173.74        64.75 o                         
  -5  14  32         44.22        408.36        13.88 o                         
  -2  14  32       5574.58       5880.83        60.90 o                         
 -13  15  32        508.37       1175.11        20.99 o                         
 -10  15  32         21.20        288.44        11.82 o                         
  -7  15  32       8097.72       8749.71        76.40 o                         
  -4  15  32       1049.69        929.76        18.05 o                         
  -1  15  32        140.25        212.81        10.43 o                         
 -15  16  32        266.78        357.50        14.16 o                         
 -12  16  32         36.09         79.21        10.60 o                         
  -9  16  32        205.96        222.13        12.11 o                         
  -6  16  32        696.89        591.81        14.37 o                         
  -3  16  32       7829.31       7859.51        66.85 o                         
   0  16  32       4815.32       5330.78        81.19 o                         
 -17  17  32        287.68        615.53        42.57 o                         
 -14  17  32       6407.86       6443.92        67.11 o                         
 -11  17  32       3445.53       3544.01        44.87 o                         
  -8  17  32       1467.34       1552.66        23.07 o                         
  -5  17  32       2074.71       2027.14        28.48 o                         
  -2  17  32       1247.78       1371.54        21.11 o                         
 -16  18  32        488.00        279.81        12.97 o                         
 -13  18  32        357.98       1280.26        23.19 o                         
 -10  18  32          0.05         59.75         8.44 o                         
  -7  18  32        200.71        189.32         9.10 o                         
  -4  18  32        282.58        555.44        13.43 o                         
 -15  19  32        336.15        306.15        17.43 o                         
 -12  19  32       1266.14       1304.22        27.36 o                         
  -9  19  32        502.71        447.02        12.76 o                         
  -6  19  32        931.01        953.15        25.84 o                         
 -11  20  32       4813.61       3695.53        79.67 o                         
  -8  20  32          9.78          9.69         8.61 o                         
  -1   2  33       8334.04       8217.78        97.04 o                         
  -2   4  33       4022.78       3880.85        52.82 o                         
  -4   5  33       1989.19       1682.42        25.66 o                         
  -1   5  33      34175.19      32455.48       253.61 o                         
  -3   6  33          3.87         88.87         9.78 o                         
  -5   7  33         20.10         82.58         8.69 o                         
  -2   7  33       9557.24      10260.58       100.70 o                         
  -7   8  33        655.79        786.57        13.48 o                         
  -4   8  33       1338.10       1612.76        26.08 o                         
  -1   8  33      19850.66      19923.90       136.17 o                         
  -6   9  33        346.80        289.21         8.51 o                         
  -3   9  33       7331.76       7587.80        56.43 o                         
  -8  10  33       3819.73       3718.59        30.26 o                         
  -5  10  33        268.09        348.57         9.86 o                         
  -2  10  33        147.70        111.05         8.97 o                         
 -10  11  33       8940.26       8974.79        58.78 o                         
  -7  11  33      23447.95      23776.31       146.86 o                         
  -4  11  33       4580.15       4497.07        41.46 o                         
  -1  11  33      14149.15      15021.22       115.37 o                         
  -9  12  33      10188.38       9424.91        62.83 o                         
  -6  12  33      19448.39      18656.98       128.16 o                         
  -3  12  33      13212.14      13550.38        99.53 o                         
 -11  13  33       8545.28       8705.16        63.06 o                         
  -8  13  33       5463.51       5473.92        49.71 o                         
  -5  13  33       2095.93       2248.00        32.01 o                         
  -2  13  33      10129.88       9750.37        86.67 o                         
 -13  14  33       8314.19       8767.85        72.18 o                         
 -10  14  33        621.12        820.98        16.42 o                         
  -7  14  33       3738.75       3728.20        40.72 o                         
  -4  14  33       2284.64       2056.15        28.85 o                         
  -1  14  33        558.15        644.71        15.71 o                         
 -12  15  33         41.04         92.97         9.87 o                         
  -9  15  33        437.01        478.60        14.33 o                         
  -6  15  33      12987.92      12295.28        94.03 o                         
  -3  15  33       1498.16       1508.52        24.37 o                         
 -14  16  33       1798.65       2304.94        30.23 o                         
 -11  16  33       3223.11       3612.91        42.22 o                         
  -8  16  33         18.06         27.86         9.27 o                         
  -5  16  33        353.52        577.45        13.53 o                         
  -2  16  33       1743.95       1875.49        23.49 o                         
 -16  17  33       4303.98       4346.11       110.03 o                         
 -13  17  33       1182.98       1936.02        28.69 o                         
 -10  17  33       1424.36       1159.49        20.84 o                         
  -7  17  33          1.29         14.02         8.22 o                         
  -4  17  33        616.23        668.60        14.33 o                         
  -1  17  33        306.73        210.99         8.96 o                         
 -15  18  33        648.76        703.84        26.10 o                         
 -12  18  33       1624.60       1490.14        25.39 o                         
  -9  18  33        585.48        666.31        13.81 o                         
  -6  18  33        796.62        615.78        14.42 o                         
  -3  18  33       1604.61       1481.17        36.02 o                         
 -14  19  33       2805.53       2130.71        46.44 o                         
 -11  19  33       5073.16       4812.97        98.07 o                         
  -8  19  33         92.96        154.34         9.37 o                         
  -5  19  33         13.23         55.24         6.68 o                         
 -10  20  33       1838.24       1393.24        42.25 o                         
  -1   1  34       6816.73       8527.72       136.44 o                         
   0   2  34      11852.57      16585.48       222.13 o                         
  -2   3  34       2515.72       2619.45        37.25 o                         
  -4   4  34       5232.19       4081.50        65.39 o                         
  -1   4  34      45375.58      48532.29       355.84 o                         
  -3   5  34       3275.57       5408.29        56.46 o                         
   0   5  34          3.12        422.58        30.57 o                         
  -5   6  34        403.25        457.80        14.43 o                         
  -2   6  34       5334.97       5552.39        62.43 o                         
  -7   7  34       2591.39       2857.49        40.83 o                         
  -4   7  34       2238.52       3137.79        43.58 o                         
  -1   7  34      28623.94      29090.10       224.11 o                         
  -6   8  34        918.84        847.57        14.59 o                         
  -3   8  34       2608.97       2506.62        28.16 o                         
   0   8  34      79185.82      84969.79       654.74 o                         
  -8   9  34       6392.98       6486.05        43.47 o                         
  -5   9  34       2237.26       2221.51        23.11 o                         
  -2   9  34      35428.73      35479.06       214.15 o                         
 -10  10  34       1992.28       1777.11        29.05 o                         
  -7  10  34       4591.30       5924.03        42.02 o                         
  -4  10  34       1113.14       1166.13        17.64 o                         
  -1  10  34      33065.85      33268.00       210.97 o                         
  -9  11  34       7574.26       7130.43        50.22 o                         
  -6  11  34       8897.07       9325.27        67.44 o                         
  -3  11  34      17574.49      17441.42       119.68 o                         
   0  11  34       2660.01       4191.43        67.33 o                         
 -11  12  34        772.18        982.09        15.68 o                         
  -8  12  34       3000.38       4295.80        39.74 o                         
  -5  12  34      19038.42      17799.45       121.27 o                         
  -2  12  34          3.70         14.44        10.04 o                         
 -13  13  34       3996.69       3791.23        53.39 o                         
 -10  13  34       2374.57       3162.84        30.73 o                         
  -7  13  34       3871.61       3983.67        41.30 o                         
  -4  13  34        975.47        960.95        18.30 o                         
  -1  13  34       1398.27       1409.99        23.14 o                         
 -12  14  34       2545.33       2533.80        30.80 o                         
  -9  14  34       2081.97       2407.19        30.46 o                         
  -6  14  34       9611.20       9777.15        83.30 o                         
  -3  14  34       2798.34       2820.30        34.63 o                         
   0  14  34       2511.54       2284.03        40.01 o                         
 -14  15  34       2294.46       2488.69        31.60 o                         
 -11  15  34       1412.82       1630.44        24.35 o                         
  -8  15  34          4.36        367.62        14.53 o                         
  -5  15  34        398.31        231.31        10.96 o                         
  -2  15  34        404.17        534.31        14.47 o                         
 -16  16  34      18792.78      19534.84       507.07 o                         
 -13  16  34       1683.97       2088.12        28.04 o                         
 -10  16  34        450.56        398.71        14.84 o                         
  -7  16  34         46.06         71.71         9.51 o                         
  -4  16  34       2443.77       2247.97        28.82 o                         
  -1  16  34        372.14        402.84        11.08 o                         
 -15  17  34       2401.38       2066.73        30.58 o                         
 -12  17  34      22066.50      22457.37       200.20 o                         
  -9  17  34         71.76         62.07         8.75 o                         
  -6  17  34        638.81        812.32        19.09 o                         
  -3  17  34        310.28        341.30         9.75 o                         
   0  17  34       9653.55       9138.99       261.05 o                         
 -14  18  34       1104.84       1321.33        36.67 o                         
 -11  18  34          2.94        303.20        11.98 o                         
  -8  18  34       1176.14        990.51        16.53 o                         
  -5  18  34       4193.90       3715.74        72.67 o                         
  -2  18  34       1951.21       1857.23        61.45 o                         
 -13  19  34       2296.06       1932.20        35.22 o                         
 -10  19  34        780.92        818.29        17.82 o                         
  -7  19  34       1106.10       1012.53        32.88 o                         
  -1   3  35      61624.91      66271.15       482.67 o                         
  -3   4  35      33273.62      33771.19       231.73 o                         
  -2   5  35         28.73        115.55        11.66 o                         
  -4   6  35      21909.56      23057.49       187.97 o                         
  -1   6  35          1.59         28.27        10.84 o                         
  -6   7  35       3736.06       3443.62        31.87 o                         
  -3   7  35       1971.66       2090.80        34.06 o                         
  -5   8  35       3885.47       3330.56        29.67 o                         
  -2   8  35       5820.33       5934.10        54.55 o                         
  -7   9  35       9338.78       9594.32        60.40 o                         
  -4   9  35      11782.96      11514.43        74.08 o                         
  -1   9  35      29086.32      28870.66       181.43 o                         
  -9  10  35        606.99        762.00        13.44 o                         
  -6  10  35      27513.90      27948.06       164.36 o                         
  -3  10  35       4492.25       4481.62        39.32 o                         
  -8  11  35       5105.09       4956.38        39.05 o                         
  -5  11  35          0.29         86.90         8.31 o                         
  -2  11  35       7250.95       7135.79        60.69 o                         
 -10  12  35       2497.73       2343.87        24.46 o                         
  -7  12  35        252.85        280.95        11.33 o                         
  -4  12  35        404.38        355.67        11.71 o                         
  -1  12  35       4374.25       4294.91        46.85 o                         
 -12  13  35       2768.56       2779.51        29.38 o                         
  -9  13  35       1007.56       1101.65        18.33 o                         
  -6  13  35        287.39        203.54        11.28 o                         
  -3  13  35       1574.82       1655.60        27.34 o                         
 -11  14  35        159.30        194.67        10.79 o                         
  -8  14  35       5345.31       4870.39        51.63 o                         
  -5  14  35       5460.26       5661.53        56.76 o                         
  -2  14  35       1580.74       1703.95        25.53 o                         
 -13  15  35        209.91        361.44        12.27 o                         
 -10  15  35       2724.25       2547.57        31.73 o                         
  -7  15  35       5857.71       5577.98        59.08 o                         
  -4  15  35       1750.04       1536.98        22.25 o                         
  -1  15  35       2352.32       2490.11        28.59 o                         
 -15  16  35          1.04         20.57         8.14 o                         
 -12  16  35       5461.75       5947.07        60.06 o                         
  -9  16  35        245.84        839.82        18.35 o                         
  -6  16  35       1688.10       1697.61        23.58 o                         
  -3  16  35       1041.80       1026.76        18.16 o                         
 -14  17  35        430.71        620.89        19.84 o                         
 -11  17  35       4068.13       4792.74        51.93 o                         
  -8  17  35        173.04        164.95         9.72 o                         
  -5  17  35      11315.08      10729.88       103.65 o                         
  -2  17  35          0.18         41.49         7.57 o                         
 -16  18  35         35.17         35.40        11.62 o                         
 -13  18  35       4516.80       4949.01        59.69 o                         
 -10  18  35        850.87        992.48        17.86 o                         
  -7  18  35          3.22          9.13         6.88 o                         
  -4  18  35       4271.11       4036.55        90.83 o                         
 -12  19  35        319.93        213.21        10.99 o                         
  -9  19  35       1322.72       1212.64        34.78 o                         
  -6  19  35       3401.40       3064.59        63.81 o                         
   0   0  36     168829.48     179130.58      4133.12 o                         
  -1   2  36       4415.61       4853.01        63.15 o                         
  -3   3  36       1217.46       1167.53        31.38 o                         
   0   3  36     312928.88     319933.38      3150.13 o                         
  -2   4  36     117132.55     119242.76       822.21 o                         
  -4   5  36       2856.31       3708.08        43.47 o                         
  -1   5  36      42803.98      45418.80       353.59 o                         
  -6   6  36      10829.52      11560.26       143.87 o                         
  -3   6  36       3976.05       3933.91        48.34 o                         
   0   6  36     114256.12     118217.64      1123.33 o                         
  -5   7  36       2318.77       3088.46        31.29 o                         
  -2   7  36      10827.26      10443.36        82.38 o                         
  -7   8  36       4418.49       4342.51        33.68 o                         
  -4   8  36       2803.16       2960.49        30.02 o                         
  -1   8  36       5344.41       5441.92        46.01 o                         
  -9   9  36      34344.80      32828.65       230.39 o                         
  -6   9  36        669.06        816.11        13.42 o                         
  -3   9  36       6516.62       5850.36        47.86 o                         
   0   9  36       7021.76       8303.45        93.43 o                         
  -8  10  36      14990.39      14960.59        86.93 o                         
  -5  10  36       1359.02       1802.73        21.23 o                         
  -2  10  36       4315.97       3913.62        37.31 o                         
 -10  11  36       5506.72       4962.28        38.24 o                         
  -7  11  36      25399.61      24410.62       149.24 o                         
  -4  11  36       4607.50       4489.44        40.36 o                         
  -1  11  36       3685.00       3764.28        40.22 o                         
 -12  12  36       1810.63       1786.31        29.78 o                         
  -9  12  36         48.11         47.01         8.08 o                         
  -6  12  36      30917.27      29365.76       195.35 o                         
  -3  12  36       3165.01       2848.11        32.78 o                         
   0  12  36        680.43        478.22        20.08 o                         
 -11  13  36       2667.80       3294.41        32.93 o                         
  -8  13  36       1322.45       2057.57        27.10 o                         
  -5  13  36      20939.39      19579.24       129.18 o                         
  -2  13  36       1097.03       1258.40        21.99 o                         
 -13  14  36       5098.58       5878.10        57.54 o                         
 -10  14  36        613.85        528.14        13.87 o                         
  -7  14  36      18545.15      17130.25       131.21 o                         
  -4  14  36       1542.75       1674.38        24.89 o                         
  -1  14  36         77.32         89.12         9.51 o                         
 -15  15  36         18.97        722.98        23.88 o                         
 -12  15  36       1942.94       2131.74        27.77 o                         
  -9  15  36       8263.33       7716.35        66.61 o                         
  -6  15  36       2444.80       2240.26        29.18 o                         
  -3  15  36       3666.04       2944.31        33.69 o                         
   0  15  36        351.24        331.84        15.23 o                         
 -14  16  36       1595.40       1477.19        26.12 o                         
 -11  16  36       3742.73       3441.28        39.52 o                         
  -8  16  36        238.14        686.75        16.05 o                         
  -5  16  36       1904.33       1538.55        21.89 o                         
  -2  16  36          1.05        110.66         7.90 o                         
 -16  17  36        373.83        330.79        14.02 o                         
 -13  17  36      19486.58      18975.47       189.47 o                         
 -10  17  36          0.74         91.71        10.02 o                         
  -7  17  36       2502.24       2403.40        30.97 o                         
  -4  17  36        614.01        900.99        16.58 o                         
  -1  17  36        436.55        412.37        14.52 o                         
 -15  18  36        334.58        288.86        13.15 o                         
 -12  18  36        857.05       1009.08        25.38 o                         
  -9  18  36       3198.03       3295.05        40.77 o                         
  -6  18  36       4952.52       4927.61        53.69 o                         
  -3  18  36       3511.07       3071.80        74.12 o                         
 -11  19  36       2470.53       2372.46        54.43 o                         
  -8  19  36         83.98        471.93        13.37 o                         
  -2   3  37       1737.12       2944.26        41.49 o                         
  -1   4  37         88.79        231.00        12.70 o                         
  -3   5  37      19847.79      20135.04       161.97 o                         
  -5   6  37        386.73        370.54        14.28 o                         
  -2   6  37        457.78        794.34        23.07 o                         
  -4   7  37       4071.22       3717.59        32.95 o                         
  -1   7  37       8998.21       7830.97        60.47 o                         
  -6   8  37       3929.05       4027.17        31.76 o                         
  -3   8  37       9096.95       9148.46        62.00 o                         
  -8   9  37       6954.27       7281.38        49.49 o                         
  -5   9  37       8015.87       8013.85        55.88 o                         
  -2   9  37       7681.96       7371.91        58.70 o                         
  -7  10  37         20.50         40.20         7.08 o                         
  -4  10  37       7680.21       7728.88        56.01 o                         
  -1  10  37       6758.36       6700.91        56.73 o                         
  -9  11  37      50565.35      50048.14       257.58 o                         
  -6  11  37        547.10        497.83        12.71 o                         
  -3  11  37       2758.22       2315.27        27.71 o                         
 -11  12  37        753.93       1254.12        17.72 o                         
  -8  12  37       4485.03       5217.02        42.23 o                         
  -5  12  37       4772.65       5085.94        46.34 o                         
  -2  12  37       4969.52       4633.36        45.14 o                         
 -10  13  37        927.60       1049.73        17.43 o                         
  -7  13  37        881.67       1477.49        23.92 o                         
  -4  13  37        420.78        265.47        11.23 o                         
  -1  13  37      17421.59      17631.70       135.41 o                         
 -12  14  37        219.77        259.77        11.71 o                         
  -9  14  37          1.52         49.59         9.77 o                         
  -6  14  37       7917.65       7466.52        67.73 o                         
  -3  14  37         55.46        293.18        12.10 o                         
 -14  15  37       7151.73       7429.05        80.37 o                         
 -11  15  37         35.82        267.49        12.13 o                         
  -8  15  37        309.23        329.96        12.99 o                         
  -5  15  37        650.27        590.90        14.82 o                         
  -2  15  37       2410.28       2621.15        32.09 o                         
 -13  16  37        490.87        483.05        14.67 o                         
 -10  16  37        903.54        812.93        18.41 o                         
  -7  16  37       1610.20       1588.36        25.23 o                         
  -4  16  37       4545.17       4531.95        46.12 o                         
  -1  16  37        111.68         91.90         7.35 o                         
 -15  17  37        268.12        335.27        12.26 o                         
 -12  17  37       1533.92       1806.87        27.56 o                         
  -9  17  37         50.85        141.42         9.70 o                         
  -6  17  37       1802.74       1701.71        22.92 o                         
  -3  17  37       1059.00       1311.71        27.36 o                         
 -14  18  37       2832.45       2544.05        64.53 o                         
 -11  18  37        948.13        803.69        16.35 o                         
  -8  18  37        346.45        278.05        10.01 o                         
  -5  18  37       2459.08       2037.34        48.53 o                         
 -13  19  37         59.57        193.89        10.36 o                         
 -10  19  37       2554.43       2323.75        43.95 o                         
  -7  19  37        120.27        115.05         7.40 o                         
   0   1  38      11012.88      10236.75       163.72 o                         
  -2   2  38         92.67        775.46        37.07 o                         
  -1   3  38       6698.70       5951.09        71.26 o                         
  -3   4  38      26681.55      29194.60       218.67 o                         
   0   4  38      11587.18      15609.87       207.90 o                         
  -5   5  38      82392.33      83456.44       819.29 o                         
  -2   5  38      21349.79      22334.78       184.78 o                         
  -4   6  38      14955.19      14391.58       120.31 o                         
  -1   6  38        645.30        971.42        19.08 o                         
  -6   7  38       1253.25       1425.81        17.40 o                         
  -3   7  38       7427.64       7402.17        53.80 o                         
   0   7  38        114.39        396.58        16.42 o                         
  -8   8  38       9444.02       9699.02        84.41 o                         
  -5   8  38       2443.42       2426.16        23.42 o                         
  -2   8  38       3273.45       4580.91        41.07 o                         
  -7   9  38        375.84        598.92        11.58 o                         
  -4   9  38          0.84         49.29         7.02 o                         
  -1   9  38       5621.73       5582.46        45.48 o                         
  -9  10  38      13473.12      13420.85        80.61 o                         
  -6  10  38       7933.76       7827.04        56.31 o                         
  -3  10  38         18.01         64.82         8.09 o                         
   0  10  38       6516.01       5799.57        68.04 o                         
 -11  11  38       1921.87       2248.64        32.51 o                         
  -8  11  38        203.36        734.40        14.32 o                         
  -5  11  38       6395.76       6484.69        51.37 o                         
  -2  11  38        102.35        105.06         9.65 o                         
 -10  12  38      20897.16      20969.60       126.66 o                         
  -7  12  38       3223.83       3310.45        33.50 o                         
  -4  12  38       4442.86       4816.84        42.56 o                         
  -1  12  38       4776.50       5225.95        49.27 o                         
 -12  13  38        128.35        112.44         9.26 o                         
  -9  13  38          0.46         72.95         8.59 o                         
  -6  13  38       4431.89       5218.74        48.27 o                         
  -3  13  38        416.80        662.39        16.23 o                         
   0  13  38        831.01        998.48        26.41 o                         
 -14  14  38      10828.93      11072.98       155.88 o                         
 -11  14  38       2006.24       2007.44        26.22 o                         
  -8  14  38       8707.49       8258.87        73.01 o                         
  -5  14  38        177.26         97.35         9.79 o                         
  -2  14  38       5870.53       5323.28        53.64 o                         
 -13  15  38        680.92        670.90        15.02 o                         
 -10  15  38       4830.77       4272.83        44.29 o                         
  -7  15  38         51.36         83.08        10.05 o                         
  -4  15  38        475.79        428.91        13.11 o                         
  -1  15  38         17.28        510.59        12.51 o                         
 -15  16  38       3898.29       4538.43        80.30 o                         
 -12  16  38         76.93        205.13        11.45 o                         
  -9  16  38       6312.72       5832.73        57.83 o                         
  -6  16  38        602.59       1095.52        18.39 o                         
  -3  16  38       6781.37       6801.15        59.15 o                         
   0  16  38       1209.56       1680.26        43.00 o                         
 -14  17  38       2714.86       2271.92        42.50 o                         
 -11  17  38       8083.58       7114.74        74.47 o                         
  -8  17  38       1976.28       1912.92        26.95 o                         
  -5  17  38        317.21        576.35        13.38 o                         
  -2  17  38         30.46        271.27        11.08 o                         
 -13  18  38       3727.20       2951.41        59.54 o                         
 -10  18  38       5584.82       5338.85        66.43 o                         
  -7  18  38        331.69        267.12        11.47 o                         
  -4  18  38       1699.58       2138.71        43.11 o                         
 -12  19  38        315.57        227.95        15.84 o                         
  -9  19  38       3268.28       3087.55        53.28 o                         
  -1   2  39       3212.96       3076.65        48.54 o                         
  -2   4  39         54.72        389.51        16.62 o                         
  -4   5  39        161.18        213.64        12.88 o                         
  -1   5  39      29700.98      30193.73       257.21 o                         
  -3   6  39        255.53        370.98        10.81 o                         
  -5   7  39         58.48         81.42         6.83 o                         
  -2   7  39       2298.26       2374.71        25.46 o                         
  -7   8  39      13218.78      12700.64        76.56 o                         
  -4   8  39        872.22        991.00        14.80 o                         
  -1   8  39       3742.85       3840.68        36.26 o                         
  -6   9  39         25.88         88.42         7.40 o                         
  -3   9  39        321.79        372.98        11.12 o                         
  -8  10  39      53015.52      53375.49       275.96 o                         
  -5  10  39         56.99         53.05         7.32 o                         
  -2  10  39       2090.33       2207.46        26.92 o                         
 -10  11  39       2042.92       1925.94        21.18 o                         
  -7  11  39       1967.46       1849.31        22.99 o                         
  -4  11  39       6144.69       5827.69        49.29 o                         
  -1  11  39        547.17        526.30        14.25 o                         
  -9  12  39       3398.06       3973.43        34.15 o                         
  -6  12  39      13879.97      13711.20        97.38 o                         
  -3  12  39         48.79         12.06         8.94 o                         
 -11  13  39          9.80         55.52         8.83 o                         
  -8  13  39       8860.28      10326.04        82.60 o                         
  -5  13  39       5313.83       5567.58        51.10 o                         
  -2  13  39        503.37        557.24        14.24 o                         
 -13  14  39          9.20        129.22        10.96 o                         
 -10  14  39       2243.72       2229.30        27.46 o                         
  -7  14  39       2384.47       2352.03        30.70 o                         
  -4  14  39        352.80        281.23        11.81 o                         
  -1  14  39       2675.11       2562.07        31.51 o                         
 -12  15  39          5.72        148.32        10.68 o                         
  -9  15  39       4161.36       4154.37        44.55 o                         
  -6  15  39       4462.25       4269.32        43.85 o                         
  -3  15  39       3827.41       3632.75        39.20 o                         
 -14  16  39        364.12        312.75        12.29 o                         
 -11  16  39         84.04        164.32        11.17 o                         
  -8  16  39       2190.02       2181.73        27.66 o                         
  -5  16  39       5131.01       4873.03        47.30 o                         
  -2  16  39       1614.40       1490.16        21.15 o                         
 -16  17  39        112.38         89.20        17.88 o                         
 -13  17  39        496.48        513.02        16.26 o                         
 -10  17  39        992.66       1062.36        20.53 o                         
  -7  17  39        182.79        228.43         9.84 o                         
  -4  17  39       2508.90       2100.19        33.72 o                         
  -1  17  39       4919.06       3934.19       108.38 o                         
 -12  18  39        109.79        154.92         8.63 o                         
  -9  18  39        107.61        186.79         9.54 o                         
  -6  18  39        218.71        209.65         9.11 o                         
 -11  19  39       1027.40        941.42        36.91 o                         
  -8  19  39        913.10        683.24        19.58 o                         
  -1   1  40        955.36       1045.27        43.49 o                         
   0   2  40       6179.39      11119.22       217.79 o                         
  -2   3  40       5804.11       6462.95        75.57 o                         
  -4   4  40      38327.45      38577.94       403.44 o                         
  -1   4  40       7979.47       8420.59        93.68 o                         
  -3   5  40       3254.95       3181.58        37.79 o                         
   0   5  40      86280.48      87301.87       714.80 o                         
  -5   6  40       6569.45       6791.34        46.89 o                         
  -2   6  40       9689.57       9454.30        70.01 o                         
  -7   7  40       1922.46       2383.73        31.84 o                         
  -4   7  40      10265.93      11281.12        68.57 o                         
  -1   7  40      87260.45      91134.21       496.96 o                         
  -6   8  40          9.19        116.43         7.60 o                         
  -3   8  40        156.95       2276.31        24.97 o                         
   0   8  40      28147.01      29140.18       251.74 o                         
  -8   9  40      27715.82      27324.42       146.87 o                         
  -5   9  40        193.99       1110.12        16.87 o                         
  -2   9  40          1.39        105.71        10.31 o                         
 -10  10  40        996.37        645.52        17.96 o                         
  -7  10  40         73.15       3022.52        27.31 o                         
  -4  10  40      11228.72      11510.44        77.55 o                         
  -1  10  40       4654.81       5076.06        46.23 o                         
  -9  11  40      20071.04      20663.33       119.31 o                         
  -6  11  40        481.37        634.18        14.13 o                         
  -3  11  40       2460.93       2516.08        27.80 o                         
   0  11  40        335.18       1036.02        28.48 o                         
 -11  12  40        259.61        567.90        13.04 o                         
  -8  12  40        543.84        821.67        15.16 o                         
  -5  12  40         40.77        433.51        13.32 o                         
  -2  12  40      30514.19      28918.02       195.99 o                         
 -13  13  40       3957.22       4512.98        67.11 o                         
 -10  13  40        528.12        591.86        13.46 o                         
  -7  13  40      19059.88      19877.81       143.35 o                         
  -4  13  40        593.07        696.97        15.65 o                         
  -1  13  40          2.82         16.92         9.08 o                         
 -12  14  40        166.45        226.21        11.05 o                         
  -9  14  40       5470.69       5520.37        50.69 o                         
  -6  14  40        514.90        605.07        16.62 o                         
  -3  14  40       3843.76       3584.05        38.10 o                         
   0  14  40        183.54        856.89        22.57 o                         
 -14  15  40        450.83        581.13        16.04 o                         
 -11  15  40        336.16        329.68        13.84 o                         
  -8  15  40       7083.58       7002.65        64.03 o                         
  -5  15  40        400.58        942.71        17.38 o                         
  -2  15  40       8456.70       8471.52        72.69 o                         
 -16  16  40       1234.91       1297.90        72.44 o                         
 -13  16  40       2735.05       2782.00        42.86 o                         
 -10  16  40        140.76        536.85        16.36 o                         
  -7  16  40       2536.40       2867.01        32.44 o                         
  -4  16  40       4061.66       5468.44        53.88 o                         
  -1  16  40        848.60       1092.41        27.23 o                         
 -15  17  40       4152.75       3816.39       118.10 o                         
 -12  17  40       4122.87       4577.77        58.28 o                         
  -9  17  40        213.86        383.58        12.31 o                         
  -6  17  40       1978.37       2237.21        28.50 o                         
  -3  17  40       1168.64        901.57        23.25 o                         
 -14  18  40       1487.17       1134.25        43.33 o                         
 -11  18  40        844.22        929.79        26.91 o                         
  -8  18  40        183.59        187.28         8.45 o                         
  -5  18  40       7890.95       6750.74       134.07 o                         
 -10  19  40        590.52        817.87        33.56 o                         
  -1   3  41        194.37        353.80        17.11 o                         
  -3   4  41       4588.18       5062.22        58.17 o                         
  -2   5  41       3452.01       3134.93        34.11 o                         
  -4   6  41       1186.47       1160.08        16.99 o                         
  -1   6  41          9.37         47.54         7.41 o                         
  -6   7  41       1818.38       1845.15        20.58 o                         
  -3   7  41       4198.54       4285.56        35.01 o                         
  -5   8  41       1232.12       1226.77        17.15 o                         
  -2   8  41       8822.48       8321.33        62.36 o                         
  -7   9  41       9604.75       9250.57        62.33 o                         
  -4   9  41        442.07        472.51        11.89 o                         
  -1   9  41       7123.67       7596.03        58.67 o                         
  -9  10  41       2641.55       2691.03        26.63 o                         
  -6  10  41        767.05        731.64        14.48 o                         
  -3  10  41       5222.72       4961.23        43.49 o                         
  -8  11  41          1.68        178.58         9.68 o                         
  -5  11  41         82.13        109.38         9.26 o                         
  -2  11  41       7905.98       7922.20        66.50 o                         
 -10  12  41        170.89        839.47        15.14 o                         
  -7  12  41        481.35        577.82        14.26 o                         
  -4  12  41       1150.09       1222.83        19.61 o                         
  -1  12  41      20244.09      18891.87       140.27 o                         
 -12  13  41        683.63       1225.76        19.91 o                         
  -9  13  41      15595.81      15586.43       106.60 o                         
  -6  13  41       6398.98       6428.56        57.74 o                         
  -3  13  41       3588.94       3302.71        36.27 o                         
 -11  14  41       4222.59       4666.88        47.75 o                         
  -8  14  41        920.06        771.64        17.62 o                         
  -5  14  41        191.08        431.26        12.93 o                         
  -2  14  41        372.36        222.73        11.72 o                         
 -13  15  41       1442.92       1410.19        25.85 o                         
 -10  15  41       4223.81       3879.17        44.12 o                         
  -7  15  41          5.25         26.39         9.13 o                         
  -4  15  41       2252.87       2066.54        26.11 o                         
  -1  15  41         61.77         85.79         7.83 o                         
 -15  16  41        683.50        769.13        28.30 o                         
 -12  16  41        206.34        280.32        13.55 o                         
  -9  16  41         88.58         70.64         9.12 o                         
  -6  16  41       3350.32       3033.41        34.77 o                         
  -3  16  41        206.47        504.21        11.89 o                         
 -14  17  41       4037.69       3079.83        76.77 o                         
 -11  17  41        129.22         90.52         9.67 o                         
  -8  17  41       3902.80       3850.74        41.01 o                         
  -5  17  41        125.13         65.64         7.64 o                         
  -2  17  41         29.10        101.42         7.57 o                         
 -13  18  41        141.57        199.24         9.22 o                         
 -10  18  41       5310.73       5362.55       104.46 o                         
  -7  18  41        184.42        146.88         8.12 o                         
  -4  18  41         29.91          6.71        19.00 o                         
   0   0  42        158.72        399.87        99.55 o                         
  -1   2  42       3833.80       4758.04        67.80 o                         
  -3   3  42      11943.26      16036.13       177.77 o                         
   0   3  42      98601.49     101400.69       976.69 o                         
  -2   4  42      50660.03      51693.75       316.05 o                         
  -4   5  42       5742.89       6690.75        47.23 o                         
  -1   5  42        814.53       1538.77        22.44 o                         
  -6   6  42       3477.47       7130.68        68.69 o                         
  -3   6  42         85.72        228.25         8.96 o                         
   0   6  42        712.25       7812.80        81.08 o                         
  -5   7  42      24856.16      24409.74       139.75 o                         
  -2   7  42      21619.31      23671.91       142.00 o                         
  -7   8  42        531.62        505.66        11.74 o                         
  -4   8  42        734.60       2972.30        28.09 o                         
  -1   8  42      41163.23      41762.09       243.92 o                         
  -9   9  42        181.07        286.21        13.74 o                         
  -6   9  42      51390.99      51576.56       274.67 o                         
  -3   9  42       1518.46       1473.95        20.51 o                         
   0   9  42     119283.98     115184.77       904.36 o                         
  -8  10  42      16116.18      18122.37       106.12 o                         
  -5  10  42        183.01        313.89        10.92 o                         
  -2  10  42       7922.09      10795.42        78.19 o                         
 -10  11  42         11.56        598.85        12.73 o                         
  -7  11  42      18269.21      16566.85       103.09 o                         
  -4  11  42      12714.87      12815.69        91.80 o                         
  -1  11  42        292.75        424.97        14.08 o                         
 -12  12  42       1247.13       4302.68        57.27 o                         
  -9  12  42      12944.00      13200.79        86.06 o                         
  -6  12  42       5332.69       5553.61        50.44 o                         
  -3  12  42       3998.04       4025.66        39.83 o                         
   0  12  42        279.88        672.26        23.28 o                         
 -11  13  42      21400.05      20677.39       140.38 o                         
  -8  13  42      17313.01      19027.66       142.85 o                         
  -5  13  42        606.29       2439.30        30.01 o                         
  -2  13  42       4032.51       3730.42        39.81 o                         
 -13  14  42        503.53       1366.54        25.02 o                         
 -10  14  42       7684.59       8733.13        76.12 o                         
  -7  14  42       2667.16       2805.86        34.02 o                         
  -4  14  42        491.45        654.05        15.16 o                         
  -1  14  42        214.18        914.52        17.40 o                         
 -15  15  42       3955.18       3886.38       107.92 o                         
 -12  15  42       4534.25       4554.17        55.48 o                         
  -9  15  42       7954.39       8158.94        74.76 o                         
  -6  15  42       7539.98       7884.44        65.79 o                         
  -3  15  42        616.55        564.46        14.55 o                         
   0  15  42       1118.50       1193.27        32.38 o                         
 -14  16  42        370.19        431.72        14.50 o                         
 -11  16  42       6666.67       7033.28        73.10 o                         
  -8  16  42        384.49        736.39        15.97 o                         
  -5  16  42        518.40        751.20        14.24 o                         
  -2  16  42       1331.88       1500.69        25.66 o                         
 -13  17  42        175.88        290.02        10.50 o                         
 -10  17  42        791.25       1042.02        21.52 o                         
  -7  17  42       4848.74       4905.60        52.26 o                         
  -4  17  42       7628.22       7310.58       125.47 o                         
 -12  18  42       1154.12        959.85        22.34 o                         
  -9  18  42        614.29        491.68        14.19 o                         
  -6  18  42       2310.67       2298.67        63.88 o                         
  -2   3  43       6672.07       7084.25        65.31 o                         
  -1   4  43       2563.19       2536.89        29.02 o                         
  -3   5  43      13094.64      12109.70        76.84 o                         
  -5   6  43       1788.05       1835.29        20.86 o                         
  -2   6  43       5604.93       5685.15        45.94 o                         
  -4   7  43       1128.51       1225.76        17.29 o                         
  -1   7  43      11181.44      11280.06        78.77 o                         
  -6   8  43         50.07         81.74         7.98 o                         
  -3   8  43        788.03        752.61        14.40 o                         
  -8   9  43        604.64        636.81        12.82 o                         
  -5   9  43       1326.60       1834.61        22.26 o                         
  -2   9  43      15572.18      14970.97        98.67 o                         
  -7  10  43        209.26        210.34         9.62 o                         
  -4  10  43       1569.84       1557.58        21.40 o                         
  -1  10  43       9577.34       9380.65        69.88 o                         
  -9  11  43       5138.66       5368.97        43.69 o                         
  -6  11  43          2.64          2.82         8.19 o                         
  -3  11  43      17919.75      17398.21       112.42 o                         
 -11  12  43         24.44        202.59         9.43 o                         
  -8  12  43       9600.11       9795.38        74.78 o                         
  -5  12  43       4457.38       4097.96        43.08 o                         
  -2  12  43       3026.27       2735.44        33.06 o                         
 -10  13  43         26.56         22.01         8.98 o                         
  -7  13  43       2745.38       3098.32        36.82 o                         
  -4  13  43       5192.63       4805.07        46.59 o                         
  -1  13  43       4263.17       4386.13        44.09 o                         
 -12  14  43          0.68        226.00        12.57 o                         
  -9  14  43          0.41          4.71         8.90 o                         
  -6  14  43        236.61        390.25        13.20 o                         
  -3  14  43       4129.66       3517.92        38.21 o                         
 -14  15  43       5737.95       5895.23        80.94 o                         
 -11  15  43        460.26        505.29        16.09 o                         
  -8  15  43       1158.05       1331.67        20.68 o                         
  -5  15  43       1873.42       1874.96        24.23 o                         
  -2  15  43         52.20         66.09         8.13 o                         
 -13  16  43       1307.98       1251.37        26.30 o                         
 -10  16  43       7517.36       7300.18        73.61 o                         
  -7  16  43        881.80        850.59        16.00 o                         
  -4  16  43       2000.68       1578.06        21.59 o                         
  -1  16  43        842.71        595.75        17.41 o                         
 -12  17  43        386.63        329.95        12.04 o                         
  -9  17  43        159.74        290.97        10.17 o                         
  -6  17  43        420.63        311.41        10.93 o                         
  -3  17  43       2103.83       1972.51        47.61 o                         
 -11  18  43       4450.38       3676.57        79.30 o                         
  -8  18  43       1336.09        949.88        24.12 o                         
   0   1  44         99.25        609.50        25.34 o                         
  -2   2  44         70.77       1894.79        37.05 o                         
  -1   3  44       2371.03       3942.24        38.07 o                         
  -3   4  44       4842.83       5717.68        44.69 o                         
   0   4  44         65.66       4849.71        64.08 o                         
  -5   5  44      20348.09      20093.99       157.99 o                         
  -2   5  44          0.07         96.77         8.12 o                         
  -4   6  44       1134.85       1419.12        17.91 o                         
  -1   6  44      11841.22      14846.17        99.07 o                         
  -6   7  44        595.18        867.60        15.16 o                         
  -3   7  44        786.49       2081.88        25.06 o                         
   0   7  44       2939.26       3453.14        47.90 o                         
  -8   8  44      18604.79      18480.73       149.61 o                         
  -5   8  44        241.76       1931.41        23.14 o                         
  -2   8  44        645.55        657.56        14.54 o                         
  -7   9  44       1381.55       3783.92        32.99 o                         
  -4   9  44          1.32         17.79         7.94 o                         
  -1   9  44          0.31       1539.88        22.59 o                         
  -9  10  44       7370.29       7527.19        57.92 o                         
  -6  10  44       3238.19       3389.30        32.67 o                         
  -3  10  44      23349.16      24548.98       152.37 o                         
   0  10  44      23757.31      24765.40       230.30 o                         
 -11  11  44       1442.02       2604.79        39.57 o                         
  -8  11  44       5241.60       5360.80        45.55 o                         
  -5  11  44      25341.01      25390.41       164.58 o                         
  -2  11  44       5549.67       5771.33        51.36 o                         
 -10  12  44       5432.58       4991.26        43.50 o                         
  -7  12  44         83.33       1054.60        19.35 o                         
  -4  12  44       6532.66       8132.58        68.66 o                         
  -1  12  44         63.66        655.79        16.20 o                         
 -12  13  44      11423.55      11094.13        94.46 o                         
  -9  13  44       1449.04       2193.45        27.25 o                         
  -6  13  44      11577.65      11687.70        91.27 o                         
  -3  13  44      11542.13      11203.02        90.16 o                         
   0  13  44         99.23        219.20        15.59 o                         
 -14  14  44       6617.70       7598.17       122.66 o                         
 -11  14  44       3507.50       3942.99        45.95 o                         
  -8  14  44         58.36        125.19        10.40 o                         
  -5  14  44          0.03         25.88         8.63 o                         
  -2  14  44       3328.69       3484.24        38.09 o                         
 -13  15  44       1195.92       1267.28        24.99 o                         
 -10  15  44       1367.62       1581.12        24.08 o                         
  -7  15  44       3230.37       2953.01        34.40 o                         
  -4  15  44       2258.76       2374.44        28.94 o                         
  -1  15  44       1333.34       1749.14        26.03 o                         
 -15  16  44       2413.53       1926.21        43.35 o                         
 -12  16  44       6719.44       7415.33        84.82 o                         
  -9  16  44       2754.02       3190.29        38.79 o                         
  -6  16  44        323.31        283.91         9.68 o                         
  -3  16  44       1910.56       1904.22        33.40 o                         
 -14  17  44        293.88        164.85        10.49 o                         
 -11  17  44       1170.70       1159.77        28.65 o                         
  -8  17  44       4113.53       3722.12        44.63 o                         
  -5  17  44        247.60        429.00        14.51 o                         
 -10  18  44        379.71        399.82        13.32 o                         
  -7  18  44        265.00        555.06        23.31 o                         
  -1   2  45      28775.28      27696.33       181.77 o                         
  -2   4  45        314.62        784.66        13.96 o                         
  -4   5  45       5347.16       5645.03        44.20 o                         
  -1   5  45      16570.59      16929.68       108.92 o                         
  -3   6  45        474.01        512.52        12.38 o                         
  -5   7  45       1214.63       1276.71        18.67 o                         
  -2   7  45        277.70        587.30        13.20 o                         
  -7   8  45       1557.32       1238.27        18.98 o                         
  -4   8  45       7569.98       7539.21        53.90 o                         
  -1   8  45         79.72         84.68         9.07 o                         
  -6   9  45        339.84        267.51        10.08 o                         
  -3   9  45         86.01        158.74         9.45 o                         
  -8  10  45       1857.81       1868.04        22.04 o                         
  -5  10  45         28.85         34.40         8.35 o                         
  -2  10  45      11057.59      10060.33        74.55 o                         
 -10  11  45         16.08         25.94         8.23 o                         
  -7  11  45       4290.80       4147.11        40.75 o                         
  -4  11  45        455.09        427.99        13.06 o                         
  -1  11  45        985.54        941.98        18.11 o                         
  -9  12  45       1010.29       1033.96        17.51 o                         
  -6  12  45       1544.82       1467.10        22.97 o                         
  -3  12  45       1676.96       1528.51        23.04 o                         
 -11  13  45       2245.58       2339.15        29.36 o                         
  -8  13  45       1243.84       1004.35        19.22 o                         
  -5  13  45       2069.47       1929.54        27.07 o                         
  -2  13  45       1290.41       1336.46        21.25 o                         
 -13  14  45         43.52         28.55         9.85 o                         
 -10  14  45         12.58        184.59        10.81 o                         
  -7  14  45        140.02         88.94        10.10 o                         
  -4  14  45       2195.81       2334.45        27.19 o                         
  -1  14  45        496.46        523.32        13.05 o                         
 -12  15  45       2061.49       2056.79        31.51 o                         
  -9  15  45      21290.38      20801.23       174.16 o                         
  -6  15  45        892.72       1162.80        19.18 o                         
  -3  15  45        243.42        378.08        11.17 o                         
 -14  16  45          0.93         11.78         6.58 o                         
 -11  16  45       2035.52       1917.37        30.79 o                         
  -8  16  45         62.38         57.60         7.74 o                         
  -5  16  45          8.03         20.22         6.39 o                         
  -2  16  45       3775.39       3584.47        83.54 o                         
 -13  17  45        677.11        474.25        19.08 o                         
 -10  17  45        133.07        423.73        14.12 o                         
  -7  17  45         48.17         59.94         7.08 o                         
  -4  17  45        504.29        392.96        13.75 o                         
  -9  18  45        260.31        535.85        21.48 o                         
  -1   1  46       3001.88       2981.80        44.18 o                         
   0   2  46       1548.21       1783.48        31.32 o                         
  -2   3  46         33.52        915.64        16.40 o                         
  -4   4  46      28288.52      25143.96       202.04 o                         
  -1   4  46       1012.49       1039.00        17.21 o                         
  -3   5  46       2517.28       2390.14        24.64 o                         
   0   5  46      29607.33      27979.25       251.54 o                         
  -5   6  46      14935.30      15429.47        95.81 o                         
  -2   6  46       6789.37       7192.71        55.14 o                         
  -7   7  46       3369.76       3337.67        46.00 o                         
  -4   7  46       9705.87       9315.77        64.39 o                         
  -1   7  46       1563.23       1400.85        20.39 o                         
  -6   8  46        614.74       1863.03        22.76 o                         
  -3   8  46       1950.43       2148.10        25.48 o                         
   0   8  46      15022.93      14290.13       140.08 o                         
  -8   9  46        320.05        590.56        12.92 o                         
  -5   9  46      24288.28      23028.34       145.98 o                         
  -2   9  46      21481.74      20629.31       132.46 o                         
 -10  10  46       2293.63       2445.74        41.72 o                         
  -7  10  46        739.29        750.20        14.13 o                         
  -4  10  46       5699.41       5271.38        46.72 o                         
  -1  10  46       3088.36       2760.09        30.72 o                         
  -9  11  46         64.36        153.36         9.97 o                         
  -6  11  46      10070.46       9596.50        75.32 o                         
  -3  11  46       1312.32       1645.01        24.02 o                         
   0  11  46      12016.72      12730.03       136.96 o                         
 -11  12  46       2307.59       2340.96        27.77 o                         
  -8  12  46       1367.44       1373.32        20.72 o                         
  -5  12  46       3066.06       2976.25        32.80 o                         
  -2  12  46       2175.65       2255.06        28.29 o                         
 -13  13  46       1731.46       1450.46        36.36 o                         
 -10  13  46        422.13        346.74        12.98 o                         
  -7  13  46      10970.42      10142.04        87.64 o                         
  -4  13  46         22.08         88.80         9.95 o                         
  -1  13  46       2992.40       3138.10        35.13 o                         
 -12  14  46       3353.08       3384.08        46.64 o                         
  -9  14  46          0.54         46.66         9.55 o                         
  -6  14  46        165.34        123.33        10.79 o                         
  -3  14  46       1463.98       1501.72        21.65 o                         
   0  14  46        329.94        644.12        20.44 o                         
 -14  15  46          2.38        125.01         8.88 o                         
 -11  15  46       1907.72       1961.93        30.47 o                         
  -8  15  46        665.77        771.40        18.24 o                         
  -5  15  46        217.28        467.56        12.21 o                         
  -2  15  46       8624.82       9313.68        87.13 o                         
 -13  16  46       3730.50       3591.48        85.28 o                         
 -10  16  46       4238.82       4331.06        58.56 o                         
  -7  16  46       1079.29       1071.87        16.84 o                         
  -4  16  46        622.91       1141.47        23.32 o                         
  -1  16  46       4212.27       3254.24        68.56 o                         
 -12  17  46       4640.61       4064.58        84.31 o                         
  -9  17  46       2094.20       2036.68        45.43 o                         
  -6  17  46       1401.64       1727.68        45.86 o                         
  -1   3  47        888.83        857.93        16.19 o                         
  -3   4  47       8564.46       8992.14        63.59 o                         
  -2   5  47       3034.46       3526.46        34.52 o                         
  -4   6  47       2370.44       2568.12        26.09 o                         
  -1   6  47      17669.68      17031.80       111.42 o                         
  -6   7  47       1919.27       1929.44        25.57 o                         
  -3   7  47        547.92        573.35        13.12 o                         
  -5   8  47       3960.42       3921.37        36.17 o                         
  -2   8  47          3.24         87.35         8.45 o                         
  -7   9  47      24006.09      23735.90       140.72 o                         
  -4   9  47        262.90        324.14        11.41 o                         
  -1   9  47       3024.38       2869.92        30.96 o                         
  -9  10  47       1556.33       1543.53        21.53 o                         
  -6  10  47       3067.68       3984.79        36.97 o                         
  -3  10  47       7549.17       7341.69        61.66 o                         
  -8  11  47       7203.78       7436.59        61.84 o                         
  -5  11  47         39.50         39.63         9.69 o                         
  -2  11  47       3356.43       3314.14        35.53 o                         
 -10  12  47       2240.66       2391.94        29.95 o                         
  -7  12  47      13070.82      13198.90       100.07 o                         
  -4  12  47       2254.14       2349.95        29.90 o                         
  -1  12  47       1371.54       1515.50        22.83 o                         
 -12  13  47        423.57        686.53        17.83 o                         
  -9  13  47       2036.04       1811.90        25.96 o                         
  -6  13  47       3125.84       3164.66        37.73 o                         
  -3  13  47          1.31         47.00         8.62 o                         
 -11  14  47        740.58       1009.47        21.33 o                         
  -8  14  47         51.42         74.06         8.90 o                         
  -5  14  47       1484.61       1592.88        23.37 o                         
  -2  14  47        301.19        403.55        11.34 o                         
 -13  15  47       1042.87        979.25        22.06 o                         
 -10  15  47       4459.59       4233.30        53.34 o                         
  -7  15  47         12.99          8.24         7.75 o                         
  -4  15  47       5879.74       5828.46        55.83 o                         
  -1  15  47       1118.78       1230.48        27.71 o                         
 -12  16  47        513.05        553.80        16.04 o                         
  -9  16  47       4159.33       3845.30        56.11 o                         
  -6  16  47       1177.42        994.93        23.51 o                         
  -3  16  47        702.90        603.71        16.17 o                         
 -11  17  47       1350.99       1039.44        23.84 o                         
  -8  17  47        126.29        469.61        15.81 o                         
  -5  17  47        501.92        572.55        19.43 o                         
   0   0  48       8281.58       9100.01       184.85 o                         
  -1   2  48         60.13        346.92        11.69 o                         
  -3   3  48       9766.21      11670.04       113.27 o                         
   0   3  48       1572.69       2305.41        37.17 o                         
  -2   4  48       9126.02       8809.14        63.94 o                         
  -4   5  48      14946.79      15542.34        98.06 o                         
  -1   5  48        132.13        415.06        12.46 o                         
  -6   6  48       3802.50       3422.91        47.63 o                         
  -3   6  48       7740.25       7942.69        59.33 o                         
   0   6  48      63620.69      62818.10       506.53 o                         
  -5   7  48       5454.65       4671.97        40.40 o                         
  -2   7  48        816.45        794.28        15.48 o                         
  -7   8  48       3182.23       4125.69        38.95 o                         
  -4   8  48      11937.38      11350.37        78.69 o                         
  -1   8  48      14649.76      14791.55       102.23 o                         
  -9   9  48      11121.99      11485.40       108.93 o                         
  -6   9  48      12032.93      12851.23        85.68 o                         
  -3   9  48         40.58        100.80         9.21 o                         
   0   9  48       3798.58       3333.69        49.01 o                         
  -8  10  48       6908.69       6543.19        51.73 o                         
  -5  10  48        242.77        429.20        12.59 o                         
  -2  10  48      13351.54      13255.06        98.29 o                         
 -10  11  48       1483.34       1346.47        21.66 o                         
  -7  11  48       8315.85       7602.95        60.09 o                         
  -4  11  48         86.17        238.36        11.46 o                         
  -1  11  48       2212.53       2153.72        28.25 o                         
 -12  12  48         98.61         52.87        12.58 o                         
  -9  12  48      20370.22      20436.58       147.18 o                         
  -6  12  48        411.06        362.19        13.43 o                         
  -3  12  48       4086.67       4231.60        43.11 o                         
   0  12  48         10.06        291.68        16.23 o                         
 -11  13  48      12039.21      12188.06       106.21 o                         
  -8  13  48       6480.99       6564.99        61.37 o                         
  -5  13  48       1149.15       1228.65        21.47 o                         
  -2  13  48          0.13        336.39        11.69 o                         
 -13  14  48       1073.17       1074.31        23.38 o                         
 -10  14  48        605.55        761.05        17.72 o                         
  -7  14  48        378.67        445.08        13.96 o                         
  -4  14  48        358.71        321.45        10.68 o                         
  -1  14  48          4.23        283.72        10.53 o                         
 -15  15  48      12841.08      10259.83       253.71 o                         
 -12  15  48       8023.65       8838.04        95.36 o                         
  -9  15  48       3792.87       3850.37        47.92 o                         
  -6  15  48        248.34        281.43         9.84 o                         
  -3  15  48       2318.62       2017.47        28.73 o                         
   0  15  48        153.21        442.42        17.63 o                         
 -14  16  48        618.58        675.37        21.52 o                         
 -11  16  48      11368.31      11586.79       140.61 o                         
  -8  16  48       1666.41       1562.50        24.20 o                         
  -5  16  48       4447.15       4333.29        55.22 o                         
  -2  16  48        240.93        292.83        15.13 o                         
 -10  17  48       3986.68       3426.53        49.31 o                         
  -7  17  48       2700.66       2167.10        50.04 o                         
  -2   3  49        627.72        696.72        14.71 o                         
  -1   4  49       8921.89       8906.56        70.26 o                         
  -3   5  49        528.73        701.77        13.67 o                         
  -5   6  49        284.84        558.57        13.17 o                         
  -2   6  49        230.03        335.44        11.56 o                         
  -4   7  49        311.77        478.65        12.68 o                         
  -1   7  49       1096.51        964.22        16.98 o                         
  -6   8  49      29435.64      30204.64       179.39 o                         
  -3   8  49        379.30        301.99        11.24 o                         
  -8   9  49         34.37         33.70         8.43 o                         
  -5   9  49       6253.82       6061.10        49.34 o                         
  -2   9  49       1821.76       2111.34        27.05 o                         
  -7  10  49       8206.07       8465.64        62.45 o                         
  -4  10  49      16174.50      15648.78       114.11 o                         
  -1  10  49       8526.73       7428.97        60.83 o                         
  -9  11  49       6515.26       6588.76        59.50 o                         
  -6  11  49       1708.42       2008.54        26.92 o                         
  -3  11  49      12680.61      13162.26       106.05 o                         
 -11  12  49       7789.49       8621.94        74.63 o                         
  -8  12  49       2969.33       2695.13        32.16 o                         
  -5  12  49       2055.21       1837.16        25.19 o                         
  -2  12  49       1989.04       1944.27        27.59 o                         
 -10  13  49       4507.94       4984.78        50.83 o                         
  -7  13  49      11773.82      11462.46        93.40 o                         
  -4  13  49          0.53          7.62         8.98 o                         
  -1  13  49          0.24         42.19         8.10 o                         
 -12  14  49        716.56        819.24        19.50 o                         
  -9  14  49       3665.98       3968.94        43.24 o                         
  -6  14  49       2048.11       1902.20        25.82 o                         
  -3  14  49        253.29        265.28        10.18 o                         
 -14  15  49       1084.11        951.05        29.70 o                         
 -11  15  49       1144.86       1364.82        27.05 o                         
  -8  15  49       1031.82       1118.32        19.38 o                         
  -5  15  49       2417.14       2333.38        30.14 o                         
  -2  15  49         18.92         62.96         7.86 o                         
 -13  16  49        587.08        606.71        18.03 o                         
 -10  16  49         88.27         73.11        10.26 o                         
  -7  16  49       1788.16       1901.87        33.10 o                         
  -4  16  49        927.05        767.14        19.25 o                         
  -9  17  49         75.11         84.03         6.88 o                         
  -6  17  49       1531.79       1184.19        41.63 o                         
   0   1  50         15.93        265.83        14.60 o                         
  -2   2  50          1.66        378.02        16.11 o                         
  -1   3  50       2430.40       2484.70        28.64 o                         
  -3   4  50      12497.11      12494.31        86.82 o                         
   0   4  50      22936.00      21530.29       190.44 o                         
  -5   5  50       5004.21       4076.05        52.22 o                         
  -2   5  50       1337.01       2996.44        31.09 o                         
  -4   6  50      13184.49      15494.07        97.39 o                         
  -1   6  50       2404.42       2249.14        26.24 o                         
  -6   7  50        113.62        207.35        10.68 o                         
  -3   7  50         28.44         42.64         8.34 o                         
   0   7  50       8452.11       8607.28        96.21 o                         
  -8   8  50       7819.79       9355.85        97.79 o                         
  -5   8  50      17029.22      16270.03       108.44 o                         
  -2   8  50       3171.20       3217.92        33.05 o                         
  -7   9  50       2371.40       2367.37        27.60 o                         
  -4   9  50       2080.46       2188.49        26.83 o                         
  -1   9  50       4626.24       4082.34        41.36 o                         
  -9  10  50          9.33        105.39         9.98 o                         
  -6  10  50       8577.81       8290.71        64.32 o                         
  -3  10  50       5138.05       6023.34        57.07 o                         
   0  10  50      12241.14      11352.52       134.60 o                         
 -11  11  50        173.71        338.40        17.78 o                         
  -8  11  50        535.18        701.23        16.49 o                         
  -5  11  50      13775.09      15214.12       117.70 o                         
  -2  11  50       1312.10       1078.79        19.61 o                         
 -10  12  50       1778.19       2436.18        32.17 o                         
  -7  12  50       2134.14       2292.67        29.88 o                         
  -4  12  50      23129.92      21998.29       161.96 o                         
  -1  12  50      11686.63      10732.36        90.72 o                         
 -12  13  50       4260.17       4054.45        45.80 o                         
  -9  13  50         12.50        127.64        10.02 o                         
  -6  13  50        282.17        184.08        11.09 o                         
  -3  13  50       1330.61       1885.94        25.94 o                         
   0  13  50       1297.18       1608.53        32.25 o                         
 -14  14  50       5807.29       5099.40       206.44 o                         
 -11  14  50      10462.35      10950.17       118.19 o                         
  -8  14  50        575.53        489.68        13.51 o                         
  -5  14  50       3780.43       3657.44        39.38 o                         
  -2  14  50        622.89        504.58        13.36 o                         
 -13  15  50        464.46        554.98        16.01 o                         
 -10  15  50        318.15        547.03        17.69 o                         
  -7  15  50       1708.43       1507.80        20.99 o                         
  -4  15  50       3570.09       3865.79        40.93 o                         
  -1  15  50         86.35        376.61        13.33 o                         
 -12  16  50        917.00        911.92        23.93 o                         
  -9  16  50        361.29        371.62        13.51 o                         
  -6  16  50        996.10        805.70        16.50 o                         
  -3  16  50       2013.03       1625.78        44.64 o                         
  -8  17  50        380.19        291.69        14.72 o                         
  -1   2  51        388.24        564.69        15.33 o                         
  -2   4  51       8238.39       8380.41        66.14 o                         
  -4   5  51        364.62        972.10        17.40 o                         
  -1   5  51        116.01        121.48         9.78 o                         
  -3   6  51       3900.27       3960.60        36.98 o                         
  -5   7  51       3385.33       2912.43        30.32 o                         
  -2   7  51       2469.60       2442.87        29.42 o                         
  -7   8  51        123.32        171.31        10.70 o                         
  -4   8  51       4115.46       4032.24        37.55 o                         
  -1   8  51      10483.54      10492.96        80.43 o                         
  -6   9  51          7.11         38.40         9.18 o                         
  -3   9  51       1244.15        936.70        17.59 o                         
  -8  10  51       1762.56       1986.52        26.03 o                         
  -5  10  51        160.38        209.08        10.51 o                         
  -2  10  51       1803.83       1531.62        23.35 o                         
 -10  11  51        526.01        482.31        14.07 o                         
  -7  11  51       7928.58       7550.64        63.16 o                         
  -4  11  51       5860.97       6523.75        58.64 o                         
  -1  11  51       8992.18       9197.18        78.51 o                         
  -9  12  51        111.77        126.65        10.03 o                         
  -6  12  51       5728.56       5751.86        53.75 o                         
  -3  12  51       2951.78       2954.72        34.13 o                         
 -11  13  51       5066.57       4987.27        57.29 o                         
  -8  13  51        197.12        240.39        11.58 o                         
  -5  13  51        993.48        875.06        17.66 o                         
  -2  13  51       1338.69       1145.97        19.13 o                         
 -13  14  51        357.18        907.64        30.86 o                         
 -10  14  51        559.15        659.88        16.84 o                         
  -7  14  51       5743.63       5493.47        52.74 o                         
  -4  14  51        405.23        359.85        10.23 o                         
  -1  14  51        233.50        204.58        10.02 o                         
 -12  15  51        905.51        876.98        20.83 o                         
  -9  15  51       1176.30       1231.29        22.83 o                         
  -6  15  51          4.43         55.23         6.93 o                         
  -3  15  51        495.33        357.87        12.10 o                         
 -11  16  51       4294.18       3391.35        73.97 o                         
  -8  16  51        210.62        194.00         9.01 o                         
  -5  16  51        353.86        267.93         9.34 o                         
  -1   1  52       2287.70       2313.91        47.32 o                         
   0   2  52       5648.32       4364.77        56.09 o                         
  -2   3  52      15483.80      14981.73       105.76 o                         
  -4   4  52       9717.36       8576.90        88.71 o                         
  -1   4  52       9246.35       9729.29        80.06 o                         
  -3   5  52      17706.80      17887.33       117.83 o                         
   0   5  52      11010.59      11547.93       123.56 o                         
  -5   6  52       1337.12       1508.17        21.20 o                         
  -2   6  52      12840.87      12625.43        87.52 o                         
  -7   7  52      33071.81      32814.31       284.39 o                         
  -4   7  52       5140.03       5334.38        44.20 o                         
  -1   7  52       3711.77       4160.80        38.10 o                         
  -6   8  52      21164.87      20722.71       139.75 o                         
  -3   8  52       5722.05       5762.64        50.34 o                         
   0   8  52        205.74        406.42        18.98 o                         
  -8   9  52          3.02        130.83         9.25 o                         
  -5   9  52       5531.93       5110.97        44.24 o                         
  -2   9  52        204.32        186.38        10.94 o                         
 -10  10  52      18710.22      18154.36       190.13 o                         
  -7  10  52        309.93        423.91        13.05 o                         
  -4  10  52      10289.45      10294.48        82.62 o                         
  -1  10  52        854.58       1834.24        25.47 o                         
  -9  11  52       2791.60       2734.53        32.80 o                         
  -6  11  52      10040.46      10524.40        83.85 o                         
  -3  11  52       3566.80       4500.09        47.25 o                         
   0  11  52      36178.89      35557.00       386.73 o                         
 -11  12  52        115.37        105.00         9.24 o                         
  -8  12  52       2449.55       2557.18        32.89 o                         
  -5  12  52       4135.93       4032.76        41.42 o                         
  -2  12  52          1.82         29.44         8.77 o                         
 -13  13  52        476.55        648.80        29.73 o                         
 -10  13  52       1257.72       2397.77        34.11 o                         
  -7  13  52         81.70        118.68        10.33 o                         
  -4  13  52        434.95        282.88        11.39 o                         
  -1  13  52       1718.27       1515.23        26.26 o                         
 -12  14  52       1515.56       1747.62        40.34 o                         
  -9  14  52        798.15       1286.52        23.26 o                         
  -6  14  52       3229.16       3212.76        34.56 o                         
  -3  14  52       3042.32       3330.82        40.89 o                         
   0  14  52       1119.23       1194.42        34.55 o                         
 -11  15  52       6359.61       6418.89        83.25 o                         
  -8  15  52       3468.02       3945.63        51.40 o                         
  -5  15  52       2737.18       2546.65        33.35 o                         
  -2  15  52         16.50        260.56        11.14 o                         
 -10  16  52        976.24        833.62        21.61 o                         
  -7  16  52       2710.84       2246.47        55.84 o                         
  -4  16  52        981.95        729.28        27.37 o                         
  -1   3  53      13058.84      14457.35       103.41 o                         
  -3   4  53       2020.78       2114.39        26.38 o                         
  -2   5  53        598.11        890.68        17.72 o                         
  -4   6  53       2678.33       2615.74        28.89 o                         
  -1   6  53       1779.59       1979.05        26.46 o                         
  -6   7  53       9482.66      10363.48        76.86 o                         
  -3   7  53       9738.50       9657.17        70.72 o                         
  -5   8  53        287.49        403.90        13.47 o                         
  -2   8  53       9652.12       9466.71        72.86 o                         
  -7   9  53       1791.67       1711.32        25.17 o                         
  -4   9  53       4122.64       4133.02        39.99 o                         
  -1   9  53       2710.65       2807.51        32.87 o                         
  -9  10  53        992.39       1177.24        19.81 o                         
  -6  10  53        150.07        552.67        13.90 o                         
  -3  10  53         14.69         95.82         9.93 o                         
  -8  11  53         50.91         45.61         9.16 o                         
  -5  11  53        315.39        270.23        11.33 o                         
  -2  11  53       1982.58       1937.01        25.38 o                         
 -10  12  53        729.00        865.99        18.05 o                         
  -7  12  53       1845.85       1672.00        25.38 o                         
  -4  12  53        260.95        214.17        10.62 o                         
  -1  12  53       1543.60       1716.62        24.67 o                         
 -12  13  53         12.81         53.59        10.35 o                         
  -9  13  53        225.05        377.66        13.25 o                         
  -6  13  53       1529.67       1481.06        24.62 o                         
  -3  13  53        168.80        247.78         9.96 o                         
 -11  14  53        626.27        587.32        16.35 o                         
  -8  14  53       8257.53       7908.63        79.01 o                         
  -5  14  53        114.07        177.18         8.66 o                         
  -2  14  53       1767.06       1343.21        29.22 o                         
 -13  15  53       3380.87       2665.68        69.14 o                         
 -10  15  53        179.44        160.45        10.91 o                         
  -7  15  53        611.32        676.44        17.44 o                         
  -4  15  53        733.46        653.28        14.95 o                         
  -9  16  53        840.19        552.91        19.25 o                         
  -6  16  53       1595.41       1125.12        36.81 o                         
   0   0  54       7483.35       9737.64       183.95 o                         
  -1   2  54       3473.95       3621.77        36.05 o                         
  -3   3  54       9924.06       9990.46       105.56 o                         
   0   3  54       3440.87       5416.22        66.19 o                         
  -2   4  54       5227.81       4394.57        43.84 o                         
  -4   5  54      21913.59      20865.26       138.21 o                         
  -1   5  54        591.42        727.29        17.01 o                         
  -6   6  54        106.40        354.00        17.61 o                         
  -3   6  54          3.43         49.70         8.85 o                         
   0   6  54       3082.32       3073.57        49.92 o                         
  -5   7  54      33715.58      33584.18       212.50 o                         
  -2   7  54        110.21         37.80         8.97 o                         
  -7   8  54       2904.30       3073.58        33.06 o                         
  -4   8  54      10325.49      10587.50        79.97 o                         
  -1   8  54        195.61        373.10        12.87 o                         
  -9   9  54       1103.94       1120.87        25.64 o                         
  -6   9  54       9380.83       8631.51        69.44 o                         
  -3   9  54       6489.23       6395.11        55.51 o                         
   0   9  54        869.48        808.47        25.11 o                         
  -8  10  54         54.08         81.58         9.34 o                         
  -5  10  54          5.83         60.26         9.21 o                         
  -2  10  54        701.63        682.26        16.17 o                         
 -10  11  54       3067.84       3466.57        36.21 o                         
  -7  11  54        161.42        311.74        12.38 o                         
  -4  11  54        528.52        473.60        14.31 o                         
  -1  11  54       8627.22       8642.14        75.62 o                         
 -12  12  54      14599.04      14288.00       366.73 o                         
  -9  12  54       2186.22       1880.23        27.28 o                         
  -6  12  54       2114.40       2351.01        32.04 o                         
  -3  12  54       2869.98       2665.06        30.65 o                         
   0  12  54       1035.97       1499.14        47.61 o                         
 -11  13  54         76.58        108.73        10.01 o                         
  -8  13  54       1148.17       1063.79        21.88 o                         
  -5  13  54        430.26        323.42        12.22 o                         
  -2  13  54       7896.63       7217.82        77.26 o                         
 -13  14  54        766.91        644.85        16.93 o                         
 -10  14  54        118.67        290.12        12.90 o                         
  -7  14  54        117.24        121.54         9.21 o                         
  -4  14  54        514.09        441.96        11.77 o                         
  -1  14  54        455.43        409.74        11.49 o                         
 -12  15  54        533.15        437.22        17.02 o                         
  -9  15  54         27.38         56.07         8.21 o                         
  -6  15  54        463.44        381.54        11.42 o                         
  -3  15  54         61.62         16.91         6.71 o                         
  -8  16  54       1205.38       1285.91        50.17 o                         
  -2   3  55       4808.07       4186.90        41.01 o                         
  -1   4  55        531.21        593.42        16.62 o                         
  -3   5  55       4667.44       4982.68        45.81 o                         
  -5   6  55       1398.14       1235.00        20.66 o                         
  -2   6  55        151.46        186.99        10.11 o                         
  -4   7  55       3481.70       3515.70        35.85 o                         
  -1   7  55       5975.48       5479.16        49.28 o                         
  -6   8  55       6772.85       6611.12        60.13 o                         
  -3   8  55        441.01        415.66        13.25 o                         
  -8   9  55        537.98        537.56        13.46 o                         
  -5   9  55       2767.71       2743.40        31.12 o                         
  -2   9  55        801.45       1380.54        21.89 o                         
  -7  10  55        467.74        527.06        14.34 o                         
  -4  10  55       2135.60       2216.43        28.55 o                         
  -1  10  55       1020.65       1066.66        19.85 o                         
  -9  11  55       5289.19       5114.96        46.73 o                         
  -6  11  55          0.50         47.52         9.30 o                         
  -3  11  55       1983.94       1722.44        24.88 o                         
 -11  12  55       4962.16       5016.65        53.83 o                         
  -8  12  55       2660.58       2828.42        33.60 o                         
  -5  12  55        703.02        647.96        16.08 o                         
  -2  12  55        866.79        707.85        14.81 o                         
 -10  13  55        844.88        798.50        17.32 o                         
  -7  13  55        137.07        126.73        10.06 o                         
  -4  13  55       2352.91       2194.40        28.64 o                         
  -1  13  55        312.99        422.50        14.49 o                         
 -12  14  55         93.26        168.89        10.49 o                         
  -9  14  55       7422.16       7098.65        77.79 o                         
  -6  14  55        419.05        352.27        11.18 o                         
  -3  14  55       1578.49       1437.65        35.80 o                         
 -11  15  55        454.39        357.68        14.44 o                         
  -8  15  55       1689.12       1108.80        29.18 o                         
  -5  15  55        892.83        725.49        21.85 o                         
   0   1  56      17861.92      18394.56       180.53 o                         
  -2   2  56       2116.11       2444.74        40.53 o                         
  -1   3  56        247.61        276.78        11.15 o                         
  -3   4  56       5505.23       6059.87        59.29 o                         
   0   4  56      10184.03      10125.30       116.60 o                         
  -5   5  56      39731.25      40792.63       352.41 o                         
  -2   5  56        878.09        764.82        17.10 o                         
  -4   6  56       3220.54       3045.50        34.90 o                         
  -1   6  56       2411.47       2339.15        31.32 o                         
  -6   7  56       1717.36       1736.61        24.23 o                         
  -3   7  56       6075.40       6161.92        54.48 o                         
   0   7  56       5181.95       4623.77        67.46 o                         
  -8   8  56       1540.04       1552.95        29.01 o                         
  -5   8  56        180.68        175.16        10.62 o                         
  -2   8  56       2545.33       2228.93        29.56 o                         
  -7   9  56        127.23        179.40        10.08 o                         
  -4   9  56       2110.63       2055.12        25.80 o                         
  -1   9  56       2285.99       2426.44        29.98 o                         
  -9  10  56       1955.55       2059.95        25.46 o                         
  -6  10  56        442.77        392.39        12.98 o                         
  -3  10  56       2786.79       2874.82        31.97 o                         
   0  10  56       4215.43       3583.35        60.49 o                         
 -11  11  56       4563.42       4140.78        78.02 o                         
  -8  11  56       4835.39       4483.60        45.28 o                         
  -5  11  56       4976.55       4819.03        48.59 o                         
  -2  11  56       1829.58       1530.28        24.76 o                         
 -10  12  56       5104.96       4934.58        55.98 o                         
  -7  12  56       1949.70       1603.95        23.36 o                         
  -4  12  56       4123.65       4319.42        44.38 o                         
  -1  12  56       2260.29       2030.56        29.91 o                         
 -12  13  56         67.15        100.18         9.56 o                         
  -9  13  56      10971.94      10582.99       109.40 o                         
  -6  13  56       1232.02       1096.74        20.06 o                         
  -3  13  56        148.03        241.69        10.35 o                         
   0  13  56        122.11        695.12        36.29 o                         
 -11  14  56        254.63        352.16        14.31 o                         
  -8  14  56        365.26        302.88        11.33 o                         
  -5  14  56       2114.44       1760.73        26.44 o                         
  -2  14  56        314.30        263.44        10.63 o                         
 -10  15  56        635.07        407.10        13.68 o                         
  -7  15  56        383.29        261.21        11.52 o                         
  -4  15  56        784.01        480.60        17.34 o                         
  -1   2  57        339.82        285.81        11.30 o                         
  -2   4  57         80.43        122.57         9.75 o                         
  -4   5  57       4952.87       5448.65        50.15 o                         
  -1   5  57        266.56        386.47        13.89 o                         
  -3   6  57        527.73        930.81        18.09 o                         
  -5   7  57      16637.56      16766.65       129.60 o                         
  -2   7  57       1613.43       1692.08        26.15 o                         
  -7   8  57          3.91          1.76         8.77 o                         
  -4   8  57          3.71         11.31         9.06 o                         
  -1   8  57       4964.31       4699.82        48.78 o                         
  -6   9  57       1235.83       1241.77        20.90 o                         
  -3   9  57       1581.62       1745.87        25.34 o                         
  -8  10  57       1018.90       1062.88        18.97 o                         
  -5  10  57        668.81        668.94        15.61 o                         
  -2  10  57       7941.38       7866.91        70.23 o                         
 -10  11  57       1887.79       1960.83        25.26 o                         
  -7  11  57        744.43        833.46        16.99 o                         
  -4  11  57       1603.40       1496.81        22.77 o                         
  -1  11  57         18.59         45.78         8.54 o                         
  -9  12  57       1626.19       1500.82        22.40 o                         
  -6  12  57         69.70         92.95         9.68 o                         
  -3  12  57        366.10        360.76        12.36 o                         
 -11  13  57       9290.36       9293.47       148.46 o                         
  -8  13  57       3896.04       4450.09        55.04 o                         
  -5  13  57       2430.13       2365.83        40.91 o                         
  -2  13  57        490.07        337.28        14.02 o                         
 -10  14  57       8921.33       7662.77       274.88 o                         
  -7  14  57        401.55        303.47        12.73 o                         
  -4  14  57          4.23         21.63         7.18 o                         
  -9  15  57         68.33        161.64         9.28 o                         
  -6  15  57       1118.64        801.72        29.52 o                         
  -1   1  58        442.70        218.55        14.69 o                         
   0   2  58       2545.68       1847.17        34.42 o                         
  -2   3  58        210.48        110.69         9.27 o                         
  -4   4  58         93.79        147.80        13.68 o                         
  -1   4  58         45.49         99.24         9.93 o                         
  -3   5  58        245.50        224.66        11.31 o                         
   0   5  58       9693.64      10219.62       121.36 o                         
  -5   6  58         24.79        139.64        11.04 o                         
  -2   6  58       1365.54       1449.33        22.30 o                         
  -7   7  58        188.12        182.41        14.34 o                         
  -4   7  58        275.91        140.95        10.46 o                         
  -1   7  58       6899.61       7497.74        69.93 o                         
  -6   8  58       1881.51       1868.42        26.05 o                         
  -3   8  58        155.77        278.60        12.67 o                         
   0   8  58      21252.91      20255.53       212.86 o                         
  -8   9  58       7723.24       8010.56        64.69 o                         
  -5   9  58       2680.14       2574.61        30.63 o                         
  -2   9  58       1573.00       1671.55        26.08 o                         
 -10  10  58        583.54        606.52        19.51 o                         
  -7  10  58       2122.15       1942.95        27.19 o                         
  -4  10  58         67.04         56.66         9.34 o                         
  -1  10  58      23453.07      23706.62       198.95 o                         
  -9  11  58       1538.28       1537.59        22.68 o                         
  -6  11  58       2409.09       2413.32        30.63 o                         
  -3  11  58       2624.82       2509.55        32.78 o                         
   0  11  58          1.36         71.11        13.76 o                         
 -11  12  58         93.70        109.88         8.36 o                         
  -8  12  58      12600.48      11967.37        97.60 o                         
  -5  12  58       4898.20       5234.68        54.55 o                         
  -2  12  58       5434.17       5174.93        60.42 o                         
 -13  13  58       1289.17       1053.01        44.52 o                         
 -10  13  58       5435.96       5212.27        96.36 o                         
  -7  13  58       6031.45       6412.92        68.38 o                         
  -4  13  58       4025.97       3808.04        61.19 o                         
  -1  13  58       7558.81       6628.43        92.53 o                         
 -12  14  58         54.30         70.08        16.07 o                         
  -9  14  58       1591.24       1375.93        29.16 o                         
  -6  14  58        271.80        192.63        10.01 o                         
  -3  14  58         76.58         88.81         7.43 o                         
  -8  15  58       2448.30       1756.76        39.90 o                         
  -1   3  59       2671.35       2693.99        30.58 o                         
  -3   4  59      10191.31      10219.59        81.48 o                         
  -2   5  59       3552.15       3952.54        42.01 o                         
  -4   6  59      11194.47      11484.64        95.05 o                         
  -1   6  59       1652.78       1793.95        26.77 o                         
  -6   7  59       3853.64       3829.95        39.63 o                         
  -3   7  59       1200.61       1196.93        21.85 o                         
  -5   8  59       2750.47       2827.22        32.85 o                         
  -2   8  59         70.85         83.56        10.36 o                         
  -7   9  59        691.45        785.93        15.89 o                         
  -4   9  59        535.79        607.43        15.10 o                         
  -1   9  59       7555.31       7062.86        63.20 o                         
  -9  10  59         14.47          2.00         8.24 o                         
  -6  10  59        712.36        817.24        17.32 o                         
  -3  10  59       3473.28       3819.62        40.46 o                         
  -8  11  59        140.09        183.68         9.64 o                         
  -5  11  59      10344.10      10963.29        98.88 o                         
  -2  11  59       4583.27       4452.58        52.13 o                         
 -10  12  59        428.28        451.28        12.05 o                         
  -7  12  59       3805.69       3846.81        44.06 o                         
  -4  12  59         24.73        176.01         9.86 o                         
  -1  12  59       4976.24       4242.63        64.58 o                         
 -12  13  59      19582.42      15975.13       478.34 o                         
  -9  13  59        600.24        815.93        20.90 o                         
  -6  13  59        160.07        247.23        10.22 o                         
  -3  13  59       4783.98       3913.46        75.66 o                         
 -11  14  59        910.36        563.36        18.62 o                         
  -8  14  59          1.76         29.59         7.42 o                         
  -5  14  59       1000.67        805.72        30.59 o                         
   0   0  60        302.55       1325.87        54.07 o                         
  -1   2  60       5031.98       4779.17        46.83 o                         
  -3   3  60      15971.42      18937.79       191.44 o                         
   0   3  60        510.64        588.09        21.40 o                         
  -2   4  60          4.68         56.84         9.42 o                         
  -4   5  60         19.58         35.03         9.27 o                         
  -1   5  60        486.17        519.06        14.75 o                         
  -6   6  60         92.92        287.76        16.96 o                         
  -3   6  60       1639.32       1906.68        25.30 o                         
   0   6  60        144.47        114.32        14.80 o                         
  -5   7  60        222.79        142.62        10.75 o                         
  -2   7  60         17.21         59.73         9.41 o                         
  -7   8  60       1732.91       1553.22        22.38 o                         
  -4   8  60       2590.10       2980.70        35.63 o                         
  -1   8  60         40.55         60.18         9.76 o                         
  -9   9  60         13.46        236.65        14.79 o                         
  -6   9  60       5047.53       4790.67        46.36 o                         
  -3   9  60       1021.00       1462.16        23.61 o                         
   0   9  60        317.53       2011.11        37.75 o                         
  -8  10  60        568.08        603.67        14.25 o                         
  -5  10  60       2012.79       2226.16        31.18 o                         
  -2  10  60        183.74        369.12        12.63 o                         
 -10  11  60         14.64         74.10         7.85 o                         
  -7  11  60       2136.58       2207.14        28.74 o                         
  -4  11  60       2030.38       1950.40        27.68 o                         
  -1  11  60       1701.02       1873.26        27.00 o                         
 -12  12  60        255.98        225.20        14.83 o                         
  -9  12  60       3919.80       3848.76        51.04 o                         
  -6  12  60        472.11        367.13        12.10 o                         
  -3  12  60        495.60        465.55        14.38 o                         
   0  12  60       1907.58       1647.10        38.59 o                         
 -11  13  60        329.58        158.03        10.42 o                         
  -8  13  60       2805.56       2663.77        38.09 o                         
  -5  13  60       1234.30        884.50        19.51 o                         
  -2  13  60        942.01        816.03        24.12 o                         
 -10  14  60        258.60        422.72        16.92 o                         
  -7  14  60         23.38        108.09         7.66 o                         
  -4  14  60        348.12        215.32        14.84 o                         
  -2   3  61        208.31        489.16        14.52 o                         
  -1   4  61       2529.94       2415.68        31.07 o                         
  -3   5  61       2630.84       2430.65        28.86 o                         
  -5   6  61        250.08        699.69        16.93 o                         
  -2   6  61       2815.89       2653.75        30.65 o                         
  -4   7  61       1004.85       1061.43        19.24 o                         
  -1   7  61       1286.77       1360.72        23.56 o                         
  -6   8  61        179.97        222.74        10.33 o                         
  -3   8  61         87.01        115.95        10.33 o                         
  -8   9  61        878.05        714.83        15.77 o                         
  -5   9  61       6454.96       6412.19        59.82 o                         
  -2   9  61      13393.27      12481.76       105.65 o                         
  -7  10  61        233.48        318.83        11.97 o                         
  -4  10  61        259.50        268.73        12.56 o                         
  -1  10  61       1056.93        982.98        19.85 o                         
  -9  11  61       1166.63        931.21        20.49 o                         
  -6  11  61        650.20        694.20        16.07 o                         
  -3  11  61       6621.81       6898.61        70.49 o                         
 -11  12  61        267.89        207.17        10.15 o                         
  -8  12  61       2717.04       3154.04        39.99 o                         
  -5  12  61         63.14         34.43         7.25 o                         
  -2  12  61       2276.67       1867.99        30.89 o                         
 -10  13  61         70.33         81.07         8.47 o                         
  -7  13  61         62.85        235.87         9.94 o                         
  -4  13  61        179.35        138.69         9.13 o                         
  -9  14  61        612.17        377.90        36.78 o                         
  -6  14  61        752.54        575.49        22.47 o                         
   0   1  62       3372.20       4086.61        59.84 o                         
  -2   2  62        959.86       1102.90        28.49 o                         
  -1   3  62        118.84        160.03        10.70 o                         
  -3   4  62       8451.12       8193.65        71.62 o                         
   0   4  62        224.62        284.74        17.01 o                         
  -5   5  62        199.90        472.81        21.36 o                         
  -2   5  62        217.65        251.96        11.62 o                         
  -4   6  62         28.78        385.45        13.61 o                         
  -1   6  62        202.83        194.92        11.28 o                         
  -6   7  62        696.09        789.07        16.84 o                         
  -3   7  62        380.80        691.77        16.20 o                         
   0   7  62        383.72        620.13        22.32 o                         
  -8   8  62        439.12        422.79        19.28 o                         
  -5   8  62        932.78        710.82        15.75 o                         
  -2   8  62       2002.53       1681.26        26.15 o                         
  -7   9  62        673.57        603.62        14.01 o                         
  -4   9  62        921.79        582.42        15.34 o                         
  -1   9  62        170.30        336.41        11.79 o                         
  -9  10  62         27.49        110.46         8.18 o                         
  -6  10  62       9227.83       9147.28        86.01 o                         
  -3  10  62       3945.90       3765.46        42.11 o                         
   0  10  62       3690.87       3159.42        63.31 o                         
 -11  11  62       3012.23       3067.24        83.97 o                         
  -8  11  62       8274.13       8252.44        89.00 o                         
  -5  11  62        125.46        180.94         9.79 o                         
  -2  11  62       3791.46       2977.43        38.31 o                         
 -10  12  62        104.26        215.12        10.38 o                         
  -7  12  62        774.59       1042.69        19.07 o                         
  -4  12  62        948.02        902.79        25.38 o                         
  -1  12  62        330.32        373.91        15.00 o                         
  -9  13  62       1710.69       1388.13        31.59 o                         
  -6  13  62       5123.71       4416.23       102.12 o                         
  -3  13  62        732.97        636.40        24.60 o                         
  -1   2  63        957.24        860.69        17.92 o                         
  -2   4  63        892.65        757.86        17.24 o                         
  -4   5  63          7.25         14.25         9.39 o                         
  -1   5  63        269.07        230.70        11.00 o                         
  -3   6  63        554.59        864.14        17.67 o                         
  -5   7  63         83.83         84.95         9.88 o                         
  -2   7  63        984.81        988.35        19.22 o                         
  -7   8  63       4636.43       4570.10        44.58 o                         
  -4   8  63       1574.38       1406.40        22.59 o                         
  -1   8  63      10557.98      10374.16        91.52 o                         
  -6   9  63        684.87        806.72        16.56 o                         
  -3   9  63        324.61        322.08        11.33 o                         
  -8  10  63        230.56        390.86        12.04 o                         
  -5  10  63        237.27        155.75        10.04 o                         
  -2  10  63       4792.94       4388.03        53.26 o                         
 -10  11  63       4336.64       3770.76        55.45 o                         
  -7  11  63         88.57        221.94         9.79 o                         
  -4  11  63       2820.77       2578.17        31.08 o                         
  -1  11  63       1940.22       1540.83        25.99 o                         
  -9  12  63       2549.09       2219.44        33.07 o                         
  -6  12  63      13850.71      12999.54       203.94 o                         
  -3  12  63         87.85         76.70         7.81 o                         
  -8  13  63        218.12        313.11        11.44 o                         
  -5  13  63         96.10        136.33         8.63 o                         
  -1   1  64      13519.54      12811.67       135.76 o                         
   0   2  64        800.19        888.26        26.06 o                         
  -2   3  64       9947.61      10601.31        93.43 o                         
  -4   4  64       2399.06       2217.55        41.04 o                         
  -1   4  64          0.15         15.34         8.94 o                         
  -3   5  64       4237.29       3788.58        42.96 o                         
   0   5  64       1651.26       1398.92        34.07 o                         
  -5   6  64        719.64        816.48        18.05 o                         
  -2   6  64       1910.20       1964.21        25.87 o                         
  -7   7  64       3268.65       2426.59        39.64 o                         
  -4   7  64        940.18       1015.34        20.16 o                         
  -1   7  64         35.93        269.66        12.07 o                         
  -6   8  64       2705.15       2634.74        30.17 o                         
  -3   8  64        477.58        572.25        14.95 o                         
   0   8  64        689.33        701.10        22.89 o                         
  -8   9  64        191.69        168.57         9.65 o                         
  -5   9  64       2393.08       1970.06        28.77 o                         
  -2   9  64       1264.32       1016.63        18.82 o                         
 -10  10  64         45.80         64.12        10.17 o                         
  -7  10  64        359.65        262.51        11.05 o                         
  -4  10  64         27.14         64.20         8.29 o                         
  -1  10  64       1059.50        786.65        19.55 o                         
  -9  11  64        391.16        631.99        16.84 o                         
  -6  11  64       2771.49       3046.36        38.08 o                         
  -3  11  64        199.09        172.60         9.78 o                         
   0  11  64       1918.45       1403.86        51.57 o                         
  -8  12  64       6427.90       5547.55       110.78 o                         
  -5  12  64        351.56        370.11        15.53 o                         
  -2  12  64       2072.46       1525.58        31.23 o                         
  -7  13  64       3316.69       2265.00        80.11 o                         
  -1   3  65        812.13        892.55        18.39 o                         
  -3   4  65       1780.20       1832.99        26.64 o                         
  -2   5  65       8891.36       9186.28        80.86 o                         
  -4   6  65       6258.04       6035.95        60.76 o                         
  -1   6  65        444.32        575.62        15.18 o                         
  -6   7  65       1902.87       1749.64        24.52 o                         
  -3   7  65        150.80        241.68        11.25 o                         
  -5   8  65       8101.15       8077.96        76.69 o                         
  -2   8  65       2552.15       2453.56        31.52 o                         
  -7   9  65        272.70        378.02        12.22 o                         
  -4   9  65       2710.63       2572.80        36.14 o                         
  -1   9  65        864.85        710.80        16.28 o                         
  -9  10  65        851.33        851.39        20.91 o                         
  -6  10  65       1710.71       1692.94        25.49 o                         
  -3  10  65       2246.95       2201.27        31.98 o                         
  -8  11  65       4373.22       4105.69        70.39 o                         
  -5  11  65        140.43        173.97        10.82 o                         
  -2  11  65        579.22        531.04        13.91 o                         
  -7  12  65         10.01         10.75         6.68 o                         
  -4  12  65         41.05         42.09         7.57 o                         
   0   0  66          9.81        570.47        33.10 o                         
  -1   2  66          2.18         78.61         8.65 o                         
  -3   3  66       7707.54       7212.51        90.36 o                         
   0   3  66       3520.74       3230.27        48.82 o                         
  -2   4  66       1362.05       1615.43        25.32 o                         
  -4   5  66       8221.53       8917.49        81.95 o                         
  -1   5  66       1893.66       2013.64        25.98 o                         
  -6   6  66       2323.43       2488.76        43.65 o                         
  -3   6  66       2162.29       2355.37        30.15 o                         
   0   6  66          0.52         27.93        11.43 o                         
  -5   7  66       4962.18       4407.16        49.88 o                         
  -2   7  66         48.10         10.59         8.25 o                         
  -7   8  66        280.58        363.24        11.97 o                         
  -4   8  66        132.16        531.70        14.80 o                         
  -1   8  66        951.60       1042.25        18.34 o                         
  -9   9  66       2099.87       2331.49        90.42 o                         
  -6   9  66        713.64        608.51        14.95 o                         
  -3   9  66       2405.48       2272.08        31.25 o                         
   0   9  66      21173.25      19401.73       269.68 o                         
  -8  10  66        131.21         58.78         8.12 o                         
  -5  10  66          7.28          2.95         7.17 o                         
  -2  10  66       2040.65       2007.32        30.98 o                         
 -10  11  66         65.72         93.59        13.05 o                         
  -7  11  66        848.50        564.60        18.42 o                         
  -4  11  66         82.63        242.05        10.78 o                         
  -1  11  66       1906.08       1468.44        32.69 o                         
  -6  12  66         32.30         37.95         7.20 o                         
  -2   3  67       2911.38       2915.74        34.34 o                         
  -1   4  67        375.58        360.58        12.00 o                         
  -3   5  67       4872.02       4949.24        53.24 o                         
  -5   6  67        525.75        546.50        14.33 o                         
  -2   6  67       1439.26       1475.61        24.39 o                         
  -4   7  67        800.75        812.02        16.84 o                         
  -1   7  67        826.69        878.94        16.67 o                         
  -6   8  67       6750.72       6501.28        72.46 o                         
  -3   8  67         93.67        234.12        10.50 o                         
  -8   9  67        149.03        220.81        11.19 o                         
  -5   9  67        342.70        293.96        11.87 o                         
  -2   9  67        765.31        792.07        20.72 o                         
  -7  10  67       1085.08        903.56        26.62 o                         
  -4  10  67       4557.49       3871.51        56.41 o                         
  -1  10  67         17.08        260.63         9.52 o                         
  -9  11  67        704.00        570.96        31.11 o                         
  -6  11  67       3248.24       2744.85        61.95 o                         
  -3  11  67        304.79        357.01        12.27 o                         
   0   1  68       1384.95       1684.87        32.63 o                         
  -2   2  68        179.37        294.46        17.07 o                         
  -1   3  68       2646.65       2619.95        29.53 o                         
  -3   4  68       2283.81       2009.08        28.47 o                         
   0   4  68       4985.88       4990.36        71.85 o                         
  -5   5  68        323.16        251.78        15.57 o                         
  -2   5  68       5051.83       4827.07        50.03 o                         
  -4   6  68       2412.23       2302.67        30.60 o                         
  -1   6  68         14.77         79.73         9.46 o                         
  -6   7  68        224.14        354.17        11.71 o                         
  -3   7  68       4295.21       4015.28        47.99 o                         
   0   7  68       9062.62       9769.19       144.94 o                         
  -8   8  68       3094.27       2770.54        56.28 o                         
  -5   8  68       2945.15       3417.28        48.93 o                         
  -2   8  68        974.76       1196.01        20.05 o                         
  -7   9  68        732.35        630.07        18.98 o                         
  -4   9  68        250.45        547.39        14.75 o                         
  -1   9  68         19.74        199.32         8.78 o                         
  -9  10  68          7.41         29.88         7.23 o                         
  -6  10  68          3.29         28.24         7.80 o                         
  -3  10  68       1135.61       1286.83        26.74 o                         
  -8  11  68          6.72        175.31        12.30 o                         
  -5  11  68        351.39        425.92        13.14 o                         
  -1   2  69        209.82        185.35         9.99 o                         
  -2   4  69          6.15         99.99         9.50 o                         
  -4   5  69       9359.82       9158.23        81.13 o                         
  -1   5  69        141.58        131.55         9.90 o                         
  -3   6  69        174.63        260.03        10.89 o                         
  -5   7  69        681.46        599.53        15.00 o                         
  -2   7  69         81.62         89.91         8.79 o                         
  -7   8  69        505.39        379.65        12.74 o                         
  -4   8  69        192.36        153.78         9.82 o                         
  -1   8  69        262.78        297.88        11.53 o                         
  -6   9  69        236.62        168.26        10.46 o                         
  -3   9  69         84.02        185.10        11.36 o                         
  -8  10  69        277.63        254.06        11.69 o                         
  -5  10  69         36.75         52.40         8.40 o                         
  -2  10  69         78.51         76.05         8.62 o                         
  -7  11  69       3345.44       2357.43       137.49 o                         
  -1   1  70         78.99        232.51        14.83 o                         
   0   2  70         90.49        348.86        16.09 o                         
  -2   3  70          1.97         84.79         8.78 o                         
  -4   4  70      12217.02      12916.78       148.59 o                         
  -1   4  70        789.33        909.21        16.80 o                         
  -3   5  70       5690.45       5489.97        57.39 o                         
   0   5  70       1503.01       1829.60        45.68 o                         
  -5   6  70        460.68        403.80        12.03 o                         
  -2   6  70         21.86        134.80         9.51 o                         
  -7   7  70         44.34         38.75        10.83 o                         
  -4   7  70       3172.79       2985.71        37.52 o                         
  -1   7  70       7857.82       7176.15        98.06 o                         
  -6   8  70         20.82        112.98         9.16 o                         
  -3   8  70        811.80       1079.52        22.36 o                         
   0   8  70        114.68        808.06        27.24 o                         
  -8   9  70         31.82        186.04        10.58 o                         
  -5   9  70        645.40        591.77        16.98 o                         
  -2   9  70       4524.24       3735.51        70.71 o                         
  -7  10  70       2513.81       2011.95        48.32 o                         
  -4  10  70        162.05        155.44         8.50 o                         
  -1   3  71        120.93        163.86         9.29 o                         
  -3   4  71       5632.49       5952.03        55.91 o                         
  -2   5  71       4788.82       4306.02        50.26 o                         
  -4   6  71        675.20        663.64        14.92 o                         
  -1   6  71        904.87        976.60        18.11 o                         
  -6   7  71        284.60        269.99        11.50 o                         
  -3   7  71       1355.60       1222.14        22.43 o                         
  -5   8  71       2033.94       1663.17        43.89 o                         
  -2   8  71        825.38        799.86        21.99 o                         
  -7   9  71        176.26        130.94         8.40 o                         
  -4   9  71         11.71         93.13         9.10 o                         
  -1   9  71       1357.15        960.22        50.02 o                         
  -6  10  71         77.21         67.51        11.75 o                         
   0   0  72       1305.35       1669.82        71.23 o                         
  -1   2  72       2987.92       3107.84        32.16 o                         
  -3   3  72        391.76        466.05        16.11 o                         
   0   3  72        379.36        535.67        17.38 o                         
  -2   4  72       7202.25       7638.09        74.62 o                         
  -4   5  72       4453.13       4351.12        52.83 o                         
  -1   5  72       1005.63        782.18        17.56 o                         
  -6   6  72        150.66         54.28        13.23 o                         
  -3   6  72      11984.45      11489.19       134.62 o                         
   0   6  72      12850.12      12289.46       478.57 o                         
  -5   7  72       7587.62       7741.71       159.64 o                         
  -2   7  72         10.30         35.54         8.79 o                         
  -7   8  72       2293.15       1897.00        35.91 o                         
  -4   8  72        857.02        829.77        28.66 o                         
  -1   8  72         39.51         80.49        10.99 o                         
  -6   9  72        379.84        392.31        13.92 o                         
  -3   9  72       1946.65       1708.77        52.42 o                         
  -2   3  73         69.39        164.53         8.66 o                         
  -1   4  73       5861.41       5406.86        78.51 o                         
  -3   5  73       1392.28       1341.78        23.04 o                         
  -5   6  73         33.60         26.11         8.21 o                         
  -2   6  73        269.12        223.84        12.03 o                         
  -4   7  73       2258.21       2078.33        35.98 o                         
  -1   7  73       1155.95       1079.92        39.90 o                         
  -6   8  73         15.19         11.02         6.37 o                         
  -3   8  73          3.71        216.71        10.00 o                         
   0   1  74      10905.97      10142.08       134.95 o                         
  -2   2  74       3073.04       3096.94        51.87 o                         
  -1   3  74       3836.70       3828.50        55.24 o                         
  -3   4  74         19.78        280.53         9.93 o                         
   0   4  74       8334.56       8227.20       162.57 o                         
  -5   5  74       6501.70       6234.89       147.44 o                         
  -2   5  74        381.66        549.82        17.69 o                         
  -4   6  74       4525.74       3981.83        56.80 o                         
  -1   6  74        196.32        305.59        14.85 o                         
  -6   7  74         86.94        103.49         8.05 o                         
  -3   7  74        804.03        782.05        23.61 o                         
   0   7  74        786.17        626.18        40.90 o                         
  -5   8  74        657.21        793.72        23.40 o                         
  -2   8  74       2974.15       2228.19       113.13 o                         
  -1   2  75         79.60         79.61         7.15 o                         
  -2   4  75       7262.27       6586.06       147.31 o                         
  -4   5  75        276.81        299.70        11.69 o                         
  -1   5  75         18.81         32.42        10.25 o                         
  -3   6  75       7738.07       6553.02       126.04 o                         
  -5   7  75          9.56        134.87        10.97 o                         
  -2   7  75        500.56        316.22        16.04 o                         
  -1   1  76        849.14        740.84        32.73 o                         
   0   2  76         19.72          9.43        10.39 o                         
  -2   3  76        131.81        226.11        11.62 o                         
  -4   4  76        598.80        427.93        18.52 o                         
  -1   4  76        485.15        368.12        13.00 o                         
  -3   5  76       1558.06       1357.90        36.57 o                         
   0   5  76        749.53        743.03        34.52 o                         
  -5   6  76        284.96        162.63        12.23 o                         
  -2   6  76       5815.00       4519.19       102.28 o                         
  -1   3  77       1589.00       1368.85        52.24 o                         
  -3   4  77          0.13         31.17         7.73 o                         
  -2   5  77       2052.69       1417.12        29.14 o                         
   0   0  78         59.55        239.50        32.38 o                         
  -1   2  78        911.67        789.41        40.48 o                         
  -3   3  78       5831.39       4614.29       156.65 o                         
   0   3  78       2733.55       2843.83        91.20 o                         
  -2   4  78       3703.94       2993.77        63.69 o                         
  -2   3  79       2627.86       1687.65        64.09 o                         
                                                                                
